# Supplementary material for: Bat organoids reveal antiviral responses at epithelial surfaces
Source: Nat Immunol. 2025 May 21;26(6):934–46. doi: 10.1038/s41590-025-02155-1 (PMC12133567; doi:10.1038/s41590-025-02155-1)
Supplement: Supplementary file 2 — scRNA-seq cluster information for R. aegyptiacus lung and tracheal samples [file 41590_2025_2155_MOESM2_ESM.xlsx]

## Sheet: Glossary
Table	Content	Sample
Lung_Trachea_AllFindAllMarkers!A1	Output from Seurat FindAllMarkers for the integrated bat lung and trachea scRNA-seq dataset	Bat lung and trachea
Lung_Trachea_AllClusters!A1	Cluster annotation of lung and trachea cell types present in the scRNA-seq dataset	Bat lung and trachea
Lung_Trachea_EpiCFindAllMarkers!A1	Output from Seurat FindAllMarkers for the epithelial cell subset of the integrated bat lung and trachea scRNA-seq dataset	Bat lung and trachea epithelial cells (defined from complete dataset presented in tables 1 and 2)
Lung_Trachea_EpiCluster!A1	Cluster annotation of lung and trachea epithelial cell types present in the scRNA-seq dataset	Bat lung and trachea epithelial cells (defined from complete dataset presented in tables 1 and 2)

## Sheet: Lung_Trachea_AllFindAllMarkers
	p_val	avg_log2FC	pct.1	pct.2	p_val_adj	cluster	gene
RETN	0	3.90066	0.997	0.207	0	0	RETN
LOC107508347	0	3.78959	0.984	0.458	0	0	LOC107508347
APOE	0	3.54258	1	0.305	0	0	APOE
C1QC	0	3.50186	0.996	0.171	0	0	C1QC
PDK4	0	3.37401	0.994	0.416	0	0	PDK4
LOC107508345	0	3.35722	0.976	0.254	0	0	LOC107508345
CD36	0	3.22914	0.95	0.231	0	0	CD36
NAAA	0	3.11973	0.998	0.298	0	0	NAAA
CCL24	0	3.11227	0.979	0.08	0	0	CCL24
FTH1	0	3.04344	1	0.971	0	0	FTH1
LOC107506481	0	2.98269	0.932	0.184	0	0	LOC107506481
MRC1	0	2.97757	0.992	0.141	0	0	MRC1
MARCO	0	2.8555	0.973	0.077	0	0	MARCO
PPARG	0	2.84351	0.997	0.148	0	0	PPARG
LGALS3	0	2.82698	0.998	0.496	0	0	LGALS3
GPNMB	0	2.7958	0.959	0.071	0	0	GPNMB
LOC107500368	0	2.74612	0.988	0.062	0	0	LOC107500368
SELENOP	0	2.73992	0.999	0.569	0	0	SELENOP
TFRC	0	2.72473	0.971	0.382	0	0	TFRC
LOC107513061	0	2.67604	0.97	0.056	0	0	LOC107513061
CD163	0	2.6502	0.971	0.064	0	0	CD163
LOC107519509	0	2.62998	1	0.767	0	0	LOC107519509
LOC107499047	0	2.61597	0.908	0.12	0	0	LOC107499047
LOC107507331	0	2.60641	0.999	0.378	0	0	LOC107507331
LIPA	0	2.56488	0.996	0.259	0	0	LIPA
MSR1	0	2.50919	0.986	0.108	0	0	MSR1
LOC118603890	0	2.47812	0.739	0.169	0	0	LOC118603890
LOC107506766	0	2.3871	1	0.73	0	0	LOC107506766
CXCL8	0	2.29947	0.807	0.14	0	0	CXCL8
LOC107519945	0	2.29335	0.496	0.037	0	0	LOC107519945
LOC107506765	0	2.27498	1	0.61	0	0	LOC107506765
S100A12	0	2.26454	0.87	0.263	0	0	S100A12
FTL	0	2.23272	0.999	0.853	0	0	FTL
VSIG4	0	2.23084	0.957	0.062	0	0	VSIG4
LOC107507332	0	2.22097	0.999	0.529	0	0	LOC107507332
CD74	0	2.21949	1	0.847	0	0	CD74
LOC107502087	0	2.21256	0.99	0.164	0	0	LOC107502087
LOC107503927	0	2.2103	0.983	0.343	0	0	LOC107503927
LOC107515316	0	2.2049	0.634	0.105	0	0	LOC107515316
LOC107497638	0	2.17881	0.999	0.523	0	0	LOC107497638
SERPINE1	0	2.17671	0.586	0.045	0	0	SERPINE1
CD83	0	2.14665	0.988	0.512	0	0	CD83
EPB41L2	0	2.14271	0.978	0.289	0	0	EPB41L2
DAB2	0	2.12412	0.972	0.1	0	0	DAB2
MS4A7	0	2.09741	0.964	0.248	0	0	MS4A7
ACP5	0	2.06041	0.96	0.216	0	0	ACP5
CD68	0	2.03495	0.98	0.183	0	0	CD68
HOMER1	0	2.0258	0.749	0.308	0	0	HOMER1
ANXA1	0	2.00388	0.999	0.805	0	0	ANXA1
AIF1	0	2.00272	0.989	0.137	0	0	AIF1
SLC11A1	0	1.99971	0.981	0.185	0	0	SLC11A1
CTSB	0	1.99039	0.998	0.448	0	0	CTSB
ATRN	0	1.98779	0.894	0.332	0	0	ATRN
BTG2	0	1.97391	0.993	0.896	0	0	BTG2
BST2	0	1.96291	0.966	0.137	0	0	BST2
CLECL1	0	1.91794	0.974	0.174	0	0	CLECL1
S100A8	0	1.90601	0.842	0.195	0	0	S100A8
SLC16A10	0	1.88523	0.788	0.139	0	0	SLC16A10
CCL26	0	1.86592	0.593	0.03	0	0	CCL26
LOC107512590	0	1.85943	0.938	0.076	0	0	LOC107512590
IER3	0	1.85285	0.736	0.265	0	0	IER3
CTTNBP2NL	0	1.85272	0.978	0.247	0	0	CTTNBP2NL
NPC1	0	1.83427	0.884	0.216	0	0	NPC1
HBEGF	0	1.82906	0.744	0.094	0	0	HBEGF
SAT1	0	1.82653	0.976	0.794	0	0	SAT1
ATP6V0C	0	1.82191	0.993	0.588	0	0	ATP6V0C
MCEMP1	0	1.79757	0.84	0.043	0	0	MCEMP1
JUN	0	1.79718	0.998	0.884	0	0	JUN
MORC3	0	1.78952	0.989	0.524	0	0	MORC3
LOC107497670	0	1.78281	0.848	0.081	0	0	LOC107497670
TIMP2	0	1.76786	0.96	0.102	0	0	TIMP2
MAFF	0	1.7631	0.902	0.183	0	0	MAFF
SOAT1	0	1.74018	0.701	0.116	0	0	SOAT1
MITF	0	1.73459	0.951	0.163	0	0	MITF
BLVRB	0	1.73372	0.97	0.148	0	0	BLVRB
TBC1D4	0	1.73232	0.854	0.189	0	0	TBC1D4
TCF7L2	0	1.72206	0.993	0.337	0	0	TCF7L2
GLUL	0	1.67388	0.984	0.463	0	0	GLUL
TAFA2	0	1.67219	0.835	0.106	0	0	TAFA2
MAFB	0	1.66506	0.914	0.158	0	0	MAFB
YBX1	0	1.6631	0.999	0.932	0	0	YBX1
CTSA	0	1.65838	0.965	0.233	0	0	CTSA
NPC2	0	1.64666	0.994	0.55	0	0	NPC2
PHLDA1	0	1.64451	0.8	0.154	0	0	PHLDA1
LRMDA	0	1.64231	0.93	0.222	0	0	LRMDA
CD86	0	1.63703	0.876	0.12	0	0	CD86
EGR1	0	1.62502	0.969	0.682	0	0	EGR1
RNASE6	0	1.62309	0.942	0.181	0	0	RNASE6
RASGEF1B	0	1.6068	0.977	0.527	0	0	RASGEF1B
ARPC5	0	1.60086	0.998	0.784	0	0	ARPC5
LOC107505903	0	1.59672	0.995	0.771	0	0	LOC107505903
PTPRM	0	1.59254	0.993	0.371	0	0	PTPRM
MGLL	0	1.5908	0.955	0.377	0	0	MGLL
SLC24A3	0	1.56802	0.763	0.101	0	0	SLC24A3
LRP1	0	1.56684	0.965	0.139	0	0	LRP1
LYZ	0	1.56457	0.992	0.308	0	0	LYZ
HMOX1	0	1.55598	0.886	0.178	0	0	HMOX1
RNASEK	0	1.55478	0.987	0.519	0	0	RNASEK
C5AR1	0	1.54483	0.964	0.222	0	0	C5AR1
LOC107497349	0	1.52752	0.946	0.142	0	0	LOC107497349
C2	0	1.51395	0.902	0.075	0	0	C2
INPP5F	0	1.51192	0.752	0.362	0	0	INPP5F
BCL2A1	0	1.50841	0.978	0.377	0	0	BCL2A1
CTSZ	0	1.50524	0.975	0.467	0	0	CTSZ
CEBPB	0	1.50046	0.97	0.404	0	0	CEBPB
FMNL2	0	1.49744	0.933	0.229	0	0	FMNL2
CREB5	0	1.49281	0.72	0.162	0	0	CREB5
LOC107511992	0	1.48721	0.954	0.232	0	0	LOC107511992
ABCA6	0	1.48127	0.739	0.066	0	0	ABCA6
CTSD	0	1.47998	0.929	0.23	0	0	CTSD
LOC107512699	0	1.47911	0.862	0.283	0	0	LOC107512699
LGMN	0	1.4684	0.847	0.073	0	0	LGMN
ASAH1	0	1.46615	0.977	0.374	0	0	ASAH1
CD63	0	1.46417	0.981	0.618	0	0	CD63
PCYT1A	0	1.46196	0.861	0.125	0	0	PCYT1A
SLC8A1	0	1.45707	0.791	0.105	0	0	SLC8A1
NYAP2	0	1.45599	0.493	0.045	0	0	NYAP2
LOC107504294	0	1.45476	0.856	0.205	0	0	LOC107504294
FCGRT	0	1.44507	0.962	0.428	0	0	FCGRT
SUMO1	0	1.4423	0.943	0.307	0	0	SUMO1
TGFBI	0	1.44085	0.935	0.142	0	0	TGFBI
AXL	0	1.43628	0.887	0.059	0	0	AXL
MPP1	0	1.43212	0.916	0.142	0	0	MPP1
RGCC	0	1.43091	0.993	0.77	0	0	RGCC
LOC107499100	0	1.42088	0.912	0.13	0	0	LOC107499100
LOC107515471	0	1.41601	0.638	0.04	0	0	LOC107515471
SLAMF7	0	1.41584	0.951	0.344	0	0	SLAMF7
TLR2	0	1.40568	0.861	0.109	0	0	TLR2
ABCG1	0	1.40369	0.846	0.157	0	0	ABCG1
SCPEP1	0	1.4	0.96	0.323	0	0	SCPEP1
ACO1	0	1.39919	0.878	0.178	0	0	ACO1
ST7L	0	1.39794	0.838	0.146	0	0	ST7L
OSBPL1A	0	1.37939	0.862	0.147	0	0	OSBPL1A
SOD2	0	1.3786	0.969	0.506	0	0	SOD2
DNASE2	0	1.37825	0.886	0.173	0	0	DNASE2
DBI	0	1.37738	0.981	0.578	0	0	DBI
CD48	0	1.37643	0.985	0.561	0	0	CD48
LOC107511993	0	1.37557	0.936	0.208	0	0	LOC107511993
TGM2	0	1.37104	0.842	0.133	0	0	TGM2
SLC7A8	0	1.36931	0.87	0.109	0	0	SLC7A8
CEP83	0	1.36808	0.998	0.897	0	0	CEP83
ITGB5	0	1.36189	0.875	0.114	0	0	ITGB5
LOC107515315	0	1.35908	0.397	0.042	0	0	LOC107515315
CPPED1	0	1.35683	0.912	0.151	0	0	CPPED1
LOC118612898	0	1.3557	0.482	0.254	0	0	LOC118612898
NCF2	0	1.35166	0.972	0.358	0	0	NCF2
NEDD9	0	1.34485	0.987	0.717	0	0	NEDD9
CSTB	0	1.3373	0.975	0.567	0	0	CSTB
CRTAC1	0	1.33366	0.586	0.052	0	0	CRTAC1
LOC107498323	0	1.31601	0.982	0.374	0	0	LOC107498323
LAMP1	0	1.31273	0.975	0.59	0	0	LAMP1
TNFSF13	0	1.30264	0.851	0.073	0	0	TNFSF13
TREM2	0	1.29935	0.722	0.044	0	0	TREM2
LAMTOR2	0	1.2979	0.928	0.218	0	0	LAMTOR2
SQSTM1	0	1.2976	0.965	0.863	0	0	SQSTM1
EPS8	0	1.28563	0.75	0.12	0	0	EPS8
CTSS	0	1.28177	0.985	0.388	0	0	CTSS
LMO2	0	1.27218	0.858	0.105	0	0	LMO2
TEX14	0	1.2679	0.497	0.222	0	0	TEX14
LIMA1	0	1.26672	0.815	0.122	0	0	LIMA1
RAB27B	0	1.2565	0.731	0.079	0	0	RAB27B
FRMD4A	0	1.25601	0.872	0.109	0	0	FRMD4A
GNS	0	1.24989	0.863	0.182	0	0	GNS
LOC107515333	0	1.23701	0.346	0.035	0	0	LOC107515333
IL7	0	1.23676	0.807	0.158	0	0	IL7
GSTO1	0	1.233	0.844	0.143	0	0	GSTO1
FLVCR2	0	1.23256	0.742	0.072	0	0	FLVCR2
LOC107512001	0	1.22587	0.815	0.057	0	0	LOC107512001
PLK2	0	1.22535	0.749	0.39	0	0	PLK2
CXCL6	0	1.22383	0.406	0.018	0	0	CXCL6
SCP2	0	1.20946	0.955	0.404	0	0	SCP2
GRN	0	1.2094	0.906	0.224	0	0	GRN
CXCL16	0	1.20699	0.857	0.179	0	0	CXCL16
NABP1	0	1.19585	0.882	0.328	0	0	NABP1
POLR3GL	0	1.19532	0.794	0.143	0	0	POLR3GL
TBC1D9	0	1.19252	0.952	0.308	0	0	TBC1D9
KLF4	0	1.19182	0.877	0.356	0	0	KLF4
TMEM117	0	1.19014	0.839	0.178	0	0	TMEM117
SLC6A6	0	1.18205	0.839	0.354	0	0	SLC6A6
MPEG1	0	1.1813	0.977	0.29	0	0	MPEG1
HCAR2	0	1.17878	0.616	0.066	0	0	HCAR2
FOS	0	1.17385	0.993	0.931	0	0	FOS
PPP1R15A	0	1.16299	0.914	0.62	0	0	PPP1R15A
TKT	0	1.15875	0.967	0.558	0	0	TKT
MDH1	0	1.15782	0.856	0.275	0	0	MDH1
SLC31A1	0	1.1559	0.792	0.112	0	0	SLC31A1
FCER1G	0	1.14911	0.994	0.615	0	0	FCER1G
IGSF6	0	1.14517	0.855	0.109	0	0	IGSF6
SAR1A	0	1.14331	0.898	0.359	0	0	SAR1A
DUSP1	0	1.13868	0.992	0.914	0	0	DUSP1
PLD3	0	1.13343	0.786	0.102	0	0	PLD3
LOC107509356	0	1.13158	0.835	0.156	0	0	LOC107509356
NFIL3	0	1.1306	0.892	0.435	0	0	NFIL3
EGR2	0	1.12953	0.731	0.242	0	0	EGR2
CHKA	0	1.12875	0.898	0.622	0	0	CHKA
LOC107499098	0	1.12864	0.58	0.065	0	0	LOC107499098
DOCK4	0	1.12063	0.885	0.192	0	0	DOCK4
NCEH1	0	1.11902	0.753	0.087	0	0	NCEH1
JPT1	0	1.11849	0.969	0.579	0	0	JPT1
MAF	0	1.11695	0.86	0.18	0	0	MAF
LOC107504966	0	1.11385	0.995	0.77	0	0	LOC107504966
LST1	0	1.1134	0.919	0.301	0	0	LST1
GYPC	0	1.11176	0.792	0.105	0	0	GYPC
PKM	0	1.11069	0.971	0.635	0	0	PKM
AP2M1	0	1.10926	0.901	0.289	0	0	AP2M1
BLVRA	0	1.10874	0.875	0.27	0	0	BLVRA
DDIT3	0	1.10497	0.799	0.423	0	0	DDIT3
NFIA	0	1.10451	0.878	0.242	0	0	NFIA
HSP90AA1	0	1.10111	0.99	0.962	0	0	HSP90AA1
ETS2	0	1.09728	0.861	0.221	0	0	ETS2
NRP1	0	1.09708	0.812	0.108	0	0	NRP1
DNAJA1	0	1.09614	0.995	0.901	0	0	DNAJA1
TMSB10	0	1.09064	1	0.941	0	0	TMSB10
RESF1	0	1.08774	0.9	0.578	0	0	RESF1
PTMS	0	1.08392	0.941	0.353	0	0	PTMS
CYSTM1	0	1.07459	0.789	0.106	0	0	CYSTM1
CDADC1	0	1.07251	0.645	0.157	0	0	CDADC1
VIM	0	1.06381	0.994	0.878	0	0	VIM
CPQ	0	1.06243	0.821	0.179	0	0	CPQ
AGAP1	0	1.06157	0.881	0.191	0	0	AGAP1
SESN3	0	1.06022	0.944	0.543	0	0	SESN3
BCAP31	0	1.05478	0.848	0.261	0	0	BCAP31
CHCHD10	0	1.05315	0.754	0.11	0	0	CHCHD10
FNDC3B	0	1.04965	0.959	0.53	0	0	FNDC3B
PROCA1	0	1.04801	0.689	0.049	0	0	PROCA1
VEGFB	0	1.0465	0.833	0.197	0	0	VEGFB
CADM1	0	1.04299	0.902	0.237	0	0	CADM1
HINT1	0	1.04299	0.931	0.457	0	0	HINT1
HILPDA	0	1.04167	0.479	0.05	0	0	HILPDA
PPT1	0	1.03101	0.876	0.246	0	0	PPT1
HSPA8	0	1.03093	1	0.988	0	0	HSPA8
HSD17B11	0	1.02923	0.868	0.263	0	0	HSD17B11
DDHD1	0	1.02825	0.659	0.133	0	0	DDHD1
SAMD9L	0	1.02749	0.888	0.298	0	0	SAMD9L
PRELID1	0	1.02666	0.841	0.244	0	0	PRELID1
ANO10	0	1.02463	0.757	0.135	0	0	ANO10
LYPLA1	0	1.01948	0.799	0.202	0	0	LYPLA1
SHTN1	0	1.00994	0.75	0.116	0	0	SHTN1
MYOF	0	1.00908	0.9	0.264	0	0	MYOF
RGS1	0	1.00433	0.898	0.713	0	0	RGS1
ANO6	0	1.00105	0.885	0.419	0	0	ANO6
XPR1	0	0.998374	0.737	0.252	0	0	XPR1
NRP2	0	0.996558	0.806	0.14	0	0	NRP2
TBC1D2	0	0.995505	0.735	0.094	0	0	TBC1D2
NEDD4L	0	0.994637	0.873	0.242	0	0	NEDD4L
MED12L	0	0.991208	0.793	0.231	0	0	MED12L
DRAM2	0	0.988486	0.827	0.215	0	0	DRAM2
BHLHE41	0	0.984873	0.69	0.087	0	0	BHLHE41
HVCN1	0	0.976991	0.939	0.343	0	0	HVCN1
CAVIN1	0	0.974292	0.715	0.079	0	0	CAVIN1
LOC118600318	0	0.974272	0.785	0.098	0	0	LOC118600318
ANXA5	0	0.967965	0.913	0.381	0	0	ANXA5
LOC107509948	0	0.966081	0.969	0.699	0	0	LOC107509948
LOC107510438	0	0.957533	0.845	0.247	0	0	LOC107510438
IL1A	0	0.956405	0.521	0.083	0	0	IL1A
LY6E	0	0.955107	0.571	0.141	0	0	LY6E
SPI1	0	0.95485	0.912	0.265	0	0	SPI1
AP2A2	0	0.95236	0.796	0.149	0	0	AP2A2
GPIHBP1	0	0.949586	0.76	0.107	0	0	GPIHBP1
APH1B	0	0.948307	0.663	0.09	0	0	APH1B
MRPS6	0	0.947183	0.746	0.141	0	0	MRPS6
ITCH	0	0.942932	0.94	0.5	0	0	ITCH
LOC107500446	0	0.936693	0.753	0.135	0	0	LOC107500446
SNX24	0	0.93472	0.647	0.077	0	0	SNX24
SLC31A2	0	0.933095	0.731	0.118	0	0	SLC31A2
NFKBIZ	0	0.931772	0.804	0.588	0	0	NFKBIZ
SCD	0	0.931286	0.727	0.138	0	0	SCD
PLXDC2	0	0.928037	0.704	0.16	0	0	PLXDC2
TNS1	0	0.924527	0.807	0.152	0	0	TNS1
PFDN1	0	0.923916	0.774	0.252	0	0	PFDN1
LUZP1	0	0.923153	0.78	0.213	0	0	LUZP1
SGK2	0	0.921055	0.598	0.036	0	0	SGK2
RGS2	0	0.920965	0.93	0.595	0	0	RGS2
SKAP2	0	0.920428	0.965	0.426	0	0	SKAP2
LRRFIP2	0	0.918917	0.907	0.497	0	0	LRRFIP2
IL1RN	0	0.916472	0.762	0.201	0	0	IL1RN
IGF2R	0	0.915054	0.782	0.212	0	0	IGF2R
TNFAIP8L2	0	0.913404	0.756	0.133	0	0	TNFAIP8L2
RCAN1	0	0.909989	0.501	0.075	0	0	RCAN1
SLC11A2	0	0.907644	0.539	0.145	0	0	SLC11A2
DMXL2	0	0.903387	0.768	0.181	0	0	DMXL2
LOC107499289	0	0.903174	0.563	0.027	0	0	LOC107499289
TMEM256	0	0.901374	0.792	0.205	0	0	TMEM256
ATP6V0B	0	0.899444	0.846	0.28	0	0	ATP6V0B
LOC107518128	0	0.896547	0.864	0.402	0	0	LOC107518128
BRI3	0	0.896272	0.826	0.242	0	0	BRI3
LAPTM5	0	0.895459	0.996	0.793	0	0	LAPTM5
CTSC	0	0.893731	0.776	0.567	0	0	CTSC
CAPG	0	0.893055	0.901	0.368	0	0	CAPG
LOC107498784	0	0.890006	0.791	0.27	0	0	LOC107498784
MKNK1	0	0.889621	0.846	0.273	0	0	MKNK1
GK	0	0.887324	0.281	0.086	0	0	GK
FKBP15	0	0.881061	0.812	0.264	0	0	FKBP15
ABR	0	0.876452	0.861	0.304	0	0	ABR
CDK12	0	0.875147	0.644	0.395	0	0	CDK12
PLEK	0	0.872849	0.82	0.563	0	0	PLEK
MPC2	0	0.872663	0.739	0.209	0	0	MPC2
LOC107506941	0	0.869233	0.548	0.094	0	0	LOC107506941
TBC1D12	0	0.865604	0.654	0.088	0	0	TBC1D12
MEFV	0	0.86292	0.592	0.087	0	0	MEFV
LOC107509521	0	0.862625	0.986	0.79	0	0	LOC107509521
SRXN1	0	0.860881	0.422	0.069	0	0	SRXN1
SMS	0	0.860199	0.733	0.153	0	0	SMS
ADAM9	0	0.85876	0.834	0.285	0	0	ADAM9
GNG12	0	0.857137	0.538	0.091	0	0	GNG12
TMEM107	0	0.855383	0.572	0.298	0	0	TMEM107
LPXN	0	0.852816	0.693	0.19	0	0	LPXN
ARID5B	0	0.851992	0.875	0.634	0	0	ARID5B
RDH10	0	0.851846	0.543	0.106	0	0	RDH10
ZFAND2A	0	0.851754	0.364	0.112	0	0	ZFAND2A
SIRPA	0	0.85015	0.871	0.245	0	0	SIRPA
DOP1B	0	0.849618	0.674	0.202	0	0	DOP1B
WLS	0	0.849494	0.704	0.149	0	0	WLS
LAMTOR1	0	0.8426	0.762	0.2	0	0	LAMTOR1
ATP6V1F	0	0.841299	0.885	0.365	0	0	ATP6V1F
BASP1	0	0.840275	0.95	0.379	0	0	BASP1
EXOC6B	0	0.837623	0.948	0.57	0	0	EXOC6B
EEA1	0	0.834495	0.797	0.282	0	0	EEA1
ADAM17	0	0.833795	0.918	0.512	0	0	ADAM17
COL5A3	0	0.831881	0.514	0.03	0	0	COL5A3
MIF	0	0.828489	0.935	0.553	0	0	MIF
GBE1	0	0.828193	0.743	0.252	0	0	GBE1
FLRT2	0	0.827294	0.509	0.076	0	0	FLRT2
DTX3L	0	0.820905	0.664	0.151	0	0	DTX3L
STXBP1	0	0.818278	0.741	0.127	0	0	STXBP1
TPT1	0	0.816576	1	0.986	0	0	TPT1
CANX	0	0.814099	0.956	0.715	0	0	CANX
ENTPD1	0	0.812595	0.652	0.129	0	0	ENTPD1
GPR34	0	0.811144	0.718	0.161	0	0	GPR34
PRDX5	0	0.81094	0.803	0.252	0	0	PRDX5
OSTM1	0	0.809397	0.743	0.196	0	0	OSTM1
ABI3	0	0.807421	0.772	0.19	0	0	ABI3
SLC16A1	0	0.806182	0.53	0.233	0	0	SLC16A1
LOC107500434	0	0.803195	0.613	0.051	0	0	LOC107500434
HSPD1	0	0.801145	0.909	0.67	0	0	HSPD1
TLR4	0	0.79649	0.735	0.164	0	0	TLR4
CLEC4E	0	0.795442	0.656	0.084	0	0	CLEC4E
AFAP1L2	0	0.794332	0.628	0.062	0	0	AFAP1L2
RTN4	0	0.791043	0.681	0.21	0	0	RTN4
EPCAM	0	0.789441	0.587	0.084	0	0	EPCAM
ZEB2	0	0.788824	0.958	0.554	0	0	ZEB2
SPIRE1	0	0.788301	0.805	0.269	0	0	SPIRE1
IL1B	0	0.788021	0.836	0.233	0	0	IL1B
STAB1	0	0.782693	0.6	0.047	0	0	STAB1
ATF3	0	0.782175	0.511	0.282	0	0	ATF3
LOC107507166	0	0.779612	0.417	0.032	0	0	LOC107507166
DUSP14	0	0.778473	0.551	0.148	0	0	DUSP14
PLPP3	0	0.776777	0.568	0.079	0	0	PLPP3
SH3RF3	0	0.775711	0.596	0.101	0	0	SH3RF3
ERO1B	0	0.775566	0.903	0.569	0	0	ERO1B
FOLR2	0	0.775335	0.494	0.021	0	0	FOLR2
TRPS1	0	0.775302	0.927	0.517	0	0	TRPS1
APLP2	0	0.773612	0.937	0.552	0	0	APLP2
NIBAN1	0	0.770417	0.992	0.73	0	0	NIBAN1
RPS9	0	0.770332	0.999	0.973	0	0	RPS9
LOC107512840	0	0.769394	0.667	0.119	0	0	LOC107512840
EIF4A1	0	0.76917	0.975	0.764	0	0	EIF4A1
GMFB	0	0.768632	0.731	0.238	0	0	GMFB
IRS2	0	0.766818	0.557	0.145	0	0	IRS2
CRAT	0	0.766273	0.616	0.083	0	0	CRAT
SLC22A5	0	0.76325	0.592	0.093	0	0	SLC22A5
CBLB	0	0.760676	0.811	0.735	0	0	CBLB
MDFIC	0	0.759801	0.853	0.384	0	0	MDFIC
LAPTM4A	0	0.758993	0.823	0.287	0	0	LAPTM4A
MARCKS	0	0.753383	0.756	0.154	0	0	MARCKS
B4GALT5	0	0.753121	0.752	0.308	0	0	B4GALT5
BCL10	0	0.752969	0.647	0.256	0	0	BCL10
DENND5B	0	0.752544	0.623	0.108	0	0	DENND5B
TNFAIP2	0	0.751603	0.535	0.091	0	0	TNFAIP2
UST	0	0.748111	0.743	0.244	0	0	UST
CCDC88A	0	0.745819	0.746	0.175	0	0	CCDC88A
CD80	0	0.745581	0.523	0.117	0	0	CD80
NAP1L1	0	0.745381	0.94	0.719	0	0	NAP1L1
ACTG1	0	0.743631	0.999	0.957	0	0	ACTG1
PSEN1	0	0.743043	0.829	0.47	0	0	PSEN1
PPARD	0	0.742786	0.757	0.28	0	0	PPARD
DENND1A	0	0.742531	0.873	0.423	0	0	DENND1A
FADS1	0	0.742195	0.536	0.138	0	0	FADS1
PCYOX1	0	0.740935	0.611	0.113	0	0	PCYOX1
ATP6V0E1	0	0.740097	0.934	0.58	0	0	ATP6V0E1
TMEM176B	0	0.739816	0.748	0.171	0	0	TMEM176B
LAP3	0	0.739159	0.698	0.217	0	0	LAP3
SLC23A2	0	0.735429	0.792	0.418	0	0	SLC23A2
FFAR4	0	0.73512	0.586	0.067	0	0	FFAR4
WASHC2A	0	0.734331	0.8	0.355	0	0	WASHC2A
CHPT1	0	0.732438	0.802	0.32	0	0	CHPT1
CUBN	0	0.731781	0.544	0.143	0	0	CUBN
ARHGAP22	0	0.730632	0.55	0.072	0	0	ARHGAP22
LOC107508612	0	0.726788	0.619	0.107	0	0	LOC107508612
MAMDC2	0	0.725789	0.524	0.049	0	0	MAMDC2
TMBIM6	0	0.723775	0.993	0.895	0	0	TMBIM6
ATP5MC3	0	0.721747	0.794	0.325	0	0	ATP5MC3
ABCB4	0	0.720596	0.564	0.053	0	0	ABCB4
NPL	0	0.720198	0.525	0.03	0	0	NPL
SLC5A3	0	0.720154	0.517	0.158	0	0	SLC5A3
SP110	0	0.719952	0.898	0.475	0	0	SP110
PEA15	0	0.715523	0.719	0.207	0	0	PEA15
EEF1A1	0	0.711396	1	0.988	0	0	EEF1A1
PARM1	0	0.710447	0.552	0.097	0	0	PARM1
COLGALT1	0	0.707888	0.582	0.072	0	0	COLGALT1
ANP32B	0	0.705882	0.882	0.459	0	0	ANP32B
DCLRE1C	0	0.704061	0.61	0.162	0	0	DCLRE1C
LOC107502580	0	0.703491	0.641	0.125	0	0	LOC107502580
LOC118612498	0	0.700255	0.634	0.129	0	0	LOC118612498
ARMCX3	0	0.699107	0.545	0.3	0	0	ARMCX3
UBB	0	0.698082	0.993	0.944	0	0	UBB
ATP6V1E1	0	0.697711	0.848	0.396	0	0	ATP6V1E1
GINM1	0	0.696944	0.802	0.305	0	0	GINM1
POLD4	0	0.696385	0.641	0.149	0	0	POLD4
PALM2AKAP2	0	0.695989	0.804	0.269	0	0	PALM2AKAP2
LOC107518301	0	0.695091	0.532	0.071	0	0	LOC107518301
TSPO	0	0.694995	0.915	0.577	0	0	TSPO
ACADVL	0	0.694417	0.643	0.152	0	0	ACADVL
ILDR1	0	0.694401	0.429	0.048	0	0	ILDR1
BNC2	0	0.691473	0.565	0.076	0	0	BNC2
IFI30	0	0.689412	0.688	0.169	0	0	IFI30
TRIM24	0	0.688819	0.764	0.489	0	0	TRIM24
ARHGAP31	0	0.688279	0.602	0.174	0	0	ARHGAP31
ABL2	0	0.687262	0.528	0.203	0	0	ABL2
ITGAL	0	0.687088	0.906	0.481	0	0	ITGAL
VAMP5	0	0.687048	0.7	0.22	0	0	VAMP5
FNIP2	0	0.685996	0.593	0.198	0	0	FNIP2
CD53	0	0.685304	0.903	0.524	0	0	CD53
OLR1	0	0.682714	0.608	0.288	0	0	OLR1
LOC107502360	0	0.682509	0.961	0.604	0	0	LOC107502360
TSC22D2	0	0.6823	0.553	0.373	0	0	TSC22D2
ARPC3	0	0.679945	0.971	0.732	0	0	ARPC3
ATG3	0	0.678318	0.73	0.261	0	0	ATG3
POLK	0	0.678233	0.368	0.195	0	0	POLK
ATP8B4	0	0.675957	0.955	0.51	0	0	ATP8B4
MS4A4A	0	0.67119	0.58	0.077	0	0	MS4A4A
UBC	0	0.671008	0.999	0.982	0	0	UBC
GARNL3	0	0.67037	0.458	0.034	0	0	GARNL3
SLC44A1	0	0.669539	0.698	0.186	0	0	SLC44A1
CTSF	0	0.669395	0.678	0.185	0	0	CTSF
MAN2B1	0	0.667445	0.842	0.385	0	0	MAN2B1
ARRB2	0	0.667121	0.848	0.366	0	0	ARRB2
CLIP1	0	0.664668	0.876	0.523	0	0	CLIP1
PRR13	0	0.664468	0.736	0.257	0	0	PRR13
NUDT9	0	0.664019	0.724	0.246	0	0	NUDT9
GNGT2	0	0.66272	0.493	0.061	0	0	GNGT2
PDE8A	0	0.662414	0.848	0.483	0	0	PDE8A
LOC107504219	0	0.660974	0.709	0.258	0	0	LOC107504219
PGD	0	0.65865	0.884	0.374	0	0	PGD
RIN2	0	0.657721	0.725	0.194	0	0	RIN2
VPS26A	0	0.657197	0.735	0.258	0	0	VPS26A
RAB7B	0	0.656917	0.394	0.049	0	0	RAB7B
LOC107506475	0	0.654772	0.361	0.169	0	0	LOC107506475
TUBB6	0	0.653353	0.497	0.096	0	0	TUBB6
LOC107503495	0	0.652178	0.59	0.093	0	0	LOC107503495
PPP1R3C	0	0.65161	0.258	0.025	0	0	PPP1R3C
ACAA2	0	0.650957	0.637	0.395	0	0	ACAA2
TMEM219	0	0.650452	0.652	0.177	0	0	TMEM219
ATP6V1B2	0	0.647175	0.605	0.251	0	0	ATP6V1B2
MLNR	0	0.645784	0.471	0.034	0	0	MLNR
VAV3	0	0.645078	0.995	0.774	0	0	VAV3
GIMAP4	0	0.644322	0.847	0.255	0	0	GIMAP4
ATP6AP1	0	0.64336	0.675	0.19	0	0	ATP6AP1
LOC107499365	0	0.643016	0.475	0.033	0	0	LOC107499365
MRPL17	0	0.642618	0.716	0.243	0	0	MRPL17
ARHGAP21	0	0.641047	0.486	0.159	0	0	ARHGAP21
RMDN2	0	0.640994	0.473	0.062	0	0	RMDN2
REEP5	0	0.640195	0.943	0.669	0	0	REEP5
EIF4EBP2	0	0.639401	0.895	0.523	0	0	EIF4EBP2
ZNF274	0	0.638396	0.568	0.152	0	0	ZNF274
LOC107499671	0	0.638385	0.294	0.106	0	0	LOC107499671
IL2RG	0	0.637382	0.763	0.282	0	0	IL2RG
VAMP8	0	0.635035	0.842	0.402	0	0	VAMP8
ATP6V0D1	0	0.634938	0.652	0.162	0	0	ATP6V0D1
LOC107511990	0	0.633112	0.51	0.051	0	0	LOC107511990
MAPKAPK2	0	0.631596	0.726	0.421	0	0	MAPKAPK2
HMGN3	0	0.631012	0.564	0.097	0	0	HMGN3
GOLGA4	0	0.629584	0.873	0.544	0	0	GOLGA4
ABLIM3	0	0.629021	0.514	0.056	0	0	ABLIM3
IQCK	0	0.628799	0.449	0.061	0	0	IQCK
SLC16A9	0	0.627265	0.438	0.03	0	0	SLC16A9
LOC107503782	0	0.62703	0.819	0.249	0	0	LOC107503782
PARP14	0	0.624077	0.87	0.547	0	0	PARP14
GALNT1	0	0.623874	0.796	0.354	0	0	GALNT1
HSD17B4	0	0.623849	0.726	0.296	0	0	HSD17B4
PHLPP1	0	0.623547	0.545	0.186	0	0	PHLPP1
LOC107497205	0	0.623101	0.814	0.36	0	0	LOC107497205
B2M	0	0.621843	1	0.988	0	0	B2M
LOC107507567	0	0.62107	0.422	0.041	0	0	LOC107507567
PID1	0	0.620311	0.514	0.065	0	0	PID1
CUNH18orf25	0	0.61751	0.533	0.245	0	0	CUNH18orf25
RPS28	0	0.614921	0.994	0.907	0	0	RPS28
GAPDH	0	0.614836	0.962	0.817	0	0	GAPDH
TNFSF12	0	0.61483	0.507	0.058	0	0	TNFSF12
SGPL1	0	0.614442	0.632	0.171	0	0	SGPL1
DPYSL2	0	0.610051	0.708	0.217	0	0	DPYSL2
ANXA2	0	0.608126	0.954	0.734	0	0	ANXA2
MERTK	0	0.600582	0.488	0.044	0	0	MERTK
GNPDA1	0	0.599927	0.504	0.091	0	0	GNPDA1
SELENOF	0	0.599066	0.797	0.362	0	0	SELENOF
CALM2	0	0.598806	0.999	0.967	0	0	CALM2
ATP6V1G1	0	0.598519	0.825	0.392	0	0	ATP6V1G1
SLC2A8	0	0.597806	0.478	0.049	0	0	SLC2A8
PTPRO	0	0.596981	0.498	0.098	0	0	PTPRO
PRRX2	0	0.596198	0.47	0.03	0	0	PRRX2
RARRES2	0	0.59564	0.456	0.047	0	0	RARRES2
GPR65	0	0.595317	0.652	0.208	0	0	GPR65
FOSB	0	0.595121	0.897	0.752	0	0	FOSB
CARD9	0	0.59379	0.524	0.078	0	0	CARD9
GNG11	0	0.592884	0.614	0.117	0	0	GNG11
TLR7	0	0.591786	0.47	0.087	0	0	TLR7
HSPA5	0	0.589736	0.87	0.763	0	0	HSPA5
FCGR1A	0	0.588423	0.432	0.039	0	0	FCGR1A
TPP1	0	0.588	0.519	0.085	0	0	TPP1
RHOQ	0	0.586575	0.67	0.237	0	0	RHOQ
LOC107498469	0	0.583713	0.359	0.142	0	0	LOC107498469
PRKCE	0	0.582465	0.691	0.21	0	0	PRKCE
SDC4	0	0.581812	0.406	0.108	0	0	SDC4
ENPP2	0	0.580794	0.45	0.055	0	0	ENPP2
SRGN	0	0.580514	0.996	0.862	0	0	SRGN
RHOG	0	0.579729	0.744	0.297	0	0	RHOG
ABHD5	0	0.579363	0.599	0.179	0	0	ABHD5
LOC107509182	0	0.578471	0.832	0.609	0	0	LOC107509182
GUK1	0	0.577926	0.624	0.197	0	0	GUK1
MMD	0	0.577526	0.445	0.148	0	0	MMD
RAB31	0	0.577499	0.771	0.316	0	0	RAB31
PHACTR1	0	0.577048	0.67	0.206	0	0	PHACTR1
LAMTOR4	0	0.576371	0.726	0.284	0	0	LAMTOR4
FAM83D	0	0.57589	0.419	0.077	0	0	FAM83D
CHURC1	0	0.575375	0.688	0.254	0	0	CHURC1
USP37	0	0.573375	0.555	0.191	0	0	USP37
CORO2A	0	0.572759	0.354	0.048	0	0	CORO2A
RPL34	0	0.571516	0.997	0.946	0	0	RPL34
RAMP2	0	0.569043	0.556	0.075	0	0	RAMP2
DRAM1	0	0.568405	0.464	0.067	0	0	DRAM1
PPP1R10	0	0.568339	0.884	0.753	0	0	PPP1R10
TCIRG1	0	0.567438	0.592	0.137	0	0	TCIRG1
LOC107507102	0	0.56707	0.413	0.115	0	0	LOC107507102
SCARB2	0	0.564318	0.704	0.274	0	0	SCARB2
TCN2	0	0.563863	0.473	0.053	0	0	TCN2
ANXA4	0	0.562965	0.673	0.219	0	0	ANXA4
SGK1	0	0.561344	0.837	0.538	0	0	SGK1
PLEKHM2	0	0.561034	0.606	0.172	0	0	PLEKHM2
HMGN1	0	0.560388	0.768	0.302	0	0	HMGN1
TNF	0	0.559338	0.341	0.156	0	0	TNF
LOC107497990	0	0.558947	0.456	0.068	0	0	LOC107497990
ARF4	0	0.555838	0.766	0.64	0	0	ARF4
NOL4L	0	0.554648	0.591	0.152	0	0	NOL4L
UVRAG	0	0.554527	0.814	0.481	0	0	UVRAG
CPEB4	0	0.553546	0.884	0.584	0	0	CPEB4
MAML2	0	0.553004	0.949	0.673	0	0	MAML2
UNC93B1	0	0.552876	0.668	0.208	0	0	UNC93B1
MAGI1	0	0.552867	0.625	0.146	0	0	MAGI1
CERT1	0	0.55165	0.741	0.45	0	0	CERT1
NDUFC2	0	0.551404	0.649	0.231	0	0	NDUFC2
LOC107498048	0	0.551373	0.914	0.625	0	0	LOC107498048
CRYBG3	0	0.550261	0.525	0.155	0	0	CRYBG3
HNMT	0	0.550048	0.454	0.049	0	0	HNMT
FCHSD2	0	0.549876	0.89	0.549	0	0	FCHSD2
SIK2	0	0.549107	0.613	0.35	0	0	SIK2
TMEM106B	0	0.547284	0.641	0.262	0	0	TMEM106B
CNDP2	0	0.546232	0.611	0.186	0	0	CNDP2
TMED10	0	0.546117	0.79	0.408	0	0	TMED10
EMILIN2	0	0.544131	0.585	0.195	0	0	EMILIN2
LACTB	0	0.543437	0.729	0.295	0	0	LACTB
ACKR4	0	0.543256	0.386	0.038	0	0	ACKR4
EIF4G3	0	0.542689	0.922	0.713	0	0	EIF4G3
RPL23A	0	0.542637	0.997	0.95	0	0	RPL23A
TIMM8B	0	0.542296	0.602	0.2	0	0	TIMM8B
LOC107502633	0	0.542241	0.935	0.797	0	0	LOC107502633
LOC107501597	0	0.541577	0.997	0.976	0	0	LOC107501597
FLOT1	0	0.541265	0.405	0.185	0	0	FLOT1
LOC107517907	0	0.541229	0.841	0.485	0	0	LOC107517907
SLC40A1	0	0.540664	0.529	0.113	0	0	SLC40A1
AGFG1	0	0.539848	0.771	0.422	0	0	AGFG1
FBXL5	0	0.539363	0.702	0.297	0	0	FBXL5
LOC107510674	0	0.539124	0.699	0.264	0	0	LOC107510674
RBM47	0	0.536266	0.675	0.237	0	0	RBM47
HEBP1	0	0.535971	0.516	0.12	0	0	HEBP1
ABHD12	0	0.535915	0.625	0.294	0	0	ABHD12
KIF13B	0	0.535645	0.832	0.433	0	0	KIF13B
NCOA7	0	0.534595	0.803	0.367	0	0	NCOA7
STON2	0	0.533749	0.45	0.096	0	0	STON2
PSMB3	0	0.532466	0.835	0.463	0	0	PSMB3
EDNRB	0	0.53193	0.336	0.03	0	0	EDNRB
LOC107500260	0	0.531661	0.53	0.11	0	0	LOC107500260
PSME1	0	0.529494	0.916	0.641	0	0	PSME1
PNPLA2	0	0.528782	0.577	0.165	0	0	PNPLA2
LOC107501608	0	0.528749	0.477	0.09	0	0	LOC107501608
LOC107510253	0	0.528002	0.643	0.189	0	0	LOC107510253
LOC107514319	0	0.527449	0.849	0.49	0	0	LOC107514319
HDAC9	0	0.527001	0.905	0.478	0	0	HDAC9
LOC107506203	0	0.52663	0.768	0.302	0	0	LOC107506203
PLPP1	0	0.526305	0.589	0.233	0	0	PLPP1
SPNS1	0	0.526008	0.472	0.072	0	0	SPNS1
AKR7A2	0	0.523056	0.483	0.095	0	0	AKR7A2
RAB20	0	0.522641	0.453	0.094	0	0	RAB20
BAG3	0	0.522573	0.451	0.223	0	0	BAG3
GPX4	0	0.522473	0.721	0.324	0	0	GPX4
CORO1C	0	0.522362	0.651	0.217	0	0	CORO1C
ADAM28	0	0.521471	0.562	0.148	0	0	ADAM28
OS9	0	0.52069	0.705	0.309	0	0	OS9
LOC107521186	0	0.520489	0.805	0.556	0	0	LOC107521186
RPL39	0	0.520056	0.997	0.936	0	0	RPL39
ABCA10	0	0.519759	0.369	0.043	0	0	ABCA10
LOC107508371	0	0.516665	0.738	0.332	0	0	LOC107508371
PHC2	0	0.514713	0.541	0.16	0	0	PHC2
TOB1	0	0.513736	0.871	0.688	0	0	TOB1
LRRC25	0	0.512963	0.396	0.027	0	0	LRRC25
ACSL1	0	0.512813	0.755	0.399	0	0	ACSL1
NRIP1	0	0.511973	0.598	0.233	0	0	NRIP1
TMEM251	0	0.511832	0.439	0.061	0	0	TMEM251
SP100	0	0.511795	0.89	0.583	0	0	SP100
DYNLL1	0	0.511333	0.887	0.607	0	0	DYNLL1
FCHO2	0	0.511046	0.796	0.354	0	0	FCHO2
LGALS9	0	0.509169	0.423	0.083	0	0	LGALS9
BCR	0	0.509094	0.53	0.13	0	0	BCR
SDC3	0	0.509027	0.406	0.028	0	0	SDC3
LOC107516786	0	0.508413	0.481	0.084	0	0	LOC107516786
PLIN2	0	0.507139	0.554	0.222	0	0	PLIN2
GMFG	0	0.506699	0.95	0.686	0	0	GMFG
ANKH	0	0.505869	0.517	0.138	0	0	ANKH
TALDO1	0	0.505521	0.879	0.515	0	0	TALDO1
CCR1	0	0.503618	0.507	0.133	0	0	CCR1
CCDC50	0	0.502452	0.799	0.345	0	0	CCDC50
MREG	0	0.501901	0.455	0.118	0	0	MREG
BSG	0	0.500952	0.838	0.475	0	0	BSG
INTS6	1.58284e-273	0.588207	0.618	0.552	3.36939e-269	0	INTS6
DACH1	0	3.94883	0.976	0.052	0	1	DACH1
GNAQ	0	3.2733	1	0.643	0	1	GNAQ
PDE4D	0	2.94452	1	0.546	0	1	PDE4D
LOC107502082	0	2.69182	0.922	0.153	0	1	LOC107502082
RFLNB	0	2.6892	0.842	0.068	0	1	RFLNB
TRPC6	0	2.48189	0.812	0.033	0	1	TRPC6
PLXNC1	0	2.39674	0.965	0.339	0	1	PLXNC1
SH3KBP1	0	2.36752	0.974	0.443	0	1	SH3KBP1
IFNG	0	2.32269	0.812	0.133	0	1	IFNG
LOC107516222	0	2.31308	0.812	0.059	0	1	LOC107516222
SYNE1	0	2.1355	0.998	0.568	0	1	SYNE1
TRERF1	0	2.02069	0.891	0.226	0	1	TRERF1
STX6	0	2.00233	0.882	0.299	0	1	STX6
FYB1	0	1.94327	0.945	0.398	0	1	FYB1
ALOX5	0	1.92759	0.78	0.058	0	1	ALOX5
LOC107518414	0	1.9185	0.538	0.013	0	1	LOC107518414
PDE1C	0	1.81858	0.647	0.016	0	1	PDE1C
GLS	0	1.81719	0.922	0.625	0	1	GLS
PHTF2	0	1.81497	0.889	0.534	0	1	PHTF2
IPCEF1	0	1.79965	0.942	0.515	0	1	IPCEF1
BASP11	0	1.78744	0.95	0.394	0	1	BASP1
STXBP5	0	1.77768	0.88	0.365	0	1	STXBP5
ARG2	0	1.66395	0.735	0.181	0	1	ARG2
OLR11	0	1.64415	0.775	0.268	0	1	OLR1
LPGAT1	0	1.64066	0.785	0.281	0	1	LPGAT1
RNF130	0	1.64032	0.845	0.39	0	1	RNF130
ADGRE1	0	1.63959	0.806	0.209	0	1	ADGRE1
KCNQ5	0	1.62819	0.796	0.321	0	1	KCNQ5
CUNH15orf48	0	1.60548	0.753	0.16	0	1	CUNH15orf48
BANK1	0	1.60472	0.854	0.23	0	1	BANK1
PYGL	0	1.59561	0.683	0.146	0	1	PYGL
PPP3CA	0	1.57673	0.996	0.854	0	1	PPP3CA
LOC107509596	0	1.5697	0.712	0.158	0	1	LOC107509596
ELMO1	0	1.56769	0.987	0.731	0	1	ELMO1
RGS18	0	1.56705	0.842	0.293	0	1	RGS18
SLCO4C1	0	1.56104	0.548	0.028	0	1	SLCO4C1
ADGRE3	0	1.53776	0.757	0.231	0	1	ADGRE3
GCNT1	0	1.53155	0.675	0.187	0	1	GCNT1
PLD1	0	1.50151	0.704	0.162	0	1	PLD1
LDLRAD3	0	1.49668	0.662	0.059	0	1	LDLRAD3
SORL1	0	1.48656	0.89	0.458	0	1	SORL1
GNAI3	0	1.47316	0.88	0.577	0	1	GNAI3
LPCAT2	0	1.4714	0.724	0.164	0	1	LPCAT2
PIP5K1B	0	1.4578	0.684	0.121	0	1	PIP5K1B
TMEM241	0	1.45467	0.583	0.061	0	1	TMEM241
ATP11A	0	1.43824	0.882	0.437	0	1	ATP11A
PTPN12	0	1.43259	0.808	0.414	0	1	PTPN12
NCF1	0	1.43257	0.75	0.237	0	1	NCF1
LPAR1	0	1.4194	0.558	0.039	0	1	LPAR1
PPP1CB	0	1.41457	0.825	0.463	0	1	PPP1CB
RNF24	0	1.40157	0.535	0.117	0	1	RNF24
LOC107514309	0	1.3962	0.786	0.246	0	1	LOC107514309
ARL6IP6	0	1.39576	0.661	0.222	0	1	ARL6IP6
SPNS3	0	1.39513	0.644	0.016	0	1	SPNS3
SGMS1	0	1.38764	0.794	0.327	0	1	SGMS1
PLCG2	0	1.38523	0.822	0.358	0	1	PLCG2
RBL2	0	1.37597	0.631	0.36	0	1	RBL2
CHD7	0	1.37246	0.904	0.534	0	1	CHD7
LOC107499109	0	1.36491	0.771	0.268	0	1	LOC107499109
TMEM154	0	1.36304	0.825	0.419	0	1	TMEM154
SPECC1	0	1.35359	0.708	0.226	0	1	SPECC1
ARHGAP10	0	1.35317	0.775	0.25	0	1	ARHGAP10
HMGCR	0	1.35315	0.716	0.308	0	1	HMGCR
PLA2G7	0	1.34812	0.657	0.147	0	1	PLA2G7
GFPT1	0	1.33811	0.751	0.434	0	1	GFPT1
GSR	0	1.32687	0.649	0.305	0	1	GSR
MBOAT1	0	1.32657	0.656	0.17	0	1	MBOAT1
NIN	0	1.31965	0.811	0.478	0	1	NIN
ITGAM	0	1.31381	0.737	0.251	0	1	ITGAM
CSF2RB	0	1.31256	0.738	0.197	0	1	CSF2RB
LOC107511276	0	1.31132	0.635	0.083	0	1	LOC107511276
LOC107500970	0	1.30052	0.679	0.161	0	1	LOC107500970
PRKCB	0	1.30018	0.907	0.56	0	1	PRKCB
ABTB2	0	1.27131	0.636	0.152	0	1	ABTB2
LOC107510538	0	1.27124	0.562	0.089	0	1	LOC107510538
TGFBR2	0	1.25556	0.953	0.771	0	1	TGFBR2
UBASH3B	0	1.25316	0.688	0.293	0	1	UBASH3B
PPP1R12A	0	1.24645	0.965	0.758	0	1	PPP1R12A
LOC107519059	0	1.23986	0.672	0.292	0	1	LOC107519059
MCTP1	0	1.21102	0.51	0.062	0	1	MCTP1
PIK3CB	0	1.19699	0.692	0.293	0	1	PIK3CB
ATP8B41	0	1.19555	0.9	0.531	0	1	ATP8B4
F5	0	1.18906	0.59	0.071	0	1	F5
HCK	0	1.18175	0.704	0.213	0	1	HCK
CORO1A	0	1.17731	0.919	0.61	0	1	CORO1A
MYH9	0	1.1716	0.994	0.896	0	1	MYH9
SMURF1	0	1.16727	0.658	0.375	0	1	SMURF1
SREBF2	0	1.16664	0.695	0.286	0	1	SREBF2
JAML	0	1.15617	0.838	0.358	0	1	JAML
RPIA	0	1.14817	0.628	0.182	0	1	RPIA
CAMK4	0	1.14772	0.645	0.347	0	1	CAMK4
HACD4	0	1.1429	0.609	0.201	0	1	HACD4
ACSL4	0	1.14084	0.685	0.408	0	1	ACSL4
RHOH	0	1.13571	0.623	0.272	0	1	RHOH
DENND5A	0	1.13448	0.875	0.639	0	1	DENND5A
ACTR2	0	1.13417	0.973	0.818	0	1	ACTR2
DENND1B	0	1.13309	0.825	0.484	0	1	DENND1B
ITGA9	0	1.13122	0.65	0.102	0	1	ITGA9
CCR3	0	1.11088	0.498	0.008	0	1	CCR3
MBNL1	0	1.1097	0.999	0.952	0	1	MBNL1
PPP3R1	0	1.10584	0.675	0.377	0	1	PPP3R1
ARFGEF1	0	1.09187	0.77	0.454	0	1	ARFGEF1
LTC4S	0	1.08989	0.662	0.245	0	1	LTC4S
ALCAM	0	1.08969	0.976	0.763	0	1	ALCAM
ASAP1	0	1.08472	0.815	0.499	0	1	ASAP1
HVCN11	0	1.07877	0.793	0.383	0	1	HVCN1
INHBA	0	1.07729	0.441	0.054	0	1	INHBA
LIMK2	0	1.07705	0.552	0.133	0	1	LIMK2
MYLK	0	1.07115	0.503	0.039	0	1	MYLK
PREX1	0	1.06883	0.884	0.63	0	1	PREX1
ADGRG6	0	1.06659	0.558	0.192	0	1	ADGRG6
NUDT3	0	1.06418	0.649	0.397	0	1	NUDT3
HIF1A	0	1.06056	0.819	0.587	0	1	HIF1A
JMJD1C	0	1.05541	0.991	0.914	0	1	JMJD1C
MCU	0	1.05529	0.523	0.255	0	1	MCU
CELF2	0	1.05181	0.983	0.827	0	1	CELF2
GAPT	0	1.04699	0.664	0.088	0	1	GAPT
PTK2B	0	1.04556	0.796	0.519	0	1	PTK2B
SKIL	0	1.0449	0.942	0.747	0	1	SKIL
CCND3	0	1.0419	0.676	0.316	0	1	CCND3
ICAM3	0	1.0322	0.549	0.088	0	1	ICAM3
SUCO	0	1.0183	0.638	0.35	0	1	SUCO
CSF1	0	1.00779	0.46	0.054	0	1	CSF1
TMX4	0	1.00336	0.583	0.325	0	1	TMX4
MSMO1	0	0.995475	0.562	0.249	0	1	MSMO1
SWAP70	0	0.994696	0.655	0.309	0	1	SWAP70
ABCC1	0	0.993547	0.711	0.367	0	1	ABCC1
CD9	0	0.992116	0.682	0.192	0	1	CD9
LOC107519460	0	0.985118	0.595	0.323	0	1	LOC107519460
FAM102B	0	0.984386	0.496	0.325	0	1	FAM102B
MIER1	0	0.980398	0.878	0.721	0	1	MIER1
CKB	0	0.976384	0.576	0.125	0	1	CKB
ACTR3	0	0.975843	0.99	0.873	0	1	ACTR3
SQLE	0	0.968695	0.609	0.288	0	1	SQLE
LOC107515989	0	0.966874	0.689	0.352	0	1	LOC107515989
PGD1	0	0.965696	0.712	0.416	0	1	PGD
MARCHF3	0	0.963007	0.502	0.225	0	1	MARCHF3
NCF4	0	0.95923	0.701	0.304	0	1	NCF4
VCL	0	0.949803	0.522	0.263	0	1	VCL
PRSS57	0	0.943043	0.442	0.056	0	1	PRSS57
KIF21A	0	0.934528	0.656	0.179	0	1	KIF21A
ARSB	0	0.925605	0.586	0.288	0	1	ARSB
TES	0	0.925194	0.567	0.244	0	1	TES
PLA2G4A	0	0.92363	0.471	0.091	0	1	PLA2G4A
GAS7	0	0.921639	0.843	0.59	0	1	GAS7
SUPT3H	0	0.913051	0.589	0.346	0	1	SUPT3H
PLEK1	0	0.911886	0.924	0.552	0	1	PLEK
GAPVD1	0	0.910896	0.637	0.376	0	1	GAPVD1
RAB8B	0	0.909405	0.632	0.478	0	1	RAB8B
PITPNM2	0	0.907276	0.552	0.199	0	1	PITPNM2
PLEKHG1	0	0.90629	0.615	0.311	0	1	PLEKHG1
PRDM2	0	0.906147	0.792	0.609	0	1	PRDM2
TEC	0	0.905395	0.617	0.285	0	1	TEC
HMGCS1	0	0.905257	0.608	0.347	0	1	HMGCS1
ST6GAL1	0	0.902845	0.603	0.302	0	1	ST6GAL1
SIGLECL1	0	0.901689	0.418	0.01	0	1	SIGLECL1
RTN3	0	0.899486	0.862	0.737	0	1	RTN3
TAPT1	0	0.898287	0.569	0.27	0	1	TAPT1
KSR1	0	0.890164	0.53	0.209	0	1	KSR1
CD84	0	0.887533	0.469	0.105	0	1	CD84
MYL6	0	0.885739	0.994	0.945	0	1	MYL6
RP2	0	0.883677	0.453	0.136	0	1	RP2
WIPF1	0	0.883155	0.913	0.744	0	1	WIPF1
GATA1	0	0.881851	0.399	0.007	0	1	GATA1
FRY	0	0.879898	0.526	0.123	0	1	FRY
GPR141	0	0.877188	0.37	0.067	0	1	GPR141
LOC118600453	0	0.876021	0.489	0.205	0	1	LOC118600453
CHRNA9	0	0.872128	0.437	0.123	0	1	CHRNA9
PRKCA	0	0.870757	0.76	0.564	0	1	PRKCA
DAPP1	0	0.868518	0.627	0.327	0	1	DAPP1
DPYD	0	0.86664	0.718	0.461	0	1	DPYD
LOC1075099481	0	0.865425	0.94	0.71	0	1	LOC107509948
S100A11	0	0.864414	0.994	0.9	0	1	S100A11
LMNB1	0	0.862601	0.547	0.183	0	1	LMNB1
CLCN3	0	0.859109	0.466	0.231	0	1	CLCN3
LIPE	0	0.855517	0.42	0.027	0	1	LIPE
TPST2	0	0.853527	0.495	0.123	0	1	TPST2
ATP2A3	0	0.852566	0.536	0.153	0	1	ATP2A3
ITGA5	0	0.848807	0.562	0.255	0	1	ITGA5
SVIL	0	0.846384	0.937	0.706	0	1	SVIL
CLEC12A	0	0.844954	0.67	0.324	0	1	CLEC12A
ANKRD11	0	0.833508	0.989	0.932	0	1	ANKRD11
TBXAS1	0	0.831207	0.523	0.229	0	1	TBXAS1
STK39	0	0.830733	0.608	0.267	0	1	STK39
KDM2A	0	0.830654	0.728	0.555	0	1	KDM2A
LOC107498577	0	0.828181	0.77	0.537	0	1	LOC107498577
ZFAND3	0	0.826097	0.979	0.891	0	1	ZFAND3
LOC107509007	0	0.825764	0.513	0.192	0	1	LOC107509007
TKT1	0	0.824185	0.846	0.589	0	1	TKT
LOC107497121	0	0.823995	0.547	0.255	0	1	LOC107497121
MGAT5	0	0.823398	0.665	0.39	0	1	MGAT5
ATXN1	0	0.823039	0.926	0.791	0	1	ATXN1
LOC1075037821	0	0.81796	0.641	0.293	0	1	LOC107503782
LOC107509876	0	0.814817	1	0.992	0	1	LOC107509876
SHOC2	0	0.811401	0.649	0.437	0	1	SHOC2
LOC107513504	0	0.810551	0.968	0.834	0	1	LOC107513504
NCKAP1L	0	0.809656	0.627	0.375	0	1	NCKAP1L
ADGRE5	0	0.808714	0.876	0.655	0	1	ADGRE5
PDLIM1	0	0.806818	0.502	0.205	0	1	PDLIM1
PLCB4	0	0.801733	0.367	0.08	0	1	PLCB4
TMTC1	0	0.799306	0.466	0.166	0	1	TMTC1
SLC1A4	0	0.79073	0.451	0.118	0	1	SLC1A4
GNB1	0	0.789942	0.849	0.696	0	1	GNB1
HS6ST1	0	0.789232	0.531	0.267	0	1	HS6ST1
PIK3CD	0	0.781159	0.598	0.28	0	1	PIK3CD
EPB41L4A	0	0.780722	0.402	0.085	0	1	EPB41L4A
COTL1	0	0.779762	0.867	0.683	0	1	COTL1
FGR	0	0.775797	0.722	0.444	0	1	FGR
ANKS1A	0	0.774973	0.559	0.281	0	1	ANKS1A
TTC39C	0	0.773264	0.586	0.276	0	1	TTC39C
SEPHS2	0	0.772594	0.492	0.186	0	1	SEPHS2
FBXW7	0	0.772183	0.629	0.407	0	1	FBXW7
LOC107502967	0	0.77218	0.987	0.91	0	1	LOC107502967
ARAP3	0	0.770455	0.423	0.064	0	1	ARAP3
CAP1	0	0.770056	0.885	0.773	0	1	CAP1
TPM3	0	0.76986	0.986	0.923	0	1	TPM3
ELOVL6	0	0.764252	0.422	0.151	0	1	ELOVL6
SSBP3	0	0.763284	0.494	0.175	0	1	SSBP3
GFOD1	0	0.762607	0.394	0.111	0	1	GFOD1
CYRIB	0	0.761352	0.876	0.717	0	1	CYRIB
NCF21	0	0.760447	0.819	0.4	0	1	NCF2
SLCO3A1	0	0.760022	0.786	0.596	0	1	SLCO3A1
LOC107503051	0	0.758527	0.347	0.011	0	1	LOC107503051
LRRFIP1	0	0.75706	0.949	0.837	0	1	LRRFIP1
TMSB4X	0	0.756282	1	0.983	0	1	TMSB4X
FBP1	0	0.754816	0.36	0.043	0	1	FBP1
ATP9A	0	0.754306	0.376	0.057	0	1	ATP9A
TFDP1	0	0.753209	0.434	0.124	0	1	TFDP1
ZBTB20	0	0.75019	0.904	0.765	0	1	ZBTB20
LAPTM51	0	0.749748	0.984	0.8	0	1	LAPTM5
ANKRD44	0	0.749041	0.967	0.822	0	1	ANKRD44
GLIPR2	0	0.748649	0.592	0.315	0	1	GLIPR2
SIK3	0	0.748568	0.941	0.82	0	1	SIK3
CLINT1	0	0.748365	0.693	0.558	0	1	CLINT1
RAB27A	0	0.747599	0.583	0.253	0	1	RAB27A
STRN3	0	0.746816	0.568	0.411	0	1	STRN3
SNTB1	0	0.746376	0.639	0.449	0	1	SNTB1
NLRP12	0	0.744748	0.397	0.069	0	1	NLRP12
INPP4A	0	0.740808	0.585	0.303	0	1	INPP4A
LOC1075023601	0	0.74049	0.85	0.631	0	1	LOC107502360
IKZF1	0	0.738159	0.771	0.523	0	1	IKZF1
ACAP2	0	0.735521	0.817	0.683	0	1	ACAP2
SMAP2	0	0.734915	0.679	0.462	0	1	SMAP2
CCPG1	0	0.733272	0.623	0.429	0	1	CCPG1
LOC107501156	0	0.733223	0.577	0.375	0	1	LOC107501156
LOC107509299	0	0.731775	0.419	0.078	0	1	LOC107509299
CD44	0	0.731426	0.997	0.92	0	1	CD44
TBC1D1	0	0.730957	0.867	0.7	0	1	TBC1D1
CAMK2G	0	0.723858	0.515	0.235	0	1	CAMK2G
ARHGDIB	0	0.722741	0.969	0.839	0	1	ARHGDIB
IGF1R	0	0.722512	0.425	0.14	0	1	IGF1R
ARPC4	0	0.718145	0.586	0.372	0	1	ARPC4
OLIG1	0	0.715466	0.363	0.005	0	1	OLIG1
RCOR1	0	0.714112	0.669	0.543	0	1	RCOR1
NCK2	0	0.708708	0.399	0.105	0	1	NCK2
NLRC5	0	0.708339	0.456	0.128	0	1	NLRC5
IRAG2	0	0.70661	0.537	0.277	0	1	IRAG2
AGL	0	0.704762	0.404	0.128	0	1	AGL
LRP12	0	0.704338	0.356	0.049	0	1	LRP12
NUP98	0	0.704219	0.688	0.573	0	1	NUP98
MTMR12	0	0.701744	0.561	0.318	0	1	MTMR12
KIAA0232	0	0.701479	0.509	0.265	0	1	KIAA0232
BTG3	0	0.700302	0.709	0.585	0	1	BTG3
FNIP1	0	0.699612	0.701	0.608	0	1	FNIP1
RAB44	0	0.699393	0.357	0.029	0	1	RAB44
ARRB1	0	0.696298	0.539	0.264	0	1	ARRB1
MED13L	0	0.695972	0.943	0.831	0	1	MED13L
TMEM131L	0	0.694124	0.743	0.499	0	1	TMEM131L
CASS4	0	0.684382	0.35	0.075	0	1	CASS4
TPD52	0	0.682484	0.531	0.267	0	1	TPD52
CYSLTR2	0	0.680917	0.42	0.22	0	1	CYSLTR2
IL5RA	0	0.677924	0.296	0.008	0	1	IL5RA
NCOA2	0	0.6767	0.85	0.698	0	1	NCOA2
SERF2	0	0.673519	0.903	0.812	0	1	SERF2
PTPN1	0	0.672574	0.915	0.733	0	1	PTPN1
KMT2E	0	0.672126	0.935	0.83	0	1	KMT2E
GSE1	0	0.671694	0.706	0.526	0	1	GSE1
FGD4	0	0.669947	0.56	0.348	0	1	FGD4
FOXO3	0	0.669669	0.526	0.315	0	1	FOXO3
CEMIP2	0	0.667932	0.542	0.306	0	1	CEMIP2
HPCAL1	0	0.66779	0.507	0.28	0	1	HPCAL1
ROCK1	0	0.667369	0.901	0.814	0	1	ROCK1
TUT4	0	0.667368	0.61	0.431	0	1	TUT4
ARHGEF6	0	0.665793	0.522	0.346	0	1	ARHGEF6
FCHO21	0	0.663791	0.618	0.395	0	1	FCHO2
TANK	0	0.661411	0.845	0.714	0	1	TANK
PSTPIP2	0	0.659707	0.464	0.22	0	1	PSTPIP2
LAX1	0	0.65967	0.356	0.095	0	1	LAX1
DGAT2	0	0.659196	0.476	0.178	0	1	DGAT2
SERTAD2	0	0.657568	0.575	0.366	0	1	SERTAD2
PLEKHG3	0	0.655464	0.507	0.203	0	1	PLEKHG3
MAML3	0	0.654596	0.549	0.394	0	1	MAML3
UBTD1	0	0.653093	0.365	0.049	0	1	UBTD1
SIRPA1	0	0.651135	0.592	0.307	0	1	SIRPA
RASA2	0	0.649193	0.599	0.407	0	1	RASA2
FAM107B	0	0.648095	0.996	0.879	0	1	FAM107B
OSBPL8	0	0.647804	0.816	0.692	0	1	OSBPL8
KRAS	0	0.647688	0.552	0.366	0	1	KRAS
ITM2B	0	0.645707	0.996	0.946	0	1	ITM2B
PPM1H	0	0.645388	0.537	0.331	0	1	PPM1H
MAPK13	0	0.644764	0.414	0.117	0	1	MAPK13
NADK2	0	0.64293	0.387	0.19	0	1	NADK2
PIK3R5	0	0.642193	0.753	0.545	0	1	PIK3R5
CEBPE	0	0.642108	0.362	0.045	0	1	CEBPE
RHOA	0	0.641968	0.988	0.947	0	1	RHOA
MAN1C1	0	0.641943	0.495	0.256	0	1	MAN1C1
PLCB2	0	0.641883	0.609	0.378	0	1	PLCB2
ESYT1	0	0.641742	0.431	0.172	0	1	ESYT1
AGPS	0	0.63892	0.544	0.36	0	1	AGPS
ITSN2	0	0.638266	0.733	0.588	0	1	ITSN2
YWHAZ	0	0.634009	0.966	0.893	0	1	YWHAZ
TBC1D8	0	0.633652	0.351	0.101	0	1	TBC1D8
LOC107519955	0	0.632397	0.308	0.041	0	1	LOC107519955
CKAP4	0	0.629847	0.368	0.09	0	1	CKAP4
ITGB2	0	0.628235	0.642	0.349	0	1	ITGB2
TMEM273	0	0.62429	0.302	0.025	0	1	TMEM273
SKI	0	0.624146	0.444	0.184	0	1	SKI
SEMA7A	0	0.623527	0.408	0.128	0	1	SEMA7A
PSTPIP1	0	0.622872	0.517	0.261	0	1	PSTPIP1
SORT1	0	0.622792	0.416	0.175	0	1	SORT1
CALM1	0	0.620464	0.997	0.952	0	1	CALM1
PIAS1	0	0.61976	0.866	0.807	0	1	PIAS1
ITPKB	0	0.618663	0.502	0.26	0	1	ITPKB
TLK1	0	0.616403	0.571	0.397	0	1	TLK1
IQGAP1	0	0.616271	0.991	0.94	0	1	IQGAP1
PRPF40A	0	0.611584	0.78	0.721	0	1	PRPF40A
ACP3	0	0.609898	0.455	0.239	0	1	ACP3
LOC107514511	0	0.606734	0.327	0.065	0	1	LOC107514511
RHEX	0	0.605776	0.328	0.015	0	1	RHEX
WNK1	0	0.604696	0.795	0.686	0	1	WNK1
ABI1	0	0.603923	0.732	0.63	0	1	ABI1
LOC107512761	0	0.602576	0.329	0.04	0	1	LOC107512761
ZSWIM6	0	0.601078	0.85	0.776	0	1	ZSWIM6
LOC107513427	0	0.600965	0.572	0.451	0	1	LOC107513427
SLC29A1	0	0.599543	0.346	0.065	0	1	SLC29A1
MYB	0	0.598749	0.344	0.064	0	1	MYB
CPNE3	0	0.598249	0.459	0.25	0	1	CPNE3
MOB1A	0	0.595897	0.644	0.534	0	1	MOB1A
MYADM	0	0.595033	0.569	0.362	0	1	MYADM
GNG2	0	0.593803	0.865	0.726	0	1	GNG2
ARRDC3	0	0.590501	0.46	0.256	0	1	ARRDC3
CYSLTR1	0	0.587771	0.309	0.109	0	1	CYSLTR1
LYST	0	0.587504	0.615	0.412	0	1	LYST
RUNX1	0	0.586982	0.953	0.772	0	1	RUNX1
ADGRG5	0	0.585822	0.374	0.083	0	1	ADGRG5
BTK	0	0.585545	0.504	0.284	0	1	BTK
TM6SF1	0	0.584881	0.408	0.152	0	1	TM6SF1
EXOC5	0	0.583666	0.455	0.315	0	1	EXOC5
IER5	0	0.582614	0.782	0.617	0	1	IER5
TESPA1	0	0.581288	0.346	0.125	0	1	TESPA1
IKZF3	0	0.580598	0.531	0.238	0	1	IKZF3
TOB11	0	0.580224	0.876	0.692	0	1	TOB1
MINDY2	0	0.578358	0.393	0.173	0	1	MINDY2
NUDT4	0	0.573486	0.519	0.319	0	1	NUDT4
ADIPOR2	0	0.572659	0.468	0.276	0	1	ADIPOR2
PTAFR	0	0.571251	0.373	0.079	0	1	PTAFR
FDFT1	0	0.569746	0.393	0.202	0	1	FDFT1
LOC107521859	0	0.567624	0.354	0.084	0	1	LOC107521859
CDC42SE1	0	0.56683	0.502	0.295	0	1	CDC42SE1
SINHCAF	0	0.566761	0.406	0.174	0	1	SINHCAF
DOCK2	0	0.561295	0.96	0.814	0	1	DOCK2
RALB	0	0.560939	0.451	0.266	0	1	RALB
GPR341	0	0.560839	0.435	0.223	0	1	GPR34
RHOB	0	0.559275	0.849	0.644	0	1	RHOB
USP32	0	0.55852	0.595	0.41	0	1	USP32
PLEKHA2	0	0.557931	0.545	0.346	0	1	PLEKHA2
FLI1	0	0.556178	0.625	0.519	0	1	FLI1
DIAPH1	0	0.552806	0.668	0.559	0	1	DIAPH1
NDE1	0	0.552208	0.496	0.302	0	1	NDE1
CAPZA1	0	0.552094	0.725	0.652	0	1	CAPZA1
SMG7	0	0.551785	0.529	0.355	0	1	SMG7
RNF216	0	0.550867	0.45	0.272	0	1	RNF216
MARCHF1	0	0.550716	0.411	0.241	0	1	MARCHF1
GRK2	0	0.55064	0.471	0.25	0	1	GRK2
SMAD7	0	0.549918	0.484	0.273	0	1	SMAD7
ABCA1	0	0.549678	0.475	0.228	0	1	ABCA1
RAF1	0	0.547467	0.656	0.548	0	1	RAF1
ARHGAP26	0	0.546438	0.858	0.7	0	1	ARHGAP26
LOC107515718	0	0.545504	0.293	0.052	0	1	LOC107515718
KMT2C	0	0.544812	0.858	0.769	0	1	KMT2C
ARPC1B	0	0.543702	0.955	0.85	0	1	ARPC1B
RNF149	0	0.543425	0.568	0.351	0	1	RNF149
DGKZ	0	0.543349	0.489	0.254	0	1	DGKZ
CAMK1D	0	0.540397	0.569	0.367	0	1	CAMK1D
CNOT6L	0	0.540277	0.759	0.58	0	1	CNOT6L
CUNH16orf72	0	0.539845	0.662	0.554	0	1	CUNH16orf72
LMTK2	0	0.539048	0.367	0.196	0	1	LMTK2
UBE2D2	0	0.537749	0.585	0.477	0	1	UBE2D2
PDZD8	0	0.537515	0.401	0.217	0	1	PDZD8
SLX4	0	0.537417	0.289	0.039	0	1	SLX4
PCBP4	0	0.537347	0.35	0.093	0	1	PCBP4
GPSM2	0	0.53672	0.304	0.111	0	1	GPSM2
ZNF106	0	0.534235	0.41	0.228	0	1	ZNF106
LOC107505912	0	0.533677	0.361	0.166	0	1	LOC107505912
CHD1	0	0.533368	0.699	0.622	0	1	CHD1
PXN	0	0.531192	0.39	0.15	0	1	PXN
SLC30A8	0	0.531188	0.275	0.023	0	1	SLC30A8
PTMA	0	0.529996	0.999	0.988	0	1	PTMA
NHSL2	0	0.529276	0.318	0.089	0	1	NHSL2
MAP3K5	0	0.529252	0.66	0.508	0	1	MAP3K5
CALM21	0	0.528673	0.998	0.968	0	1	CALM2
BPGM	0	0.526034	0.325	0.093	0	1	BPGM
TTC7B	0	0.525613	0.45	0.257	0	1	TTC7B
LOC107521501	0	0.52463	0.483	0.225	0	1	LOC107521501
EIF1	0	0.52033	0.999	0.974	0	1	EIF1
IL1RL1	0	0.519925	0.267	0.015	0	1	IL1RL1
MYO1F	0	0.518349	0.484	0.293	0	1	MYO1F
LOC1074976381	0	0.516181	0.984	0.538	0	1	LOC107497638
SLC2A3	0	0.513356	0.587	0.303	0	1	SLC2A3
CBFA2T3	0	0.512193	0.372	0.113	0	1	CBFA2T3
PI4K2B	0	0.510976	0.399	0.266	0	1	PI4K2B
RAB11A	0	0.510779	0.445	0.272	0	1	RAB11A
CISH	0	0.509694	0.443	0.254	0	1	CISH
SLC6A8	0	0.508716	0.302	0.049	0	1	SLC6A8
RC3H1	0	0.508329	0.606	0.491	0	1	RC3H1
EPG5	0	0.507288	0.394	0.238	0	1	EPG5
ECE1	0	0.505258	0.398	0.125	0	1	ECE1
PAK1	0	0.504871	0.414	0.179	0	1	PAK1
PPP2R2A	0	0.504487	0.701	0.659	0	1	PPP2R2A
DNASE1	0	0.50202	0.283	0.098	0	1	DNASE1
ZDHHC17	0	0.501136	0.373	0.204	0	1	ZDHHC17
MBOAT7	0	0.500407	0.322	0.099	0	1	MBOAT7
RANBP9	1.98035e-263	0.528186	0.471	0.393	4.21557e-259	1	RANBP9
CD7	0	2.90559	0.982	0.104	0	2	CD7
CD96	0	2.8286	0.925	0.051	0	2	CD96
PTPN22	0	2.59498	0.971	0.217	0	2	PTPN22
LOC107512753	0	2.50508	0.911	0.04	0	2	LOC107512753
TOX	0	2.4315	0.974	0.194	0	2	TOX
CCL5	0	2.41101	0.681	0.108	0	2	CCL5
ZNF683	0	2.27103	0.868	0.03	0	2	ZNF683
NKG7	0	2.20059	0.98	0.148	0	2	NKG7
NCR1	0	2.19566	0.943	0.051	0	2	NCR1
PTPN4	0	2.15849	0.933	0.218	0	2	PTPN4
LOC107505366	0	2.09783	0.788	0.035	0	2	LOC107505366
LOC107500556	0	1.99362	0.988	0.335	0	2	LOC107500556
LOC107502470	0	1.98026	0.972	0.169	0	2	LOC107502470
UBD	0	1.96525	0.943	0.444	0	2	UBD
ITGA1	0	1.8336	0.908	0.308	0	2	ITGA1
SKAP1	0	1.8128	0.945	0.174	0	2	SKAP1
KLRB1	0	1.79762	0.848	0.063	0	2	KLRB1
MTSS1	0	1.78196	0.946	0.38	0	2	MTSS1
LOC107505617	0	1.75876	0.83	0.061	0	2	LOC107505617
RORA	0	1.72587	0.9	0.345	0	2	RORA
ATM	0	1.71972	0.94	0.362	0	2	ATM
LOC107505367	0	1.70176	0.679	0.029	0	2	LOC107505367
LOC107506178	0	1.68144	0.973	0.229	0	2	LOC107506178
CHN2	0	1.66426	0.775	0.105	0	2	CHN2
TXK	0	1.65788	0.81	0.117	0	2	TXK
PRKCH	0	1.6314	0.956	0.397	0	2	PRKCH
CD52	0	1.58256	0.99	0.61	0	2	CD52
CD3E	0	1.58152	0.951	0.228	0	2	CD3E
P2RY14	0	1.55814	0.629	0.129	0	2	P2RY14
LOC107518054	0	1.5579	0.5	0.024	0	2	LOC107518054
LOC107504980	0	1.55571	0.833	0.124	0	2	LOC107504980
LOC107512825	0	1.55184	0.988	0.797	0	2	LOC107512825
ETS1	0	1.5296	0.993	0.571	0	2	ETS1
LOC107506366	0	1.52055	0.613	0.084	0	2	LOC107506366
IL2RB	0	1.51356	0.821	0.056	0	2	IL2RB
CRACR2A	0	1.50902	0.846	0.189	0	2	CRACR2A
ZC3HAV1	0	1.44615	0.966	0.547	0	2	ZC3HAV1
FUT8	0	1.42838	0.868	0.262	0	2	FUT8
STAT4	0	1.41097	0.846	0.219	0	2	STAT4
CTSW	0	1.40805	0.725	0.084	0	2	CTSW
RASGRP1	0	1.40645	0.8	0.139	0	2	RASGRP1
CRTAM	0	1.3925	0.481	0.028	0	2	CRTAM
LOC107502067	0	1.38792	0.81	0.283	0	2	LOC107502067
FHIT	0	1.38474	0.776	0.262	0	2	FHIT
CD160	0	1.37981	0.718	0.028	0	2	CD160
LOC107503902	0	1.37696	0.546	0.035	0	2	LOC107503902
ESYT3	0	1.37407	0.682	0.078	0	2	ESYT3
DOCK10	0	1.36715	0.988	0.783	0	2	DOCK10
EVI2A	0	1.35765	0.815	0.276	0	2	EVI2A
FASLG	0	1.34819	0.74	0.097	0	2	FASLG
LOC107516556	0	1.31958	0.639	0.03	0	2	LOC107516556
CXCR4	0	1.29339	0.753	0.297	0	2	CXCR4
IKZF2	0	1.29275	0.8	0.183	0	2	IKZF2
LOC107513606	0	1.29243	0.748	0.14	0	2	LOC107513606
GIMAP41	0	1.26968	0.871	0.314	0	2	GIMAP4
SYNE2	0	1.26786	0.988	0.61	0	2	SYNE2
SNIP1	0	1.26706	0.771	0.371	0	2	SNIP1
GIMAP5	0	1.24385	0.948	0.422	0	2	GIMAP5
KCNQ51	0	1.23437	0.884	0.352	0	2	KCNQ5
ITGB1	0	1.21316	0.981	0.81	0	2	ITGB1
LOC107519620	0	1.20836	0.684	0.105	0	2	LOC107519620
SMCHD1	0	1.17293	0.96	0.598	0	2	SMCHD1
PRR14L	0	1.16529	0.843	0.431	0	2	PRR14L
TNIK	0	1.15976	0.924	0.305	0	2	TNIK
SYTL3	0	1.15919	0.757	0.094	0	2	SYTL3
LOC107513519	0	1.14454	0.634	0.088	0	2	LOC107513519
GZMK	0	1.13627	0.492	0.064	0	2	GZMK
TMEM123	0	1.13414	0.975	0.714	0	2	TMEM123
PDE3B	0	1.13204	0.913	0.663	0	2	PDE3B
SERPINB9	0	1.1283	0.707	0.185	0	2	SERPINB9
ARHGAP101	0	1.12662	0.798	0.29	0	2	ARHGAP10
LOC107499652	0	1.12638	0.766	0.161	0	2	LOC107499652
HIVEP2	0	1.11838	0.892	0.385	0	2	HIVEP2
JAML1	0	1.10505	0.887	0.393	0	2	JAML
IKZF31	0	1.09856	0.815	0.24	0	2	IKZF3
GBP6	0	1.09122	0.776	0.177	0	2	GBP6
JAKMIP1	0	1.07463	0.622	0.059	0	2	JAKMIP1
MYBL1	0	1.07359	0.571	0.058	0	2	MYBL1
ITM2B1	0	1.0728	0.997	0.95	0	2	ITM2B
KAT6B	0	1.07231	0.93	0.589	0	2	KAT6B
LOC107506576	0	1.06447	0.829	0.226	0	2	LOC107506576
S100A4	0	1.06208	0.992	0.679	0	2	S100A4
SATB1	0	1.05371	0.742	0.224	0	2	SATB1
CFAP20	0	1.05221	0.757	0.327	0	2	CFAP20
YBX3	0	1.04467	0.806	0.238	0	2	YBX3
LOC107503698	0	1.02197	0.82	0.232	0	2	LOC107503698
CLIC5	0	0.993566	0.434	0.123	0	2	CLIC5
CST7	0	0.983573	0.707	0.147	0	2	CST7
OPTN	0	0.981207	0.819	0.365	0	2	OPTN
CDK17	0	0.974538	0.819	0.331	0	2	CDK17
LOC107520629	0	0.973085	0.554	0.11	0	2	LOC107520629
CHST11	0	0.972229	0.829	0.348	0	2	CHST11
FRYL	0	0.972147	0.893	0.545	0	2	FRYL
LOC107510287	0	0.965787	0.422	0.021	0	2	LOC107510287
LOC107502080	0	0.958859	0.671	0.272	0	2	LOC107502080
GLUD1	0	0.956889	0.852	0.556	0	2	GLUD1
RPS6KA3	0	0.950113	0.769	0.468	0	2	RPS6KA3
ZBTB1	0	0.949091	0.83	0.428	0	2	ZBTB1
LOC107513187	0	0.948825	0.467	0.022	0	2	LOC107513187
FBXO32	0	0.947983	0.618	0.224	0	2	FBXO32
CDK6	0	0.942964	0.81	0.503	0	2	CDK6
GP6	0	0.941015	0.404	0.022	0	2	GP6
CD2	0	0.939761	0.815	0.341	0	2	CD2
ARAP2	0	0.937609	0.797	0.487	0	2	ARAP2
EOMES	0	0.936918	0.53	0.028	0	2	EOMES
LOC107506509	0	0.931775	0.736	0.225	0	2	LOC107506509
RPL13A	0	0.931766	0.996	0.925	0	2	RPL13A
GRAMD2B	0	0.928199	0.689	0.269	0	2	GRAMD2B
MTPN	0	0.926496	0.912	0.638	0	2	MTPN
SMC6	0	0.92571	0.789	0.33	0	2	SMC6
RAC2	0	0.918977	0.887	0.378	0	2	RAC2
LHFPL3	0	0.911376	0.33	0.036	0	2	LHFPL3
EPC2	0	0.903618	0.824	0.429	0	2	EPC2
TMEM65	0	0.898296	0.715	0.243	0	2	TMEM65
LCK	0	0.896176	0.679	0.116	0	2	LCK
GPR174	0	0.895658	0.611	0.163	0	2	GPR174
SH2D1A	0	0.89067	0.531	0.054	0	2	SH2D1A
ZBTB16	0	0.889478	0.498	0.049	0	2	ZBTB16
RPLP1	0	0.882924	0.999	0.983	0	2	RPLP1
EVI2B	0	0.877474	0.822	0.351	0	2	EVI2B
ITGB21	0	0.871163	0.853	0.356	0	2	ITGB2
TTC39C1	0	0.870366	0.745	0.288	0	2	TTC39C
RPL14	0	0.868081	0.996	0.944	0	2	RPL14
PIK3R1	0	0.854603	0.681	0.37	0	2	PIK3R1
GAS71	0	0.850544	0.885	0.607	0	2	GAS7
ARHGAP18	0	0.842589	0.865	0.626	0	2	ARHGAP18
IL12RB2	0	0.84258	0.412	0.064	0	2	IL12RB2
KIF2A	0	0.8383	0.774	0.377	0	2	KIF2A
HCST	0	0.833646	0.71	0.199	0	2	HCST
ID2	0	0.832635	0.766	0.41	0	2	ID2
DNM3	0	0.831928	0.59	0.113	0	2	DNM3
SCML4	0	0.825643	0.646	0.162	0	2	SCML4
LPIN2	0	0.822236	0.738	0.355	0	2	LPIN2
CLEC2D	0	0.811094	0.842	0.351	0	2	CLEC2D
RPS21	0	0.805314	0.993	0.93	0	2	RPS21
CCDC88C	0	0.802379	0.743	0.266	0	2	CCDC88C
IQGAP2	0	0.801514	0.859	0.416	0	2	IQGAP2
PPP1R16B	0	0.800455	0.62	0.204	0	2	PPP1R16B
DOCK5	0	0.799553	0.614	0.225	0	2	DOCK5
MCUB	0	0.798338	0.631	0.27	0	2	MCUB
LOC107506241	0	0.793006	0.823	0.351	0	2	LOC107506241
CD441	0	0.792735	0.997	0.926	0	2	CD44
LRRC8C	0	0.790789	0.714	0.303	0	2	LRRC8C
ITM2C	0	0.788038	0.782	0.331	0	2	ITM2C
GLCCI1	0	0.787196	0.536	0.161	0	2	GLCCI1
S100A10	0	0.785742	0.979	0.746	0	2	S100A10
GABARAPL2	0	0.785357	0.861	0.536	0	2	GABARAPL2
LOC107516918	0	0.785226	0.594	0.136	0	2	LOC107516918
NFATC3	0	0.784454	0.715	0.334	0	2	NFATC3
TMSB4X1	0	0.779638	1	0.984	0	2	TMSB4X
F2R	0	0.776717	0.482	0.046	0	2	F2R
PARP8	0	0.776266	0.842	0.537	0	2	PARP8
LRCH1	0	0.771983	0.766	0.431	0	2	LRCH1
LOC107502060	0	0.769243	0.572	0.123	0	2	LOC107502060
LOC107514242	0	0.766721	0.562	0.204	0	2	LOC107514242
RPS10	0	0.765789	0.993	0.914	0	2	RPS10
CMTM7	0	0.765228	0.719	0.388	0	2	CMTM7
LOC1075215011	0	0.760876	0.657	0.233	0	2	LOC107521501
PLAAT3	0	0.760558	0.668	0.2	0	2	PLAAT3
SLC38A1	0	0.75852	0.688	0.246	0	2	SLC38A1
FCER1G1	0	0.758503	0.957	0.657	0	2	FCER1G
DUSP4	0	0.757621	0.508	0.07	0	2	DUSP4
TBC1D2B	0	0.755668	0.599	0.136	0	2	TBC1D2B
RPS14	0	0.75247	0.998	0.966	0	2	RPS14
GRAMD1B	0	0.750243	0.471	0.067	0	2	GRAMD1B
EZR	0	0.749707	0.95	0.738	0	2	EZR
SGK11	0	0.749363	0.821	0.57	0	2	SGK1
ELK3	0	0.742875	0.674	0.232	0	2	ELK3
RPS15	0	0.74271	0.993	0.921	0	2	RPS15
NDEL1	0	0.736883	0.81	0.533	0	2	NDEL1
RPL37	0	0.732387	0.997	0.97	0	2	RPL37
MAN1A2	0	0.727143	0.711	0.352	0	2	MAN1A2
LOC107518684	0	0.726425	0.605	0.244	0	2	LOC107518684
ITGAX	0	0.722698	0.571	0.137	0	2	ITGAX
FNBP1	0	0.719454	0.995	0.887	0	2	FNBP1
RPL30	0	0.716422	0.993	0.942	0	2	RPL30
GLRX	0	0.715543	0.629	0.184	0	2	GLRX
PDCD4	0	0.714917	0.764	0.401	0	2	PDCD4
RPL13	0	0.713931	0.997	0.941	0	2	RPL13
ATP8A1	0	0.71322	0.712	0.279	0	2	ATP8A1
SMIM43	0	0.712046	0.462	0.046	0	2	SMIM43
RPS27	0	0.711434	0.999	0.98	0	2	RPS27
NSD3	0	0.711241	0.931	0.729	0	2	NSD3
PRMT9	0	0.70685	0.486	0.14	0	2	PRMT9
RPS13	0	0.706555	0.994	0.94	0	2	RPS13
LGALS1	0	0.703114	0.902	0.533	0	2	LGALS1
GIMAP6	0	0.700299	0.624	0.206	0	2	GIMAP6
AKT3	0	0.70016	0.768	0.456	0	2	AKT3
MEGF9	0	0.698752	0.491	0.111	0	2	MEGF9
PPP3CC	0	0.698192	0.625	0.276	0	2	PPP3CC
ZNF618	0	0.6967	0.583	0.17	0	2	ZNF618
RACK1	0	0.695104	0.982	0.871	0	2	RACK1
CASP3	0	0.691873	0.586	0.214	0	2	CASP3
MPP7	0	0.687915	0.569	0.155	0	2	MPP7
JAZF1	0	0.686267	0.682	0.294	0	2	JAZF1
RNF125	0	0.680567	0.517	0.128	0	2	RNF125
CDC42SE2	0	0.678973	0.787	0.481	0	2	CDC42SE2
PRKACB	0	0.678036	0.645	0.275	0	2	PRKACB
RPL17	0	0.678023	0.99	0.915	0	2	RPL17
CD101	0	0.677248	0.406	0.084	0	2	CD101
CD1A	0	0.671985	0.263	0.029	0	2	CD1A
RPL18A	0	0.668618	0.987	0.912	0	2	RPL18A
CAPN2	0	0.664929	0.697	0.315	0	2	CAPN2
PRF1	0	0.664375	0.439	0.03	0	2	PRF1
PPDPF	0	0.664335	0.763	0.391	0	2	PPDPF
CXXC5	0	0.663977	0.525	0.129	0	2	CXXC5
MAN1C11	0	0.663947	0.603	0.267	0	2	MAN1C1
PTBP3	0	0.662666	0.882	0.69	0	2	PTBP3
RPS15A	0	0.661664	0.996	0.956	0	2	RPS15A
CLNK	0	0.6611	0.402	0.05	0	2	CLNK
SLC41A2	0	0.659368	0.392	0.07	0	2	SLC41A2
CGGBP1	0	0.658694	0.756	0.435	0	2	CGGBP1
LOC118610786	0	0.658058	0.368	0.047	0	2	LOC118610786
ASAP2	0	0.657368	0.573	0.17	0	2	ASAP2
FYN	0	0.654661	0.872	0.572	0	2	FYN
CCND2	0	0.653263	0.735	0.356	0	2	CCND2
MATK	0	0.653041	0.455	0.124	0	2	MATK
SETX	0	0.6527	0.699	0.329	0	2	SETX
PFN1	0	0.650971	0.997	0.945	0	2	PFN1
DOCK8	0	0.65066	0.96	0.802	0	2	DOCK8
LOC107512537	0	0.650456	0.468	0.105	0	2	LOC107512537
SP140	0	0.649902	0.69	0.271	0	2	SP140
TRAF3IP3	0	0.648643	0.83	0.501	0	2	TRAF3IP3
UBA52	0	0.647859	0.997	0.962	0	2	UBA52
LOC118613624	0	0.647441	0.799	0.387	0	2	LOC118613624
SARAF	0	0.646036	0.902	0.715	0	2	SARAF
RPS11	0	0.64477	0.996	0.948	0	2	RPS11
RPL35A	0	0.643146	0.994	0.949	0	2	RPL35A
SDF2L1	0	0.641277	0.678	0.307	0	2	SDF2L1
CCSER2	0	0.64102	0.66	0.274	0	2	CCSER2
ARF6	0	0.640624	0.814	0.498	0	2	ARF6
PRKCQ	0	0.638246	0.521	0.116	0	2	PRKCQ
RPS23	0	0.637318	0.991	0.922	0	2	RPS23
RANBP91	0	0.636879	0.708	0.381	0	2	RANBP9
RPS5	0	0.636454	0.984	0.877	0	2	RPS5
CALHM6	0	0.636126	0.598	0.251	0	2	CALHM6
PSD3	0	0.635415	0.554	0.186	0	2	PSD3
KMT2A	0	0.633898	0.887	0.675	0	2	KMT2A
FCRL3	0	0.63103	0.287	0.037	0	2	FCRL3
RPL12	0	0.629863	0.994	0.935	0	2	RPL12
NR4A2	0	0.626613	0.735	0.48	0	2	NR4A2
ESYT2	0	0.626569	0.688	0.33	0	2	ESYT2
ZC3HAV1L	0	0.626351	0.463	0.119	0	2	ZC3HAV1L
RPS3	0	0.622913	0.982	0.89	0	2	RPS3
ZFP36L2	0	0.621782	0.882	0.759	0	2	ZFP36L2
SAMHD1	0	0.61958	0.703	0.468	0	2	SAMHD1
PCNX1	0	0.618555	0.72	0.451	0	2	PCNX1
LOC107521579	0	0.616783	0.373	0.08	0	2	LOC107521579
GALNT6	0	0.616024	0.588	0.212	0	2	GALNT6
RPL28	0	0.615834	0.991	0.941	0	2	RPL28
CALM11	0	0.615604	0.996	0.956	0	2	CALM1
PITPNC1	0	0.614661	0.716	0.359	0	2	PITPNC1
GZMM	0	0.612664	0.352	0.046	0	2	GZMM
RPS26	0	0.612143	0.993	0.934	0	2	RPS26
LOC107506853	0	0.609292	0.577	0.191	0	2	LOC107506853
CRY1	0	0.608351	0.579	0.252	0	2	CRY1
ANP32E	0	0.607323	0.654	0.318	0	2	ANP32E
RPL22	0	0.605647	0.968	0.861	0	2	RPL22
RPL36	0	0.60444	0.985	0.9	0	2	RPL36
LDLRAD4	0	0.604324	0.847	0.668	0	2	LDLRAD4
RPS29	0	0.602517	0.987	0.923	0	2	RPS29
HTATSF1	0	0.602399	0.547	0.23	0	2	HTATSF1
KLF12	0	0.602196	0.634	0.236	0	2	KLF12
SYTL2	0	0.599815	0.539	0.145	0	2	SYTL2
RPLP2	0	0.599059	0.997	0.965	0	2	RPLP2
NR1D2	0	0.596763	0.663	0.341	0	2	NR1D2
HERPUD2	0	0.595174	0.623	0.263	0	2	HERPUD2
MAPRE2	0	0.59448	0.776	0.452	0	2	MAPRE2
GABARAPL1	0	0.593072	0.594	0.259	0	2	GABARAPL1
LOC107503280	0	0.592935	0.359	0.04	0	2	LOC107503280
TNFAIP8	0	0.592037	0.598	0.28	0	2	TNFAIP8
ARPC5L	0	0.591662	0.548	0.2	0	2	ARPC5L
RELL1	0	0.590693	0.625	0.334	0	2	RELL1
WIPF11	0	0.59032	0.932	0.756	0	2	WIPF1
STK17B	0	0.589677	0.958	0.828	0	2	STK17B
ARHGDIB1	0	0.589134	0.977	0.849	0	2	ARHGDIB
FXYD5	0	0.588686	0.723	0.35	0	2	FXYD5
CHD4	0	0.588159	0.863	0.707	0	2	CHD4
CD244	0	0.588098	0.464	0.09	0	2	CD244
LOC107509971	0	0.585536	0.439	0.058	0	2	LOC107509971
RPS7	0	0.583664	0.992	0.932	0	2	RPS7
SEPTIN1	0	0.582783	0.518	0.143	0	2	SEPTIN1
CAMK41	0	0.581329	0.807	0.358	0	2	CAMK4
LOC118613792	0	0.581294	0.452	0.091	0	2	LOC118613792
FGFR1OP2	0	0.580954	0.57	0.271	0	2	FGFR1OP2
HSP90AB1	0	0.579655	0.997	0.979	0	2	HSP90AB1
RPL27A	0	0.571906	0.997	0.967	0	2	RPL27A
KIAA0040	0	0.570751	0.633	0.233	0	2	KIAA0040
GPR171	0	0.569713	0.404	0.108	0	2	GPR171
JMY	0	0.567842	0.547	0.24	0	2	JMY
CPEB2	0	0.56737	0.66	0.374	0	2	CPEB2
DYRK2	0	0.567308	0.451	0.115	0	2	DYRK2
SYNJ2	0	0.564782	0.621	0.247	0	2	SYNJ2
SH3BGRL3	0	0.564769	0.874	0.657	0	2	SH3BGRL3
RPS16	0	0.559233	0.975	0.877	0	2	RPS16
FLII	0	0.558829	0.639	0.312	0	2	FLII
CDIPT	0	0.558329	0.578	0.239	0	2	CDIPT
DGKD	0	0.558168	0.761	0.367	0	2	DGKD
ANKRD12	0	0.55306	0.909	0.762	0	2	ANKRD12
SLA2	0	0.552454	0.418	0.071	0	2	SLA2
DGKH	0	0.55193	0.525	0.156	0	2	DGKH
ARL4A	0	0.550056	0.502	0.189	0	2	ARL4A
SEPTIN11	0	0.549719	0.861	0.567	0	2	SEPTIN11
CPNE2	0	0.547974	0.487	0.137	0	2	CPNE2
SNTB2	0	0.547547	0.528	0.194	0	2	SNTB2
CNTRL	0	0.545464	0.774	0.498	0	2	CNTRL
VPS13A	0	0.5448	0.68	0.359	0	2	VPS13A
JAK1	0	0.543932	0.984	0.936	0	2	JAK1
CLASP2	0	0.543716	0.595	0.298	0	2	CLASP2
LOC118609952	0	0.543308	0.38	0.057	0	2	LOC118609952
RPS18	0	0.54305	0.965	0.841	0	2	RPS18
RPS27A	0	0.540547	0.99	0.936	0	2	RPS27A
CITED2	0	0.540371	0.469	0.197	0	2	CITED2
LOC107505978	0	0.539139	0.361	0.056	0	2	LOC107505978
RUNX2	0	0.537028	0.575	0.246	0	2	RUNX2
TNRC6B	0	0.536751	0.929	0.761	0	2	TNRC6B
LCP1	0	0.536739	0.995	0.874	0	2	LCP1
LOC107504982	0	0.535899	0.978	0.934	0	2	LOC107504982
RPL4	0	0.535514	0.957	0.85	0	2	RPL4
KLF6	0	0.534961	0.918	0.8	0	2	KLF6
CHST1	0	0.534588	0.367	0.021	0	2	CHST1
RASAL3	0	0.531889	0.553	0.201	0	2	RASAL3
LOC107497017	0	0.530908	0.566	0.24	0	2	LOC107497017
FAM78A	0	0.530312	0.484	0.147	0	2	FAM78A
RB1	0	0.530226	0.778	0.516	0	2	RB1
LSM14A	0	0.528727	0.794	0.555	0	2	LSM14A
RPL32	0	0.528099	0.993	0.946	0	2	RPL32
SESN1	0	0.527983	0.441	0.171	0	2	SESN1
RAP1B	0	0.527689	0.968	0.86	0	2	RAP1B
AFF1	0	0.527324	0.77	0.522	0	2	AFF1
S100A111	0	0.525782	0.977	0.908	0	2	S100A11
ABRACL	0	0.524639	0.684	0.381	0	2	ABRACL
ATP1B3	0	0.524336	0.825	0.63	0	2	ATP1B3
EIF2AK3	0	0.523903	0.577	0.301	0	2	EIF2AK3
SEC24A	0	0.523298	0.621	0.325	0	2	SEC24A
CAB39	0	0.522257	0.872	0.7	0	2	CAB39
ITPR2	0	0.521919	0.893	0.792	0	2	ITPR2
CYLD	0	0.520087	0.625	0.297	0	2	CYLD
PRKD3	0	0.519827	0.646	0.319	0	2	PRKD3
BACH2	0	0.519728	0.548	0.22	0	2	BACH2
TRAF5	0	0.5185	0.496	0.16	0	2	TRAF5
RPL10A	0	0.518333	0.982	0.893	0	2	RPL10A
RASA21	0	0.518324	0.741	0.411	0	2	RASA2
RPL8	0	0.517844	0.975	0.882	0	2	RPL8
BIRC2	0	0.517595	0.678	0.418	0	2	BIRC2
TOP2B	0	0.517195	0.807	0.603	0	2	TOP2B
RPS8	0	0.516509	0.997	0.949	0	2	RPS8
KIAA1671	0	0.516374	0.395	0.084	0	2	KIAA1671
CXCR6	0	0.515318	0.318	0.073	0	2	CXCR6
PMAIP1	0	0.515113	0.51	0.202	0	2	PMAIP1
LOC107506709	0	0.513652	0.493	0.185	0	2	LOC107506709
AHCYL2	0	0.512612	0.442	0.162	0	2	AHCYL2
SAMD3	0	0.512452	0.258	0.02	0	2	SAMD3
DNAJC1	0	0.511183	0.833	0.625	0	2	DNAJC1
PSIP1	0	0.510773	0.55	0.257	0	2	PSIP1
NCR3	0	0.510543	0.393	0.093	0	2	NCR3
MBD5	0	0.50703	0.396	0.164	0	2	MBD5
ITGB7	0	0.506237	0.526	0.225	0	2	ITGB7
PPP4R3A	0	0.505626	0.829	0.62	0	2	PPP4R3A
INPP5B	0	0.505171	0.52	0.168	0	2	INPP5B
STARD5	0	0.50342	0.42	0.136	0	2	STARD5
MCUR1	0	0.502754	0.443	0.175	0	2	MCUR1
CNOT6L1	0	0.502235	0.85	0.588	0	2	CNOT6L
BBX	0	0.501945	0.671	0.38	0	2	BBX
SATB11	0	2.19272	0.652	0.233	0	3	SATB1
LEF1	0	2.03945	0.601	0.066	0	3	LEF1
BACH21	0	1.77784	0.625	0.216	0	3	BACH2
KLF121	0	1.67579	0.658	0.236	0	3	KLF12
TNIK1	0	1.63129	0.822	0.316	0	3	TNIK
RIPOR2	0	1.52633	0.949	0.512	0	3	RIPOR2
RASA3	0	1.42075	0.661	0.292	0	3	RASA3
ITK	0	1.41027	0.632	0.156	0	3	ITK
RABGAP1L	0	1.38614	0.936	0.558	0	3	RABGAP1L
FOXP1	0	1.32074	0.991	0.814	0	3	FOXP1
CCR7	0	1.3005	0.436	0.053	0	3	CCR7
RAPGEF6	0	1.29019	0.913	0.586	0	3	RAPGEF6
ZC3HAV11	0	1.26491	0.973	0.549	0	3	ZC3HAV1
INPP4B	0	1.25593	0.782	0.359	0	3	INPP4B
LOC1075061781	0	1.18289	0.713	0.251	0	3	LOC107506178
YEATS2	0	1.14436	0.519	0.249	0	3	YEATS2
GRAP2	0	1.13033	0.474	0.186	0	3	GRAP2
RERE	0	1.12751	0.87	0.557	0	3	RERE
BCL2	0	1.10545	0.485	0.257	0	3	BCL2
EPB41	0	1.10536	0.603	0.394	0	3	EPB41
LOC1075065761	0	1.10458	0.643	0.242	0	3	LOC107506576
SCML41	0	1.08184	0.529	0.173	0	3	SCML4
IL32	0	1.07504	0.934	0.504	0	3	IL32
PDCD41	0	1.0685	0.658	0.41	0	3	PDCD4
TMEM156	0	1.05853	0.437	0.163	0	3	TMEM156
ETS11	0	1.0489	0.971	0.575	0	3	ETS1
GTF2B	0	1.0479	0.815	0.532	0	3	GTF2B
THEMIS	0	1.02167	0.408	0.056	0	3	THEMIS
FAM107B1	0	1.01567	0.998	0.889	0	3	FAM107B
LOC1075005561	0	1.0119	0.82	0.35	0	3	LOC107500556
PLCL2	0	0.99911	0.954	0.686	0	3	PLCL2
ARHGAP15	0	0.984248	0.997	0.683	0	3	ARHGAP15
ARHGAP25	0	0.981926	0.759	0.501	0	3	ARHGAP25
LOC1075196201	0	0.978336	0.421	0.126	0	3	LOC107519620
EIF2AK31	0	0.945433	0.496	0.308	0	3	EIF2AK3
SEPTIN6	0	0.940631	0.451	0.215	0	3	SEPTIN6
SKAP11	0	0.934835	0.643	0.199	0	3	SKAP1
IL6ST	0	0.925288	0.38	0.158	0	3	IL6ST
BCL11B	0	0.925126	0.403	0.081	0	3	BCL11B
MPP71	0	0.914087	0.433	0.167	0	3	MPP7
HIVEP21	0	0.910613	0.824	0.392	0	3	HIVEP2
ZEB1	0	0.906943	0.609	0.368	0	3	ZEB1
ADD3	0	0.903652	0.544	0.347	0	3	ADD3
SMC4	0	0.901969	0.444	0.249	0	3	SMC4
UBL3	0	0.901198	0.688	0.505	0	3	UBL3
LOC1075128251	0	0.881278	0.988	0.798	0	3	LOC107512825
GBP61	0	0.877785	0.524	0.198	0	3	GBP6
PLCL1	0	0.874755	0.347	0.111	0	3	PLCL1
RCAN3	0	0.874621	0.477	0.3	0	3	RCAN3
LOC118610132	0	0.874145	0.918	0.808	0	3	LOC118610132
LOC1075024701	0	0.873656	0.577	0.201	0	3	LOC107502470
TCF7	0	0.867164	0.415	0.098	0	3	TCF7
CD28	0	0.851445	0.378	0.067	0	3	CD28
PIP4K2A	0	0.846621	0.986	0.82	0	3	PIP4K2A
MLLT3	0	0.840836	0.503	0.244	0	3	MLLT3
LOC1075062411	0	0.833514	0.581	0.37	0	3	LOC107506241
SFMBT2	0	0.830954	0.365	0.1	0	3	SFMBT2
SLC38A11	0	0.818519	0.532	0.259	0	3	SLC38A1
JMY1	0	0.812254	0.447	0.249	0	3	JMY
UTRN	0	0.812234	0.966	0.822	0	3	UTRN
HERC3	0	0.809183	0.583	0.413	0	3	HERC3
STK38	0	0.802289	0.566	0.407	0	3	STK38
PRKCH1	0	0.787288	0.772	0.413	0	3	PRKCH
TMEM71	0	0.780302	0.43	0.165	0	3	TMEM71
PDE3B1	0	0.774253	0.916	0.664	0	3	PDE3B
TRAF3IP31	0	0.767938	0.763	0.507	0	3	TRAF3IP3
MGAT4A	0	0.76326	0.681	0.504	0	3	MGAT4A
SP1401	0	0.760465	0.525	0.285	0	3	SP140
CD38	0	0.758439	0.293	0.085	0	3	CD38
GRK5	0	0.757828	0.515	0.238	0	3	GRK5
SMCHD11	0	0.753986	0.899	0.604	0	3	SMCHD1
LOC107514722	0	0.753154	0.886	0.605	0	3	LOC107514722
STAT41	0	0.747706	0.502	0.247	0	3	STAT4
ID21	0	0.744075	0.603	0.423	0	3	ID2
CYFIP2	0	0.737331	0.585	0.37	0	3	CYFIP2
GPR1741	0	0.73498	0.419	0.179	0	3	GPR174
AFF3	0	0.734215	0.63	0.273	0	3	AFF3
LOC1075169181	0	0.731855	0.415	0.151	0	3	LOC107516918
FYN1	0	0.73177	0.86	0.574	0	3	FYN
DOCK21	0	0.730732	0.961	0.826	0	3	DOCK2
RESF11	0	0.722682	0.905	0.612	0	3	RESF1
CHD3	0	0.716974	0.404	0.194	0	3	CHD3
TNRC6B1	0	0.714004	0.961	0.76	0	3	TNRC6B
KMT2A1	0	0.711547	0.884	0.677	0	3	KMT2A
CHD2	0	0.710166	0.99	0.87	0	3	CHD2
SRRM2	0	0.707964	0.998	0.975	0	3	SRRM2
RNF122	0	0.700077	0.454	0.316	0	3	RNF122
SELL	0	0.690137	0.562	0.427	0	3	SELL
GBP5	0	0.684081	0.357	0.174	0	3	GBP5
TSPYL2	0	0.679701	0.707	0.508	0	3	TSPYL2
IQGAP21	0	0.676918	0.701	0.43	0	3	IQGAP2
MGAT51	0	0.675232	0.588	0.418	0	3	MGAT5
TRPS11	0	0.674095	0.877	0.564	0	3	TRPS1
RAP1B1	0	0.673471	0.985	0.86	0	3	RAP1B
MACF1	0	0.672331	0.964	0.859	0	3	MACF1
RFTN1	0	0.670625	0.871	0.568	0	3	RFTN1
AKAP13	0	0.670175	0.982	0.924	0	3	AKAP13
ICOS	0	0.664097	0.319	0.084	0	3	ICOS
ADAM19	0	0.663906	0.35	0.12	0	3	ADAM19
PCED1B	0	0.662398	0.307	0.117	0	3	PCED1B
HECA	0	0.659741	0.491	0.341	0	3	HECA
CYLD1	0	0.657259	0.456	0.31	0	3	CYLD
TOX1	0	0.649938	0.538	0.229	0	3	TOX
BICDL1	0	0.649522	0.364	0.184	0	3	BICDL1
PTPN221	0	0.637929	0.579	0.248	0	3	PTPN22
RETREG1	0	0.629997	0.483	0.335	0	3	RETREG1
LOC1075206291	0	0.625828	0.287	0.131	0	3	LOC107520629
TIAM1	0	0.620048	0.339	0.101	0	3	TIAM1
POLR2A	0	0.620036	0.774	0.585	0	3	POLR2A
RASGRP11	0	0.618866	0.38	0.172	0	3	RASGRP1
CCSER21	0	0.615702	0.447	0.291	0	3	CCSER2
MCC	0	0.615147	0.332	0.159	0	3	MCC
PIK3IP1	0	0.61498	0.352	0.146	0	3	PIK3IP1
FAM117A	0	0.603747	0.348	0.177	0	3	FAM117A
CLK1	0	0.603517	0.953	0.819	0	3	CLK1
GALNT61	0	0.598714	0.403	0.227	0	3	GALNT6
PELI2	0	0.596669	0.304	0.121	0	3	PELI2
FRYL1	0	0.595893	0.772	0.556	0	3	FRYL
SSH2	0	0.593904	0.68	0.478	0	3	SSH2
CD3G	0	0.590725	0.381	0.119	0	3	CD3G
FOXO1	0	0.585753	0.389	0.206	0	3	FOXO1
CD247	0	0.585547	0.283	0.061	0	3	CD247
SYNE21	0	0.578623	0.896	0.619	0	3	SYNE2
SNRK	0	0.571193	0.432	0.274	0	3	SNRK
ARAP21	0	0.570528	0.74	0.493	0	3	ARAP2
PDK1	0	0.568168	0.272	0.063	0	3	PDK1
CCDC88C1	0	0.565961	0.456	0.288	0	3	CCDC88C
NR4A21	0	0.561728	0.746	0.481	0	3	NR4A2
DOCK11	0	0.558463	0.8	0.605	0	3	DOCK11
IKZF11	0	0.556449	0.748	0.546	0	3	IKZF1
DOCK101	0	0.553337	0.968	0.786	0	3	DOCK10
BIRC6	0	0.549234	0.87	0.698	0	3	BIRC6
ZNF831	0	0.548126	0.26	0.06	0	3	ZNF831
PACS1	0	0.540013	0.377	0.227	0	3	PACS1
LOC1075068531	0	0.534796	0.387	0.206	0	3	LOC107506853
MBNL11	0	0.526934	0.998	0.956	0	3	MBNL1
CNOT6L2	0	0.526151	0.826	0.591	0	3	CNOT6L
FBXO11	0	0.523838	0.894	0.696	0	3	FBXO11
TRPM7	0	0.523583	0.773	0.591	0	3	TRPM7
TCP11L2	0	0.522223	0.333	0.17	0	3	TCP11L2
GIMAP51	0	0.519297	0.68	0.444	0	3	GIMAP5
FAM78A1	0	0.519084	0.329	0.16	0	3	FAM78A
SLA	0	0.513318	0.353	0.202	0	3	SLA
SFPQ	0	0.50976	0.985	0.918	0	3	SFPQ
LOC1186136241	1.78194e-307	0.575262	0.551	0.406	3.79322e-303	3	LOC118613624
CYTH1	6.21517e-304	0.624849	0.532	0.427	1.32302e-299	3	CYTH1
FBXO21	1.37361e-292	0.522233	0.4	0.261	2.92401e-288	3	FBXO21
TCF20	7.38219e-280	0.5003	0.356	0.22	1.57145e-275	3	TCF20
CAMK2D	1.97604e-279	0.535265	0.377	0.242	4.20639e-275	3	CAMK2D
ATM1	7.34392e-276	0.502018	0.539	0.393	1.5633e-271	3	ATM
MYCBP2	2.29131e-269	0.618412	0.911	0.833	4.87752e-265	3	MYCBP2
EVL	4.8866e-261	0.501139	0.382	0.256	1.04021e-256	3	EVL
HBS1L	8.09009e-260	0.501865	0.647	0.515	1.72214e-255	3	HBS1L
SIK1	1.10053e-248	0.549511	0.439	0.316	2.34269e-244	3	SIK1
MYO5A	2.45863e-233	0.518017	0.499	0.371	5.2337e-229	3	MYO5A
PDE7A	1.01849e-225	0.588484	0.423	0.308	2.16805e-221	3	PDE7A
MAML31	1.1033e-211	0.502044	0.557	0.406	2.3486e-207	3	MAML3
NBAS	7.16517e-204	0.568063	0.431	0.337	1.52525e-199	3	NBAS
LRRC8C1	3.30759e-202	0.550807	0.435	0.324	7.04086e-198	3	LRRC8C
CLASP21	3.25627e-146	0.503241	0.396	0.313	6.93162e-142	3	CLASP2
LOC118604375	4.53133e-67	0.533082	0.264	0.211	9.64585e-63	3	LOC118604375
RPL131	4.50262e-64	0.505317	0.99	0.941	9.58473e-60	3	RPL13
PTPRD	0	4.06892	0.976	0.044	0	4	PTPRD
TCF4	0	3.63924	0.997	0.157	0	4	TCF4
SLCO5A1	0	3.25645	0.986	0.027	0	4	SLCO5A1
B4GALT6	0	3.19463	0.984	0.014	0	4	B4GALT6
WRN	0	3.04932	0.987	0.194	0	4	WRN
OCLN	0	3.03733	0.937	0.036	0	4	OCLN
MEF2C	0	2.97324	0.99	0.205	0	4	MEF2C
IRF8	0	2.83217	0.99	0.251	0	4	IRF8
ABCA11	0	2.71639	0.857	0.223	0	4	ABCA1
GAPT1	0	2.69999	0.949	0.118	0	4	GAPT
TTC29	0	2.59467	0.854	0.028	0	4	TTC29
CD8B	0	2.57484	0.97	0.064	0	4	CD8B
IL7R	0	2.51346	0.969	0.129	0	4	IL7R
AFF31	0	2.50283	0.995	0.249	0	4	AFF3
DENND4A	0	2.4012	0.992	0.733	0	4	DENND4A
IFNAR2	0	2.34628	0.995	0.633	0	4	IFNAR2
CTSS1	0	2.34541	0.992	0.453	0	4	CTSS
PDE8A1	0	2.31944	0.97	0.514	0	4	PDE8A
MPEG11	0	2.27507	0.99	0.364	0	4	MPEG1
MYO5C	0	2.25471	0.922	0.091	0	4	MYO5C
SEPTIN111	0	2.14474	0.996	0.559	0	4	SEPTIN11
IDS	0	2.13846	0.954	0.099	0	4	IDS
SIPA1L1	0	2.13511	0.794	0.197	0	4	SIPA1L1
LOC107508867	0	2.09879	0.869	0.163	0	4	LOC107508867
RGS11	0	2.07175	0.967	0.729	0	4	RGS1
COBLL1	0	2.06811	0.955	0.195	0	4	COBLL1
ARHGAP24	0	2.02361	0.9	0.09	0	4	ARHGAP24
LOC118609380	0	2.01977	0.901	0.241	0	4	LOC118609380
PACSIN1	0	2.01567	0.91	0.009	0	4	PACSIN1
S100A41	0	2.01316	0.998	0.68	0	4	S100A4
SLC4A7	0	1.96969	0.96	0.277	0	4	SLC4A7
CCR5	0	1.94199	0.87	0.113	0	4	CCR5
MKRN2	0	1.93732	0.876	0.191	0	4	MKRN2
BLNK	0	1.913	0.911	0.174	0	4	BLNK
LOC107498713	0	1.90029	0.476	0.075	0	4	LOC107498713
PKHD1	0	1.89827	0.63	0.017	0	4	PKHD1
TNFRSF10B	0	1.88164	0.953	0.401	0	4	TNFRSF10B
ATRNL1	0	1.87807	0.821	0.039	0	4	ATRNL1
HDAC91	0	1.86579	0.993	0.519	0	4	HDAC9
PIK3AP1	0	1.86503	0.929	0.39	0	4	PIK3AP1
ITGB3	0	1.86028	0.814	0.022	0	4	ITGB3
CPNE8	0	1.85983	0.917	0.247	0	4	CPNE8
RFTN11	0	1.83781	0.988	0.56	0	4	RFTN1
GNA13	0	1.78695	0.963	0.512	0	4	GNA13
BCL11A	0	1.78092	0.866	0.063	0	4	BCL11A
CXCR41	0	1.77958	0.837	0.294	0	4	CXCR4
SLC43A3	0	1.77855	0.891	0.084	0	4	SLC43A3
UGCG	0	1.76253	0.878	0.249	0	4	UGCG
TBC1D11	0	1.7477	0.983	0.706	0	4	TBC1D1
PECAM1	0	1.7445	0.926	0.179	0	4	PECAM1
LOC107512345	0	1.74323	0.927	0.013	0	4	LOC107512345
DGKD1	0	1.73875	0.93	0.358	0	4	DGKD
RPS6KA31	0	1.72713	0.97	0.456	0	4	RPS6KA3
BCAS4	0	1.70584	0.89	0.026	0	4	BCAS4
OSBPL11	0	1.70422	0.833	0.133	0	4	OSBPL11
LOC107517796	0	1.69837	0.89	0.262	0	4	LOC107517796
PDE4B	0	1.68246	0.96	0.705	0	4	PDE4B
HGSNAT	0	1.6822	0.803	0.186	0	4	HGSNAT
LOC118614953	0	1.68181	0.708	0.006	0	4	LOC118614953
RALGPS2	0	1.68052	0.889	0.233	0	4	RALGPS2
MILR1	0	1.67606	0.892	0.13	0	4	MILR1
AOAH	0	1.67501	0.946	0.412	0	4	AOAH
LOC1186038901	0	1.66164	0.706	0.233	0	4	LOC118603890
DUSP5	0	1.6395	0.865	0.421	0	4	DUSP5
EPSTI1	0	1.63303	0.896	0.259	0	4	EPSTI1
PURG	0	1.62673	0.76	0.008	0	4	PURG
IFNAR1	0	1.62004	0.911	0.355	0	4	IFNAR1
PTPN14	0	1.5866	0.79	0.103	0	4	PTPN14
CLEC12A1	0	1.58622	0.952	0.335	0	4	CLEC12A
RUNX11	0	1.57682	0.994	0.785	0	4	RUNX1
RNF6	0	1.56827	0.816	0.124	0	4	RNF6
IRF7	0	1.56725	0.786	0.062	0	4	IRF7
LOC107503311	0	1.56637	0.499	0.167	0	4	LOC107503311
AKAP11	0	1.56191	0.91	0.285	0	4	AKAP11
MREG1	0	1.55947	0.8	0.131	0	4	MREG
MARVELD2	0	1.55934	0.801	0.022	0	4	MARVELD2
TRDMT1	0	1.55857	0.779	0.362	0	4	TRDMT1
PPM1L	0	1.55161	0.886	0.194	0	4	PPM1L
GNB5	0	1.54211	0.704	0.03	0	4	GNB5
PSD31	0	1.53434	0.874	0.167	0	4	PSD3
FCRLA	0	1.52883	0.907	0.142	0	4	FCRLA
PHLDA2	0	1.52228	0.562	0.122	0	4	PHLDA2
CD37	0	1.50166	0.959	0.39	0	4	CD37
BTBD9	0	1.49126	0.926	0.595	0	4	BTBD9
LOC107498708	0	1.48578	0.458	0.169	0	4	LOC107498708
RNASEH2B	0	1.47911	0.864	0.141	0	4	RNASEH2B
LOC107519796	0	1.47897	0.928	0.231	0	4	LOC107519796
P2RY6	0	1.47555	0.758	0.021	0	4	P2RY6
BHLHE40	0	1.46926	0.846	0.308	0	4	BHLHE40
ANKRD28	0	1.46874	0.853	0.419	0	4	ANKRD28
CAMK42	0	1.45046	0.9	0.355	0	4	CAMK4
LAIR1	0	1.45024	0.786	0.072	0	4	LAIR1
SPECC11	0	1.44482	0.916	0.253	0	4	SPECC1
RGS21	0	1.43888	0.94	0.631	0	4	RGS2
HCST1	0	1.43876	0.903	0.189	0	4	HCST
ARSG	0	1.43872	0.596	0.113	0	4	ARSG
EIF4A2	0	1.42096	0.984	0.817	0	4	EIF4A2
RGS181	0	1.4175	0.93	0.335	0	4	RGS18
ARHGAP151	0	1.40175	1	0.683	0	4	ARHGAP15
LOC107502477	0	1.39797	0.873	0.125	0	4	LOC107502477
THSD7A	0	1.37538	0.63	0.06	0	4	THSD7A
LAMP3	0	1.36937	0.825	0.033	0	4	LAMP3
ITSN1	0	1.36833	0.774	0.119	0	4	ITSN1
ATP10D	0	1.35751	0.777	0.301	0	4	ATP10D
FHIT1	0	1.35461	0.845	0.261	0	4	FHIT
XYLT1	0	1.35205	0.856	0.265	0	4	XYLT1
PLEKHF2	0	1.34671	0.87	0.248	0	4	PLEKHF2
LOC118601588	0	1.34626	0.709	0.01	0	4	LOC118601588
PCMTD1	0	1.33782	0.909	0.412	0	4	PCMTD1
MYO5A1	0	1.33032	0.927	0.342	0	4	MYO5A
CCR2	0	1.32443	0.76	0.069	0	4	CCR2
SOD1	0	1.31902	0.981	0.725	0	4	SOD1
CUNH1orf21	0	1.31627	0.778	0.115	0	4	CUNH1orf21
ATP10A	0	1.31417	0.763	0.004	0	4	ATP10A
POLR2G	0	1.31323	0.836	0.099	0	4	POLR2G
ATP2B1	0	1.29443	0.991	0.805	0	4	ATP2B1
SPECC1L	0	1.29424	0.906	0.398	0	4	SPECC1L
ZNF827	0	1.28607	0.755	0.143	0	4	ZNF827
LOC107502397	0	1.2857	0.797	0.048	0	4	LOC107502397
STX7	0	1.27638	0.88	0.281	0	4	STX7
BTLA	0	1.27263	0.745	0.067	0	4	BTLA
LGALS11	0	1.26707	0.969	0.531	0	4	LGALS1
GLYR1	0	1.26248	0.832	0.362	0	4	GLYR1
NFKB1	0	1.26211	0.93	0.771	0	4	NFKB1
PLP2	0	1.25266	0.9	0.289	0	4	PLP2
NAPSA	0	1.25201	0.892	0.096	0	4	NAPSA
CCDC501	0	1.25116	0.901	0.388	0	4	CCDC50
TMTC2	0	1.24913	0.66	0.043	0	4	TMTC2
NIBAN11	0	1.24594	0.952	0.762	0	4	NIBAN1
TIE1	0	1.24377	0.76	0.015	0	4	TIE1
FNBP11	0	1.23594	0.998	0.888	0	4	FNBP1
SCLT1	0	1.23503	0.443	0.259	0	4	SCLT1
CDK171	0	1.22898	0.798	0.336	0	4	CDK17
ZC3H15	0	1.2273	0.754	0.241	0	4	ZC3H15
LOC107506882	0	1.21345	0.524	0.034	0	4	LOC107506882
MCC1	0	1.21324	0.643	0.138	0	4	MCC
S100A101	0	1.21097	0.99	0.746	0	4	S100A10
LOC118610049	0	1.2096	0.648	0.031	0	4	LOC118610049
SETBP1	0	1.20815	0.674	0.122	0	4	SETBP1
SPATA7	0	1.20662	0.629	0.053	0	4	SPATA7
LOC1075092991	0	1.20289	0.604	0.095	0	4	LOC107509299
PDCD1	0	1.20263	0.701	0.025	0	4	PDCD1
ASAP21	0	1.20253	0.747	0.161	0	4	ASAP2
FMNL3	0	1.19787	0.796	0.267	0	4	FMNL3
MTPN1	0	1.19511	0.962	0.637	0	4	MTPN
UBN1	0	1.18997	0.97	0.665	0	4	UBN1
FBXW71	0	1.17959	0.808	0.414	0	4	FBXW7
P2RY141	0	1.17891	0.685	0.129	0	4	P2RY14
MED13L1	0	1.17226	0.993	0.838	0	4	MED13L
KCNA3	0	1.16566	0.816	0.224	0	4	KCNA3
PDE3B2	0	1.16115	0.925	0.664	0	4	PDE3B
AHR	0	1.16078	0.759	0.305	0	4	AHR
KIT	0	1.1566	0.663	0.027	0	4	KIT
LOC107509653	0	1.15241	0.545	0.031	0	4	LOC107509653
VGLL4	0	1.14621	0.699	0.21	0	4	VGLL4
PECR	0	1.14577	0.851	0.289	0	4	PECR
AMZ2	0	1.14469	0.686	0.164	0	4	AMZ2
LOC107506660	0	1.13586	0.824	0.216	0	4	LOC107506660
SEC14L1	0	1.13159	0.767	0.375	0	4	SEC14L1
NINL	0	1.12505	0.644	0.156	0	4	NINL
SSH21	0	1.12206	0.816	0.469	0	4	SSH2
DTNB	0	1.12139	0.681	0.165	0	4	DTNB
BTAF1	0	1.12003	0.881	0.486	0	4	BTAF1
CTSH	0	1.1189	0.912	0.351	0	4	CTSH
SSBP2	0	1.11601	0.801	0.185	0	4	SSBP2
ARL5B	0	1.11264	0.905	0.701	0	4	ARL5B
MAN1A1	0	1.11262	0.667	0.38	0	4	MAN1A1
CDK8	0	1.0966	0.628	0.119	0	4	CDK8
UHRF1	0	1.09574	0.679	0.03	0	4	UHRF1
PTPRO1	0	1.09354	0.681	0.129	0	4	PTPRO
MEI4	0	1.09168	0.39	0.008	0	4	MEI4
ERN1	0	1.08928	0.71	0.219	0	4	ERN1
RRBP1	0	1.08718	0.951	0.703	0	4	RRBP1
HBS1L1	0	1.08052	0.913	0.498	0	4	HBS1L
BLM	0	1.0788	0.729	0.192	0	4	BLM
SNX9	0	1.07876	0.871	0.347	0	4	SNX9
LOC107502545	0	1.07363	0.713	0.154	0	4	LOC107502545
CST6	0	1.06708	0.697	0.055	0	4	CST6
LOC107504166	0	1.05662	0.814	0.216	0	4	LOC107504166
TMX3	0	1.05643	0.755	0.206	0	4	TMX3
STIM2	0	1.0559	0.763	0.22	0	4	STIM2
SAMSN1	0	1.05408	0.885	0.569	0	4	SAMSN1
SLC25A25	0	1.05295	0.825	0.343	0	4	SLC25A25
DST	0	1.05038	0.804	0.126	0	4	DST
RUNX21	0	1.04395	0.755	0.236	0	4	RUNX2
GAB2	0	1.04376	0.751	0.375	0	4	GAB2
NTM	0	1.02852	0.443	0.007	0	4	NTM
LOC1075195091	0	1.02811	0.998	0.792	0	4	LOC107519509
SERTAD21	0	1.02519	0.815	0.368	0	4	SERTAD2
TTN	0	1.02252	0.501	0.03	0	4	TTN
MCOLN2	0	1.02248	0.726	0.112	0	4	MCOLN2
NR4A3	0	1.02194	0.818	0.499	0	4	NR4A3
IL10RB	0	1.02119	0.849	0.337	0	4	IL10RB
PIEZO2	0	1.02104	0.44	0.013	0	4	PIEZO2
LSP1	0	1.02071	0.96	0.53	0	4	LSP1
POU2F3	0	1.02056	0.49	0.048	0	4	POU2F3
TSPAN5	0	1.00607	0.632	0.065	0	4	TSPAN5
TXNDC5	0	0.998287	0.707	0.058	0	4	TXNDC5
GAB1	0	0.998043	0.615	0.087	0	4	GAB1
JAK2	0	0.997244	0.664	0.423	0	4	JAK2
PLAC8	0	0.997057	0.67	0.069	0	4	PLAC8
WDFY4	0	0.995957	0.889	0.275	0	4	WDFY4
LOC118611401	0	0.993367	0.542	0.053	0	4	LOC118611401
LOC118615028	0	0.992999	0.465	0.005	0	4	LOC118615028
ASIC2	0	0.991717	0.446	0.024	0	4	ASIC2
EMC6	0	0.986567	0.759	0.205	0	4	EMC6
SLC39A12	0	0.984316	0.477	0.033	0	4	SLC39A12
LOC1074991091	0	0.973462	0.737	0.314	0	4	LOC107499109
NUCB2	0	0.972515	0.686	0.138	0	4	NUCB2
CASP8	0	0.968192	0.694	0.248	0	4	CASP8
LRIG1	0	0.966035	0.61	0.064	0	4	LRIG1
MFGE8	0	0.962497	0.666	0.049	0	4	MFGE8
INPP5D	0	0.961794	0.955	0.634	0	4	INPP5D
CREM	0	0.960922	0.752	0.352	0	4	CREM
NDUFA4	0	0.959109	0.916	0.538	0	4	NDUFA4
PAG1	0	0.956421	0.931	0.539	0	4	PAG1
MS4A71	0	0.956414	0.93	0.329	0	4	MS4A7
RPS20	0	0.95542	0.99	0.87	0	4	RPS20
RAB3C	0	0.950515	0.431	0.003	0	4	RAB3C
RUNX1T1	0	0.949225	0.345	0.029	0	4	RUNX1T1
CREB51	0	0.942459	0.61	0.231	0	4	CREB5
SPARC	0	0.941586	0.66	0.028	0	4	SPARC
VAMP3	0	0.940211	0.835	0.35	0	4	VAMP3
KBTBD8	0	0.939581	0.588	0.075	0	4	KBTBD8
LOC1075128252	0	0.939083	0.972	0.799	0	4	LOC107512825
LOC1075064751	0	0.934588	0.447	0.185	0	4	LOC107506475
KLF61	0	0.93414	0.917	0.801	0	4	KLF6
PLD4	0	0.933751	0.773	0.18	0	4	PLD4
RNASET2	0	0.927244	0.986	0.82	0	4	RNASET2
SIK11	0	0.925034	0.732	0.296	0	4	SIK1
STPG4	0	0.915981	0.619	0.242	0	4	STPG4
BLOC1S2	0	0.914777	0.826	0.315	0	4	BLOC1S2
GDI2	0	0.910579	0.936	0.641	0	4	GDI2
LOC107519713	0	0.910027	0.532	0.016	0	4	LOC107519713
BAIAP2L1	0	0.909592	0.371	0.069	0	4	BAIAP2L1
CTSB1	0	0.907907	0.979	0.509	0	4	CTSB
HIP1	0	0.907441	0.627	0.113	0	4	HIP1
ANO4	0	0.907261	0.393	0.007	0	4	ANO4
EDEM1	0	0.904819	0.761	0.235	0	4	EDEM1
AHI1	0	0.904395	0.631	0.211	0	4	AHI1
FTH11	0	0.903804	1	0.974	0	4	FTH1
DTYMK	0	0.901934	0.653	0.07	0	4	DTYMK
MAST4	0	0.901036	0.643	0.134	0	4	MAST4
FXYD51	0	0.899892	0.864	0.343	0	4	FXYD5
UBE2F	0	0.899455	0.687	0.158	0	4	UBE2F
KIF2A1	0	0.895563	0.807	0.377	0	4	KIF2A
SACM1L	0	0.890393	0.696	0.268	0	4	SACM1L
LIMD1	0	0.890049	0.708	0.163	0	4	LIMD1
RPS6KA5	0	0.885232	0.859	0.49	0	4	RPS6KA5
RIN21	0	0.882723	0.564	0.263	0	4	RIN2
ABTB21	0	0.882462	0.6	0.196	0	4	ABTB2
SYK	0	0.881221	0.869	0.476	0	4	SYK
LOC107521844	0	0.878991	0.449	0.101	0	4	LOC107521844
LOC107505150	0	0.877045	0.627	0.091	0	4	LOC107505150
MAPRE21	0	0.875738	0.841	0.45	0	4	MAPRE2
CD8A	0	0.87411	0.674	0.095	0	4	CD8A
NCF41	0	0.873908	0.884	0.325	0	4	NCF4
PI4K2B1	0	0.872431	0.767	0.252	0	4	PI4K2B
LOC107506336	0	0.869243	0.408	0.027	0	4	LOC107506336
TMEM38B	0	0.867575	0.604	0.128	0	4	TMEM38B
EFCAB13	0	0.863819	0.373	0.009	0	4	EFCAB13
FGF9	0	0.860088	0.47	0.02	0	4	FGF9
RRAS2	0	0.85725	0.63	0.19	0	4	RRAS2
SNIP11	0	0.855342	0.706	0.378	0	4	SNIP1
UBE3A	0	0.854215	0.679	0.18	0	4	UBE3A
GPR651	0	0.852641	0.692	0.254	0	4	GPR65
NIPAL1	0	0.849834	0.444	0.008	0	4	NIPAL1
DIPK1A	0	0.849057	0.595	0.091	0	4	DIPK1A
CD99	0	0.847959	0.913	0.456	0	4	CD99
DAPP11	0	0.845491	0.815	0.34	0	4	DAPP1
SORT11	0	0.838035	0.691	0.177	0	4	SORT1
RASAL2	0	0.836881	0.779	0.375	0	4	RASAL2
CHMP4B	0	0.829758	0.921	0.6	0	4	CHMP4B
MX2	0	0.829206	0.568	0.173	0	4	MX2
IFRD1	0	0.82829	0.852	0.509	0	4	IFRD1
EFNA1	0	0.826813	0.521	0.067	0	4	EFNA1
BLVRA1	0	0.824183	0.787	0.342	0	4	BLVRA
WDFY1	0	0.823176	0.59	0.152	0	4	WDFY1
VRK2	0	0.821793	0.725	0.237	0	4	VRK2
ANTXR2	0	0.820987	0.827	0.34	0	4	ANTXR2
LOC107505005	0	0.817521	0.376	0.073	0	4	LOC107505005
BTK1	0	0.814385	0.765	0.285	0	4	BTK
SNX6	0	0.81078	0.802	0.4	0	4	SNX6
ATP6AP11	0	0.809919	0.753	0.238	0	4	ATP6AP1
UNC93B11	0	0.808729	0.76	0.252	0	4	UNC93B1
ANKRD33B	0	0.807129	0.484	0.106	0	4	ANKRD33B
ERP29	0	0.803115	0.715	0.232	0	4	ERP29
LOC107498995	0	0.801946	0.93	0.641	0	4	LOC107498995
TMEM109	0	0.798502	0.627	0.084	0	4	TMEM109
DOK6	0	0.798325	0.402	0.015	0	4	DOK6
FBH1	0	0.792762	0.634	0.152	0	4	FBH1
MAP2K3	0	0.79015	0.684	0.237	0	4	MAP2K3
LOC1075190591	0	0.790116	0.756	0.319	0	4	LOC107519059
EVI2B1	0	0.788644	0.866	0.352	0	4	EVI2B
ZFP36	0	0.785989	0.971	0.873	0	4	ZFP36
VIM1	0	0.785458	0.987	0.891	0	4	VIM
CRYBG1	0	0.783847	0.657	0.278	0	4	CRYBG1
SDHA	0	0.781868	0.721	0.245	0	4	SDHA
LOC107500067	0	0.781734	0.962	0.69	0	4	LOC107500067
FXYD6	0	0.781671	0.479	0.024	0	4	FXYD6
SPCS1	0	0.781535	0.804	0.4	0	4	SPCS1
STARD4	0	0.777661	0.702	0.244	0	4	STARD4
INSIG1	0	0.777424	0.792	0.32	0	4	INSIG1
ADGRG51	0	0.776706	0.616	0.091	0	4	ADGRG5
TOP1	0	0.775621	0.907	0.774	0	4	TOP1
CDH23	0	0.773526	0.527	0.108	0	4	CDH23
LOC118600297	0	0.7724	0.446	0.035	0	4	LOC118600297
SEMA4A	0	0.768859	0.794	0.299	0	4	SEMA4A
LOC107500146	0	0.768744	0.429	0.076	0	4	LOC107500146
LOC107504752	0	0.768374	0.626	0.092	0	4	LOC107504752
SLC2A11	0	0.768313	0.517	0.026	0	4	SLC2A11
SEC24A1	0	0.768073	0.698	0.322	0	4	SEC24A
LOC1075134271	0	0.767856	0.854	0.442	0	4	LOC107513427
GLUD11	0	0.766917	0.893	0.555	0	4	GLUD1
CAMK1D1	0	0.765821	0.847	0.365	0	4	CAMK1D
CPEB41	0	0.765126	0.901	0.616	0	4	CPEB4
PLAU	0	0.764925	0.395	0.086	0	4	PLAU
MAP3K1	0	0.763432	0.756	0.306	0	4	MAP3K1
ST7	0	0.762636	0.614	0.154	0	4	ST7
BIN1	0	0.760442	0.632	0.115	0	4	BIN1
ARL4C	0	0.757579	0.68	0.182	0	4	ARL4C
CCND21	0	0.754945	0.754	0.358	0	4	CCND2
APBA1	0	0.752731	0.446	0.115	0	4	APBA1
ATL2	0	0.749581	0.622	0.161	0	4	ATL2
DERL3	0	0.747901	0.574	0.036	0	4	DERL3
SHISA5	0	0.747773	0.881	0.473	0	4	SHISA5
TASL	0	0.747247	0.404	0.042	0	4	TASL
SELENOW	0	0.747034	0.753	0.254	0	4	SELENOW
DNAJC6	0	0.744865	0.487	0.059	0	4	DNAJC6
LOC107501251	0	0.740471	0.938	0.666	0	4	LOC107501251
GPR18	0	0.73955	0.4	0.054	0	4	GPR18
RAB30	0	0.738508	0.463	0.055	0	4	RAB30
RELL11	0	0.73776	0.662	0.333	0	4	RELL1
SIRT5	0	0.735631	0.542	0.072	0	4	SIRT5
DENND11	0	0.733989	0.603	0.153	0	4	DENND11
CTNND1	0	0.728959	0.597	0.135	0	4	CTNND1
ADD1	0	0.72796	0.799	0.377	0	4	ADD1
CARD11	0	0.727778	0.601	0.094	0	4	CARD11
DIRAS2	0	0.727503	0.441	0.013	0	4	DIRAS2
MYO9B	0	0.725869	0.715	0.364	0	4	MYO9B
ST3GAL6	0	0.725125	0.647	0.264	0	4	ST3GAL6
LOC107520166	0	0.725093	0.528	0.07	0	4	LOC107520166
BMF	0	0.723245	0.532	0.07	0	4	BMF
PKIA	0	0.722017	0.433	0.086	0	4	PKIA
IL3RA	0	0.721297	0.502	0.015	0	4	IL3RA
RPS101	0	0.721044	0.994	0.914	0	4	RPS10
POU2F2	0	0.720843	0.591	0.082	0	4	POU2F2
HIVEP1	0	0.720197	0.694	0.42	0	4	HIVEP1
SLC43A1	0	0.719648	0.488	0.076	0	4	SLC43A1
PDIA3	0	0.719456	0.964	0.789	0	4	PDIA3
DOCK102	0	0.719162	0.975	0.786	0	4	DOCK10
NDC1	0	0.719011	0.47	0.034	0	4	NDC1
SIGLEC1	0	0.718631	0.495	0.073	0	4	SIGLEC1
TRIO	0	0.717998	0.816	0.358	0	4	TRIO
ZCCHC7	0	0.717884	0.822	0.476	0	4	ZCCHC7
GNA15	0	0.716143	0.688	0.212	0	4	GNA15
SARAF1	0	0.71582	0.921	0.715	0	4	SARAF
CLIC2	0	0.71508	0.52	0.053	0	4	CLIC2
SEC11C	0	0.71346	0.663	0.203	0	4	SEC11C
CHD9	0	0.713455	0.787	0.38	0	4	CHD9
CPOX	0	0.711938	0.487	0.087	0	4	CPOX
PSME4	0	0.708159	0.736	0.373	0	4	PSME4
SNX30	0	0.708007	0.726	0.274	0	4	SNX30
ANKRD16	0	0.707254	0.595	0.15	0	4	ANKRD16
ADA2	0	0.703838	0.631	0.163	0	4	ADA2
ZMYND11	0	0.703543	0.8	0.392	0	4	ZMYND11
OAF	0	0.702193	0.543	0.067	0	4	OAF
TRAM1	0	0.701785	0.842	0.503	0	4	TRAM1
XBP1	0	0.700763	0.712	0.424	0	4	XBP1
ZBTB11	0	0.697059	0.748	0.437	0	4	ZBTB1
TMEM163	0	0.695655	0.591	0.19	0	4	TMEM163
ALCAM1	0	0.695479	0.911	0.785	0	4	ALCAM
RSPRY1	0	0.693773	0.543	0.109	0	4	RSPRY1
SP3	0	0.691361	0.818	0.446	0	4	SP3
SLC38A12	0	0.69064	0.781	0.242	0	4	SLC38A1
USP24	0	0.689182	0.877	0.563	0	4	USP24
TMED5	0	0.688229	0.729	0.327	0	4	TMED5
DTWD1	0	0.683399	0.494	0.093	0	4	DTWD1
KLHL6	0	0.683058	0.529	0.096	0	4	KLHL6
GIT2	0	0.678161	0.677	0.25	0	4	GIT2
SLC20A2	0	0.677522	0.462	0.118	0	4	SLC20A2
BANF1	0	0.677467	0.858	0.472	0	4	BANF1
SPCS2	0	0.676231	0.756	0.361	0	4	SPCS2
LOC107502475	0	0.675333	0.651	0.164	0	4	LOC107502475
PLEKHO1	0	0.674553	0.509	0.067	0	4	PLEKHO1
RPLP0	0	0.67409	0.994	0.929	0	4	RPLP0
CHSY1	0	0.671442	0.674	0.273	0	4	CHSY1
CNPY3	0	0.669067	0.598	0.142	0	4	CNPY3
PPP1R11	0	0.666645	0.616	0.27	0	4	PPP1R11
RAD51C	0	0.66655	0.378	0.12	0	4	RAD51C
ELK31	0	0.665919	0.671	0.236	0	4	ELK3
LOC107499481	0	0.665429	0.293	0.052	0	4	LOC107499481
OSBPL3	0	0.664901	0.633	0.311	0	4	OSBPL3
BTG1	0	0.663034	0.97	0.828	0	4	BTG1
ITM2B2	0	0.662747	0.998	0.95	0	4	ITM2B
CCNDBP1	0	0.66269	0.513	0.125	0	4	CCNDBP1
HHEX	0	0.661965	0.621	0.233	0	4	HHEX
TCEA1	0	0.661314	0.713	0.323	0	4	TCEA1
GRK3	0	0.660567	0.812	0.389	0	4	GRK3
MSMO11	0	0.660313	0.639	0.271	0	4	MSMO1
TRABD2B	0	0.65933	0.372	0.018	0	4	TRABD2B
KCTD12	0	0.658215	0.637	0.182	0	4	KCTD12
PHC3	0	0.656925	0.668	0.246	0	4	PHC3
TXNL1	0	0.656686	0.731	0.359	0	4	TXNL1
SNX18	0	0.655266	0.49	0.079	0	4	SNX18
DNM1L	0	0.655048	0.711	0.332	0	4	DNM1L
TGFBR1	0	0.653427	0.605	0.228	0	4	TGFBR1
ATP6V1G11	0	0.652411	0.827	0.439	0	4	ATP6V1G1
CXXC51	0	0.651995	0.575	0.128	0	4	CXXC5
EPHA2	0	0.651163	0.424	0.012	0	4	EPHA2
TPD521	0	0.650885	0.736	0.275	0	4	TPD52
MRTFA	0	0.650689	0.685	0.295	0	4	MRTFA
BRAF	0	0.64787	0.684	0.329	0	4	BRAF
CSF2RB1	0	0.64289	0.748	0.243	0	4	CSF2RB
PPP1R16B1	0	0.642462	0.636	0.206	0	4	PPP1R16B
ARL8B	0	0.640859	0.82	0.542	0	4	ARL8B
TMBIM61	0	0.639472	0.991	0.906	0	4	TMBIM6
DPY30	0	0.637176	0.72	0.29	0	4	DPY30
ASCC3	0	0.634144	0.74	0.509	0	4	ASCC3
TLR3	0	0.633679	0.52	0.128	0	4	TLR3
AP1B1	0	0.632869	0.588	0.144	0	4	AP1B1
ATG16L1	0	0.631229	0.588	0.167	0	4	ATG16L1
FOSL2	0	0.630809	0.588	0.278	0	4	FOSL2
CD180	0	0.629599	0.437	0.026	0	4	CD180
TSEN2	0	0.628857	0.402	0.058	0	4	TSEN2
ATP6V0B1	0	0.628787	0.779	0.347	0	4	ATP6V0B
RPS17	0	0.624775	0.994	0.945	0	4	RPS17
[truncated: 18,858 more rows]

## Sheet: Lung_Trachea_AllClusters
Cluster	Global	ID
0	Immune	Macrophages/Monocytes/Dendritic cells
1	Immune	Macrophages/Monocytes/Dendritic cells
2	Immune	NK/T-cells
3	Immune	NK/T-cells
4	Immune	NK/T-cells
5	Immune	NK/T-cells
6	Immune	NK/T-cells
7	Immune	B cells
8	Immune	Macrophages/Monocytes/Dendritic cells
9	Epithelial	Ciliated cells
10	Immune	Macrophages/Monocytes/Dendritic cells
11	Immune	Macrophages/Monocytes/Dendritic cells
12	Epithelial	AT2 cells
13	Immune	Macrophages/Monocytes/Dendritic cells
14	Immune	B cells
15	Epithelial	Secretory cells
16	Immune	Macrophages/Monocytes/Dendritic cells
17	Immune	Macrophages/Monocytes/Dendritic cells
18	Immune	Macrophages/Monocytes/Dendritic cells
19	Stromal	Vessel cells (Endothelial/Lymphatic)
20	Immune	Macrophages/Monocytes/Dendritic cells
21	Stromal	Fibroblasts
22	Epithelial	AT1/Basal cells
23	Stromal	Vessel cells (Endothelial/Lymphatic)
24	Immune	NK/T-cells
25	Stromal	Vessel cells (Endothelial/Lymphatic)
26	Immune	NK/T-cells
27	Immune	NK/T-cells
28	Epithelial	Tuft/Brush cells
29	Epithelial	Secretory cells
30	Immune	Macrophages/Monocytes/Dendritic cells
31	Epithelial	Ciliated cells
32	Immune	NK/T-cells
33	Immune	Macrophages/Monocytes/Dendritic cells
34	Epithelial	Ciliated cells
35	Stromal	Vessel cells (Endothelial/Lymphatic)
36	Immune	Macrophages/Monocytes/Dendritic cells
37	Immune	NK/T-cells
38	Immune	Macrophages/Monocytes/Dendritic cells
39	Immune	B cells
40	Immune	NK/T-cells

## Sheet: Lung_Trachea_EpiCFindAllMarkers
	p_val	avg_log2FC	pct.1	pct.2	p_val_adj	cluster	gene
LOC107521825	0	4.02102	0.964	0.337	0	0	LOC107521825
SCGB3A2	0	3.07429	0.833	0.219	0	0	SCGB3A2
LOC107503175	0	2.71972	0.959	0.261	0	0	LOC107503175
LOC107510178	0	2.6962	0.847	0.143	0	0	LOC107510178
UGT2A2	0	2.56479	0.813	0.059	0	0	UGT2A2
LOC107515255	0	2.38572	0.952	0.356	0	0	LOC107515255
LCN2	0	2.23363	0.545	0.099	0	0	LCN2
MME	0	2.06143	0.686	0.055	0	0	MME
LOC107512978	0	2.03397	0.434	0.045	0	0	LOC107512978
PIGR	0	1.99912	0.939	0.231	0	0	PIGR
FFAR4	0	1.95185	0.962	0.211	0	0	FFAR4
GPX2	0	1.93945	0.952	0.493	0	0	GPX2
PADI1	0	1.87094	0.359	0.047	0	0	PADI1
ALDH1A1	0	1.81953	0.982	0.698	0	0	ALDH1A1
PLEKHS1	0	1.7143	0.629	0.095	0	0	PLEKHS1
VMO1	0	1.69681	0.833	0.072	0	0	VMO1
LOC107508867	0	1.69111	0.756	0.199	0	0	LOC107508867
SORBS3	0	1.67408	0.888	0.422	0	0	SORBS3
GPX1	0	1.58283	0.959	0.763	0	0	GPX1
PRKG1	0	1.57196	0.772	0.294	0	0	PRKG1
PRCD	0	1.36986	0.396	0.062	0	0	PRCD
RYR2	0	1.36773	0.742	0.129	0	0	RYR2
MGST1	0	1.36272	0.893	0.58	0	0	MGST1
EFNA5	0	1.35589	0.593	0.115	0	0	EFNA5
BPIFB1	0	1.31899	0.589	0.135	0	0	BPIFB1
TSHZ2	0	1.3163	0.532	0.061	0	0	TSHZ2
F3	0	1.30615	0.596	0.087	0	0	F3
FRAS1	0	1.28443	0.773	0.167	0	0	FRAS1
ITGBL1	0	1.27568	0.579	0.092	0	0	ITGBL1
GOLM1	0	1.25931	0.964	0.636	0	0	GOLM1
TGM2	0	1.25008	0.767	0.102	0	0	TGM2
KDR	0	1.2297	0.632	0.063	0	0	KDR
TLL1	0	1.22102	0.669	0.065	0	0	TLL1
LMCD1	0	1.22083	0.587	0.061	0	0	LMCD1
NLGN1	0	1.21114	0.542	0.1	0	0	NLGN1
ITPRID1	0	1.20604	0.916	0.457	0	0	ITPRID1
LOC107508484	0	1.18156	0.749	0.066	0	0	LOC107508484
SERP1	0	1.16674	0.854	0.501	0	0	SERP1
GPC5	0	1.15641	0.411	0.042	0	0	GPC5
CCN2	0	1.14118	0.396	0.061	0	0	CCN2
PPP1R1B	0	1.13593	0.715	0.062	0	0	PPP1R1B
LAMB1	0	1.11351	0.906	0.409	0	0	LAMB1
SLC27A2	0	1.10821	0.948	0.56	0	0	SLC27A2
CFD	0	1.09423	0.6	0.103	0	0	CFD
WFDC2	0	1.08803	0.936	0.556	0	0	WFDC2
CDH6	0	1.08789	0.283	0.017	0	0	CDH6
TENT5C	0	1.08583	0.88	0.527	0	0	TENT5C
S100A8	0	1.08135	0.409	0.063	0	0	S100A8
TPT1	0	1.07056	0.992	0.938	0	0	TPT1
LGI1	0	1.06987	0.61	0.055	0	0	LGI1
LOC107515253	0	1.06358	0.719	0.158	0	0	LOC107515253
GCH1	0	1.04994	0.584	0.048	0	0	GCH1
RAPGEF4	0	1.03413	0.559	0.115	0	0	RAPGEF4
ROBO1	0	1.01998	0.485	0.063	0	0	ROBO1
BMP3	0	1.00696	0.611	0.105	0	0	BMP3
FMO3	0	0.996124	0.619	0.115	0	0	FMO3
ALAS1	0	0.993148	0.789	0.272	0	0	ALAS1
PTPRZ1	0	0.965374	0.543	0.059	0	0	PTPRZ1
ANGPT1	0	0.962528	0.573	0.113	0	0	ANGPT1
ATP13A4	0	0.959395	0.44	0.04	0	0	ATP13A4
NPDC1	0	0.953484	0.754	0.192	0	0	NPDC1
MUC1	0	0.941764	0.724	0.209	0	0	MUC1
PLK2	0	0.937018	0.722	0.201	0	0	PLK2
FYB2	0	0.906907	0.743	0.178	0	0	FYB2
GGTA1	0	0.881991	0.635	0.104	0	0	GGTA1
ELAPOR1	0	0.872884	0.832	0.285	0	0	ELAPOR1
ELOVL6	0	0.848469	0.8	0.241	0	0	ELOVL6
LOC107518846	0	0.846147	0.578	0.105	0	0	LOC107518846
KRT23	0	0.829396	0.397	0.026	0	0	KRT23
ADRA1A	0	0.8253	0.442	0.038	0	0	ADRA1A
CFTR	0	0.823129	0.553	0.07	0	0	CFTR
GATM	0	0.808657	0.467	0.04	0	0	GATM
MDK	0	0.804543	0.485	0.045	0	0	MDK
MUC20	0	0.795752	0.531	0.107	0	0	MUC20
LOC107517819	0	0.790019	0.497	0.038	0	0	LOC107517819
GALM	0	0.783757	0.676	0.16	0	0	GALM
FMO2	0	0.769789	0.812	0.268	0	0	FMO2
LOC107514598	0	0.765907	0.383	0.017	0	0	LOC107514598
PIK3C2G	0	0.757836	0.406	0.039	0	0	PIK3C2G
SLCO4C1	0	0.754082	0.434	0.063	0	0	SLCO4C1
CUNH1orf21	0	0.741836	0.608	0.154	0	0	CUNH1orf21
ITM2C	0	0.723883	0.708	0.21	0	0	ITM2C
LOC107518477	0	0.715053	0.55	0.044	0	0	LOC107518477
LOC107508347	0	0.706386	0.508	0.062	0	0	LOC107508347
KCNC1	0	0.705292	0.492	0.031	0	0	KCNC1
SIX1	0	0.682383	0.584	0.147	0	0	SIX1
GMNN	0	0.681368	0.455	0.055	0	0	GMNN
RARRES1	0	0.658769	0.427	0.057	0	0	RARRES1
LOC107505497	0	0.652208	0.386	0.027	0	0	LOC107505497
CRYL1	0	0.635935	0.497	0.091	0	0	CRYL1
LOC107503300	0	0.630788	0.378	0.032	0	0	LOC107503300
GRHL1	0	0.629445	0.523	0.082	0	0	GRHL1
ELF5	0	0.628646	0.496	0.087	0	0	ELF5
TMEM205	0	0.62585	0.559	0.114	0	0	TMEM205
MOCOS	0	0.564414	0.394	0.031	0	0	MOCOS
LOC118603915	0	0.558221	0.259	0.011	0	0	LOC118603915
VSIG2	0	0.538872	0.525	0.097	0	0	VSIG2
CHRM2	0	0.538783	0.348	0.019	0	0	CHRM2
LOC107506332	0	0.51918	0.434	0.03	0	0	LOC107506332
SLC9A4	0	0.51879	0.258	0.016	0	0	SLC9A4
LOC107521830	0	0.515857	0.454	0.083	0	0	LOC107521830
RETN	0	0.500854	0.38	0.033	0	0	RETN
VTCN1	0	0.489588	0.338	0.026	0	0	VTCN1
ACKR3	0	0.469541	0.324	0.028	0	0	ACKR3
LOC107506678	0	0.466157	0.38	0.039	0	0	LOC107506678
LOC107509302	0	0.418668	0.487	0.037	0	0	LOC107509302
HS3ST6	0	0.409992	0.326	0.029	0	0	HS3ST6
LOC107507566	8.5725e-303	0.347833	0.315	0.036	1.66718e-298	0	LOC107507566
SLC44A4	8.32774e-301	0.718015	0.65	0.188	1.61958e-296	0	SLC44A4
SEMA3D	4.78628e-299	1.61087	0.368	0.056	9.30836e-295	0	SEMA3D
SLITRK6	9.80417e-299	0.652624	0.505	0.109	1.90671e-294	0	SLITRK6
AQP3	2.44034e-295	0.474551	0.4	0.066	4.74598e-291	0	AQP3
GSN	3.77989e-295	0.616296	0.546	0.13	7.35113e-291	0	GSN
CTSC	4.11291e-295	1.86034	0.782	0.473	7.99879e-291	0	CTSC
MEDAG	5.14299e-294	0.580003	0.406	0.067	1.00021e-289	0	MEDAG
KHDRBS2	6.44318e-294	0.602575	0.332	0.043	1.25307e-289	0	KHDRBS2
LOC107501914	1.48459e-293	0.582684	0.55	0.133	2.88724e-289	0	LOC107501914
IQGAP2	3.58112e-293	0.914022	0.896	0.463	6.96455e-289	0	IQGAP2
ABCA13	2.8535e-292	0.876723	0.313	0.036	5.54948e-288	0	ABCA13
B4GALNT2	2.95559e-292	1.0142	0.264	0.024	5.74804e-288	0	B4GALNT2
LOC107499312	2.17013e-291	1.38268	0.678	0.254	4.22047e-287	0	LOC107499312
LOC107509507	8.4683e-290	0.531374	0.443	0.086	1.64691e-285	0	LOC107509507
LOC107511910	6.53184e-286	1.73903	0.409	0.075	1.27031e-281	0	LOC107511910
BLVRB	9.25333e-283	0.60958	0.518	0.124	1.79959e-278	0	BLVRB
EMB	2.01843e-282	0.623672	0.566	0.143	3.92545e-278	0	EMB
CUNH3orf52	1.38819e-281	0.808648	0.694	0.226	2.69974e-277	0	CUNH3orf52
LGR4	4.07621e-279	0.799743	0.402	0.072	7.92741e-275	0	LGR4
GALNT5	1.1175e-278	0.510645	0.433	0.082	2.17331e-274	0	GALNT5
NOTCH1	1.66241e-278	0.478967	0.384	0.063	3.23306e-274	0	NOTCH1
STOM	2.57991e-273	0.493946	0.361	0.057	5.01741e-269	0	STOM
LOC107520841	1.10119e-270	1.45705	0.992	0.809	2.14159e-266	0	LOC107520841
PREX2	4.73001e-268	0.675986	0.322	0.045	9.19893e-264	0	PREX2
GNG10	7.27916e-268	0.64954	0.697	0.234	1.41565e-263	0	GNG10
CFB	1.05038e-267	0.874346	0.927	0.562	2.04278e-263	0	CFB
TESC	2.73104e-267	0.417989	0.252	0.024	5.31133e-263	0	TESC
XBP1	1.87523e-266	0.753593	0.812	0.344	3.64696e-262	0	XBP1
ST8SIA4	9.69539e-265	0.5376	0.404	0.074	1.88556e-260	0	ST8SIA4
PDE7B	3.73627e-259	1.13074	0.648	0.218	7.2663e-255	0	PDE7B
RARB	3.84616e-259	0.958624	0.918	0.585	7.48001e-255	0	RARB
DCXR	1.0373e-258	0.864687	0.921	0.659	2.01733e-254	0	DCXR
REXO2	4.04826e-258	0.620449	0.538	0.145	7.87305e-254	0	REXO2
LOC107519035	5.51475e-258	1.33122	0.519	0.122	1.07251e-253	0	LOC107519035
LY6E	5.859e-258	0.822062	0.427	0.09	1.13946e-253	0	LY6E
AKR1A1	1.46602e-257	0.769227	0.754	0.318	2.85112e-253	0	AKR1A1
LIPH	2.6176e-257	0.985289	0.803	0.344	5.09071e-253	0	LIPH
ST6GALNAC4	4.46171e-257	0.748029	0.711	0.262	8.67714e-253	0	ST6GALNAC4
CAT	1.08977e-256	1.32206	0.436	0.095	2.11939e-252	0	CAT
INSIG2	8.5451e-254	1.05768	0.703	0.3	1.66185e-249	0	INSIG2
LOC107506478	3.51045e-253	0.91385	0.328	0.05	6.82712e-249	0	LOC107506478
PIBF1	2.7453e-252	1.10011	0.748	0.306	5.33905e-248	0	PIBF1
PLAC8	9.0569e-251	0.721298	0.514	0.119	1.76139e-246	0	PLAC8
C1QC	7.22657e-249	0.328094	0.275	0.033	1.40542e-244	0	C1QC
PGRMC1	1.26585e-247	0.71682	0.756	0.309	2.46182e-243	0	PGRMC1
FCHSD2	4.18884e-247	1.04182	0.822	0.434	8.14646e-243	0	FCHSD2
RDH10	1.94694e-244	0.87129	0.53	0.149	3.78642e-240	0	RDH10
RPS12	1.12336e-243	0.911788	0.972	0.899	2.1847e-239	0	RPS12
TKT	5.34844e-242	0.727688	0.711	0.278	1.04017e-237	0	TKT
NTN1	2.91992e-239	0.398468	0.309	0.045	5.67867e-235	0	NTN1
STK38L	6.27029e-238	0.810326	0.777	0.329	1.21945e-233	0	STK38L
GNA14	7.09302e-236	0.754527	0.598	0.185	1.37945e-231	0	GNA14
C3	6.82729e-235	2.0231	0.895	0.586	1.32777e-230	0	C3
LOC107512641	4.84506e-234	0.638535	0.724	0.282	9.42266e-230	0	LOC107512641
PRXL2B	3.97159e-229	0.488759	0.492	0.13	7.72395e-225	0	PRXL2B
LOC107504398	1.09029e-228	0.922757	0.623	0.233	2.1204e-224	0	LOC107504398
ADAM28	4.46515e-228	0.916728	0.665	0.274	8.68382e-224	0	ADAM28
LOC107501673	1.74803e-226	1.91673	0.305	0.05	3.39957e-222	0	LOC107501673
RELL1	1.90057e-226	0.604237	0.558	0.169	3.69624e-222	0	RELL1
CTSS	8.66011e-226	0.47828	0.532	0.146	1.68422e-221	0	CTSS
SSR4	1.5234e-225	0.66683	0.684	0.258	2.96271e-221	0	SSR4
PLPP1	5.69346e-224	0.70435	0.784	0.367	1.10726e-219	0	PLPP1
SUB1	3.11541e-222	0.715163	0.834	0.455	6.05886e-218	0	SUB1
STK39	8.46628e-220	1.11934	0.913	0.655	1.64652e-215	0	STK39
GNE	1.39602e-219	0.616577	0.644	0.222	2.71497e-215	0	GNE
TPK1	4.13374e-219	0.70029	0.651	0.227	8.03929e-215	0	TPK1
FBXO34	3.01432e-218	0.688433	0.645	0.231	5.86225e-214	0	FBXO34
LOC107520817	4.46671e-218	0.751015	0.506	0.149	8.68686e-214	0	LOC107520817
EPHX1	3.28051e-217	1.30313	0.943	0.867	6.37994e-213	0	EPHX1
BCL2L14	8.63775e-217	0.517557	0.446	0.112	1.67987e-212	0	BCL2L14
FUT8	2.50073e-216	0.84735	0.767	0.354	4.86341e-212	0	FUT8
MAML2	3.04798e-216	0.858929	0.958	0.69	5.92771e-212	0	MAML2
LOC118601715	1.70059e-213	0.842445	0.261	0.037	3.3073e-209	0	LOC118601715
RPL10	2.10586e-213	0.953567	0.925	0.781	4.09547e-209	0	RPL10
LOC107505230	2.42222e-213	1.03073	0.267	0.039	4.71072e-209	0	LOC107505230
PHLDA2	5.38832e-213	0.90445	0.38	0.085	1.04792e-208	0	PHLDA2
SCGB3A1	1.37133e-212	2.15341	0.526	0.18	2.66695e-208	0	SCGB3A1
TPD52	4.52091e-212	0.61097	0.711	0.279	8.79226e-208	0	TPD52
KRT19	1.2395e-211	0.934441	0.967	0.835	2.41058e-207	0	KRT19
ZFP36L1	3.01334e-211	0.822159	0.919	0.678	5.86035e-207	0	ZFP36L1
SLC35A1	5.10014e-209	0.574815	0.559	0.18	9.91876e-205	0	SLC35A1
LOC107498631	2.91306e-206	0.714451	0.775	0.393	5.66532e-202	0	LOC107498631
ABCC4	6.57103e-205	0.725905	0.815	0.424	1.27793e-200	0	ABCC4
DUSP4	1.02341e-204	0.455896	0.362	0.078	1.99033e-200	0	DUSP4
SORBS2	1.10636e-204	0.832828	0.783	0.377	2.15164e-200	0	SORBS2
TMEM176B	2.50517e-203	0.539474	0.504	0.145	4.87206e-199	0	TMEM176B
CHD3	1.47281e-202	0.820133	0.774	0.38	2.86431e-198	0	CHD3
CLIC5	1.66852e-202	0.710173	0.801	0.395	3.24493e-198	0	CLIC5
RUNX2	2.69332e-202	0.561673	0.315	0.059	5.23796e-198	0	RUNX2
CUNH4orf19	1.03719e-199	0.743456	0.783	0.382	2.01713e-195	0	CUNH4orf19
CLDN4	1.02724e-198	0.54504	0.454	0.126	1.99778e-194	0	CLDN4
CXCL17	1.24269e-197	0.87018	0.909	0.63	2.41677e-193	0	CXCL17
GLUL	5.92125e-197	0.715924	0.894	0.639	1.15156e-192	0	GLUL
LOC107515284	6.22097e-197	0.98579	0.517	0.167	1.20986e-192	0	LOC107515284
LOC107506941	2.50214e-196	0.722572	0.703	0.294	4.86615e-192	0	LOC107506941
RPL11	1.16097e-195	0.697863	0.969	0.888	2.25785e-191	0	RPL11
CTTNBP2	1.17228e-195	0.427991	0.351	0.075	2.27984e-191	0	CTTNBP2
NFE2L3	2.1454e-195	0.412719	0.386	0.091	4.17237e-191	0	NFE2L3
SUCLG1	6.91097e-194	0.558693	0.57	0.201	1.34405e-189	0	SUCLG1
KITLG	1.91906e-193	0.591491	0.573	0.194	3.7322e-189	0	KITLG
FAM3D	1.02107e-190	0.691407	0.387	0.096	1.98579e-186	0	FAM3D
MAOB	2.45824e-190	0.446786	0.359	0.08	4.78078e-186	0	MAOB
CDK6	2.61087e-190	0.580811	0.674	0.249	5.07762e-186	0	CDK6
LOC107499360	1.16054e-188	0.655175	0.596	0.226	2.25702e-184	0	LOC107499360
GLIPR2	6.5954e-187	0.330223	0.302	0.058	1.28267e-182	0	GLIPR2
VKORC1	1.35369e-185	0.501348	0.589	0.215	2.63266e-181	0	VKORC1
RPS18	1.40356e-185	0.780353	0.913	0.795	2.72964e-181	0	RPS18
CCDC141	6.60778e-185	0.659022	0.967	0.678	1.28508e-180	0	CCDC141
RASSF9	1.13456e-183	0.56498	0.556	0.19	2.2065e-179	0	RASSF9
LOC107500690	3.25862e-183	0.507685	0.599	0.21	6.33736e-179	0	LOC107500690
ELL2	5.43785e-183	0.778161	0.841	0.495	1.05755e-178	0	ELL2
RPS9	1.78389e-182	0.719453	0.965	0.874	3.4693e-178	0	RPS9
KLF5	6.24613e-182	0.767779	0.908	0.651	1.21475e-177	0	KLF5
SELENOP	5.67432e-180	0.275896	0.804	0.434	1.10354e-175	0	SELENOP
RPL28	4.94148e-179	0.648015	0.972	0.869	9.6102e-175	0	RPL28
MALL	8.43896e-179	0.44155	0.515	0.155	1.64121e-174	0	MALL
RPL13	2.59509e-178	0.664426	0.962	0.862	5.04694e-174	0	RPL13
RPL31	3.12043e-178	0.614735	0.961	0.838	6.06861e-174	0	RPL31
SEL1L3	1.83579e-177	0.396904	0.359	0.086	3.57025e-173	0	SEL1L3
RPL36AL	9.32689e-177	0.667526	0.932	0.767	1.81389e-172	0	RPL36AL
LOC107503619	1.19064e-176	0.558907	0.676	0.292	2.31556e-172	0	LOC107503619
LOC107520436	1.90505e-176	0.615334	0.598	0.231	3.70494e-172	0	LOC107520436
FKBP2	8.68999e-176	0.57278	0.722	0.332	1.69003e-171	0	FKBP2
MPZL2	1.19622e-175	0.510562	0.536	0.187	2.32641e-171	0	MPZL2
TMBIM6	1.50146e-175	0.709252	0.953	0.926	2.92003e-171	0	TMBIM6
CCN1	2.83571e-175	0.875639	0.648	0.279	5.5149e-171	0	CCN1
RASSF2	4.85463e-175	0.458247	0.541	0.18	9.44128e-171	0	RASSF2
CUNH16orf89	1.53302e-174	0.377807	0.362	0.089	2.98142e-170	0	CUNH16orf89
PTP4A1	7.6351e-174	0.645516	0.718	0.339	1.48487e-169	0	PTP4A1
TACSTD2	8.82959e-174	0.785658	0.841	0.494	1.71718e-169	0	TACSTD2
ARL6IP1	1.73122e-173	0.497506	0.654	0.269	3.36687e-169	0	ARL6IP1
RPL7	8.06316e-173	0.680052	0.95	0.86	1.56812e-168	0	RPL7
LOC107505018	1.31847e-172	0.371518	0.378	0.098	2.56416e-168	0	LOC107505018
GCLC	2.60769e-172	1.08668	0.81	0.537	5.07144e-168	0	GCLC
ATP6V0A4	7.67845e-172	1.51269	0.315	0.074	1.4933e-167	0	ATP6V0A4
RPL39	1.74507e-171	0.721374	0.955	0.893	3.39382e-167	0	RPL39
RPS8	4.65594e-171	0.67313	0.975	0.904	9.05488e-167	0	RPS8
RPL21	5.41694e-171	0.638596	0.954	0.84	1.05349e-166	0	RPL21
ETS2	6.34037e-171	0.621542	0.595	0.232	1.23308e-166	0	ETS2
DPYD	1.17763e-170	0.81288	0.849	0.583	2.29026e-166	0	DPYD
ENTPD5	8.10549e-169	0.430647	0.485	0.157	1.57636e-164	0	ENTPD5
GPM6B	9.21031e-169	0.380998	0.349	0.084	1.79122e-164	0	GPM6B
SCGB1A1	9.61382e-168	4.31793	0.735	0.807	1.8697e-163	0	SCGB1A1
C2CD2	4.03897e-166	0.411963	0.428	0.126	7.855e-162	0	C2CD2
EVPL	4.68053e-165	0.29929	0.268	0.051	9.10269e-161	0	EVPL
PRDX6	5.05027e-165	0.606935	0.768	0.421	9.82177e-161	0	PRDX6
RPS26	3.43058e-164	0.665829	0.963	0.856	6.67179e-160	0	RPS26
MET	5.30696e-164	0.638334	0.781	0.41	1.0321e-159	0	MET
ISG15	1.19356e-163	0.822123	0.404	0.119	2.32123e-159	0	ISG15
SPCS2	2.62002e-163	0.58935	0.79	0.445	5.09541e-159	0	SPCS2
CD63	4.63981e-163	0.73707	0.864	0.701	9.0235e-159	0	CD63
FAM124A	2.09236e-162	0.315244	0.266	0.05	4.06922e-158	0	FAM124A
TST	2.34656e-162	0.562804	0.629	0.256	4.56359e-158	0	TST
PDLIM2	6.11082e-162	0.369854	0.461	0.138	1.18843e-157	0	PDLIM2
TMSB10	1.2353e-161	0.437926	0.649	0.26	2.40242e-157	0	TMSB10
AFAP1	1.84044e-161	0.327899	0.305	0.068	3.57929e-157	0	AFAP1
SNX10	1.32946e-160	0.653447	0.328	0.081	2.58554e-156	0	SNX10
CCDC198	4.71191e-160	0.477226	0.401	0.114	9.16372e-156	0	CCDC198
RPL6	5.38272e-160	0.605474	0.971	0.89	1.04683e-155	0	RPL6
RAD51B	6.03784e-159	1.80518	0.884	0.726	1.17424e-154	0	RAD51B
GSTO1	1.785e-158	0.496188	0.581	0.228	3.47146e-154	0	GSTO1
LOC107502633	1.23772e-157	0.596039	0.874	0.634	2.40711e-153	0	LOC107502633
LOC118613337	1.60061e-157	0.555457	0.508	0.182	3.11286e-153	0	LOC118613337
NAAA	2.34654e-157	0.450224	0.434	0.137	4.56355e-153	0	NAAA
LOC107514032	3.02023e-157	1.0865	0.484	0.175	5.87374e-153	0	LOC107514032
RPS19	1.75281e-156	0.607789	0.948	0.848	3.40887e-152	0	RPS19
EPS8L1	4.81884e-156	0.466373	0.467	0.152	9.37168e-152	0	EPS8L1
RPS29	1.4856e-155	0.585215	0.937	0.801	2.8892e-151	0	RPS29
NCALD	2.01908e-155	0.700262	0.626	0.278	3.9267e-151	0	NCALD
MAFF	4.59248e-155	0.825483	0.495	0.182	8.93145e-151	0	MAFF
CDC14B	1.01838e-154	0.473098	0.582	0.221	1.98054e-150	0	CDC14B
SSR2	7.23899e-154	0.462061	0.682	0.298	1.40784e-149	0	SSR2
RPL12	3.70993e-153	0.616292	0.959	0.858	7.21507e-149	0	RPL12
DTX4	5.7842e-153	0.328328	0.268	0.055	1.12491e-148	0	DTX4
ERBB4	9.19159e-153	0.651181	0.351	0.092	1.78758e-148	0	ERBB4
PLEKHG1	1.13533e-152	0.432142	0.44	0.137	2.20799e-148	0	PLEKHG1
YBX3	1.18412e-152	0.495818	0.529	0.194	2.30287e-148	0	YBX3
MARCKSL1	3.53577e-152	0.338597	0.315	0.076	6.87637e-148	0	MARCKSL1
CUNH11orf52	3.64136e-151	0.353528	0.367	0.102	7.08171e-147	0	CUNH11orf52
ENPP5	5.1451e-151	0.374822	0.414	0.127	1.00062e-146	0	ENPP5
PAM	5.3455e-151	0.543814	0.62	0.26	1.03959e-146	0	PAM
RAB15	8.79652e-151	0.37727	0.454	0.148	1.71075e-146	0	RAB15
CEBPB	1.05386e-150	0.487527	0.59	0.243	2.04956e-146	0	CEBPB
SLC7A11	1.31132e-150	0.643913	0.262	0.055	2.55025e-146	0	SLC7A11
MEIS1	3.31595e-149	0.869072	0.292	0.07	6.44885e-145	0	MEIS1
NUCB2	8.14598e-149	0.467921	0.461	0.156	1.58423e-144	0	NUCB2
LOC107502503	1.3218e-147	0.456372	0.338	0.09	2.57063e-143	0	LOC107502503
EPHA7	8.48098e-147	0.564104	0.54	0.204	1.64938e-142	0	EPHA7
LHFPL2	3.11868e-146	0.486932	0.461	0.162	6.0652e-142	0	LHFPL2
LOC107514031	5.85115e-146	0.292941	0.995	0.852	1.13793e-141	0	LOC107514031
PLEKHH1	7.68999e-146	0.493294	0.584	0.236	1.49555e-141	0	PLEKHH1
LOC107497638	1.11755e-145	0.255791	0.276	0.06	2.17342e-141	0	LOC107497638
SLC46A1	4.0265e-145	0.337774	0.372	0.107	7.83073e-141	0	SLC46A1
TACR1	1.37995e-144	0.557861	0.379	0.112	2.68373e-140	0	TACR1
FTL	1.54061e-144	0.765139	0.938	0.837	2.99617e-140	0	FTL
RETREG1	2.50044e-144	0.517359	0.378	0.114	4.86285e-140	0	RETREG1
ENC1	6.01222e-143	0.410262	0.302	0.075	1.16926e-138	0	ENC1
EGFR	1.00732e-142	0.639305	0.479	0.17	1.95905e-138	0	EGFR
CLMN	1.0127e-142	0.881379	0.457	0.173	1.96949e-138	0	CLMN
SLIT3	1.26051e-142	1.07367	0.25	0.055	2.45144e-138	0	SLIT3
RDH12	1.28381e-142	0.283922	0.269	0.059	2.49676e-138	0	RDH12
LYPD6B	1.29196e-142	0.685237	0.58	0.234	2.5126e-138	0	LYPD6B
COTL1	9.51181e-142	0.312513	0.303	0.074	1.84986e-137	0	COTL1
TBC1D30	9.7555e-141	0.349246	0.286	0.067	1.89725e-136	0	TBC1D30
ARHGEF3	3.12485e-140	0.457635	0.304	0.077	6.07722e-136	0	ARHGEF3
PTGR1	7.03838e-140	0.398384	0.361	0.106	1.36882e-135	0	PTGR1
HTRA1	2.18269e-139	0.327378	0.392	0.118	4.2449e-135	0	HTRA1
RARG	2.58702e-139	0.36092	0.408	0.129	5.03124e-135	0	RARG
MAST4	2.7736e-139	0.874478	0.79	0.583	5.3941e-135	0	MAST4
RPL37	2.89779e-139	0.583858	0.953	0.909	5.63562e-135	0	RPL37
ANXA3	5.06209e-139	0.433586	0.54	0.199	9.84475e-135	0	ANXA3
RPS15	5.29779e-139	0.588388	0.941	0.809	1.03031e-134	0	RPS15
PDIA3	6.14936e-138	0.544706	0.925	0.778	1.19593e-133	0	PDIA3
TALDO1	1.99154e-136	0.532955	0.805	0.514	3.87316e-132	0	TALDO1
SERF2	9.31264e-136	0.518058	0.913	0.76	1.81112e-131	0	SERF2
P4HB	1.62618e-135	0.502232	0.525	0.211	3.1626e-131	0	P4HB
EEF1B2	3.19381e-135	0.51392	0.931	0.755	6.21133e-131	0	EEF1B2
RPL22	1.26032e-134	0.5397	0.92	0.805	2.45108e-130	0	RPL22
RABAC1	7.96232e-134	0.488233	0.648	0.299	1.54851e-129	0	RABAC1
HERPUD1	1.22966e-131	0.541578	0.644	0.304	2.39145e-127	0	HERPUD1
RPL18	1.91501e-131	0.588218	0.903	0.765	3.72432e-127	0	RPL18
ALDH2	2.90758e-130	0.477415	0.951	0.774	5.65466e-126	0	ALDH2
RPL26	3.1041e-130	0.727874	0.922	0.866	6.03686e-126	0	RPL26
NR2F2	5.37555e-130	0.459394	0.568	0.242	1.04544e-125	0	NR2F2
APOE	8.38024e-130	0.261432	0.49	0.17	1.62979e-125	0	APOE
CD82	9.80641e-130	0.366891	0.487	0.182	1.90715e-125	0	CD82
SEC61B	1.23442e-129	0.438471	0.723	0.366	2.40071e-125	0	SEC61B
RPL32	2.05709e-129	0.585965	0.946	0.871	4.00063e-125	0	RPL32
RPL35	2.30558e-129	0.514679	0.959	0.868	4.4839e-125	0	RPL35
LOC107509482	3.05669e-129	0.631979	0.326	0.096	5.94465e-125	0	LOC107509482
RPLP1	7.3426e-128	0.61702	0.978	0.926	1.42799e-123	0	RPLP1
IFI6	2.64428e-127	1.16538	0.468	0.192	5.1426e-123	0	IFI6
TCF4	3.11915e-127	0.57589	0.735	0.412	6.06613e-123	0	TCF4
FAU	1.56892e-126	0.532807	0.956	0.886	3.05124e-122	0	FAU
RPL18A	2.83072e-126	0.557511	0.926	0.808	5.50518e-122	0	RPL18A
CXCL16	3.94524e-126	0.515486	0.563	0.246	7.67269e-122	0	CXCL16
EPB41L2	5.04313e-126	0.573176	0.487	0.196	9.80787e-122	0	EPB41L2
EPHX2	6.12179e-126	0.47782	0.681	0.323	1.19057e-121	0	EPHX2
RPL23A	1.39946e-125	0.475191	0.975	0.918	2.72167e-121	0	RPL23A
RPS24	1.79155e-125	0.643685	0.944	0.927	3.48421e-121	0	RPS24
RPL17	1.89826e-125	0.654006	0.905	0.844	3.69174e-121	0	RPL17
RHOV	2.38594e-124	0.273378	0.264	0.064	4.64018e-120	0	RHOV
KDELR1	4.60623e-123	0.393239	0.547	0.234	8.95819e-119	0	KDELR1
PPA1	1.26807e-122	0.472837	0.483	0.192	2.46614e-118	0	PPA1
PTPN14	1.77612e-122	0.715554	0.614	0.281	3.45419e-118	0	PTPN14
RPS5	3.21524e-122	0.532436	0.914	0.791	6.253e-118	0	RPS5
STRN	4.55688e-122	0.572818	0.557	0.252	8.86222e-118	0	STRN
RPS13	5.70106e-122	0.646588	0.902	0.854	1.10874e-117	0	RPS13
UBA52	1.08255e-121	0.562801	0.925	0.855	2.10535e-117	0	UBA52
VAMP5	1.91849e-121	0.462848	0.699	0.36	3.73109e-117	0	VAMP5
KRTCAP2	2.19795e-121	0.418055	0.618	0.287	4.27457e-117	0	KRTCAP2
NAPEPLD	1.40519e-120	0.391408	0.487	0.192	2.73281e-116	0	NAPEPLD
DUSP5	3.88623e-120	0.759653	0.315	0.095	7.55794e-116	0	DUSP5
RPS21	4.03279e-120	0.487233	0.926	0.817	7.84297e-116	0	RPS21
RPL24	2.65678e-119	0.489355	0.962	0.88	5.16691e-115	0	RPL24
RPL19	1.07218e-118	0.55488	0.943	0.877	2.08518e-114	0	RPL19
VAMP8	2.53065e-118	0.504903	0.782	0.515	4.92161e-114	0	VAMP8
RPL23	2.56383e-118	0.581551	0.922	0.852	4.98614e-114	0	RPL23
SLC4A7	3.56952e-118	0.798626	0.667	0.36	6.942e-114	0	SLC4A7
ADGRE5	5.07104e-118	0.568236	0.758	0.465	9.86216e-114	0	ADGRE5
RPS6	5.1474e-118	0.627607	0.93	0.904	1.00107e-113	0	RPS6
NDUFC2	9.99023e-118	0.415019	0.581	0.267	1.9429e-113	0	NDUFC2
IL1R1	1.03958e-117	0.367522	0.596	0.241	2.02177e-113	0	IL1R1
LOC107511262	1.26085e-117	0.654812	0.752	0.517	2.4521e-113	0	LOC107511262
NXN	1.79389e-117	0.379001	0.409	0.144	3.48875e-113	0	NXN
OXCT1	1.82034e-117	0.359278	0.447	0.167	3.5402e-113	0	OXCT1
COL21A1	2.36699e-117	0.634075	0.801	0.564	4.60332e-113	0	COL21A1
SERGEF	2.96998e-117	0.378763	0.44	0.161	5.77601e-113	0	SERGEF
RPS20	7.49674e-117	0.56859	0.883	0.753	1.45797e-112	0	RPS20
EMP1	2.33744e-116	0.568284	0.661	0.359	4.54584e-112	0	EMP1
RPL27A	2.75638e-116	0.578258	0.931	0.879	5.3606e-112	0	RPL27A
RPL36	3.35113e-116	0.471478	0.949	0.835	6.51727e-112	0	RPL36
CUNH9orf16	5.57482e-116	0.33247	0.421	0.154	1.08419e-111	0	CUNH9orf16
MID1	6.06073e-116	1.01118	0.454	0.187	1.17869e-111	0	MID1
FOXP2	7.97836e-116	0.638898	0.448	0.174	1.55163e-111	0	FOXP2
LOC107518358	1.09952e-115	0.582997	0.553	0.25	2.13835e-111	0	LOC107518358
DTD2	4.35313e-115	0.29201	0.291	0.082	8.46596e-111	0	DTD2
KRT10	5.89153e-115	0.499771	0.544	0.248	1.14579e-110	0	KRT10
ELMO1	1.30971e-114	0.337502	0.562	0.228	2.54712e-110	0	ELMO1
CTNNAL1	2.65655e-114	0.330399	0.447	0.167	5.16647e-110	0	CTNNAL1
RPL27	3.10182e-114	0.549263	0.896	0.812	6.03242e-110	0	RPL27
BEX3	3.56911e-114	0.311401	0.312	0.094	6.9412e-110	0	BEX3
FBXO32	3.79532e-114	1.27113	0.543	0.255	7.38114e-110	0	FBXO32
NR4A1	8.36135e-114	0.607467	0.458	0.186	1.62612e-109	0	NR4A1
ASRGL1	1.76619e-113	0.358824	0.355	0.118	3.43488e-109	0	ASRGL1
ME1	2.38857e-113	0.326877	0.332	0.103	4.64529e-109	0	ME1
BICC1	2.64568e-113	0.33085	0.295	0.083	5.14532e-109	0	BICC1
RPS28	2.77185e-113	0.56346	0.933	0.869	5.39069e-109	0	RPS28
RPS4X	3.15654e-111	0.604957	0.909	0.832	6.13885e-107	0	RPS4X
HACD2	3.31491e-111	0.383353	0.637	0.305	6.44683e-107	0	HACD2
RPS16	1.32607e-110	0.583519	0.835	0.722	2.57894e-106	0	RPS16
RPL7A	2.02446e-110	0.498849	0.929	0.832	3.93717e-106	0	RPL7A
HEBP2	1.42428e-109	0.328289	0.46	0.181	2.76995e-105	0	HEBP2
RPL5	2.53303e-109	0.601736	0.926	0.88	4.92623e-105	0	RPL5
CMTM8	7.61183e-109	0.395881	0.5	0.206	1.48035e-104	0	CMTM8
RPSA	1.22048e-108	0.541738	0.918	0.82	2.37359e-104	0	RPSA
LOC107498375	1.47867e-108	0.36485	0.537	0.237	2.87572e-104	0	LOC107498375
RPL34	1.88416e-108	0.557166	0.922	0.863	3.66431e-104	0	RPL34
FAM114A1	5.06066e-108	0.339456	0.345	0.115	9.84198e-104	0	FAM114A1
SEMA3C	2.17658e-106	0.394959	0.358	0.122	4.23302e-102	0	SEMA3C
RPS14	3.38689e-106	0.560747	0.931	0.877	6.58683e-102	0	RPS14
RPS7	4.35504e-106	0.542086	0.923	0.86	8.46968e-102	0	RPS7
HOOK1	3.48359e-105	0.533273	0.771	0.512	6.77489e-101	0	HOOK1
HIVEP3	4.01985e-105	0.394556	0.573	0.253	7.81779e-101	0	HIVEP3
RPS25	1.16414e-104	0.460234	0.949	0.873	2.26402e-100	0	RPS25
C2	1.81871e-104	0.28267	0.31	0.096	3.53703e-100	0	C2
KRT7	4.51817e-104	0.338478	0.543	0.24	8.78693e-100	0	KRT7
EPS8L2	3.98884e-103	0.439043	0.338	0.118	7.75749e-99	0	EPS8L2
SEC63	4.29562e-103	0.433093	0.8	0.559	8.35412e-99	0	SEC63
HEATR5A	8.71683e-103	0.474631	0.606	0.299	1.69525e-98	0	HEATR5A
PDE4D	8.96713e-103	0.452317	0.996	0.97	1.74393e-98	0	PDE4D
OST4	9.57548e-103	0.354876	0.592	0.284	1.86224e-98	0	OST4
GDPD5	1.19419e-102	0.285552	0.259	0.072	2.32247e-98	0	GDPD5
RPL29	1.34622e-102	0.443405	0.922	0.794	2.61812e-98	0	RPL29
FAM107B	3.64446e-102	0.430181	0.78	0.477	7.08775e-98	0	FAM107B
IRS2	4.90117e-102	0.413979	0.329	0.111	9.53179e-98	0	IRS2
SLC25A37	8.33744e-102	0.414487	0.675	0.361	1.62146e-97	0	SLC25A37
RPS3	8.38502e-102	0.500755	0.896	0.794	1.63072e-97	0	RPS3
PLPP2	1.04358e-101	0.308902	0.432	0.172	2.02956e-97	0	PLPP2
IMPA2	2.76274e-101	0.301965	0.366	0.131	5.37297e-97	0	IMPA2
RPS3A	1.5551e-100	0.51955	0.924	0.87	3.02437e-96	0	RPS3A
RWDD1	1.60263e-100	0.347452	0.54	0.248	3.1168e-96	0	RWDD1
SLC31A1	2.54387e-100	0.337544	0.378	0.141	4.94733e-96	0	SLC31A1
CUNH1orf116	2.73477e-100	0.44892	0.569	0.277	5.31858e-96	0	CUNH1orf116
HSPB1	3.56316e-100	0.772202	0.711	0.447	6.92963e-96	0	HSPB1
IER2	3.96082e-100	0.455796	0.518	0.233	7.703e-96	0	IER2
RPL10A	1.0085e-99	0.496046	0.94	0.86	1.96134e-95	0	RPL10A
PTPN21	1.04618e-99	0.385863	0.507	0.215	2.03461e-95	0	PTPN21
USP54	1.41053e-99	0.663423	0.876	0.704	2.74319e-95	0	USP54
ELF3	2.39319e-99	0.757977	0.623	0.355	4.65429e-95	0	ELF3
RPL35A	3.94215e-99	0.56574	0.896	0.843	7.66668e-95	0	RPL35A
CD36	5.18967e-99	0.528059	0.857	0.695	1.00929e-94	0	CD36
HES1	5.23913e-99	0.693465	0.692	0.432	1.01891e-94	0	HES1
RPS23	6.95162e-99	0.575386	0.89	0.835	1.35195e-94	0	RPS23
LOC107514297	1.78131e-98	0.431543	0.365	0.131	3.46429e-94	0	LOC107514297
PYGL	3.44308e-98	0.262685	0.269	0.079	6.69611e-94	0	PYGL
CA8	1.74207e-97	0.391314	0.301	0.097	3.38798e-93	0	CA8
CREB5	3.58925e-97	0.336825	0.312	0.102	6.98036e-93	0	CREB5
RIC3	4.36874e-97	0.359381	0.462	0.194	8.49632e-93	0	RIC3
ZNF217	9.48309e-97	0.333485	0.406	0.159	1.84427e-92	0	ZNF217
IFNGR2	4.18107e-96	0.581695	0.482	0.225	8.13134e-92	0	IFNGR2
IFNAR1	4.94773e-96	0.361529	0.506	0.228	9.62234e-92	0	IFNAR1
LMO4	5.2851e-96	0.463961	0.563	0.268	1.02785e-91	0	LMO4
FAM3C	7.57289e-96	0.337909	0.424	0.172	1.47278e-91	0	FAM3C
RPL3	2.89431e-95	0.400725	0.913	0.74	5.62885e-91	0	RPL3
JUN	3.68114e-95	1.11438	0.926	0.896	7.15908e-91	0	JUN
SMS	5.63844e-95	0.278674	0.355	0.13	1.09656e-90	0	SMS
CLDN23	3.17566e-94	0.271407	0.257	0.076	6.17602e-90	0	CLDN23
LOC107503958	1.70501e-93	0.273722	0.949	0.815	3.31591e-89	0	LOC107503958
CREG1	3.15618e-93	0.478211	0.786	0.609	6.13813e-89	0	CREG1
SOD1	6.72422e-93	0.435919	0.906	0.768	1.30773e-88	0	SOD1
S100A12	1.9321e-92	0.650822	0.671	0.376	3.75754e-88	0	S100A12
CEBPD	2.40077e-92	0.933512	0.503	0.256	4.66902e-88	0	CEBPD
LOC107503495	3.71823e-92	0.414951	0.361	0.141	7.23122e-88	0	LOC107503495
GRIK4	1.23461e-91	0.396797	0.536	0.247	2.40106e-87	0	GRIK4
FOSB	3.39508e-91	0.842374	0.639	0.406	6.60275e-87	0	FOSB
LOC107497205	5.01905e-91	0.546733	0.789	0.639	9.76104e-87	0	LOC107497205
H6PD	8.7536e-91	0.425205	0.491	0.227	1.7024e-86	0	H6PD
EYA2	1.35211e-90	0.852234	0.483	0.233	2.62958e-86	0	EYA2
CD81	1.45043e-90	0.321699	0.64	0.331	2.82079e-86	0	CD81
ST6GALNAC6	3.3037e-90	0.406271	0.559	0.281	6.42503e-86	0	ST6GALNAC6
ADGRV1	3.80449e-90	0.311558	0.285	0.092	7.39896e-86	0	ADGRV1
SLC33A1	1.03493e-89	0.291992	0.405	0.165	2.01273e-85	0	SLC33A1
ANKRD6	1.13214e-89	0.350118	0.523	0.239	2.20178e-85	0	ANKRD6
RPL8	1.4069e-89	0.393155	0.929	0.796	2.73614e-85	0	RPL8
SPIRE1	1.65251e-89	0.637421	0.537	0.274	3.2138e-85	0	SPIRE1
LOC118602817	3.50041e-89	0.315563	0.312	0.11	6.80761e-85	0	LOC118602817
GALNT10	4.25233e-89	0.396325	0.42	0.179	8.26993e-85	0	GALNT10
ARHGEF10L	4.27257e-89	0.335995	0.319	0.114	8.30929e-85	0	ARHGEF10L
KIAA0930	7.53492e-89	0.310373	0.252	0.077	1.46539e-84	0	KIAA0930
SH3GL2	1.24912e-88	0.400189	0.595	0.296	2.4293e-84	0	SH3GL2
RPS11	3.23582e-88	0.402613	0.954	0.883	6.29303e-84	0	RPS11
CUNH6orf141	8.26527e-88	0.27474	0.383	0.148	1.60743e-83	0	CUNH6orf141
EPCAM	9.73923e-88	0.361371	0.749	0.465	1.89409e-83	0	EPCAM
LOC107508486	1.35193e-87	0.295296	0.391	0.159	2.62923e-83	0	LOC107508486
GAREM1	6.5309e-87	0.509656	0.726	0.471	1.27013e-82	0	GAREM1
UGDH	8.06922e-87	0.370769	0.503	0.237	1.5693e-82	0	UGDH
HSPB8	2.28633e-86	0.568017	0.689	0.429	4.44645e-82	0	HSPB8
SSH1	2.84039e-86	0.276728	0.338	0.125	5.52399e-82	0	SSH1
LAMA5	3.49408e-86	0.368687	0.396	0.165	6.79529e-82	0	LAMA5
MSRB3	7.94323e-86	0.295439	0.541	0.247	1.5448e-81	0	MSRB3
RPS27A	1.17999e-85	0.50818	0.899	0.857	2.29484e-81	0	RPS27A
TRIB1	2.18101e-85	0.466861	0.384	0.164	4.24162e-81	0	TRIB1
BLNK	2.1912e-85	0.587044	0.323	0.128	4.26144e-81	0	BLNK
EIF3M	7.23104e-85	0.349793	0.57	0.289	1.40629e-80	0	EIF3M
RPS15A	7.65041e-85	0.47074	0.919	0.884	1.48785e-80	0	RPS15A
PPM1L	8.17438e-85	0.402604	0.83	0.62	1.58975e-80	0	PPM1L
SDC1	8.53092e-85	0.267128	0.414	0.171	1.65909e-80	0	SDC1
NOD1	9.39047e-85	0.317958	0.258	0.082	1.82626e-80	0	NOD1
MPP1	1.00541e-84	0.323755	0.424	0.185	1.95532e-80	0	MPP1
ECHDC1	1.05801e-84	0.279566	0.347	0.133	2.05762e-80	0	ECHDC1
TBC1D1	2.80261e-84	0.703903	0.754	0.551	5.45052e-80	0	TBC1D1
IRAK2	3.67006e-84	0.283992	0.309	0.11	7.13753e-80	0	IRAK2
PPP3CC	8.33167e-84	0.564355	0.795	0.621	1.62034e-79	0	PPP3CC
PBX1	1.02816e-83	0.661233	0.447	0.216	1.99957e-79	0	PBX1
RPL30	1.53312e-82	0.409829	0.93	0.868	2.98161e-78	0	RPL30
CTSZ	1.6904e-82	0.291267	0.462	0.205	3.28748e-78	0	CTSZ
LOC107521259	1.04613e-81	0.379087	0.926	0.835	2.03452e-77	0	LOC107521259
ATP5F1D	1.21158e-80	0.298628	0.512	0.25	2.35628e-76	0	ATP5F1D
FXYD3	4.22094e-80	0.357559	0.919	0.818	8.20888e-76	0	FXYD3
PSME1	6.20045e-80	0.402171	0.776	0.545	1.20586e-75	0	PSME1
EEF1A1	1.06809e-79	0.380046	0.991	0.967	2.07722e-75	0	EEF1A1
ZBTB7C	1.13347e-79	0.69169	0.281	0.103	2.20437e-75	0	ZBTB7C
ICA1	2.18876e-79	0.339703	0.458	0.21	4.25669e-75	0	ICA1
RPL9	2.29233e-79	0.517518	0.891	0.88	4.45812e-75	0	RPL9
JUNB	4.6019e-79	0.692033	0.735	0.572	8.94977e-75	0	JUNB
LOC107516735	5.66596e-79	0.462357	0.51	0.257	1.10192e-74	0	LOC107516735
IDH1	1.08503e-78	0.311252	0.532	0.262	2.11016e-74	0	IDH1
PARP14	1.20665e-78	0.510915	0.472	0.233	2.34669e-74	0	PARP14
LOC107513638	1.61068e-78	0.260186	0.256	0.084	3.13244e-74	0	LOC107513638
PKD1L3	2.78125e-78	0.390039	0.366	0.152	5.40897e-74	0	PKD1L3
MLLT3	7.58303e-78	0.346729	0.599	0.312	1.47475e-73	0	MLLT3
TIMP2	9.66717e-78	0.255134	0.299	0.107	1.88007e-73	0	TIMP2
RPN1	2.6747e-77	0.319108	0.678	0.394	5.20175e-73	0	RPN1
TMEM238	4.18459e-77	0.318315	0.496	0.247	8.1382e-73	0	TMEM238
PLEKHA7	5.4587e-77	0.372906	0.475	0.231	1.06161e-72	0	PLEKHA7
GLRX5	1.21809e-76	0.250895	0.318	0.123	2.36894e-72	0	GLRX5
TMEM160	3.70945e-76	0.286688	0.361	0.152	7.21413e-72	0	TMEM160
LIPA	1.4064e-75	0.34457	0.459	0.224	2.73517e-71	0	LIPA
LOC107500067	2.02409e-75	0.358492	0.97	0.881	3.93646e-71	0	LOC107500067
TSTD1	2.14716e-75	0.405312	0.459	0.223	4.17579e-71	0	TSTD1
IKBKE	3.30944e-75	0.272459	0.284	0.103	6.4362e-71	0	IKBKE
LOC107498231	5.03865e-75	0.557069	0.325	0.139	9.79917e-71	0	LOC107498231
LOC107511514	6.03587e-75	0.260675	0.389	0.163	1.17386e-70	0	LOC107511514
DCUN1D4	8.31295e-75	0.300077	0.338	0.136	1.6167e-70	0	DCUN1D4
RPL38	9.74317e-75	0.332383	0.705	0.445	1.89485e-70	0	RPL38
RPS17	2.22088e-74	0.369195	0.947	0.885	4.31917e-70	0	RPS17
MCRIP1	2.64216e-74	0.281068	0.424	0.194	5.13848e-70	0	MCRIP1
RIN2	2.73307e-73	0.421341	0.725	0.484	5.31527e-69	0	RIN2
TCIM	4.94373e-73	0.612785	0.741	0.511	9.61456e-69	0	TCIM
RPS10	5.3952e-73	0.429087	0.904	0.848	1.04926e-68	0	RPS10
FCGRT	6.34833e-73	0.335634	0.764	0.529	1.23462e-68	0	FCGRT
POLR1D	1.2694e-72	0.280164	0.388	0.174	2.46872e-68	0	POLR1D
SSR3	3.75527e-72	0.375492	0.866	0.786	7.30325e-68	0	SSR3
TJP3	6.28197e-72	0.384556	0.401	0.188	1.22172e-67	0	TJP3
GADD45B	2.04977e-71	0.526931	0.459	0.231	3.98639e-67	0	GADD45B
RPL13A	2.4668e-71	0.33973	0.925	0.832	4.79743e-67	0	RPL13A
MBTPS1	3.55557e-71	0.370213	0.586	0.329	6.91488e-67	0	MBTPS1
PRKCE	5.73039e-71	0.807793	0.59	0.366	1.11445e-66	0	PRKCE
PLEKHA2	7.05791e-71	0.274091	0.337	0.14	1.37262e-66	0	PLEKHA2
LOC107515316	9.03451e-71	0.623368	0.28	0.107	1.75703e-66	0	LOC107515316
SOAT1	9.49216e-71	0.605529	0.508	0.269	1.84603e-66	0	SOAT1
ZNF827	9.76248e-71	0.334518	0.482	0.236	1.89861e-66	0	ZNF827
RPL37A	1.70619e-70	0.329734	0.951	0.854	3.3182e-66	0	RPL37A
XPO6	1.7756e-70	0.330294	0.442	0.211	3.45318e-66	0	XPO6
SOX2	3.11321e-70	0.270992	0.356	0.152	6.05457e-66	0	SOX2
SMC5	6.45085e-70	0.447625	0.883	0.774	1.25456e-65	0	SMC5
TRPS1	7.77215e-70	0.268636	0.408	0.181	1.51153e-65	0	TRPS1
TMEM179B	9.6754e-70	0.283963	0.481	0.242	1.88167e-65	0	TMEM179B
ZNRF1	9.87813e-70	0.315613	0.444	0.213	1.9211e-65	0	ZNRF1
SLC25A25	1.11979e-69	0.544747	0.508	0.272	2.17776e-65	0	SLC25A25
HBEGF	1.2762e-69	0.379093	0.274	0.104	2.48196e-65	0	HBEGF
RPL14	1.66592e-69	0.408271	0.927	0.883	3.23988e-65	0	RPL14
LOC107497203	5.1281e-69	0.254205	0.36	0.151	9.97313e-65	0	LOC107497203
LOC118602936	1.19993e-68	0.306738	0.42	0.198	2.33362e-64	0	LOC118602936
SAMD12	1.40258e-68	0.32589	0.586	0.309	2.72773e-64	0	SAMD12
FYN	3.0937e-68	0.316903	0.509	0.257	6.01663e-64	0	FYN
DPP4	4.08535e-68	0.336495	0.731	0.495	7.94518e-64	0	DPP4
NUPR1	7.80669e-68	0.307926	0.733	0.467	1.51824e-63	0	NUPR1
RNF144B	3.54539e-67	0.39742	0.431	0.206	6.89507e-63	0	RNF144B
RNASET2	4.19046e-67	0.256626	0.456	0.222	8.1496e-63	0	RNASET2
SYF2	1.56215e-66	0.332934	0.678	0.435	3.03807e-62	0	SYF2
GSR	1.68564e-66	0.334855	0.629	0.371	3.27822e-62	0	GSR
LOC107520492	2.12472e-66	0.290376	0.563	0.309	4.13215e-62	0	LOC107520492
LOC107518488	7.82793e-66	0.360676	0.3	0.121	1.52238e-61	0	LOC107518488
ARHGAP32	1.22176e-65	0.476326	0.629	0.399	2.37607e-61	0	ARHGAP32
RACK1	1.34289e-65	0.464524	0.824	0.752	2.61166e-61	0	RACK1
TMEM165	1.56759e-65	0.28019	0.503	0.262	3.04864e-61	0	TMEM165
RPS2	1.59843e-65	0.410929	0.899	0.844	3.10862e-61	0	RPS2
AGO4	2.42064e-65	0.251908	0.374	0.168	4.70767e-61	0	AGO4
LBH	2.45739e-65	0.440306	0.321	0.137	4.77914e-61	0	LBH
CCND1	2.53959e-65	0.334339	0.622	0.38	4.939e-61	0	CCND1
SLC37A1	2.63574e-65	0.383439	0.583	0.332	5.12598e-61	0	SLC37A1
CCNYL1	2.77942e-65	0.447612	0.442	0.225	5.40542e-61	0	CCNYL1
CCSER1	2.97728e-65	0.701804	0.724	0.55	5.79022e-61	0	CCSER1
LOC107499643	5.3261e-65	0.275089	0.311	0.13	1.03582e-60	0	LOC107499643
SNX6	7.43766e-65	0.293505	0.596	0.335	1.44648e-60	0	SNX6
NFKBIA	1.0675e-64	0.685229	0.698	0.534	2.07607e-60	0	NFKBIA
CRACR2A	2.61759e-64	0.279892	0.308	0.125	5.09069e-60	0	CRACR2A
MGAT4B	4.82233e-64	0.250624	0.375	0.172	9.37847e-60	0	MGAT4B
RAB11A	5.96161e-64	0.262713	0.497	0.26	1.15941e-59	0	RAB11A
UBC	8.58173e-64	0.489765	0.992	0.959	1.66898e-59	0	UBC
LOC107500732	9.67618e-64	0.255772	0.384	0.179	1.88182e-59	0	LOC107500732
CRELD2	1.45701e-63	0.385352	0.319	0.141	2.8336e-59	0	CRELD2
TUFT1	8.39054e-63	0.463131	0.396	0.199	1.63179e-58	0	TUFT1
EIF3F	8.43972e-63	0.310489	0.604	0.359	1.64136e-58	0	EIF3F
TRAPPC9	1.67592e-62	0.296412	0.617	0.347	3.25934e-58	0	TRAPPC9
FOS	5.64269e-62	0.700581	0.825	0.81	1.09739e-57	0	FOS
KLF3	5.67355e-62	0.390098	0.658	0.428	1.10339e-57	0	KLF3
RPL4	1.77241e-61	0.261575	0.938	0.861	3.44699e-57	0	RPL4
CFDP1	2.3016e-61	0.349267	0.648	0.398	4.47615e-57	0	CFDP1
CREB3L2	3.95992e-61	0.252001	0.597	0.332	7.70125e-57	0	CREB3L2
LRRC8B	6.87508e-61	0.451797	0.502	0.271	1.33707e-56	0	LRRC8B
TMEM117	8.66959e-61	0.283901	0.456	0.227	1.68606e-56	0	TMEM117
CPD	3.56711e-60	0.266825	0.475	0.248	6.93732e-56	0	CPD
TMOD3	3.78169e-60	0.312262	0.728	0.495	7.35462e-56	0	TMOD3
BAIAP2L1	4.04978e-60	0.353907	0.923	0.792	7.87602e-56	0	BAIAP2L1
TXNL1	6.73946e-60	0.253251	0.577	0.323	1.31069e-55	0	TXNL1
KCNQ1	1.59292e-59	0.371088	0.389	0.193	3.0979e-55	0	KCNQ1
ARHGAP29	2.46891e-59	0.394159	0.812	0.625	4.80153e-55	0	ARHGAP29
CNST	3.45367e-59	0.255163	0.347	0.157	6.71669e-55	0	CNST
CNKSR3	5.56999e-59	0.413692	0.507	0.273	1.08325e-54	0	CNKSR3
TCEAL8	1.01095e-58	0.255568	0.56	0.313	1.96609e-54	0	TCEAL8
EGR1	4.73058e-58	0.704533	0.759	0.694	9.20002e-54	0	EGR1
LOC107499526	8.27709e-58	0.255365	0.265	0.108	1.60973e-53	0	LOC107499526
CRACDL	1.01605e-57	0.289435	0.516	0.274	1.97602e-53	0	CRACDL
AVPI1	2.40867e-57	0.254359	0.444	0.228	4.68438e-53	0	AVPI1
PDZD2	2.56348e-57	0.45541	0.704	0.5	4.98546e-53	0	PDZD2
GFOD1	8.86962e-57	0.254862	0.332	0.149	1.72496e-52	0	GFOD1
RAP2B	1.67133e-56	0.31038	0.391	0.195	3.25041e-52	0	RAP2B
RHOB	6.52211e-56	0.385157	0.459	0.245	1.26842e-51	0	RHOB
TMPRSS2	1.75125e-55	0.392684	0.652	0.415	3.40583e-51	0	TMPRSS2
SAR1B	1.91789e-55	0.368339	0.428	0.228	3.7299e-51	0	SAR1B
STK17B	5.7603e-54	0.280531	0.491	0.265	1.12026e-49	0	STK17B
MTARC2	1.26848e-53	0.302093	0.742	0.567	2.46694e-49	0	MTARC2
SERBP1	1.29534e-53	0.272342	0.873	0.759	2.51918e-49	0	SERBP1
LOC107511741	2.3991e-53	0.684797	0.352	0.184	4.66577e-49	0	LOC107511741
DBI	5.1888e-53	0.251673	0.657	0.41	1.00912e-48	0	DBI
SOCS3	9.75758e-53	0.380348	0.356	0.175	1.89765e-48	0	SOCS3
LOC118606901	1.01337e-52	0.254196	0.343	0.16	1.97081e-48	0	LOC118606901
FOXA1	3.11577e-52	0.28492	0.455	0.247	6.05955e-48	0	FOXA1
LOC107514243	2.08287e-51	0.375618	0.387	0.203	4.05077e-47	0	LOC107514243
LOC107521644	9.29865e-51	0.532727	0.299	0.142	1.8084e-46	0	LOC107521644
EIF3H	6.66406e-50	0.262447	0.675	0.454	1.29603e-45	0	EIF3H
OSBPL10	8.13255e-50	0.295999	0.465	0.252	1.58162e-45	0	OSBPL10
CSTB	1.25417e-49	0.25692	0.554	0.324	2.43912e-45	0	CSTB
TMEM59	2.01934e-49	0.281874	0.811	0.663	3.92721e-45	0	TMEM59
LOC118612968	3.43006e-49	0.985484	0.556	0.374	6.67078e-45	0	LOC118612968
KCNT2	4.23153e-49	0.298654	0.468	0.254	8.22947e-45	0	KCNT2
MAL2	4.64274e-49	0.294098	0.7	0.506	9.0292e-45	0	MAL2
SC5D	5.51486e-49	0.296804	0.431	0.231	1.07253e-44	0	SC5D
KIAA1522	1.10802e-48	0.270956	0.423	0.233	2.15487e-44	0	KIAA1522
FRK	3.64624e-48	0.295019	0.378	0.196	7.09122e-44	0	FRK
ADAMTSL1	3.97693e-48	1.02522	0.812	0.778	7.73433e-44	0	ADAMTSL1
ATP5MC2	5.45885e-48	0.30375	0.75	0.595	1.06164e-43	0	ATP5MC2
ITGB6	1.12883e-47	0.335493	0.57	0.345	2.19534e-43	0	ITGB6
PHACTR4	1.37678e-47	0.406522	0.561	0.336	2.67756e-43	0	PHACTR4
LOC107519335	4.02907e-47	0.292515	0.86	0.723	7.83575e-43	0	LOC107519335
CAB39	6.4752e-47	0.307616	0.945	0.894	1.2593e-42	0	CAB39
BCL6	8.43726e-47	0.35605	0.749	0.6	1.64088e-42	0	BCL6
MANF	4.54097e-46	0.250592	0.439	0.243	8.83128e-42	0	MANF
PLCB4	1.8135e-45	0.363884	0.858	0.666	3.52689e-41	0	PLCB4
LOC107504640	2.68924e-45	0.430422	0.295	0.141	5.23003e-41	0	LOC107504640
TTN	4.26471e-45	0.538455	0.254	0.114	8.294e-41	0	TTN
SESTD1	4.50015e-45	0.404674	0.701	0.537	8.75188e-41	0	SESTD1
ID4	5.3324e-45	0.275481	0.32	0.157	1.03705e-40	0	ID4
CELSR1	3.54548e-44	0.465735	0.592	0.404	6.89525e-40	0	CELSR1
RPLP0	6.85432e-44	0.292616	0.885	0.829	1.33303e-39	0	RPLP0
TACC2	7.17736e-44	0.444306	0.627	0.443	1.39585e-39	0	TACC2
TAOK3	1.59993e-43	0.314879	0.79	0.632	3.11154e-39	0	TAOK3
NAP1L1	2.7023e-43	0.26653	0.89	0.825	5.25544e-39	0	NAP1L1
NFIL3	3.36609e-43	0.426954	0.602	0.426	6.54638e-39	0	NFIL3
ARFGEF2	2.26225e-42	0.264434	0.664	0.46	4.39962e-38	0	ARFGEF2
NOTCH2	6.18848e-42	0.269587	0.53	0.321	1.20354e-37	0	NOTCH2
PPP2R3A	7.30031e-42	0.318529	0.421	0.241	1.41976e-37	0	PPP2R3A
TEX14	9.78468e-42	0.723708	0.388	0.226	1.90292e-37	0	TEX14
JDP2	1.61629e-41	0.383364	0.348	0.185	3.14336e-37	0	JDP2
DAPK1	3.02367e-41	0.366771	0.883	0.795	5.88044e-37	0	DAPK1
BMP5	4.03331e-41	0.265199	0.539	0.345	7.84398e-37	0	BMP5
TANC2	6.83264e-41	0.511242	0.821	0.769	1.32881e-36	0	TANC2
LOC107499039	2.6202e-40	0.308904	0.404	0.23	5.09576e-36	0	LOC107499039
LOC107510552	6.32597e-40	0.344538	0.668	0.487	1.23028e-35	0	LOC107510552
CSE1L	8.20374e-40	0.269905	0.379	0.21	1.59546e-35	0	CSE1L
RPL15	1.36788e-39	0.262004	0.807	0.693	2.66026e-35	0	RPL15
KLF4	1.96335e-39	0.402534	0.32	0.175	3.81832e-35	0	KLF4
CACHD1	2.74183e-39	0.32314	0.718	0.541	5.33231e-35	0	CACHD1
SQSTM1	6.56806e-39	0.498558	0.815	0.761	1.27736e-34	0	SQSTM1
TMCC1	9.95672e-39	0.469931	0.589	0.408	1.93638e-34	0	TMCC1
SAMD9L	1.12886e-38	0.284142	0.376	0.21	2.19541e-34	0	SAMD9L
DUSP1	2.53499e-38	0.458824	0.871	0.866	4.93005e-34	0	DUSP1
RNF213	3.78107e-38	0.716374	0.454	0.3	7.35343e-34	0	RNF213
PSEN1	4.09525e-38	0.257124	0.389	0.22	7.96444e-34	0	PSEN1
LOC107507361	1.16042e-37	0.376459	0.436	0.277	2.25678e-33	0	LOC107507361
GAN	1.31038e-37	0.495208	0.33	0.186	2.54842e-33	0	GAN
PDIA6	2.1544e-37	0.252488	0.759	0.6	4.18988e-33	0	PDIA6
SCNN1A	4.55913e-37	0.5675	0.327	0.193	8.86661e-33	0	SCNN1A
PDIA4	2.27769e-36	0.429515	0.632	0.473	4.42965e-32	0	PDIA4
LOC107501156	2.37317e-36	0.340242	0.762	0.634	4.61534e-32	0	LOC107501156
PRKN	4.01542e-36	0.266658	0.393	0.225	7.80918e-32	0	PRKN
PHLPP1	4.05023e-36	0.287181	0.35	0.197	7.87688e-32	0	PHLPP1
MXD1	4.2009e-36	0.253183	0.265	0.133	8.16991e-32	0	MXD1
TSPAN12	4.56697e-36	0.418818	0.644	0.46	8.88185e-32	0	TSPAN12
KLF6	1.08594e-35	0.702192	0.602	0.491	2.11194e-31	0	KLF6
DUSP12	1.12682e-35	0.305262	0.383	0.228	2.19143e-31	0	DUSP12
MECOM	3.50878e-35	0.352351	0.991	0.939	6.82387e-31	0	MECOM
SWAP70	7.6524e-35	0.396812	0.573	0.384	1.48824e-30	0	SWAP70
SEC24A	2.19709e-34	0.283169	0.431	0.258	4.2729e-30	0	SEC24A
VCL	2.38586e-34	0.409095	0.75	0.663	4.64001e-30	0	VCL
EIF2AK2	9.64946e-34	0.270526	0.392	0.231	1.87663e-29	0	EIF2AK2
IKZF2	1.23719e-33	0.508102	0.513	0.349	2.40608e-29	0	IKZF2
SHMT1	5.79093e-33	0.409688	0.413	0.251	1.12622e-28	0	SHMT1
SOD2	6.34416e-33	0.264606	0.369	0.217	1.23381e-28	0	SOD2
SKAP2	1.02859e-32	0.335598	0.328	0.188	2.0004e-28	0	SKAP2
PLS3	1.20385e-32	0.422178	0.567	0.398	2.34124e-28	0	PLS3
HSPA5	2.77208e-32	0.299372	0.847	0.787	5.39114e-28	0	HSPA5
SAT1	3.51813e-32	0.426708	0.868	0.814	6.84207e-28	0	SAT1
ZFP36	3.93145e-32	0.364665	0.676	0.603	7.64588e-28	0	ZFP36
RAB21	5.11153e-32	0.304193	0.439	0.277	9.9409e-28	0	RAB21
PDLIM5	6.02385e-32	0.325837	0.439	0.278	1.17152e-27	0	PDLIM5
IFIH1	7.20399e-32	0.310243	0.312	0.175	1.40103e-27	0	IFIH1
CRYBG1	7.10586e-31	0.265672	0.302	0.168	1.38195e-26	0	CRYBG1
HMGCS1	9.69279e-31	0.283979	0.423	0.268	1.88505e-26	0	HMGCS1
KDM3A	1.20255e-30	0.388631	0.588	0.445	2.33871e-26	0	KDM3A
LOC118604375	1.41773e-30	0.391714	0.289	0.164	2.75721e-26	0	LOC118604375
EPAS1	1.62902e-30	0.30031	0.815	0.703	3.16812e-26	0	EPAS1
IFRD1	2.45309e-30	0.302401	0.416	0.264	4.77077e-26	0	IFRD1
JUND	3.51194e-30	0.271556	0.792	0.761	6.83002e-26	0	JUND
WWTR1	5.19423e-30	0.46957	0.79	0.703	1.01017e-25	0	WWTR1
ECRG4	9.30791e-29	0.274174	0.603	0.529	1.8102e-24	0	ECRG4
HYOU1	1.95962e-28	0.251732	0.391	0.25	3.81107e-24	0	HYOU1
RASSF3	2.67385e-28	0.298763	0.689	0.558	5.20011e-24	0	RASSF3
KLF2	1.10453e-27	0.266761	0.282	0.161	2.14809e-23	0	KLF2
ICAM1	7.19699e-26	0.356969	0.351	0.221	1.39967e-21	0	ICAM1
MARCHF10	6.18621e-25	0.562361	0.287	0.179	1.20309e-20	0	MARCHF10
CHRM3	2.77205e-24	0.302338	0.387	0.243	5.39108e-20	0	CHRM3
ARRDC3	6.93007e-24	0.269021	0.48	0.335	1.34776e-19	0	ARRDC3
PTPRK	2.63922e-23	0.257215	0.906	0.815	5.13275e-19	0	PTPRK
VMP1	6.62854e-23	0.401208	0.835	0.858	1.28912e-18	0	VMP1
LOC107517796	3.87916e-21	0.303289	0.685	0.589	7.54419e-17	0	LOC107517796
ASPH	1.03041e-20	0.454059	0.743	0.703	2.00394e-16	0	ASPH
RAB11FIP1	1.68237e-20	0.365713	0.923	0.901	3.27187e-16	0	RAB11FIP1
CALR	5.0584e-20	0.297901	0.788	0.739	9.83757e-16	0	CALR
MBOAT1	3.2781e-19	0.60852	0.307	0.212	6.37525e-15	0	MBOAT1
BAIAP2	6.70251e-19	0.578281	0.34	0.249	1.3035e-14	0	BAIAP2
ACTG1	2.64782e-18	0.300065	0.907	0.883	5.14948e-14	0	ACTG1
ATP8B1	5.11033e-18	0.265152	0.652	0.539	9.93857e-14	0	ATP8B1
PNRC1	9.02023e-18	0.269924	0.909	0.888	1.75425e-13	0	PNRC1
LMO7	1.18691e-17	0.393975	0.965	0.922	2.30829e-13	0	LMO7
NFKBIZ	2.76566e-17	0.457702	0.658	0.605	5.37866e-13	0	NFKBIZ
ARL5B	2.70122e-16	0.298012	0.421	0.299	5.25333e-12	0	ARL5B
ATF3	3.48186e-16	0.893412	0.572	0.565	6.77152e-12	0	ATF3
IBTK	3.85832e-16	0.324459	0.719	0.644	7.50367e-12	0	IBTK
NRIP1	3.50024e-15	0.35024	0.419	0.319	6.80727e-11	0	NRIP1
BTG2	3.43628e-14	0.396266	0.705	0.735	6.68288e-10	0	BTG2
NSUN6	5.21563e-14	0.439164	0.398	0.294	1.01434e-09	0	NSUN6
STPG4	1.46605e-12	0.266121	0.398	0.304	2.85117e-08	0	STPG4
LOC107513504	2.3724e-12	0.256725	0.952	0.945	4.61385e-08	0	LOC107513504
SGMS2	2.02045e-11	0.333068	0.417	0.32	3.92937e-07	0	SGMS2
BRWD3	5.66466e-10	0.262687	0.337	0.255	1.10166e-05	0	BRWD3
AGBL4	0	2.21847	0.992	0.438	0	1	AGBL4
TMEM232	0	2.1795	0.992	0.438	0	1	TMEM232
CUNH12orf56	0	2.17424	1	0.555	0	1	CUNH12orf56
DCDC1	0	2.16576	1	0.47	0	1	DCDC1
LOC107517402	0	2.16125	1	0.488	0	1	LOC107517402
CFAP299	0	2.11773	0.999	0.605	0	1	CFAP299
DNAH12	0	2.10691	1	0.5	0	1	DNAH12
CFAP54	0	2.10107	1	0.658	0	1	CFAP54
ANKFN1	0	2.09192	0.979	0.381	0	1	ANKFN1
PACRG	0	2.06141	0.993	0.453	0	1	PACRG
ECT2L	0	2.03355	0.998	0.427	0	1	ECT2L
DNAI4	0	2.01401	0.984	0.438	0	1	DNAI4
CEP126	0	2.01323	0.992	0.47	0	1	CEP126
KIAA0825	0	2.01277	0.998	0.563	0	1	KIAA0825
CFAP61	0	2.01028	0.988	0.457	0	1	CFAP61
LOC107518481	0	2.00905	0.992	0.404	0	1	LOC107518481
RFX3	0	2.00796	0.995	0.641	0	1	RFX3
LRRIQ1	0	2.00374	1	0.535	0	1	LRRIQ1
DNAH6	0	1.99924	1	0.55	0	1	DNAH6
CABCOCO1	0	1.99312	0.977	0.505	0	1	CABCOCO1
LOC107519591	0	1.95381	0.938	0.314	0	1	LOC107519591
DNAH11	0	1.94071	1	0.527	0	1	DNAH11
ESRRG	0	1.94013	0.995	0.616	0	1	ESRRG
DNAH7	0	1.92531	0.996	0.434	0	1	DNAH7
FBXL13	0	1.91946	0.946	0.297	0	1	FBXL13
CFAP47	0	1.91147	0.947	0.294	0	1	CFAP47
CDHR3	0	1.90105	0.98	0.397	0	1	CDHR3
SPEF2	0	1.85512	0.998	0.461	0	1	SPEF2
LOC107500709	0	1.82709	0.959	0.354	0	1	LOC107500709
GRIP1	0	1.81855	1	0.747	0	1	GRIP1
WDR49	0	1.80667	0.991	0.547	0	1	WDR49
LOC107519877	0	1.77272	0.985	0.594	0	1	LOC107519877
CUNH1orf87	0	1.769	0.946	0.345	0	1	CUNH1orf87
KIF6	0	1.76728	0.994	0.571	0	1	KIF6
ODAD2	0	1.76298	0.961	0.357	0	1	ODAD2
DNAH5	0	1.74452	1	0.551	0	1	DNAH5
SAXO2	0	1.72701	0.952	0.27	0	1	SAXO2
NEK10	0	1.71616	0.975	0.535	0	1	NEK10
RP1	0	1.70687	0.985	0.4	0	1	RP1
SLC23A2	0	1.70683	1	0.811	0	1	SLC23A2
CUNH9orf135	0	1.70371	0.897	0.179	0	1	CUNH9orf135
CCDC170	0	1.70184	0.992	0.424	0	1	CCDC170
CFAP43	0	1.6901	0.995	0.478	0	1	CFAP43
AK9	0	1.68542	0.959	0.409	0	1	AK9
LOC107500731	0	1.67697	0.952	0.345	0	1	LOC107500731
FAM13A	0	1.67001	0.977	0.59	0	1	FAM13A
HMCN1	0	1.66932	0.975	0.509	0	1	HMCN1
DNAH8	0	1.66488	0.97	0.5	0	1	DNAH8
DZANK1	0	1.66299	0.964	0.358	0	1	DZANK1
HYDIN	0	1.66223	1	0.645	0	1	HYDIN
SPAG6	0	1.66124	0.981	0.412	0	1	SPAG6
SORCS3	0	1.64886	0.859	0.179	0	1	SORCS3
CALN1	0	1.64783	0.867	0.341	0	1	CALN1
DNAI3	0	1.63131	0.991	0.428	0	1	DNAI3
CFAP70	0	1.61409	0.956	0.443	0	1	CFAP70
LOC107511145	0	1.61384	0.94	0.297	0	1	LOC107511145
MED12L	0	1.60898	0.987	0.623	0	1	MED12L
LMNTD1	0	1.60728	0.717	0.15	0	1	LMNTD1
ZBBX	0	1.6061	0.978	0.411	0	1	ZBBX
CAPS2	0	1.60291	0.959	0.309	0	1	CAPS2
ADGB	0	1.59143	0.998	0.581	0	1	ADGB
SPATA18	0	1.59104	0.983	0.423	0	1	SPATA18
RSPH1	0	1.58712	0.971	0.365	0	1	RSPH1
ARL13B	0	1.58261	0.965	0.517	0	1	ARL13B
CCDC30	0	1.58046	0.986	0.46	0	1	CCDC30
ULK4	0	1.57741	0.964	0.474	0	1	ULK4
DYNC2H1	0	1.57194	0.97	0.487	0	1	DYNC2H1
STK33	0	1.57065	0.922	0.424	0	1	STK33
ERICH3	0	1.5697	0.961	0.408	0	1	ERICH3
TENM4	0	1.56808	0.892	0.368	0	1	TENM4
FSIP1	0	1.56567	0.902	0.215	0	1	FSIP1
PCNX4	0	1.55445	0.897	0.303	0	1	PCNX4
NECAB1	0	1.55366	0.894	0.199	0	1	NECAB1
DNAH3	0	1.55149	0.863	0.294	0	1	DNAH3
VWA3B	0	1.5486	0.92	0.322	0	1	VWA3B
BBOX1	0	1.54428	0.832	0.169	0	1	BBOX1
LRGUK	0	1.5423	0.982	0.374	0	1	LRGUK
CFAP58	0	1.51819	0.992	0.411	0	1	CFAP58
PPIL6	0	1.51282	0.94	0.365	0	1	PPIL6
EFHC1	0	1.50967	0.973	0.389	0	1	EFHC1
CFAP94	0	1.50859	0.943	0.383	0	1	CFAP94
FMN1	0	1.5069	0.964	0.548	0	1	FMN1
RIMS1	0	1.50456	0.798	0.225	0	1	RIMS1
CFAP69	0	1.50306	0.949	0.409	0	1	CFAP69
SPAG17	0	1.49769	0.992	0.423	0	1	SPAG17
CCDC39	0	1.49692	0.984	0.398	0	1	CCDC39
CFAP44	0	1.49395	0.968	0.383	0	1	CFAP44
CUNH10orf67	0	1.49294	0.849	0.2	0	1	CUNH10orf67
CSPP1	0	1.48728	0.996	0.587	0	1	CSPP1
SLC24A4	0	1.48209	0.859	0.198	0	1	SLC24A4
CCDC146	0	1.48147	0.97	0.391	0	1	CCDC146
KIAA2012	0	1.47999	0.828	0.201	0	1	KIAA2012
EFCAB6	0	1.47777	0.917	0.215	0	1	EFCAB6
IQCA1	0	1.47147	0.994	0.447	0	1	IQCA1
TMEM164	0	1.46997	0.933	0.548	0	1	TMEM164
ZNF366	0	1.46951	0.87	0.275	0	1	ZNF366
BBS9	0	1.46623	0.917	0.393	0	1	BBS9
TSGA10	0	1.45603	0.971	0.533	0	1	TSGA10
TTC21A	0	1.45412	0.964	0.321	0	1	TTC21A
ARMC3	0	1.44884	0.854	0.181	0	1	ARMC3
DNAH2	0	1.44582	0.9	0.198	0	1	DNAH2
SPATA17	0	1.44384	0.933	0.222	0	1	SPATA17
ARMC2	0	1.44238	0.964	0.384	0	1	ARMC2
CUNH16orf96	0	1.44197	0.938	0.382	0	1	CUNH16orf96
CEP128	0	1.44141	0.955	0.443	0	1	CEP128
TMEM67	0	1.43638	0.97	0.477	0	1	TMEM67
CCDC60	0	1.43407	0.907	0.212	0	1	CCDC60
RFX2	0	1.43251	0.963	0.473	0	1	RFX2
GAS8	0	1.42845	0.943	0.273	0	1	GAS8
ZC3H12B	0	1.42119	0.678	0.143	0	1	ZC3H12B
TTC29	0	1.40239	0.833	0.183	0	1	TTC29
CFAP91	0	1.3917	0.923	0.472	0	1	CFAP91
CFAP46	0	1.39091	0.96	0.366	0	1	CFAP46
CCDC173	0	1.38823	0.958	0.401	0	1	CCDC173
WIPF1	0	1.38647	0.928	0.602	0	1	WIPF1
CLHC1	0	1.37672	0.872	0.209	0	1	CLHC1
MAPK10	0	1.37362	0.65	0.12	0	1	MAPK10
CCDC13	0	1.37104	0.912	0.242	0	1	CCDC13
JHY	0	1.37074	0.937	0.375	0	1	JHY
THSD7A	0	1.37019	0.921	0.544	0	1	THSD7A
HOATZ	0	1.36573	0.906	0.322	0	1	HOATZ
GLIS3	0	1.36265	0.812	0.325	0	1	GLIS3
CFAP100	0	1.36165	0.879	0.192	0	1	CFAP100
ARHGEF28	0	1.36156	0.975	0.699	0	1	ARHGEF28
DRC1	0	1.35747	0.968	0.422	0	1	DRC1
DLEC1	0	1.33771	0.892	0.208	0	1	DLEC1
SEMA3E	0	1.33755	0.952	0.48	0	1	SEMA3E
UBE2U	0	1.33744	0.83	0.174	0	1	UBE2U
EFCAB11	0	1.33404	0.88	0.319	0	1	EFCAB11
CFAP45	0	1.33218	0.984	0.459	0	1	CFAP45
RGS22	0	1.32736	0.765	0.197	0	1	RGS22
DYNC2I1	0	1.32282	0.986	0.468	0	1	DYNC2I1
PPP1R42	0	1.32225	0.812	0.171	0	1	PPP1R42
SPATA6	0	1.3222	0.849	0.259	0	1	SPATA6
CERKL	0	1.32175	0.829	0.175	0	1	CERKL
SSBP2	0	1.32013	0.987	0.816	0	1	SSBP2
LOC107512837	0	1.31579	0.954	0.295	0	1	LOC107512837
RPGR	0	1.31342	0.944	0.466	0	1	RPGR
FHAD1	0	1.30751	0.986	0.421	0	1	FHAD1
MAK	0	1.30317	0.887	0.231	0	1	MAK
LOC107515913	0	1.29823	0.921	0.231	0	1	LOC107515913
LOC107500319	0	1.29314	0.636	0.14	0	1	LOC107500319
VWA3A	0	1.28914	0.862	0.199	0	1	VWA3A
GALK2	0	1.28895	0.795	0.226	0	1	GALK2
KIF27	0	1.28668	0.949	0.364	0	1	KIF27
LRRC71	0	1.28464	0.861	0.183	0	1	LRRC71
RIBC2	0	1.28008	0.982	0.419	0	1	RIBC2
NEK11	0	1.2735	0.802	0.186	0	1	NEK11
LOC107511039	0	1.26498	0.963	0.621	0	1	LOC107511039
AK7	0	1.26466	0.988	0.451	0	1	AK7
SNTN	0	1.2642	0.761	0.178	0	1	SNTN
RPGRIP1L	0	1.25545	0.967	0.518	0	1	RPGRIP1L
TTC34	0	1.24706	0.854	0.197	0	1	TTC34
FANK1	0	1.24542	0.792	0.153	0	1	FANK1
CAPSL	0	1.23877	0.989	0.451	0	1	CAPSL
TMEM108	0	1.23772	0.707	0.217	0	1	TMEM108
CFAP65	0	1.23478	0.884	0.211	0	1	CFAP65
FSD1L	0	1.22366	0.893	0.384	0	1	FSD1L
STXBP4	0	1.21785	0.849	0.309	0	1	STXBP4
FAM167A	0	1.21617	0.813	0.243	0	1	FAM167A
CFAP251	0	1.21494	0.892	0.228	0	1	CFAP251
TTLL9	0	1.20838	0.839	0.176	0	1	TTLL9
FAM81B	0	1.20648	0.752	0.152	0	1	FAM81B
TMEM212	0	1.20646	0.718	0.142	0	1	TMEM212
TOX	0	1.20526	0.747	0.231	0	1	TOX
PTPRK1	0	1.20272	0.988	0.804	0	1	PTPRK
FAM227A	0	1.1982	0.836	0.177	0	1	FAM227A
CUNH8orf89	0	1.19183	0.839	0.194	0	1	CUNH8orf89
LOC118607781	0	1.18902	0.696	0.13	0	1	LOC118607781
LOC118613871	0	1.18534	0.829	0.324	0	1	LOC118613871
TTLL5	0	1.18531	0.89	0.479	0	1	TTLL5
LRRC23	0	1.18377	0.829	0.192	0	1	LRRC23
PLCB41	0	1.18147	0.972	0.65	0	1	PLCB4
AK8	0	1.17895	0.877	0.217	0	1	AK8
MSI2	0	1.16992	0.995	0.858	0	1	MSI2
LOC107509412	0	1.16964	0.88	0.297	0	1	LOC107509412
PAK3	0	1.1682	0.693	0.188	0	1	PAK3
DNAI1	0	1.16737	0.777	0.157	0	1	DNAI1
ANK2	0	1.16517	0.789	0.179	0	1	ANK2
TSPAN19	0	1.16219	0.766	0.161	0	1	TSPAN19
CFAP221	0	1.16042	0.758	0.146	0	1	CFAP221
ASB14	0	1.15977	0.727	0.129	0	1	ASB14
LOC107506660	0	1.15054	0.971	0.696	0	1	LOC107506660
PCM1	0	1.14949	1	0.812	0	1	PCM1
TOGARAM1	0	1.1493	0.822	0.241	0	1	TOGARAM1
STMND1	0	1.14654	0.846	0.198	0	1	STMND1
TUSC3	0	1.14434	0.707	0.175	0	1	TUSC3
ENO4	0	1.14234	0.792	0.173	0	1	ENO4
CCDC148	0	1.14234	0.707	0.158	0	1	CCDC148
MOK	0	1.14101	0.846	0.223	0	1	MOK
FLACC1	0	1.13394	0.847	0.213	0	1	FLACC1
DNAH10	0	1.13158	0.914	0.256	0	1	DNAH10
AKAP6	0	1.12317	0.674	0.208	0	1	AKAP6
CCDC40	0	1.12175	0.934	0.34	0	1	CCDC40
CFAP57	0	1.11991	0.815	0.195	0	1	CFAP57
AKNA	0	1.1199	0.812	0.198	0	1	AKNA
PPP1R14C	0	1.11927	0.865	0.38	0	1	PPP1R14C
PAMR1	0	1.11761	0.772	0.225	0	1	PAMR1
NTN4	0	1.11594	0.691	0.194	0	1	NTN4
CCDC180	0	1.11478	0.907	0.341	0	1	CCDC180
CAMK1D	0	1.1141	0.963	0.737	0	1	CAMK1D
PPP2R2B	0	1.10536	0.532	0.119	0	1	PPP2R2B
CIBAR2	0	1.10491	0.863	0.206	0	1	CIBAR2
LRRC36	0	1.09849	0.746	0.173	0	1	LRRC36
FBXL2	0	1.08532	0.719	0.169	0	1	FBXL2
SERPINI2	0	1.08315	0.734	0.165	0	1	SERPINI2
SPATA6L	0	1.06919	0.734	0.138	0	1	SPATA6L
WDR35	0	1.06908	0.793	0.229	0	1	WDR35
OSBPL3	0	1.06894	0.997	0.897	0	1	OSBPL3
LOC107503324	0	1.06808	0.615	0.119	0	1	LOC107503324
IFT57	0	1.06805	0.871	0.295	0	1	IFT57
LEKR1	0	1.06754	0.753	0.211	0	1	LEKR1
LOC107514895	0	1.0618	0.73	0.154	0	1	LOC107514895
NEK5	0	1.05164	0.729	0.16	0	1	NEK5
RSPH4A	0	1.0419	0.828	0.213	0	1	RSPH4A
ARHGAP39	0	1.03998	0.833	0.275	0	1	ARHGAP39
CNTRL	0	1.03923	0.968	0.647	0	1	CNTRL
EFHC2	0	1.03815	0.741	0.179	0	1	EFHC2
TBC1D32	0	1.03577	0.788	0.289	0	1	TBC1D32
IFT122	0	1.03241	0.781	0.2	0	1	IFT122
IFT81	0	1.03061	0.93	0.469	0	1	IFT81
MYB	0	1.02992	0.832	0.216	0	1	MYB
LANCL3	0	1.02958	0.645	0.153	0	1	LANCL3
DDAH1	0	1.02924	0.551	0.11	0	1	DDAH1
BBOF1	0	1.02917	0.735	0.174	0	1	BBOF1
CUNH11orf49	0	1.02605	0.72	0.207	0	1	CUNH11orf49
KCNK2	0	1.02093	0.615	0.155	0	1	KCNK2
LOC107520897	0	1.02033	0.815	0.308	0	1	LOC107520897
FBF1	0	1.01862	0.78	0.223	0	1	FBF1
FBXO36	0	1.01604	0.734	0.158	0	1	FBXO36
MAP3K19	0	1.01475	0.694	0.141	0	1	MAP3K19
CCDC171	0	1.01421	0.733	0.204	0	1	CCDC171
FAM184A	0	1.01396	0.775	0.244	0	1	FAM184A
DRC3	0	1.01301	0.724	0.147	0	1	DRC3
TRIM37	0	1.01294	0.861	0.391	0	1	TRIM37
TTLL7	0	1.00882	0.648	0.146	0	1	TTLL7
CUNH6orf118	0	1.0067	0.726	0.156	0	1	CUNH6orf118
SYNE1	0	0.999751	1	0.866	0	1	SYNE1
OSCP1	0	0.998567	0.815	0.208	0	1	OSCP1
CFAP52	0	0.998543	0.758	0.164	0	1	CFAP52
APCDD1	0	0.998343	0.703	0.153	0	1	APCDD1
CFAP20DC	0	0.992124	0.66	0.171	0	1	CFAP20DC
TRAF3IP1	0	0.989332	0.838	0.309	0	1	TRAF3IP1
DNAH1	0	0.989283	0.76	0.205	0	1	DNAH1
CEP89	0	0.985631	0.789	0.258	0	1	CEP89
DTHD1	0	0.983154	0.677	0.161	0	1	DTHD1
CDKL4	0	0.981868	0.819	0.258	0	1	CDKL4
TMEM231	0	0.980078	0.691	0.151	0	1	TMEM231
BEST3	0	0.976496	0.629	0.134	0	1	BEST3
LOC107518763	0	0.974707	0.81	0.254	0	1	LOC107518763
TEKT1	0	0.964865	0.732	0.174	0	1	TEKT1
CCP110	0	0.963305	0.858	0.326	0	1	CCP110
CFAP74	0	0.955968	0.716	0.146	0	1	CFAP74
RSPH14	0	0.952612	0.617	0.125	0	1	RSPH14
IQCG	0	0.952463	0.843	0.287	0	1	IQCG
WDR27	0	0.942836	0.728	0.207	0	1	WDR27
RALGPS2	0	0.937543	0.716	0.233	0	1	RALGPS2
CUNH20orf85	0	0.935467	0.872	0.321	0	1	CUNH20orf85
FAM149A	0	0.932111	0.659	0.142	0	1	FAM149A
KATNAL2	0	0.929605	0.646	0.129	0	1	KATNAL2
TMPRSS4	0	0.927515	0.744	0.232	0	1	TMPRSS4
CUNH5orf49	0	0.925012	0.828	0.216	0	1	CUNH5orf49
NME9	0	0.924377	0.707	0.161	0	1	NME9
MORN3	0	0.922738	0.741	0.169	0	1	MORN3
DZIP1L	0	0.922317	0.717	0.196	0	1	DZIP1L
VSIG8	0	0.921243	0.639	0.112	0	1	VSIG8
WDR19	0	0.91906	0.743	0.219	0	1	WDR19
RNF32	0	0.918831	0.676	0.145	0	1	RNF32
IFT140	0	0.914845	0.726	0.176	0	1	IFT140
GFOD2	0	0.913906	0.691	0.205	0	1	GFOD2
CFAP53	0	0.909584	0.771	0.218	0	1	CFAP53
LOC107508934	0	0.908132	0.557	0.096	0	1	LOC107508934
EEF1AKMT2	0	0.906584	0.726	0.215	0	1	EEF1AKMT2
LOC107497041	0	0.906043	0.604	0.121	0	1	LOC107497041
ADCY2	0	0.904607	0.563	0.125	0	1	ADCY2
WFDC3	0	0.903222	0.628	0.12	0	1	WFDC3
PLPPR3	0	0.899072	0.626	0.124	0	1	PLPPR3
SLC9C2	0	0.897173	0.696	0.165	0	1	SLC9C2
SATB1	0	0.895313	0.714	0.221	0	1	SATB1
DNAJC6	0	0.891797	0.569	0.136	0	1	DNAJC6
ENKUR	0	0.889446	0.827	0.243	0	1	ENKUR
ERICH2	0	0.888081	0.768	0.204	0	1	ERICH2
CCDC113	0	0.887295	0.756	0.19	0	1	CCDC113
IFT46	0	0.886771	0.75	0.254	0	1	IFT46
CACNA1D	0	0.87962	0.595	0.13	0	1	CACNA1D
CCDC65	0	0.876969	0.761	0.185	0	1	CCDC65
CFAP300	0	0.872918	0.669	0.151	0	1	CFAP300
WDR93	0	0.870974	0.636	0.121	0	1	WDR93
FBXO15	0	0.870826	0.682	0.183	0	1	FBXO15
DYDC2	0	0.870619	0.738	0.178	0	1	DYDC2
TEKT3	0	0.860815	0.622	0.131	0	1	TEKT3
DNAAF1	0	0.859818	0.731	0.182	0	1	DNAAF1
AGBL2	0	0.859206	0.644	0.163	0	1	AGBL2
PCDH19	0	0.854012	0.555	0.112	0	1	PCDH19
IQCE	0	0.853085	0.72	0.214	0	1	IQCE
ODAD4	0	0.851618	0.762	0.206	0	1	ODAD4
KLHL13	0	0.851615	0.649	0.17	0	1	KLHL13
LONRF2	0	0.849778	0.467	0.09	0	1	LONRF2
GPR176	0	0.83984	0.483	0.098	0	1	GPR176
BBS5	0	0.836338	0.626	0.133	0	1	BBS5
STPG1	0	0.834229	0.646	0.134	0	1	STPG1
DAW1	0	0.832556	0.621	0.115	0	1	DAW1
CUNH11orf16	0	0.832446	0.653	0.157	0	1	CUNH11orf16
BCO1	0	0.818106	0.552	0.128	0	1	BCO1
IFT172	0	0.815242	0.712	0.194	0	1	IFT172
ARMC9	0	0.812277	0.686	0.192	0	1	ARMC9
IQCD	0	0.806628	0.776	0.202	0	1	IQCD
ELMOD1	0	0.792994	0.512	0.089	0	1	ELMOD1
MAPK15	0	0.792767	0.6	0.113	0	1	MAPK15
TTC26	0	0.786023	0.581	0.134	0	1	TTC26
SPAG8	0	0.775691	0.611	0.145	0	1	SPAG8
FAM229B	0	0.773777	0.555	0.114	0	1	FAM229B
CFAP161	0	0.770175	0.585	0.125	0	1	CFAP161
EML1	0	0.763137	0.67	0.192	0	1	EML1
CCDC153	0	0.756867	0.576	0.117	0	1	CCDC153
IQUB	0	0.747315	0.674	0.174	0	1	IQUB
CFAP206	0	0.747188	0.622	0.145	0	1	CFAP206
UBXN11	0	0.740294	0.591	0.133	0	1	UBXN11
TCTN2	0	0.733308	0.65	0.178	0	1	TCTN2
LRRC43	0	0.730479	0.6	0.128	0	1	LRRC43
SPIRE2	0	0.725647	0.647	0.174	0	1	SPIRE2
CCDC17	0	0.720288	0.497	0.086	0	1	CCDC17
ZNF205	0	0.687244	0.561	0.118	0	1	ZNF205
CFAP99	0	0.687091	0.547	0.106	0	1	CFAP99
RIIAD1	0	0.643259	0.51	0.096	0	1	RIIAD1
TSNAXIP1	0	0.638134	0.543	0.12	0	1	TSNAXIP1
LOC118601676	0	0.629969	0.44	0.066	0	1	LOC118601676
DRC7	0	0.606147	0.496	0.099	0	1	DRC7
CFAP73	0	0.562713	0.426	0.059	0	1	CFAP73
LRRC74B	0	0.561558	0.412	0.06	0	1	LRRC74B
RAB36	0	0.522855	0.399	0.052	0	1	RAB36
CFAP77	4.11233e-307	0.627836	0.48	0.096	7.99767e-303	1	CFAP77
RYR3	6.71134e-306	1.40081	0.82	0.361	1.30522e-301	1	RYR3
DIXDC1	9.62897e-306	1.04508	0.884	0.477	1.87264e-301	1	DIXDC1
ODAD1	1.49062e-305	0.586552	0.497	0.102	2.89895e-301	1	ODAD1
MINDY4	2.30238e-305	0.772892	0.608	0.162	4.47766e-301	1	MINDY4
LOC107510272	3.27837e-304	0.972137	0.898	0.454	6.37577e-300	1	LOC107510272
CCDC138	3.43539e-304	1.0561	0.902	0.539	6.68114e-300	1	CCDC138
EFCAB1	7.81945e-304	0.671279	0.703	0.179	1.52073e-299	1	EFCAB1
DYNLRB2	1.10822e-303	0.790771	0.886	0.33	2.15526e-299	1	DYNLRB2
TMTC3	1.85841e-302	0.998946	0.77	0.304	3.61424e-298	1	TMTC3
RASSF10	2.33828e-302	0.79159	0.601	0.156	4.54748e-298	1	RASSF10
ANKRD45	9.00895e-302	0.799847	0.707	0.222	1.75206e-297	1	ANKRD45
SPAG1	2.08554e-301	0.97598	0.936	0.566	4.05595e-297	1	SPAG1
LPAR3	4.88808e-301	0.801188	0.505	0.112	9.50634e-297	1	LPAR3
IFT22	4.75775e-300	0.673504	0.622	0.156	9.25288e-296	1	IFT22
FAM216B	1.36616e-299	0.675508	0.737	0.19	2.65691e-295	1	FAM216B
FAM161A	2.8641e-298	0.941199	0.891	0.418	5.5701e-294	1	FAM161A
CSNK1G1	8.9355e-298	1.09987	0.88	0.553	1.73778e-293	1	CSNK1G1
TTLL6	2.08628e-297	0.772739	0.723	0.229	4.0574e-293	1	TTLL6
ROPN1L	1.28538e-293	0.755776	0.875	0.302	2.49981e-289	1	ROPN1L
RABL2B	1.95453e-293	0.779756	0.714	0.22	3.80116e-289	1	RABL2B
KATNIP	7.49013e-292	0.924877	0.878	0.456	1.45668e-287	1	KATNIP
LRRIQ3	1.51541e-291	0.8082	0.517	0.121	2.94717e-287	1	LRRIQ3
TTC7B	2.21382e-291	0.970379	0.838	0.389	4.30544e-287	1	TTC7B
CUNH11orf97	1.72791e-290	0.686598	0.534	0.125	3.36044e-286	1	CUNH11orf97
PROS1	2.30106e-290	1.07627	0.985	0.739	4.47511e-286	1	PROS1
MNS1	6.75143e-290	0.840931	0.848	0.306	1.31302e-285	1	MNS1
LOC107507038	1.38185e-289	0.535162	0.307	0.036	2.68742e-285	1	LOC107507038
MAP1B	3.4033e-288	0.962272	0.893	0.384	6.61874e-284	1	MAP1B
ATRN	3.82728e-288	1.0342	0.957	0.752	7.4433e-284	1	ATRN
CA10	3.21298e-287	1.05295	0.696	0.229	6.24861e-283	1	CA10
LRRC46	7.36691e-287	0.638654	0.64	0.166	1.43272e-282	1	LRRC46
PTPN4	7.84611e-287	1.02492	0.919	0.676	1.52591e-282	1	PTPN4
MAPRE3	3.47613e-286	0.931613	0.802	0.317	6.76038e-282	1	MAPRE3
B3GNT4	3.03817e-285	0.441426	0.327	0.043	5.90864e-281	1	B3GNT4
NECTIN4	1.9734e-283	0.722599	0.544	0.14	3.83786e-279	1	NECTIN4
RUNX1T1	8.80362e-283	1.00197	0.627	0.186	1.71213e-278	1	RUNX1T1
STYXL1	3.00775e-282	0.654926	0.439	0.087	5.84948e-278	1	STYXL1
DENND2B	1.10741e-281	0.886316	0.726	0.264	2.15369e-277	1	DENND2B
HECW2	1.35254e-281	1.27397	0.846	0.491	2.63043e-277	1	HECW2
TATDN2	1.97053e-280	0.797485	0.676	0.221	3.83228e-276	1	TATDN2
CDKL3	1.69225e-279	0.627089	0.444	0.089	3.29108e-275	1	CDKL3
CLIC6	9.81976e-279	0.684407	0.52	0.125	1.90975e-274	1	CLIC6
NHS	5.5321e-278	1.09191	0.795	0.349	1.07588e-273	1	NHS
EYA4	7.3305e-278	1.14123	0.926	0.664	1.42564e-273	1	EYA4
TTC8	6.95611e-277	0.689485	0.564	0.15	1.35282e-272	1	TTC8
KNDC1	3.32518e-276	0.520826	0.443	0.086	6.4668e-272	1	KNDC1
CUNH1orf158	3.45947e-276	0.624949	0.445	0.09	6.72798e-272	1	CUNH1orf158
CCDC33	1.44949e-275	1.22662	0.428	0.084	2.81897e-271	1	CCDC33
IL16	1.68394e-275	0.495069	0.375	0.061	3.27492e-271	1	IL16
LOC107505163	1.72783e-275	0.735649	0.576	0.157	3.36029e-271	1	LOC107505163
TTC28	2.05682e-275	1.29328	0.914	0.628	4.00011e-271	1	TTC28
TEX26	2.83017e-275	0.541033	0.426	0.082	5.50411e-271	1	TEX26
TTC16	1.02753e-272	0.568037	0.448	0.092	1.99835e-268	1	TTC16
HSPH1	9.83278e-272	0.966567	0.971	0.74	1.91228e-267	1	HSPH1
TSPOAP1	1.03164e-271	0.549976	0.488	0.11	2.00632e-267	1	TSPOAP1
SLC4A8	3.75445e-271	0.615211	0.46	0.098	7.30165e-267	1	SLC4A8
TTC39B	5.42646e-271	1.07715	0.835	0.42	1.05534e-266	1	TTC39B
CCDC88C	6.00477e-271	0.7042	0.697	0.227	1.16781e-266	1	CCDC88C
EVI5	9.33079e-271	0.977162	0.946	0.76	1.81465e-266	1	EVI5
INSL5	4.05313e-270	0.474863	0.317	0.043	7.88253e-266	1	INSL5
AHI1	8.57588e-270	0.955639	0.867	0.485	1.66784e-265	1	AHI1
GPR155	8.85504e-270	1.32872	0.84	0.439	1.72213e-265	1	GPR155
CFAP97D2	7.97975e-269	0.701096	0.516	0.125	1.5519e-264	1	CFAP97D2
EFHB	1.81432e-268	0.605461	0.415	0.08	3.5285e-264	1	EFHB
CFAP298	5.46306e-268	0.903224	0.937	0.528	1.06246e-263	1	CFAP298
CBLB	9.55844e-268	0.99003	0.936	0.742	1.85893e-263	1	CBLB
TMC5	1.32216e-266	0.722464	0.547	0.145	2.57134e-262	1	TMC5
CACNB2	9.12873e-266	1.18198	0.942	0.746	1.77535e-261	1	CACNB2
AKAP9	1.82648e-265	0.745639	0.999	0.962	3.55213e-261	1	AKAP9
KIF9	1.56809e-264	0.678914	0.612	0.178	3.04962e-260	1	KIF9
NPAS2	1.94591e-264	1.06128	0.911	0.652	3.78441e-260	1	NPAS2
STC2	2.62468e-264	0.807639	0.67	0.199	5.10447e-260	1	STC2
IFT88	3.9248e-264	0.879666	0.904	0.526	7.63295e-260	1	IFT88
TRIQK	9.06278e-263	0.873908	0.72	0.272	1.76253e-258	1	TRIQK
LOC107505473	1.40046e-262	0.819974	0.995	0.753	2.72362e-258	1	LOC107505473
DHX9	8.16772e-260	0.80416	0.7	0.258	1.58846e-255	1	DHX9
SAFB	2.22107e-259	0.824698	0.964	0.756	4.31953e-255	1	SAFB
NAALADL2	3.32409e-259	1.26309	0.883	0.611	6.46468e-255	1	NAALADL2
SH3RF3	5.27732e-259	0.872832	0.59	0.174	1.02633e-254	1	SH3RF3
FBXO16	5.47599e-259	0.719057	0.555	0.155	1.06497e-254	1	FBXO16
MX2	2.73908e-258	0.765505	0.76	0.268	5.32696e-254	1	MX2
LOC107518503	2.30445e-257	0.609918	0.669	0.184	4.48169e-253	1	LOC107518503
FHIT	1.54709e-256	1.36962	0.889	0.645	3.00878e-252	1	FHIT
IGFBP5	9.78414e-256	0.922877	0.9	0.475	1.90282e-251	1	IGFBP5
AGBL5	1.99568e-255	0.51217	0.436	0.092	3.88121e-251	1	AGBL5
KCNIP4	1.50526e-254	0.838206	0.381	0.071	2.92743e-250	1	KCNIP4
TBC1D19	1.00455e-253	0.74271	0.596	0.185	1.95365e-249	1	TBC1D19
LOC107505894	1.67847e-252	0.56026	0.456	0.101	3.26429e-248	1	LOC107505894
NBEA1	5.25263e-252	0.901889	0.956	0.747	1.02153e-247	1	NBEA
IQCK	7.40291e-252	0.72778	0.673	0.232	1.43972e-247	1	IQCK
KIAA1841	2.24238e-251	0.754624	0.595	0.183	4.36098e-247	1	KIAA1841
LOC118603794	1.00555e-250	0.432048	0.346	0.057	1.95559e-246	1	LOC118603794
TTLL3	1.12594e-250	0.601788	0.544	0.15	2.18973e-246	1	TTLL3
LOC107501147	1.88159e-250	0.659944	0.479	0.118	3.65932e-246	1	LOC107501147
CEP164	1.94095e-250	0.729218	0.753	0.286	3.77477e-246	1	CEP164
FLNB	2.14787e-250	0.768813	0.69	0.245	4.17718e-246	1	FLNB
MDM1	3.53018e-250	0.670394	0.625	0.189	6.8655e-246	1	MDM1
RAP1GAP2	1.45105e-249	0.722474	0.561	0.162	2.82199e-245	1	RAP1GAP2
CPLANE1	2.36775e-249	0.844124	0.728	0.284	4.60481e-245	1	CPLANE1
CEP162	2.20255e-248	0.82379	0.655	0.225	4.28352e-244	1	CEP162
DNAL1	1.76432e-247	0.709405	0.622	0.195	3.43124e-243	1	DNAL1
ODF2L	4.39357e-247	0.755917	0.666	0.23	8.54462e-243	1	ODF2L
CAPS	2.20425e-246	0.618873	0.66	0.199	4.28683e-242	1	CAPS
PRICKLE2	4.94541e-246	1.10682	0.922	0.623	9.61783e-242	1	PRICKLE2
TTBK2	8.1599e-246	0.847986	0.746	0.307	1.58694e-241	1	TTBK2
PTGES3	1.82532e-245	0.756914	0.998	0.926	3.54989e-241	1	PTGES3
ODF2	3.28444e-245	0.691269	0.627	0.201	6.38758e-241	1	ODF2
TTLL11	5.13102e-245	0.59748	0.486	0.121	9.97881e-241	1	TTLL11
AOPEP	5.50819e-245	0.86759	0.981	0.822	1.07123e-240	1	AOPEP
NPHP1	2.26683e-244	0.986713	0.858	0.513	4.40852e-240	1	NPHP1
LOC107514394	3.20032e-244	0.768473	0.393	0.079	6.22398e-240	1	LOC107514394
ATXN2	3.89375e-243	0.764858	0.985	0.861	7.57257e-239	1	ATXN2
DNAJC27	4.40868e-243	0.84983	0.565	0.172	8.574e-239	1	DNAJC27
CACNA2D3	7.1826e-243	0.784398	0.883	0.507	1.39687e-238	1	CACNA2D3
ANKRD66	1.49308e-242	0.551425	0.688	0.193	2.90375e-238	1	ANKRD66
SHISA7	1.53015e-242	0.458897	0.36	0.065	2.97584e-238	1	SHISA7
USP43	2.58899e-242	0.633745	0.473	0.119	5.03507e-238	1	USP43
LOC107508932	8.70664e-242	0.414176	0.29	0.04	1.69327e-237	1	LOC107508932
EYA21	2.87964e-241	0.845742	0.642	0.211	5.60033e-237	1	EYA2
TCTE1	8.72302e-241	0.443722	0.342	0.058	1.69645e-236	1	TCTE1
BBS1	1.68724e-240	0.538458	0.473	0.116	3.28134e-236	1	BBS1
LOC118600296	7.65591e-240	0.577419	0.542	0.148	1.48892e-235	1	LOC118600296
BMP7	8.25031e-240	0.647195	0.588	0.173	1.60452e-235	1	BMP7
LOC107518755	3.7768e-239	0.611607	0.309	0.047	7.34511e-235	1	LOC107518755
LIN28B	8.11947e-239	0.4901	0.314	0.049	1.57907e-234	1	LIN28B
ARHGEF38	3.20569e-238	0.836644	0.944	0.658	6.23442e-234	1	ARHGEF38
FAM174B	7.29741e-238	0.928284	0.816	0.458	1.4192e-233	1	FAM174B
CROCC2	7.42618e-238	0.557592	0.328	0.053	1.44424e-233	1	CROCC2
RPS6KA6	4.56461e-237	0.983434	0.702	0.276	8.87725e-233	1	RPS6KA6
UACA	8.23831e-237	0.780342	0.668	0.234	1.60219e-232	1	UACA
LINGO2	1.63048e-236	1.33142	0.815	0.467	3.17095e-232	1	LINGO2
KIAA0895	2.47116e-236	0.597006	0.503	0.131	4.80591e-232	1	KIAA0895
EPB41L4B	3.00203e-236	0.853266	0.918	0.663	5.83834e-232	1	EPB41L4B
LOC107502664	1.0112e-235	0.407215	0.312	0.049	1.96659e-231	1	LOC107502664
PDGFC	1.23223e-235	0.947224	0.608	0.208	2.39644e-231	1	PDGFC
ALMS1	1.28013e-235	0.86113	0.882	0.535	2.48959e-231	1	ALMS1
CHST9	1.33963e-235	0.95679	0.509	0.139	2.60531e-231	1	CHST9
SCN8A	2.23842e-235	0.613897	0.448	0.107	4.35328e-231	1	SCN8A
LRRC49	1.24184e-231	0.627702	0.487	0.127	2.41514e-227	1	LRRC49
TNNI3	3.2182e-231	0.404368	0.344	0.06	6.25875e-227	1	TNNI3
SEC14L2	2.21423e-230	0.505397	0.388	0.08	4.30623e-226	1	SEC14L2
NSUN7	3.00432e-230	0.895288	0.787	0.395	5.8428e-226	1	NSUN7
CHRM31	1.35428e-229	0.998874	0.623	0.211	2.63379e-225	1	CHRM3
SYNGAP1	3.76435e-229	0.465861	0.379	0.076	7.32092e-225	1	SYNGAP1
AQP4	7.12638e-229	0.75055	0.658	0.228	1.38594e-224	1	AQP4
OSGEPL1	3.0284e-228	0.613721	0.497	0.136	5.88964e-224	1	OSGEPL1
FOXJ1	3.43804e-226	0.556755	0.601	0.171	6.6863e-222	1	FOXJ1
FAM126A	4.69433e-226	1.00108	0.846	0.558	9.12954e-222	1	FAM126A
CCDC181	5.60509e-226	0.606821	0.712	0.229	1.09008e-221	1	CCDC181
STOX1	4.13274e-225	0.615983	0.558	0.168	8.03736e-221	1	STOX1
LCA5	9.19743e-225	0.749788	0.692	0.255	1.78872e-220	1	LCA5
TLN2	1.34512e-224	0.911536	0.938	0.727	2.616e-220	1	TLN2
ANKMY1	1.76259e-224	0.586894	0.55	0.164	3.42788e-220	1	ANKMY1
GOLGB1	4.74851e-224	0.463752	1	0.966	9.2349e-220	1	GOLGB1
TMEM154	7.11298e-223	0.764799	0.699	0.274	1.38333e-218	1	TMEM154
CEP290	1.00618e-222	0.874999	0.875	0.548	1.95682e-218	1	CEP290
COQ4	1.5393e-222	0.685474	0.622	0.222	2.99364e-218	1	COQ4
CNNM2	1.96145e-222	0.672117	0.537	0.162	3.81464e-218	1	CNNM2
LOC107504794	2.08715e-222	0.620962	0.326	0.058	4.05908e-218	1	LOC107504794
ANKRD65	2.38328e-222	0.436028	0.353	0.068	4.635e-218	1	ANKRD65
GALNT13	5.18573e-222	0.955773	0.577	0.192	1.00852e-217	1	GALNT13
CCDC191	8.36566e-222	0.626647	0.625	0.211	1.62695e-217	1	CCDC191
KSR2	8.40147e-222	0.79617	0.367	0.076	1.63392e-217	1	KSR2
POLD3	3.93258e-221	0.689956	0.686	0.261	7.64808e-217	1	POLD3
CEP68	7.30986e-221	0.521115	0.422	0.1	1.42162e-216	1	CEP68
NR1I2	1.11917e-219	0.430997	0.335	0.061	2.17656e-215	1	NR1I2
CAMKMT	1.63189e-219	1.16101	0.745	0.382	3.1737e-215	1	CAMKMT
KIAA1958	5.69785e-219	0.79318	0.686	0.28	1.10812e-214	1	KIAA1958
ADGRL2	1.37366e-218	0.878762	0.641	0.242	2.67149e-214	1	ADGRL2
LOC107499413	4.39823e-218	0.392922	0.3	0.049	8.55367e-214	1	LOC107499413
FAM174A	6.57949e-218	0.621914	0.582	0.193	1.27958e-213	1	FAM174A
LOC118601675	6.97824e-218	0.365558	0.261	0.036	1.35713e-213	1	LOC118601675
LOC118613334	1.63447e-217	0.640732	0.49	0.134	3.17873e-213	1	LOC118613334
KIF26B	4.001e-217	0.744876	0.427	0.105	7.78115e-213	1	KIF26B
MBD4	9.38551e-217	0.655807	0.668	0.235	1.82529e-212	1	MBD4
TCTN1	1.02658e-216	0.451708	0.365	0.076	1.9965e-212	1	TCTN1
LOC107503358	1.49201e-215	0.565894	0.451	0.117	2.90166e-211	1	LOC107503358
TULP3	4.68471e-215	0.595721	0.51	0.148	9.11083e-211	1	TULP3
TP53BP1	5.39064e-215	0.708595	0.754	0.327	1.04837e-210	1	TP53BP1
LOC107499901	9.25268e-215	0.54796	0.269	0.039	1.79946e-210	1	LOC107499901
ABI2	1.51104e-214	0.648625	0.599	0.206	2.93866e-210	1	ABI2
LOC107520735	1.59961e-214	0.75903	0.385	0.086	3.11093e-210	1	LOC107520735
CEP112	2.92007e-214	0.574285	0.484	0.133	5.67895e-210	1	CEP112
ARMH1	5.23332e-214	0.516965	0.355	0.072	1.01778e-209	1	ARMH1
KATNAL1	1.03982e-213	0.547752	0.49	0.137	2.02223e-209	1	KATNAL1
RTN1	1.54461e-213	0.90464	0.482	0.139	3.00395e-209	1	RTN1
EVA1C	2.99158e-213	0.884337	0.795	0.418	5.81802e-209	1	EVA1C
ARMH2	3.96479e-213	0.510045	0.425	0.103	7.71072e-209	1	ARMH2
TNFRSF11A	4.76018e-213	0.59128	0.514	0.151	9.25759e-209	1	TNFRSF11A
KCTD1	5.55933e-213	0.975319	0.723	0.337	1.08118e-208	1	KCTD1
IFT74	1.74127e-212	0.872947	0.827	0.479	3.38643e-208	1	IFT74
TAF1B	1.18131e-210	0.670506	0.652	0.249	2.29741e-206	1	TAF1B
MIPOL1	2.19502e-210	1.00653	0.86	0.634	4.26887e-206	1	MIPOL1
PER3	2.45457e-210	0.829855	0.907	0.634	4.77366e-206	1	PER3
SHISA9	6.54231e-210	0.700158	0.347	0.07	1.27235e-205	1	SHISA9
CCDC24	3.43498e-209	0.523878	0.435	0.112	6.68035e-205	1	CCDC24
TMX4	4.24928e-209	0.676344	0.673	0.257	8.264e-205	1	TMX4
DSCAML1	4.28754e-209	0.78743	0.486	0.138	8.3384e-205	1	DSCAML1
SCN11A	7.09589e-209	0.624453	0.55	0.176	1.38001e-204	1	SCN11A
FOXP1	7.22021e-209	0.78829	0.993	0.931	1.40419e-204	1	FOXP1
DYDC1	3.89558e-208	0.437799	0.361	0.076	7.57613e-204	1	DYDC1
PARP8	1.27174e-207	0.777097	0.663	0.262	2.47328e-203	1	PARP8
LOC107516361	1.63511e-207	0.448542	0.403	0.094	3.17997e-203	1	LOC107516361
CEP43	1.84707e-207	0.565509	0.541	0.169	3.59218e-203	1	CEP43
KIF19	2.25551e-207	0.45283	0.379	0.084	4.38652e-203	1	KIF19
MTMR6	5.94156e-207	0.659059	0.624	0.226	1.15551e-202	1	MTMR6
GLCE	1.12708e-206	0.925269	0.653	0.266	2.19195e-202	1	GLCE
MYO6	1.7109e-206	0.752773	0.978	0.875	3.32736e-202	1	MYO6
CTNNBL1	1.8252e-206	0.74725	0.683	0.28	3.54966e-202	1	CTNNBL1
MORN5	8.18047e-206	0.471999	0.605	0.174	1.59094e-201	1	MORN5
MAB21L3	1.2453e-205	0.727876	0.497	0.149	2.42186e-201	1	MAB21L3
TTC12	1.34363e-203	0.612013	0.593	0.203	2.61309e-199	1	TTC12
LOC107517361	8.73518e-203	0.486693	0.446	0.116	1.69882e-198	1	LOC107517361
MACROD2	1.20497e-202	1.1177	0.937	0.769	2.34342e-198	1	MACROD2
DEUP1	1.89397e-202	0.487543	0.354	0.075	3.68339e-198	1	DEUP1
DLG2	9.01354e-202	0.845937	0.578	0.2	1.75295e-197	1	DLG2
C2CD3	1.30489e-201	0.651663	0.592	0.21	2.53776e-197	1	C2CD3
ODF3B	1.35409e-201	0.462896	0.654	0.196	2.63343e-197	1	ODF3B
ERAP1	2.84179e-201	0.665038	0.623	0.231	5.52672e-197	1	ERAP1
VSTM4	7.12193e-201	0.515934	0.329	0.066	1.38507e-196	1	VSTM4
DDX59	7.81578e-201	0.472206	0.423	0.107	1.52001e-196	1	DDX59
SLC25A13	8.03148e-200	0.759998	0.66	0.274	1.56196e-195	1	SLC25A13
EFR3B	9.15096e-200	0.77666	0.881	0.573	1.77968e-195	1	EFR3B
LOC107498610	1.19523e-199	0.562602	0.394	0.095	2.32449e-195	1	LOC107498610
PDE4D1	1.80324e-199	0.640065	1	0.97	3.50694e-195	1	PDE4D
KIF24	2.65196e-199	0.460725	0.374	0.085	5.15752e-195	1	KIF24
LOC107500146	2.84163e-199	0.626444	0.684	0.259	5.5264e-195	1	LOC107500146
MDH1B	2.92459e-199	0.507428	0.414	0.103	5.68775e-195	1	MDH1B
LOC118602944	2.92611e-199	0.568746	0.456	0.126	5.6907e-195	1	LOC118602944
RABGAP1L	3.6398e-199	0.790572	0.887	0.655	7.07867e-195	1	RABGAP1L
HSPB11	6.59549e-199	0.727492	0.643	0.26	1.28269e-194	1	HSPB11
LOC107513775	6.73744e-199	0.700391	0.499	0.156	1.3103e-194	1	LOC107513775
SETBP1	2.00339e-198	0.892875	0.832	0.525	3.89618e-194	1	SETBP1
KLHL3	2.17605e-198	0.746755	0.791	0.411	4.23198e-194	1	KLHL3
TOGARAM2	2.34832e-198	0.422696	0.337	0.069	4.56701e-194	1	TOGARAM2
NEK1	4.42022e-198	0.774225	0.663	0.276	8.59645e-194	1	NEK1
LOC107516768	5.98365e-198	0.469814	0.432	0.114	1.1637e-193	1	LOC107516768
USH2A	1.21559e-197	0.805657	0.572	0.202	2.36408e-193	1	USH2A
KLF8	1.85081e-197	0.973616	0.735	0.35	3.59946e-193	1	KLF8
GABRB2	2.93388e-197	0.957433	0.805	0.477	5.70582e-193	1	GABRB2
LOC107514133	4.81974e-197	0.53117	0.461	0.131	9.37342e-193	1	LOC107514133
KIAA1328	5.26422e-197	0.906385	0.747	0.382	1.02379e-192	1	KIAA1328
CNTN4	3.36731e-196	0.66262	0.516	0.164	6.54875e-192	1	CNTN4
FBP2	3.58875e-196	0.542263	0.436	0.117	6.97941e-192	1	FBP2
FHDC1	8.80478e-196	0.83733	0.882	0.627	1.71235e-191	1	FHDC1
SESN3	1.08166e-195	0.923203	0.846	0.608	2.1036e-191	1	SESN3
EML5	1.27492e-195	0.658325	0.605	0.223	2.47947e-191	1	EML5
LOC107506542	1.67597e-195	0.565909	0.459	0.127	3.25943e-191	1	LOC107506542
LPCAT2	1.82714e-195	0.609019	0.54	0.181	3.55341e-191	1	LPCAT2
SPATA7	3.08963e-195	0.587942	0.537	0.176	6.00872e-191	1	SPATA7
SRGAP1	5.73921e-195	0.855435	0.626	0.242	1.11616e-190	1	SRGAP1
DYNC2LI1	6.88736e-195	0.616638	0.578	0.202	1.33945e-190	1	DYNC2LI1
KIFAP3	8.39004e-195	0.750756	0.849	0.552	1.6317e-190	1	KIFAP3
ANKRD42	1.37223e-194	0.5584	0.549	0.18	2.66872e-190	1	ANKRD42
CCDC121	7.57364e-194	0.622159	0.564	0.184	1.47292e-189	1	CCDC121
LOC107510448	1.02851e-193	0.416558	0.303	0.057	2.00025e-189	1	LOC107510448
ZNF35	4.20761e-193	0.636552	0.514	0.164	8.18296e-189	1	ZNF35
LRRC9	6.12015e-193	0.694662	0.413	0.109	1.19025e-188	1	LRRC9
DNAI2	8.63367e-193	0.468877	0.406	0.101	1.67908e-188	1	DNAI2
TPPP3	1.20232e-192	0.559446	0.854	0.459	2.33827e-188	1	TPPP3
DNAAF3	2.45912e-192	0.414582	0.385	0.092	4.78249e-188	1	DNAAF3
RNF180	3.18195e-192	0.619898	0.505	0.161	6.18826e-188	1	RNF180
BTBD3	3.98448e-192	0.646072	0.651	0.255	7.74901e-188	1	BTBD3
CSRP2	2.23614e-191	0.539955	0.872	0.482	4.34885e-187	1	CSRP2
PIAS2	2.27712e-191	0.595056	0.613	0.233	4.42854e-187	1	PIAS2
LOC107497864	2.32375e-191	0.379211	0.316	0.062	4.51922e-187	1	LOC107497864
SLC25A36	1.02939e-190	0.79543	0.867	0.621	2.00195e-186	1	SLC25A36
SWT1	1.6932e-190	0.63691	0.607	0.229	3.29293e-186	1	SWT1
ME2	2.28381e-190	0.639484	0.554	0.194	4.44156e-186	1	ME2
REV3L	3.23305e-190	0.816502	0.913	0.743	6.28764e-186	1	REV3L
RTEL1	1.79286e-189	0.436414	0.453	0.125	3.48675e-185	1	RTEL1
ANKS1A	1.09418e-188	0.760045	0.864	0.596	2.12797e-184	1	ANKS1A
DCDC2B	2.45257e-188	0.493336	0.479	0.138	4.76977e-184	1	DCDC2B
BTRC	3.40432e-188	0.655123	0.619	0.241	6.62071e-184	1	BTRC
PARM1	5.74238e-188	0.943665	0.689	0.335	1.11678e-183	1	PARM1
ARHGAP42	1.89503e-187	0.537987	0.635	0.228	3.68545e-183	1	ARHGAP42
ROR2	2.42165e-187	0.550591	0.327	0.07	4.70962e-183	1	ROR2
CCDC62	2.74513e-187	0.661214	0.713	0.314	5.33873e-183	1	CCDC62
PKIG	3.12188e-187	0.54973	0.412	0.11	6.07143e-183	1	PKIG
LYPD6B1	3.12275e-187	0.664849	0.615	0.229	6.07313e-183	1	LYPD6B
LOC107509365	3.85002e-187	0.913427	0.5	0.163	7.48752e-183	1	LOC107509365
PSEN2	1.48952e-186	0.52762	0.681	0.248	2.89682e-182	1	PSEN2
ASGR2	7.20291e-186	0.52265	0.36	0.085	1.40082e-181	1	ASGR2
LOC107517388	3.28041e-185	0.51647	0.293	0.056	6.37975e-181	1	LOC107517388
LOC107509466	3.36005e-185	0.605442	0.628	0.235	6.53463e-181	1	LOC107509466
ZC2HC1A	8.56304e-185	0.626889	0.663	0.268	1.66534e-180	1	ZC2HC1A
CHN1	3.57964e-184	0.622621	0.453	0.136	6.96169e-180	1	CHN1
ZDHHC1	7.09398e-184	0.424383	0.394	0.1	1.37964e-179	1	ZDHHC1
MAP4	1.78848e-183	0.597825	0.683	0.281	3.47824e-179	1	MAP4
ATXN1	4.24839e-183	0.70841	0.988	0.903	8.26227e-179	1	ATXN1
SYT9	1.43237e-182	0.612203	0.359	0.086	2.78568e-178	1	SYT9
NPHP4	1.94732e-182	0.498819	0.463	0.138	3.78714e-178	1	NPHP4
LOC118605189	2.65967e-182	0.637523	0.359	0.086	5.17252e-178	1	LOC118605189
NDUFAF5	2.74484e-181	0.629039	0.58	0.221	5.33817e-177	1	NDUFAF5
EPB41L4A	3.15761e-181	0.837875	0.864	0.615	6.14093e-177	1	EPB41L4A
SAMD15	5.23951e-181	0.618659	0.712	0.304	1.01898e-176	1	SAMD15
ENAH	4.19006e-180	0.825012	0.791	0.478	8.14883e-176	1	ENAH
NLK	6.08341e-180	0.729928	0.629	0.259	1.1831e-175	1	NLK
ARHGAP18	1.62801e-179	0.727358	0.907	0.677	3.16615e-175	1	ARHGAP18
LOC107501030	1.64601e-179	0.492871	0.343	0.079	3.20116e-175	1	LOC107501030
FAM214A	3.23332e-179	0.764851	0.863	0.635	6.28815e-175	1	FAM214A
NAALADL1	5.5513e-179	0.506646	0.456	0.136	1.07962e-174	1	NAALADL1
BBS4	3.2531e-178	0.598278	0.581	0.223	6.32662e-174	1	BBS4
BBS12	4.20028e-178	0.479425	0.424	0.119	8.16871e-174	1	BBS12
LOC118609365	5.25137e-178	0.368689	0.28	0.052	1.02129e-173	1	LOC118609365
KIF21A	1.96404e-177	0.665279	0.999	0.934	3.81966e-173	1	KIF21A
TGFBR3	2.62125e-177	0.682172	0.673	0.291	5.09781e-173	1	TGFBR3
RASGRF2	4.76218e-177	0.669298	0.577	0.209	9.26149e-173	1	RASGRF2
CLUAP1	6.31831e-177	0.698725	0.788	0.438	1.22878e-172	1	CLUAP1
DGKB	8.01574e-177	0.796912	0.359	0.089	1.5589e-172	1	DGKB
LAYN	1.70836e-176	0.516337	0.354	0.084	3.32241e-172	1	LAYN
BBS7	1.22393e-175	0.597371	0.606	0.238	2.3803e-171	1	BBS7
EFCAB10	1.26727e-175	0.441724	0.575	0.178	2.46458e-171	1	EFCAB10
LMLN	2.34594e-175	0.574048	0.5	0.17	4.56239e-171	1	LMLN
XPOT	3.6846e-175	0.644905	0.603	0.242	7.16581e-171	1	XPOT
LOC118601578	5.28268e-175	0.586544	0.324	0.073	1.02738e-170	1	LOC118601578
SMAD5	6.78707e-175	0.625727	0.709	0.318	1.31995e-170	1	SMAD5
PPP4R4	1.38034e-174	0.612841	0.466	0.148	2.68449e-170	1	PPP4R4
TEX9	1.58754e-174	0.574678	0.487	0.157	3.08745e-170	1	TEX9
LOC107516620	1.67296e-174	0.511611	0.507	0.171	3.25357e-170	1	LOC107516620
MRTFB	2.85845e-174	0.776498	0.841	0.612	5.5591e-170	1	MRTFB
CUNH9orf116	3.74407e-174	0.413176	0.591	0.182	7.28147e-170	1	CUNH9orf116
IRAK1BP1	3.74617e-174	0.517811	0.397	0.109	7.28555e-170	1	IRAK1BP1
MAP1A	4.32392e-174	0.46335	0.434	0.122	8.40916e-170	1	MAP1A
URB1	9.68219e-174	0.607078	0.508	0.174	1.88299e-169	1	URB1
BRCA1	1.9233e-173	0.579267	0.517	0.175	3.74042e-169	1	BRCA1
GANC	2.23449e-173	0.702225	0.638	0.277	4.34564e-169	1	GANC
KIAA1671	3.7769e-173	0.599051	0.598	0.234	7.34531e-169	1	KIAA1671
WDR47	4.90352e-173	0.58122	0.566	0.211	9.53637e-169	1	WDR47
CUNH17orf97	3.25266e-172	0.435222	0.445	0.125	6.32578e-168	1	CUNH17orf97
DCC	3.42621e-172	0.653728	0.323	0.073	6.6633e-168	1	DCC
TSPAN2	5.86e-172	0.533282	0.419	0.12	1.13965e-167	1	TSPAN2
CUNH7orf57	6.96461e-172	0.520907	0.441	0.131	1.35448e-167	1	CUNH7orf57
MBNL2	7.75545e-172	0.717821	0.987	0.889	1.50828e-167	1	MBNL2
LOC107497424	7.91469e-172	0.365383	0.281	0.054	1.53925e-167	1	LOC107497424
CORO2A	1.39055e-171	0.5556	0.506	0.171	2.70433e-167	1	CORO2A
LOC107516725	5.90546e-171	0.429199	0.398	0.107	1.14849e-166	1	LOC107516725
CUNH16orf46	1.17113e-170	0.435687	0.441	0.13	2.27761e-166	1	CUNH16orf46
CUNH20orf96	6.88392e-170	0.388652	0.322	0.072	1.33878e-165	1	CUNH20orf96
RNF182	3.68712e-169	0.390434	0.265	0.049	7.17071e-165	1	RNF182
LRRC6	1.1293e-168	0.427995	0.413	0.114	2.19625e-164	1	LRRC6
SLC13A3	1.69774e-168	0.465523	0.325	0.076	3.30177e-164	1	SLC13A3
DCDC2	5.29463e-168	0.566296	0.357	0.09	1.0297e-163	1	DCDC2
RSPH9	5.44549e-168	0.46584	0.486	0.151	1.05904e-163	1	RSPH9
CDKL2	5.97447e-168	0.557066	0.6	0.232	1.16191e-163	1	CDKL2
SPATA13	7.17637e-168	0.840129	0.818	0.592	1.39566e-163	1	SPATA13
WDR90	8.45832e-168	0.350814	0.309	0.067	1.64497e-163	1	WDR90
NME7	1.95628e-167	0.557552	0.541	0.199	3.80458e-163	1	NME7
SLITRK4	2.01206e-167	0.505703	0.378	0.1	3.91306e-163	1	SLITRK4
LOC107517572	5.03167e-167	0.451365	0.458	0.14	9.7856e-163	1	LOC107517572
PPM1E	1.02504e-166	0.590037	0.324	0.077	1.99349e-162	1	PPM1E
LOC107518768	1.60913e-166	0.439121	0.269	0.052	3.12943e-162	1	LOC107518768
SNAPC3	1.78226e-166	0.568514	0.576	0.221	3.46614e-162	1	SNAPC3
LOC107517396	2.25971e-166	0.408092	0.342	0.082	4.39468e-162	1	LOC107517396
ZMYND10	2.34235e-166	0.39341	0.365	0.093	4.55541e-162	1	ZMYND10
LOC118615026	7.49945e-166	0.408283	0.331	0.078	1.45849e-161	1	LOC118615026
ZDHHC21	1.20514e-165	0.652533	0.588	0.247	2.34375e-161	1	ZDHHC21
TMTC2	2.32911e-165	0.753561	0.558	0.218	4.52965e-161	1	TMTC2
LRRC10B	1.29386e-164	0.476971	0.483	0.148	2.5163e-160	1	LRRC10B
CUNH1orf189	2.34373e-164	0.355612	0.591	0.187	4.55808e-160	1	CUNH1orf189
ZNF213	2.72388e-164	0.408121	0.334	0.081	5.29739e-160	1	ZNF213
ANXA13	3.18161e-164	0.487264	0.494	0.156	6.1876e-160	1	ANXA13
CEP41	3.44151e-163	0.454043	0.406	0.118	6.69305e-159	1	CEP41
NRSN2	3.54507e-163	0.383054	0.341	0.084	6.89445e-159	1	NRSN2
TMC3	3.74775e-163	0.444427	0.36	0.093	7.28862e-159	1	TMC3
PRR14L	5.92252e-162	0.681102	0.877	0.649	1.15181e-157	1	PRR14L
SLF1	1.06978e-161	0.513887	0.446	0.143	2.08051e-157	1	SLF1
ABHD18	8.39828e-161	0.615806	0.596	0.247	1.6333e-156	1	ABHD18
ATP4B	8.52452e-160	0.551787	0.449	0.134	1.65785e-155	1	ATP4B
SLCO3A1	8.78926e-160	0.565123	0.688	0.3	1.70933e-155	1	SLCO3A1
CUNH20orf194	9.43596e-160	0.814193	0.829	0.583	1.83511e-155	1	CUNH20orf194
LOC118611376	9.49876e-160	0.375972	0.344	0.087	1.84732e-155	1	LOC118611376
TNIK	7.74623e-159	0.849449	0.802	0.526	1.50649e-154	1	TNIK
ARL6	1.11657e-158	0.472949	0.439	0.138	2.1715e-154	1	ARL6
KCNRG	1.62124e-158	0.46701	0.475	0.154	3.15298e-154	1	KCNRG
ST8SIA5	3.42717e-158	0.310672	0.255	0.048	6.66516e-154	1	ST8SIA5
RRAGD	4.35176e-158	0.476314	0.466	0.15	8.46331e-154	1	RRAGD
RUBCNL	8.50203e-158	0.63908	0.297	0.068	1.65347e-153	1	RUBCNL
DNAJB13	1.43639e-157	0.394265	0.513	0.162	2.79349e-153	1	DNAJB13
ZNF704	4.63776e-157	0.448926	0.341	0.088	9.01951e-153	1	ZNF704
OSBPL6	6.93489e-157	0.715589	0.971	0.854	1.3487e-152	1	OSBPL6
PASK	7.64458e-157	0.296778	0.251	0.047	1.48672e-152	1	PASK
MLF1	7.89018e-157	0.592777	0.797	0.428	1.53448e-152	1	MLF1
TRA2A	8.64654e-157	0.621174	0.916	0.802	1.68158e-152	1	TRA2A
HIPK3	9.79778e-157	0.607624	0.951	0.808	1.90547e-152	1	HIPK3
KREMEN1	1.69005e-156	0.501557	0.437	0.142	3.28681e-152	1	KREMEN1
INTU	2.32651e-156	0.437586	0.372	0.103	4.5246e-152	1	INTU
ERMARD	2.98745e-156	0.576512	0.619	0.265	5.81e-152	1	ERMARD
LOC107519524	1.08505e-155	0.464982	0.4	0.12	2.11021e-151	1	LOC107519524
CAMK4	1.2795e-155	0.713961	0.486	0.178	2.48837e-151	1	CAMK4
CEP19	1.31232e-155	0.508689	0.506	0.181	2.5522e-151	1	CEP19
PSD3	2.38649e-155	0.722664	0.886	0.713	4.64124e-151	1	PSD3
LIMA1	3.40172e-155	0.694859	0.796	0.468	6.61566e-151	1	LIMA1
KIAA1549L	4.30347e-155	0.418667	0.267	0.055	8.3694e-151	1	KIAA1549L
CDH20	8.22491e-155	0.663695	0.264	0.054	1.59958e-150	1	CDH20
NINL	2.70699e-154	0.611228	0.641	0.286	5.26455e-150	1	NINL
SGCG	6.27671e-154	0.404754	0.27	0.056	1.2207e-149	1	SGCG
RNF169	1.04242e-153	0.685238	0.857	0.652	2.0273e-149	1	RNF169
IFT43	2.25818e-153	0.486811	0.484	0.171	4.39172e-149	1	IFT43
KLHL8	2.62715e-153	0.621207	0.518	0.2	5.10928e-149	1	KLHL8
PPP1R36	6.34382e-153	0.546064	0.439	0.143	1.23375e-148	1	PPP1R36
TTC6	7.00123e-153	0.756778	0.799	0.532	1.3616e-148	1	TTC6
ABHD2	8.76814e-153	0.621675	0.759	0.426	1.70523e-148	1	ABHD2
FUZ	1.03375e-152	0.453595	0.466	0.157	2.01043e-148	1	FUZ
NIBAN1	1.08894e-152	0.673683	0.87	0.634	2.11777e-148	1	NIBAN1
TAPT1	1.46141e-152	0.582157	0.662	0.306	2.84214e-148	1	TAPT1
SPIDR	2.42821e-152	0.864598	0.804	0.585	4.72238e-148	1	SPIDR
PREPL	3.70927e-152	0.558906	0.539	0.213	7.21378e-148	1	PREPL
KIF3A	7.8959e-152	0.505526	0.564	0.213	1.5356e-147	1	KIF3A
CUBN	8.20317e-152	0.582195	0.474	0.17	1.59535e-147	1	CUBN
PALM2AKAP2	8.56122e-152	0.365497	0.783	0.427	1.66499e-147	1	PALM2AKAP2
LOC107510884	8.90442e-152	0.474943	0.406	0.124	1.73173e-147	1	LOC107510884
UBXN10	9.42771e-152	0.439295	0.476	0.156	1.8335e-147	1	UBXN10
CFAP410	1.57651e-151	0.401436	0.368	0.104	3.06599e-147	1	CFAP410
TRAM1L1	2.73926e-151	0.716836	0.48	0.175	5.32731e-147	1	TRAM1L1
LOC107517680	5.06765e-150	0.386974	0.285	0.065	9.85556e-146	1	LOC107517680
COQ7	1.06501e-149	0.514432	0.481	0.174	2.07123e-145	1	COQ7
CCDC78	3.45925e-149	0.367825	0.345	0.092	6.72755e-145	1	CCDC78
CLU	3.64882e-149	0.691801	0.931	0.681	7.09623e-145	1	CLU
PLCE1	6.91717e-149	0.553719	0.824	0.48	1.34525e-144	1	PLCE1
DMXL2	7.03576e-149	0.633456	0.653	0.302	1.36831e-144	1	DMXL2
PLEKHM3	1.11943e-148	0.621624	0.606	0.268	2.17708e-144	1	PLEKHM3
CBY1	1.49393e-148	0.413093	0.424	0.133	2.90539e-144	1	CBY1
PIWIL3	2.50983e-148	0.369512	0.27	0.058	4.88112e-144	1	PIWIL3
C6	2.72377e-148	0.471473	0.341	0.089	5.29718e-144	1	C6
LOC107503562	6.75533e-148	0.436299	0.408	0.127	1.31378e-143	1	LOC107503562
AGBL3	9.35616e-148	0.393043	0.295	0.069	1.81959e-143	1	AGBL3
TTLL1	1.42887e-147	0.434096	0.482	0.168	2.77886e-143	1	TTLL1
CUNH4orf47	2.17492e-147	0.429124	0.379	0.11	4.22978e-143	1	CUNH4orf47
METTL15	2.31299e-147	0.662143	0.557	0.234	4.49829e-143	1	METTL15
ANAPC5	4.41035e-147	0.501058	0.534	0.208	8.57724e-143	1	ANAPC5
MTM1	1.05703e-146	0.518063	0.471	0.169	2.05571e-142	1	MTM1
KIAA1549	1.50005e-146	0.47721	0.399	0.124	2.9173e-142	1	KIAA1549
DENND1A	2.08742e-146	0.623853	0.645	0.3	4.05962e-142	1	DENND1A
EIF4E3	4.51461e-146	0.643025	0.572	0.242	8.78002e-142	1	EIF4E3
RHPN1	8.80578e-146	0.33832	0.322	0.082	1.71255e-141	1	RHPN1
SFI1	1.09182e-144	0.450547	0.419	0.136	2.12337e-140	1	SFI1
FAM166B	4.56081e-144	0.325984	0.503	0.161	8.86987e-140	1	FAM166B
WHRN	3.3985e-143	0.346611	0.259	0.056	6.60941e-139	1	WHRN
IFT80	4.04093e-143	0.634874	0.867	0.647	7.85879e-139	1	IFT80
TCTN3	5.42218e-143	0.316843	0.282	0.065	1.0545e-138	1	TCTN3
LOC107521500	2.42812e-142	0.378967	0.496	0.163	4.72221e-138	1	LOC107521500
SPA17	5.15377e-142	0.514368	0.715	0.334	1.00231e-137	1	SPA17
DNAJA4	8.29308e-142	0.462983	0.571	0.223	1.61284e-137	1	DNAJA4
SFXN5	3.9539e-141	0.461682	0.42	0.14	7.68955e-137	1	SFXN5
LOC107517109	9.31121e-141	0.504929	0.527	0.212	1.81084e-136	1	LOC107517109
BTBD8	4.19679e-140	0.520916	0.422	0.143	8.16191e-136	1	BTBD8
CEP135	8.39192e-140	0.531232	0.482	0.178	1.63206e-135	1	CEP135
LYRM7	8.82083e-140	0.403834	0.351	0.101	1.71547e-135	1	LYRM7
SPAG16	1.01268e-139	0.745354	0.866	0.647	1.96946e-135	1	SPAG16
LMAN2L	1.11873e-139	0.420523	0.379	0.117	2.1757e-135	1	LMAN2L
FAM149B1	1.49836e-139	0.53933	0.438	0.152	2.91401e-135	1	FAM149B1
LOC107514242	1.74996e-139	0.438663	0.683	0.296	3.40333e-135	1	LOC107514242
SGCD	2.95577e-139	0.585819	0.305	0.078	5.74839e-135	1	SGCD
KIZ	1.05177e-138	0.622799	0.68	0.352	2.04548e-134	1	KIZ
XK	1.08715e-138	0.471654	0.413	0.137	2.11428e-134	1	XK
HPS3	1.66321e-138	0.539199	0.503	0.199	3.23461e-134	1	HPS3
TAF1A	1.66796e-138	0.433289	0.422	0.143	3.24384e-134	1	TAF1A
PARD3B	3.41757e-138	0.527091	0.985	0.922	6.64648e-134	1	PARD3B
PRSS12	5.68217e-138	0.400667	0.297	0.075	1.10507e-133	1	PRSS12
LIMK2	9.42519e-138	0.543881	0.629	0.295	1.83301e-133	1	LIMK2
BICRAL	1.21109e-137	0.766575	0.812	0.613	2.35533e-133	1	BICRAL
ATF7IP2	3.18682e-137	0.454599	0.333	0.093	6.19772e-133	1	ATF7IP2
METTL17	1.92341e-136	0.412004	0.381	0.12	3.74065e-132	1	METTL17
LOC118603773	3.1394e-136	0.439876	0.276	0.066	6.1055e-132	1	LOC118603773
SYNE3	5.22243e-135	0.391998	0.352	0.104	1.01566e-130	1	SYNE3
LOC118601765	7.55036e-135	0.421082	0.371	0.115	1.46839e-130	1	LOC118601765
CUNH2orf73	1.65093e-134	0.332054	0.265	0.061	3.21073e-130	1	CUNH2orf73
NUDT4	2.23488e-134	0.671892	0.704	0.379	4.3464e-130	1	NUDT4
PHKB	2.40672e-134	0.538336	0.621	0.293	4.6806e-130	1	PHKB
LOC107500408	7.18641e-134	0.418911	0.53	0.206	1.39761e-129	1	LOC107500408
RIBC1	6.65963e-133	0.470179	0.467	0.174	1.29517e-128	1	RIBC1
ODAD3	1.53707e-132	0.33706	0.297	0.076	2.98929e-128	1	ODAD3
RSPH3	3.82119e-132	0.380528	0.332	0.094	7.43145e-128	1	RSPH3
DAPK11	4.72901e-132	0.698554	0.9	0.793	9.19699e-128	1	DAPK1
WDR92	1.29394e-131	0.499689	0.516	0.213	2.51645e-127	1	WDR92
CASZ1	1.43483e-131	0.587974	0.702	0.377	2.79045e-127	1	CASZ1
TTLL10	2.03735e-131	0.320949	0.254	0.056	3.96224e-127	1	TTLL10
APPL2	2.09299e-131	0.653909	0.478	0.188	4.07046e-127	1	APPL2
GLCCI1	3.81946e-131	0.655599	0.514	0.216	7.42809e-127	1	GLCCI1
FER	6.22768e-131	0.727631	0.841	0.696	1.21116e-126	1	FER
B3GNT2	7.29576e-131	0.528098	0.637	0.29	1.41888e-126	1	B3GNT2
FAM183A	8.50532e-131	0.290889	0.514	0.172	1.65412e-126	1	FAM183A
PKHD1	1.17623e-130	0.560041	0.31	0.086	2.28754e-126	1	PKHD1
OLFML2A	1.48976e-130	0.362023	0.358	0.109	2.89729e-126	1	OLFML2A
DNAAF4	2.84256e-130	0.385584	0.416	0.136	5.52821e-126	1	DNAAF4
HS2ST1	2.87438e-130	0.689644	0.617	0.302	5.5901e-126	1	HS2ST1
IQCB1	3.49223e-130	0.535726	0.497	0.198	6.7917e-126	1	IQCB1
DNAJB6	1.24236e-129	0.536549	0.797	0.479	2.41615e-125	1	DNAJB6
EVL	1.5134e-129	0.468502	0.476	0.182	2.94326e-125	1	EVL
GPD1L	1.69079e-129	0.561311	0.676	0.351	3.28825e-125	1	GPD1L
KHNYN	2.63765e-129	0.520711	0.487	0.194	5.12971e-125	1	KHNYN
GRIN2A	3.77361e-128	0.405938	0.263	0.063	7.33892e-124	1	GRIN2A
NEDD4L	4.65746e-128	0.495558	0.98	0.866	9.05784e-124	1	NEDD4L
HSD11B1L	4.68183e-128	0.379723	0.421	0.142	9.10522e-124	1	HSD11B1L
TRDMT1	4.90511e-128	0.478834	0.541	0.227	9.53947e-124	1	TRDMT1
CDH13	7.41049e-128	0.709505	0.405	0.142	1.44119e-123	1	CDH13
CACHD11	8.1724e-128	0.70573	0.782	0.533	1.58937e-123	1	CACHD1
HECTD1	9.59143e-128	0.585707	0.885	0.733	1.86534e-123	1	HECTD1
ADAMTS18	1.31679e-127	0.750474	0.579	0.274	2.56089e-123	1	ADAMTS18
LOC107517133	5.29709e-127	0.33864	0.325	0.093	1.03018e-122	1	LOC107517133
MAP3K13	1.99234e-126	0.585725	0.669	0.353	3.87471e-122	1	MAP3K13
PIFO	2.90489e-126	0.338837	0.471	0.159	5.64943e-122	1	PIFO
XPNPEP3	3.28078e-126	0.430006	0.386	0.13	6.38045e-122	1	XPNPEP3
APOBEC4	3.55001e-126	0.392439	0.374	0.118	6.90405e-122	1	APOBEC4
MITF	5.87696e-126	0.663551	0.825	0.601	1.14295e-121	1	MITF
IKZF21	6.83124e-126	0.595667	0.646	0.331	1.32854e-121	1	IKZF2
KCNAB1	1.04457e-125	0.585363	0.255	0.061	2.03149e-121	1	KCNAB1
MICU3	1.12447e-125	0.546977	0.539	0.237	2.18688e-121	1	MICU3
SPICE1	1.81773e-125	0.440089	0.442	0.163	3.53512e-121	1	SPICE1
CUNH22orf23	3.06185e-125	0.357854	0.432	0.144	5.95468e-121	1	CUNH22orf23
DIS3L2	5.30854e-125	0.556595	0.694	0.372	1.03241e-120	1	DIS3L2
ATP2A2	6.76102e-125	0.588198	0.856	0.695	1.31488e-120	1	ATP2A2
SINHCAF	1.32321e-124	0.506205	0.661	0.317	2.57338e-120	1	SINHCAF
USP6NL	1.91557e-124	0.615946	0.792	0.572	3.7254e-120	1	USP6NL
FAM171A1	2.02091e-124	0.582206	0.611	0.3	3.93026e-120	1	FAM171A1
CCDC69	4.00635e-124	0.381677	0.411	0.14	7.79156e-120	1	CCDC69
ANK3	4.60575e-124	0.613406	0.984	0.892	8.95727e-120	1	ANK3
LOC107499119	5.16203e-124	0.379899	0.379	0.126	1.00391e-119	1	LOC107499119
RBKS	5.52602e-124	0.554633	0.407	0.148	1.0747e-119	1	RBKS
PRKD1	5.60534e-124	0.652021	0.657	0.339	1.09013e-119	1	PRKD1
PI4KA	5.94105e-124	0.509316	0.594	0.28	1.15542e-119	1	PI4KA
LOC107502308	1.02781e-123	0.552442	0.682	0.355	1.99889e-119	1	LOC107502308
LDLRAD4	3.33088e-123	0.693955	0.89	0.776	6.4779e-119	1	LDLRAD4
LOC107499124	3.7694e-123	0.386812	0.381	0.128	7.33074e-119	1	LOC107499124
LOC118602851	6.00597e-123	0.367046	0.479	0.172	1.16804e-118	1	LOC118602851
LOC118603916	1.35267e-122	0.319701	0.288	0.076	2.63067e-118	1	LOC118603916
SHANK2	1.92021e-122	0.551313	0.853	0.623	3.73443e-118	1	SHANK2
JAZF1	5.40208e-122	0.671987	0.787	0.563	1.0506e-117	1	JAZF1
LOC118613682	5.45282e-122	0.337007	0.3	0.083	1.06046e-117	1	LOC118613682
SPPL2B	8.77043e-122	0.357705	0.347	0.109	1.70567e-117	1	SPPL2B
SPATA1	2.90434e-121	0.400199	0.314	0.092	5.64836e-117	1	SPATA1
MARCHF101	3.17778e-121	0.438322	0.435	0.158	6.18014e-117	1	MARCHF10
ANO5	4.03867e-121	0.455697	0.358	0.114	7.85441e-117	1	ANO5
PNMA8A	7.48554e-121	0.371147	0.456	0.165	1.45579e-116	1	PNMA8A
PLCH1	1.30736e-120	0.533085	0.585	0.272	2.54255e-116	1	PLCH1
DOP1A	1.31815e-120	0.525079	0.581	0.272	2.56353e-116	1	DOP1A
LRRC72	1.42863e-120	0.550222	0.402	0.145	2.77839e-116	1	LRRC72
FAXDC2	2.79362e-120	0.524721	0.722	0.425	5.43303e-116	1	FAXDC2
LOC107500439	3.15683e-120	0.378323	0.362	0.118	6.1394e-116	1	LOC107500439
CDC14A	3.193e-120	0.58966	0.714	0.398	6.20975e-116	1	CDC14A
BRCA2	5.71181e-120	0.420356	0.347	0.11	1.11083e-115	1	BRCA2
TRAF3IP2	1.17572e-119	0.509509	0.514	0.223	2.28655e-115	1	TRAF3IP2
LOC107516782	1.90121e-119	0.340702	0.376	0.12	3.69747e-115	1	LOC107516782
CCDC15	2.23341e-119	0.498668	0.483	0.198	4.34354e-115	1	CCDC15
COQ8B	2.77948e-119	0.46267	0.496	0.207	5.40553e-115	1	COQ8B
WDR31	4.54375e-119	0.319086	0.317	0.092	8.83668e-115	1	WDR31
RASAL2	6.47902e-119	0.611235	0.766	0.516	1.26004e-114	1	RASAL2
PRKAA2	1.44383e-118	0.502409	0.545	0.246	2.80796e-114	1	PRKAA2
HMGXB3	1.51746e-118	0.394463	0.435	0.164	2.95115e-114	1	HMGXB3
ENKD1	2.97204e-118	0.31543	0.297	0.083	5.78003e-114	1	ENKD1
PTGFR	3.24067e-118	0.451375	0.364	0.121	6.30246e-114	1	PTGFR
DNAJC1	3.70932e-118	0.590821	0.934	0.85	7.21388e-114	1	DNAJC1
MID11	4.53654e-118	0.580421	0.47	0.185	8.82267e-114	1	MID1
DSG2	4.75731e-118	0.560292	0.617	0.304	9.25202e-114	1	DSG2
FAM210B	6.59039e-118	0.494701	0.536	0.238	1.2817e-113	1	FAM210B
NUP160	1.21154e-117	0.407825	0.459	0.176	2.3562e-113	1	NUP160
POC1B	3.32853e-117	0.478076	0.418	0.158	6.47333e-113	1	POC1B
LOC107498078	3.35808e-117	0.354565	0.393	0.137	6.5308e-113	1	LOC107498078
LOC107515678	4.76754e-117	0.311009	0.292	0.081	9.27192e-113	1	LOC107515678
TANGO6	6.27898e-117	0.419154	0.392	0.139	1.22114e-112	1	TANGO6
ASXL3	2.06102e-116	0.3895	0.305	0.088	4.00828e-112	1	ASXL3
PAN3	2.6669e-116	0.501951	0.892	0.76	5.18659e-112	1	PAN3
ZNF214	6.03936e-116	0.356439	0.364	0.12	1.17454e-111	1	ZNF214
MTHFSD	8.81449e-116	0.358432	0.351	0.115	1.71424e-111	1	MTHFSD
FGGY	1.28399e-115	0.533213	0.771	0.501	2.49711e-111	1	FGGY
CUNH1orf159	3.29136e-115	0.297386	0.273	0.072	6.40105e-111	1	CUNH1orf159
LOC118612013	1.72359e-114	0.320241	0.334	0.103	3.35204e-110	1	LOC118612013
LOC107501825	1.7313e-114	0.477401	0.505	0.221	3.36703e-110	1	LOC107501825
PPARGC1A	5.48699e-114	0.34331	0.415	0.146	1.06711e-109	1	PPARGC1A
SESN1	5.93783e-114	0.619184	0.576	0.282	1.15479e-109	1	SESN1
NDUFAF7	8.00303e-114	0.342568	0.315	0.096	1.55643e-109	1	NDUFAF7
LRRC56	1.8322e-113	0.326234	0.318	0.097	3.56327e-109	1	LRRC56
TENM1	2.60934e-113	0.476735	0.296	0.085	5.07464e-109	1	TENM1
FBXL20	4.96906e-113	0.5239	0.564	0.268	9.66382e-109	1	FBXL20
RUFY1	5.45611e-113	0.477407	0.591	0.289	1.0611e-108	1	RUFY1
DGLUCY	6.75285e-113	0.315949	0.283	0.08	1.31329e-108	1	DGLUCY
DENND2C	8.24874e-113	0.337343	0.303	0.089	1.60421e-108	1	DENND2C
CNTLN	8.58823e-113	0.544154	0.604	0.296	1.67024e-108	1	CNTLN
CARMIL1	1.1288e-112	0.485957	0.951	0.846	2.19529e-108	1	CARMIL1
ADSS2	1.95777e-112	0.581992	0.833	0.651	3.80748e-108	1	ADSS2
MAML21	2.54497e-112	0.579586	0.873	0.702	4.94945e-108	1	MAML2
MAP9	5.08811e-112	0.399324	0.362	0.124	9.89535e-108	1	MAP9
CCDC66	1.06599e-111	0.538898	0.633	0.33	2.07314e-107	1	CCDC66
TPGS2	3.04261e-111	0.409092	0.378	0.135	5.91726e-107	1	TPGS2
RAB43	3.3971e-111	0.426376	0.453	0.183	6.60669e-107	1	RAB43
USP24	6.25973e-111	0.581292	0.855	0.716	1.21739e-106	1	USP24
CTNND2	7.83424e-111	0.712483	0.369	0.135	1.5236e-106	1	CTNND2
TSPAN1	2.40136e-110	0.34672	0.639	0.287	4.67016e-106	1	TSPAN1
NBAS	3.36247e-110	0.542913	0.702	0.424	6.53933e-106	1	NBAS
CRACR2B	3.53426e-110	0.431744	0.514	0.224	6.87342e-106	1	CRACR2B
DCUN1D2	3.57057e-110	0.425396	0.411	0.155	6.94404e-106	1	DCUN1D2
KLHDC10	9.81974e-110	0.480248	0.516	0.233	1.90974e-105	1	KLHDC10
SPACA9	1.07223e-109	0.306001	0.468	0.171	2.08527e-105	1	SPACA9
ANKRD44	1.25149e-109	0.639409	0.851	0.737	2.43389e-105	1	ANKRD44
LZTFL1	2.26031e-109	0.342634	0.485	0.188	4.39584e-105	1	LZTFL1
CRACDL1	5.7768e-109	0.52016	0.562	0.268	1.12347e-104	1	CRACDL
KIAA0753	9.94436e-109	0.430179	0.484	0.207	1.93398e-104	1	KIAA0753
TTC23L	1.3226e-108	0.47652	0.37	0.131	2.5722e-104	1	TTC23L
BHLHE41	1.64912e-108	0.387404	0.399	0.146	3.2072e-104	1	BHLHE41
PBLD	1.90411e-108	0.480874	0.433	0.175	3.70311e-104	1	PBLD
ASXL2	2.87011e-108	0.571599	0.744	0.512	5.5818e-104	1	ASXL2
TRMT13	6.58194e-108	0.584488	0.724	0.479	1.28006e-103	1	TRMT13
CUNH12orf75	8.48543e-108	0.364558	0.424	0.157	1.65025e-103	1	CUNH12orf75
HSPA4L	9.47565e-108	0.639865	0.728	0.511	1.84282e-103	1	HSPA4L
LOC107512825	1.03935e-107	0.607991	0.975	0.91	2.02134e-103	1	LOC107512825
TASP1	1.12234e-107	0.566061	0.788	0.579	2.18272e-103	1	TASP1
NPAS3	1.20816e-107	0.570129	0.302	0.094	2.34964e-103	1	NPAS3
CDRT1	2.17958e-107	0.37498	0.388	0.14	4.23885e-103	1	CDRT1
RBL2	3.55387e-107	0.554425	0.782	0.571	6.91156e-103	1	RBL2
MAP3K21	6.33677e-107	0.420435	0.512	0.226	1.23237e-102	1	MAP3K21
CLBA1	1.00894e-106	0.263636	0.258	0.069	1.96219e-102	1	CLBA1
LOC107506366	2.73464e-106	0.490291	0.303	0.095	5.31832e-102	1	LOC107506366
DYNLT2	3.29239e-106	0.404424	0.293	0.09	6.40304e-102	1	DYNLT2
LOC107518832	4.26161e-106	0.307897	0.291	0.087	8.28797e-102	1	LOC107518832
DNALI1	1.36759e-105	0.307451	0.334	0.108	2.65969e-101	1	DNALI1
LOC107509041	1.81608e-105	0.414765	0.472	0.201	3.53191e-101	1	LOC107509041
TIAM1	1.94406e-105	0.373281	0.297	0.09	3.78081e-101	1	TIAM1
IRAK3	1.97121e-105	0.413992	0.406	0.158	3.83361e-101	1	IRAK3
TMEM17	2.02104e-105	0.298521	0.284	0.084	3.93051e-101	1	TMEM17
ATXN7L1	2.59976e-105	0.545564	0.759	0.503	5.056e-101	1	ATXN7L1
SPATA4	1.40941e-104	0.320354	0.354	0.118	2.74103e-100	1	SPATA4
SLC38A6	3.01476e-104	0.40683	0.362	0.132	5.8631e-100	1	SLC38A6
ACTN1	3.21107e-104	0.404057	0.655	0.326	6.24488e-100	1	ACTN1
HDAC9	3.3341e-104	0.600289	0.771	0.559	6.48416e-100	1	HDAC9
ARHGAP26	3.35256e-104	0.566339	0.744	0.502	6.52005e-100	1	ARHGAP26
ZNF229	8.13493e-104	0.289753	0.264	0.074	1.58208e-99	1	ZNF229
MCF2L2	1.21513e-103	0.515518	0.511	0.23	2.36318e-99	1	MCF2L2
AFG1L	1.57194e-103	0.507472	0.453	0.195	3.05711e-99	1	AFG1L
LRIG1	1.68696e-103	0.556044	0.784	0.582	3.28079e-99	1	LRIG1
RCBTB2	3.52618e-103	0.494452	0.492	0.222	6.85772e-99	1	RCBTB2
ERICH1	4.95413e-103	0.398237	0.469	0.196	9.63479e-99	1	ERICH1
ZDHHC23	9.05054e-103	0.315507	0.296	0.092	1.76015e-98	1	ZDHHC23
CSNK2A1	1.42226e-102	0.578175	0.71	0.462	2.76601e-98	1	CSNK2A1
PHTF1	3.28014e-102	0.473484	0.672	0.378	6.37922e-98	1	PHTF1
ADAMTS20	4.25949e-102	0.351996	0.26	0.074	8.28386e-98	1	ADAMTS20
LOC107507102	5.42902e-102	0.473832	0.488	0.218	1.05584e-97	1	LOC107507102
NEO1	1.94807e-101	0.606319	0.822	0.697	3.78861e-97	1	NEO1
TBC1D22B	2.16105e-101	0.395945	0.36	0.131	4.20281e-97	1	TBC1D22B
ATP8B11	2.31978e-101	0.521442	0.76	0.525	4.51151e-97	1	ATP8B1
LOC107510460	2.44525e-101	0.361317	0.281	0.086	4.75552e-97	1	LOC107510460
RGS3	2.65974e-101	0.423667	0.509	0.232	5.17267e-97	1	RGS3
NEK4	4.8538e-101	0.315115	0.366	0.132	9.43966e-97	1	NEK4
STIM1	6.66611e-101	0.475627	0.592	0.304	1.29642e-96	1	STIM1
LOC107514827	1.25393e-100	0.54234	0.357	0.131	2.43864e-96	1	LOC107514827
NALCN	2.35867e-100	0.463703	0.32	0.109	4.58715e-96	1	NALCN
BTC	2.78949e-100	0.423969	0.422	0.172	5.42501e-96	1	BTC
KDM7A	4.03157e-100	0.502449	0.724	0.454	7.84059e-96	1	KDM7A
SOX6	1.83523e-99	0.506067	0.351	0.129	3.56916e-95	1	SOX6
LOC107514617	3.37323e-99	0.39341	0.324	0.11	6.56025e-95	1	LOC107514617
LOC118614952	3.40615e-99	0.399559	0.3	0.099	6.62428e-95	1	LOC118614952
PTPRU	1.05036e-98	0.323392	0.291	0.092	2.04273e-94	1	PTPRU
DLG1	1.15756e-98	0.498767	0.933	0.868	2.25122e-94	1	DLG1
VPS16	1.2928e-98	0.335901	0.358	0.131	2.51424e-94	1	VPS16
APTX	1.33743e-98	0.434087	0.447	0.192	2.60104e-94	1	APTX
ITGAV	4.47992e-98	0.525248	0.715	0.453	8.71255e-94	1	ITGAV
UBE2A	1.20261e-97	0.429162	0.469	0.212	2.33884e-93	1	UBE2A
GOLPH3L	1.5225e-97	0.427782	0.512	0.241	2.96096e-93	1	GOLPH3L
LOC107502185	1.84877e-97	0.433558	0.443	0.188	3.59549e-93	1	LOC107502185
PUM3	8.77149e-97	0.430018	0.521	0.245	1.70588e-92	1	PUM3
AMN1	8.79195e-97	0.511024	0.557	0.277	1.70986e-92	1	AMN1
NCS1	8.95172e-97	0.282353	0.281	0.087	1.74093e-92	1	NCS1
EXPH5	1.18659e-96	0.514672	0.876	0.737	2.30768e-92	1	EXPH5
PYGB	1.53196e-96	0.429503	0.49	0.228	2.97935e-92	1	PYGB
LOC107510457	1.64494e-96	0.29939	0.256	0.074	3.19907e-92	1	LOC107510457
EIF4G3	5.84384e-96	0.520514	0.868	0.772	1.13651e-91	1	EIF4G3
CES1	1.56239e-95	0.372107	0.998	0.907	3.03854e-91	1	CES1
YTHDC1	2.0021e-95	0.40804	0.947	0.875	3.89369e-91	1	YTHDC1
LOC118606628	2.03439e-95	0.303718	0.277	0.087	3.95648e-91	1	LOC118606628
SRSF10	2.03929e-95	0.49334	0.855	0.751	3.96601e-91	1	SRSF10
SETD4	3.33759e-95	0.329461	0.348	0.128	6.49094e-91	1	SETD4
TECPR2	6.31615e-95	0.331796	0.374	0.144	1.22836e-90	1	TECPR2
LENG8	7.0323e-95	0.34705	0.402	0.161	1.36764e-90	1	LENG8
TET3	9.91922e-94	0.459885	0.561	0.286	1.92909e-89	1	TET3
PPP1R32	1.35762e-93	0.283642	0.282	0.088	2.64029e-89	1	PPP1R32
LOC118613844	1.98116e-93	0.395755	0.392	0.16	3.85296e-89	1	LOC118613844
RESF1	2.43165e-93	0.437409	0.513	0.246	4.72907e-89	1	RESF1
NME5	4.95209e-93	0.279464	0.255	0.076	9.63083e-89	1	NME5
TSPAN8	6.22034e-93	0.386814	0.538	0.243	1.20973e-88	1	TSPAN8
RUVBL1	7.64024e-93	0.387464	0.548	0.263	1.48587e-88	1	RUVBL1
LOC107517800	1.10546e-92	0.335913	0.331	0.119	2.14989e-88	1	LOC107517800
MXI1	1.64989e-92	0.464457	0.423	0.184	3.2087e-88	1	MXI1
B9D1	2.61754e-92	0.347118	0.419	0.17	5.09059e-88	1	B9D1
RPRD2	3.08164e-92	0.476992	0.615	0.342	5.99318e-88	1	RPRD2
DPY19L4	4.95822e-92	0.358646	0.394	0.16	9.64274e-88	1	DPY19L4
PRRG4	1.48144e-91	0.367051	0.443	0.185	2.8811e-87	1	PRRG4
PATJ	1.68148e-91	0.440164	0.964	0.897	3.27014e-87	1	PATJ
KIF3B	1.69127e-91	0.373067	0.46	0.205	3.28919e-87	1	KIF3B
LYRM4	1.86783e-91	0.50029	0.46	0.213	3.63256e-87	1	LYRM4
SORT1	2.57633e-91	0.493235	0.8	0.63	5.01044e-87	1	SORT1
SNX2	3.62412e-91	0.504724	0.731	0.51	7.04819e-87	1	SNX2
TTC39C	9.68453e-91	0.351103	0.338	0.125	1.88345e-86	1	TTC39C
SERINC5	1.13111e-90	0.473966	0.778	0.591	2.19978e-86	1	SERINC5
EFCAB2	3.55861e-90	0.45093	0.41	0.178	6.92078e-86	1	EFCAB2
LOC107513201	4.34447e-90	0.757014	0.646	0.42	8.44913e-86	1	LOC107513201
ADAM32	4.39252e-90	0.364745	0.311	0.11	8.54257e-86	1	ADAM32
CFAP126	5.2659e-90	0.298601	0.398	0.15	1.02411e-85	1	CFAP126
DPCD	2.13315e-89	0.280759	0.432	0.173	4.14855e-85	1	DPCD
GTF2E2	2.88736e-89	0.406961	0.532	0.266	5.61535e-85	1	GTF2E2
MED25	4.04257e-89	0.291001	0.328	0.119	7.862e-85	1	MED25
ACAD11	4.36202e-89	0.440235	0.542	0.274	8.48325e-85	1	ACAD11
RAPGEF2	5.19844e-89	0.513677	0.881	0.811	1.01099e-84	1	RAPGEF2
CLIP1	7.52159e-89	0.465952	0.863	0.716	1.4628e-84	1	CLIP1
CAB39L	1.75859e-88	0.529654	0.576	0.312	3.42011e-84	1	CAB39L
CBFA2T2	2.10096e-88	0.512982	0.575	0.311	4.08594e-84	1	CBFA2T2
LOC107504983	2.4367e-88	0.423901	0.348	0.136	4.7389e-84	1	LOC107504983
KIAA0586	2.69872e-88	0.440115	0.49	0.235	5.24847e-84	1	KIAA0586
LMBR1	4.28412e-88	0.336818	0.388	0.157	8.33176e-84	1	LMBR1
FA2H	6.13198e-88	0.328149	0.293	0.101	1.19255e-83	1	FA2H
SIK3	1.0385e-87	0.420123	0.888	0.782	2.01968e-83	1	SIK3
DPY19L1	1.17863e-87	0.411044	0.486	0.233	2.2922e-83	1	DPY19L1
ZBTB44	1.23393e-87	0.552474	0.756	0.571	2.39975e-83	1	ZBTB44
ZCCHC2	1.29485e-87	0.408504	0.507	0.249	2.51822e-83	1	ZCCHC2
ZFYVE9	1.54845e-87	0.463971	0.583	0.312	3.01142e-83	1	ZFYVE9
PLB1	1.63726e-87	0.371148	0.351	0.13	3.18414e-83	1	PLB1
AP3S1	1.658e-87	0.455049	0.575	0.309	3.22448e-83	1	AP3S1
PCNT	1.66507e-87	0.339153	0.462	0.205	3.23823e-83	1	PCNT
UPF2	2.13774e-87	0.471251	0.798	0.607	4.15748e-83	1	UPF2
GPD2	2.81522e-87	0.522927	0.686	0.465	5.47504e-83	1	GPD2
CENATAC	3.12664e-87	0.361975	0.439	0.194	6.08069e-83	1	CENATAC
OXR1	3.24719e-87	0.486278	0.911	0.837	6.31514e-83	1	OXR1
STARD5	3.97664e-87	0.320023	0.306	0.109	7.73376e-83	1	STARD5
PPM1H	8.12962e-87	0.53194	0.822	0.716	1.58105e-82	1	PPM1H
HSP90AA1	8.22788e-87	0.2998	0.995	0.985	1.60016e-82	1	HSP90AA1
NSUN3	9.6879e-87	0.469427	0.442	0.205	1.8841e-82	1	NSUN3
SPATA33	9.89582e-87	0.270624	0.259	0.081	1.92454e-82	1	SPATA33
TANC1	1.59713e-86	0.529208	0.753	0.57	3.1061e-82	1	TANC1
FAM83B	2.27807e-86	0.409922	0.422	0.186	4.43039e-82	1	FAM83B
BCL9	2.62582e-86	0.422141	0.586	0.316	5.1067e-82	1	BCL9
VAPA	4.27475e-86	0.438297	0.897	0.853	8.31354e-82	1	VAPA
PRPF40B	6.16184e-86	0.321629	0.333	0.126	1.19835e-81	1	PRPF40B
ZCCHC14	6.63577e-86	0.418862	0.494	0.24	1.29052e-81	1	ZCCHC14
TMC4	6.69736e-86	0.389517	0.501	0.245	1.3025e-81	1	TMC4
PKD1L31	7.1818e-86	0.362242	0.375	0.151	1.39672e-81	1	PKD1L3
LOC107499135	1.36559e-85	0.332748	0.344	0.133	2.6558e-81	1	LOC107499135
UXS1	1.65217e-85	0.474541	0.656	0.394	3.21313e-81	1	UXS1
PCGF5	2.11155e-85	0.572787	0.665	0.443	4.10655e-81	1	PCGF5
PABPN1	3.44312e-85	0.462357	0.838	0.72	6.69618e-81	1	PABPN1
SPIRE11	3.74929e-85	0.413846	0.542	0.273	7.29161e-81	1	SPIRE1
CRIM1	4.22393e-85	0.452218	0.897	0.805	8.21471e-81	1	CRIM1
ITGB61	7.09009e-85	0.5133	0.597	0.342	1.37888e-80	1	ITGB6
DUSP14	8.74606e-85	0.343316	0.283	0.098	1.70093e-80	1	DUSP14
SIK1	1.08067e-84	0.328059	0.377	0.154	2.10169e-80	1	SIK1
ARHGAP24	1.15344e-84	0.464802	0.387	0.162	2.2432e-80	1	ARHGAP24
LOC118601640	2.6182e-84	0.27053	0.297	0.103	5.09187e-80	1	LOC118601640
XPA	2.92109e-84	0.431541	0.578	0.311	5.68094e-80	1	XPA
MORN2	2.97268e-84	0.277563	0.389	0.154	5.78127e-80	1	MORN2
LYST	3.90756e-84	0.431644	0.79	0.581	7.59943e-80	1	LYST
MARCHF8	4.23497e-84	0.415116	0.585	0.317	8.23617e-80	1	MARCHF8
CUNH1orf194	5.41363e-84	0.315825	0.352	0.138	1.05284e-79	1	CUNH1orf194
FAM53B	7.87005e-84	0.347725	0.486	0.23	1.53057e-79	1	FAM53B
SUGT1	1.47378e-83	0.459023	0.691	0.448	2.8662e-79	1	SUGT1
CCDC57	9.29608e-83	0.31806	0.383	0.158	1.8079e-78	1	CCDC57
FARS2	9.3027e-83	0.606003	0.778	0.65	1.80919e-78	1	FARS2
CEP57L1	1.02158e-82	0.339129	0.356	0.143	1.98677e-78	1	CEP57L1
LOC107499090	2.42422e-82	0.336001	0.328	0.125	4.71462e-78	1	LOC107499090
SMYD3	2.51159e-82	0.613679	0.514	0.264	4.88453e-78	1	SMYD3
ZNF532	1.96391e-81	0.375188	0.47	0.222	3.8194e-77	1	ZNF532
RBM5	2.18713e-81	0.42944	0.805	0.64	4.25354e-77	1	RBM5
RBM23	2.20647e-81	0.346844	0.416	0.187	4.29115e-77	1	RBM23
ZNFX1	2.59253e-81	0.404646	0.661	0.389	5.04195e-77	1	ZNFX1
MVB12B	2.77306e-81	0.424087	0.758	0.536	5.39304e-77	1	MVB12B
SP4	4.13549e-81	0.41694	0.479	0.233	8.0427e-77	1	SP4
GSTCD	4.57289e-81	0.406876	0.303	0.113	8.89335e-77	1	GSTCD
LOC107515295	5.87112e-81	0.350949	0.336	0.13	1.14182e-76	1	LOC107515295
BLVRA	1.1624e-80	0.532271	0.569	0.327	2.26063e-76	1	BLVRA
SDCCAG8	1.46137e-80	0.480518	0.686	0.454	2.84207e-76	1	SDCCAG8
KIF1A	1.94498e-80	0.254587	0.299	0.106	3.7826e-76	1	KIF1A
FRMD4B	2.07249e-80	0.40921	0.564	0.296	4.03057e-76	1	FRMD4B
LNX1	3.35213e-80	0.404233	0.436	0.201	6.51923e-76	1	LNX1
ASAP3	6.02283e-80	0.267835	0.292	0.105	1.17132e-75	1	ASAP3
DGKZ	8.57985e-80	0.318955	0.326	0.127	1.66861e-75	1	DGKZ
SORBS21	1.04923e-79	0.435275	0.646	0.396	2.04054e-75	1	SORBS2
RAB28	1.69006e-79	0.378384	0.412	0.189	3.28684e-75	1	RAB28
RFX7	2.04047e-79	0.503911	0.596	0.346	3.96831e-75	1	RFX7
LOC107502811	2.59783e-79	0.360533	0.397	0.176	5.05226e-75	1	LOC107502811
SLC22A5	2.7294e-79	0.291324	0.285	0.102	5.30814e-75	1	SLC22A5
RALY	3.2012e-79	0.416593	0.63	0.385	6.2257e-75	1	RALY
RANGAP1	3.24343e-79	0.256874	0.292	0.105	6.30781e-75	1	RANGAP1
TEAD1	3.73559e-79	0.358245	0.873	0.772	7.26498e-75	1	TEAD1
FZD6	4.29056e-79	0.372118	0.436	0.205	8.34429e-75	1	FZD6
TMED8	7.28304e-79	0.361045	0.402	0.18	1.41641e-74	1	TMED8
RCBTB1	1.78642e-78	0.364528	0.373	0.161	3.47422e-74	1	RCBTB1
TTC39A	2.36811e-78	0.309013	0.354	0.146	4.6055e-74	1	TTC39A
KANSL1L	2.54518e-78	0.538086	0.72	0.52	4.94986e-74	1	KANSL1L
LOC1074982311	3.44856e-78	0.312242	0.346	0.136	6.70676e-74	1	LOC107498231
TNPO3	4.43315e-78	0.388488	0.494	0.249	8.62159e-74	1	TNPO3
TGDS	8.13544e-78	0.34809	0.437	0.205	1.58218e-73	1	TGDS
FBXW9	8.68069e-78	0.25265	0.296	0.107	1.68822e-73	1	FBXW9
TNFRSF19	8.95749e-78	0.461994	0.713	0.498	1.74205e-73	1	TNFRSF19
MIA2	9.45583e-78	0.445683	0.804	0.669	1.83897e-73	1	MIA2
PBX3	1.34505e-77	0.574974	0.573	0.337	2.61585e-73	1	PBX3
LOC1186128981	1.37051e-77	0.33635	0.74	0.531	2.66537e-73	1	LOC118612898
IFT27	1.47195e-77	0.257384	0.309	0.115	2.86265e-73	1	IFT27
MAST41	2.24426e-77	0.42853	0.76	0.588	4.36463e-73	1	MAST4
NIN	2.80597e-77	0.419665	0.463	0.225	5.45706e-73	1	NIN
ACSF2	3.03982e-77	0.429167	0.752	0.55	5.91185e-73	1	ACSF2
ZCWPW2	6.51866e-77	0.511493	0.514	0.271	1.26775e-72	1	ZCWPW2
ZNF215	9.32528e-77	0.271281	0.254	0.086	1.81358e-72	1	ZNF215
PPP2R5C	1.10497e-76	0.374323	0.571	0.308	2.14894e-72	1	PPP2R5C
ZDHHC13	1.31392e-76	0.325289	0.354	0.147	2.55531e-72	1	ZDHHC13
CUNH8orf37	1.82364e-76	0.336632	0.394	0.175	3.54662e-72	1	CUNH8orf37
RGL1	2.02915e-76	0.399032	0.433	0.203	3.94629e-72	1	RGL1
LOC118612027	2.28296e-76	0.265673	0.28	0.099	4.43991e-72	1	LOC118612027
LUC7L3	2.41425e-76	0.356667	0.941	0.86	4.69523e-72	1	LUC7L3
ARHGEF40	3.50297e-76	0.3401	0.394	0.175	6.81257e-72	1	ARHGEF40
ZNF713	3.91963e-76	0.511592	0.436	0.209	7.62289e-72	1	ZNF713
DDX10	4.05455e-76	0.420401	0.625	0.368	7.88529e-72	1	DDX10
SYAP1	4.4389e-76	0.315361	0.558	0.279	8.63276e-72	1	SYAP1
SSBP4	5.79202e-76	0.270308	0.314	0.121	1.12643e-71	1	SSBP4
RANBP17	7.75156e-76	0.436115	0.463	0.226	1.50752e-71	1	RANBP17
PDSS2	1.20389e-75	0.517561	0.51	0.277	2.34132e-71	1	PDSS2
AGPAT3	3.00814e-75	0.352811	0.551	0.298	5.85023e-71	1	AGPAT3
LRRC8B1	3.38187e-75	0.277501	0.535	0.266	6.57706e-71	1	LRRC8B
MORF4L2	4.35408e-75	0.441745	0.825	0.728	8.46781e-71	1	MORF4L2
RNPC3	4.79701e-75	0.434168	0.763	0.568	9.32923e-71	1	RNPC3
JAG1	4.87595e-75	0.332355	0.412	0.187	9.48275e-71	1	JAG1
DEGS2	1.56912e-74	0.270753	0.296	0.111	3.05162e-70	1	DEGS2
C2CD5	3.28068e-74	0.36891	0.39	0.177	6.38026e-70	1	C2CD5
RBM20	3.35311e-74	0.359181	0.312	0.124	6.52113e-70	1	RBM20
PPP1R16A	4.46342e-74	0.257027	0.274	0.099	8.68045e-70	1	PPP1R16A
SIX4	7.72892e-74	0.301568	0.323	0.131	1.50312e-69	1	SIX4
VCPKMT	8.66993e-74	0.279252	0.32	0.128	1.68613e-69	1	VCPKMT
CEP57	2.52281e-73	0.379588	0.5	0.258	4.90637e-69	1	CEP57
UMAD1	2.70854e-73	0.536238	0.693	0.515	5.26756e-69	1	UMAD1
UPF3A	5.56322e-73	0.269446	0.277	0.101	1.08194e-68	1	UPF3A
ESYT2	6.22279e-73	0.382688	0.573	0.327	1.21021e-68	1	ESYT2
PHLPP11	6.57353e-73	0.338625	0.411	0.189	1.27842e-68	1	PHLPP1
LMBRD1	6.58452e-73	0.432823	0.558	0.322	1.28056e-68	1	LMBRD1
CABIN1	2.62196e-72	0.305209	0.373	0.164	5.09919e-68	1	CABIN1
PLEKHB2	3.13136e-72	0.553724	0.693	0.512	6.08986e-68	1	PLEKHB2
DCAF5	6.8136e-72	0.368315	0.509	0.27	1.32511e-67	1	DCAF5
PIK3CB	8.47535e-72	0.523321	0.752	0.613	1.64829e-67	1	PIK3CB
NCOA3	2.64984e-71	0.38327	0.622	0.365	5.15341e-67	1	NCOA3
LOC107498469	2.9211e-71	0.494998	0.489	0.256	5.68096e-67	1	LOC107498469
STX18	6.58891e-71	0.310964	0.439	0.211	1.28141e-66	1	STX18
LOC107502854	8.57239e-71	0.451137	0.695	0.489	1.66716e-66	1	LOC107502854
KALRN	1.67458e-70	0.347928	0.39	0.178	3.25672e-66	1	KALRN
ADHFE1	1.91915e-70	0.407006	0.518	0.283	3.73236e-66	1	ADHFE1
MAST2	3.71048e-70	0.30879	0.259	0.093	7.21614e-66	1	MAST2
ADAMTSL11	1.35236e-69	0.40141	0.866	0.771	2.63007e-65	1	ADAMTSL1
TNFSF15	1.55955e-69	0.326009	0.337	0.142	3.03302e-65	1	TNFSF15
CC2D2A	2.01859e-69	0.37544	0.619	0.361	3.92576e-65	1	CC2D2A
FBXL17	3.05305e-69	0.495054	0.818	0.753	5.93756e-65	1	FBXL17
SRPK2	3.45064e-69	0.471133	0.692	0.496	6.7108e-65	1	SRPK2
SLC11A2	3.54154e-69	0.323226	0.461	0.231	6.88758e-65	1	SLC11A2
TTC17	4.69878e-69	0.406841	0.607	0.372	9.13819e-65	1	TTC17
LOC107519231	5.17191e-69	0.273571	0.28	0.107	1.00583e-64	1	LOC107519231
ATP2C2	7.703e-69	0.33028	0.827	0.657	1.49808e-64	1	ATP2C2
CHCHD6	9.03782e-69	0.429825	0.464	0.24	1.75768e-64	1	CHCHD6
PPP4R1	2.69808e-68	0.374636	0.591	0.343	5.24722e-64	1	PPP4R1
MECOM1	2.98995e-68	0.314738	0.992	0.939	5.81486e-64	1	MECOM
AFF3	3.83299e-68	0.386611	0.361	0.158	7.4544e-64	1	AFF3
LOC107498470	5.12049e-68	0.420213	0.405	0.197	9.95832e-64	1	LOC107498470
KIAA0232	7.49607e-68	0.327295	0.602	0.345	1.45783e-63	1	KIAA0232
ARHGAP44	1.27728e-67	0.441693	0.793	0.636	2.48405e-63	1	ARHGAP44
CFAP20	1.61832e-67	0.31025	0.648	0.372	3.14731e-63	1	CFAP20
ZC2HC1C	1.71295e-67	0.269157	0.368	0.16	3.33135e-63	1	ZC2HC1C
RAPGEF6	1.97393e-67	0.426466	0.736	0.557	3.8389e-63	1	RAPGEF6
MFN1	3.26412e-67	0.376097	0.549	0.313	6.34806e-63	1	MFN1
SCAF8	3.60836e-67	0.407677	0.818	0.705	7.01754e-63	1	SCAF8
GPC4	3.97989e-67	0.32832	0.271	0.105	7.74009e-63	1	GPC4
LOC107499425	5.27683e-67	0.314037	0.333	0.143	1.02624e-62	1	LOC107499425
REV1	1.01734e-66	0.33952	0.575	0.326	1.97853e-62	1	REV1
SLC40A1	1.15098e-66	0.435507	0.485	0.256	2.23843e-62	1	SLC40A1
LOC107521636	1.69042e-66	0.313116	0.279	0.109	3.28753e-62	1	LOC107521636
YAE1	2.0542e-66	0.292954	0.358	0.16	3.99501e-62	1	YAE1
GPBP1L1	2.34958e-66	0.43492	0.79	0.659	4.56946e-62	1	GPBP1L1
EFCAB7	4.36449e-66	0.283132	0.288	0.115	8.48807e-62	1	EFCAB7
MCC	5.93907e-66	0.509657	0.663	0.465	1.15503e-61	1	MCC
ANKRD61	6.42134e-66	0.329706	0.477	0.246	1.24882e-61	1	ANKRD6
GRHL2	6.79694e-66	0.449657	0.747	0.608	1.32187e-61	1	GRHL2
CEP104	6.98577e-66	0.260785	0.347	0.151	1.35859e-61	1	CEP104
EFEMP1	7.22505e-66	0.386993	0.614	0.366	1.40513e-61	1	EFEMP1
INO80B	8.51328e-66	0.291146	0.395	0.185	1.65566e-61	1	INO80B
XPO1	1.03827e-65	0.449436	0.705	0.529	2.01923e-61	1	XPO1
ROCK1	2.38225e-65	0.403126	0.916	0.863	4.633e-61	1	ROCK1
ABLIM1	8.72246e-65	0.392444	0.706	0.497	1.69634e-60	1	ABLIM1
CHIC2	8.90474e-65	0.336933	0.455	0.236	1.73179e-60	1	CHIC2
KDM2B	1.10933e-64	0.260509	0.302	0.124	2.15742e-60	1	KDM2B
CEP250	1.33604e-64	0.265815	0.294	0.119	2.59833e-60	1	CEP250
INTS8	1.87071e-64	0.34234	0.536	0.297	3.63815e-60	1	INTS8
UBN2	1.95552e-64	0.372218	0.518	0.288	3.80309e-60	1	UBN2
SRGAP2	2.44202e-64	0.254679	0.71	0.484	4.74925e-60	1	SRGAP2
PDZD21	2.74093e-64	0.499221	0.689	0.502	5.33057e-60	1	PDZD2
SMYD2	4.31556e-64	0.324692	0.341	0.155	8.3929e-60	1	SMYD2
TMEM64	6.48355e-64	0.268363	0.319	0.135	1.26092e-59	1	TMEM64
EIF2AK1	7.44918e-64	0.32423	0.486	0.262	1.44872e-59	1	EIF2AK1
LOC107518684	8.65823e-64	0.351388	0.44	0.227	1.68385e-59	1	LOC107518684
CEP70	1.25542e-63	0.339644	0.383	0.182	2.44155e-59	1	CEP70
AAGAB	2.04382e-63	0.302391	0.354	0.162	3.97483e-59	1	AAGAB
AZIN1	2.55969e-63	0.3999	0.801	0.681	4.97809e-59	1	AZIN1
HIPK1	3.6576e-63	0.33937	0.564	0.326	7.1133e-59	1	HIPK1
TMCO3	3.78856e-63	0.285539	0.348	0.158	7.36799e-59	1	TMCO3
MDM2	6.38306e-63	0.374859	0.59	0.358	1.24138e-58	1	MDM2
NFATC3	3.95729e-62	0.362606	0.5	0.279	7.69613e-58	1	NFATC3
DHX57	8.114e-62	0.285562	0.405	0.197	1.57801e-57	1	DHX57
AKAP8L	9.02299e-62	0.301765	0.463	0.243	1.75479e-57	1	AKAP8L
PKIB	1.36473e-61	0.471703	0.71	0.57	2.65413e-57	1	PKIB
EPHX21	1.81047e-61	0.394443	0.57	0.338	3.52101e-57	1	EPHX2
SFXN2	2.6088e-61	0.271879	0.258	0.101	5.07359e-57	1	SFXN2
TRIP11	2.81806e-61	0.349149	0.866	0.78	5.48056e-57	1	TRIP11
POLR3B	2.86936e-61	0.296228	0.441	0.224	5.58033e-57	1	POLR3B
RAB9A	5.217e-61	0.364459	0.566	0.339	1.0146e-56	1	RAB9A
TSPAN9	6.15099e-61	0.330786	0.378	0.181	1.19624e-56	1	TSPAN9
TNRC6B	1.31715e-60	0.294988	0.959	0.92	2.5616e-56	1	TNRC6B
RBM6	3.05193e-60	0.359968	0.724	0.523	5.9354e-56	1	RBM6
CHD6	4.91566e-60	0.332033	0.862	0.747	9.55997e-56	1	CHD6
ERBIN	4.9221e-60	0.359738	0.912	0.848	9.57249e-56	1	ERBIN
LRCH3	9.1413e-60	0.361965	0.545	0.322	1.7778e-55	1	LRCH3
RANBP2	1.5615e-59	0.315923	0.886	0.811	3.0368e-55	1	RANBP2
EEPD1	2.74216e-59	0.284452	0.257	0.102	5.33295e-55	1	EEPD1
LOC107514794	3.66643e-59	0.487698	0.719	0.592	7.13048e-55	1	LOC107514794
LOC107513032	3.89323e-59	0.256981	0.266	0.108	7.57155e-55	1	LOC107513032
PCDH7	4.52543e-59	0.457238	0.916	0.814	8.80106e-55	1	PCDH7
SLC25A12	5.37523e-59	0.37392	0.531	0.311	1.04537e-54	1	SLC25A12
MAPKBP1	1.00659e-58	0.250459	0.293	0.124	1.95761e-54	1	MAPKBP1
SPIN1	1.55501e-58	0.341974	0.537	0.318	3.02417e-54	1	SPIN1
GOLGA1	1.70353e-58	0.357728	0.594	0.368	3.31303e-54	1	GOLGA1
ZNF398	4.0359e-58	0.254028	0.321	0.144	7.84902e-54	1	ZNF398
[truncated: 23,520 more rows]

## Sheet: Lung_Trachea_EpiCluster
Cluster	ID
0	Secretory/Club cells
1	Ciliated cells
2	Ciliated cells
3	AT2 cells
4	AT2 cells
5	Ciliated cells
6	AT2 cells
7	Ciliated cells
8	AT1/Suprasal cells
9	Secretory/Club cells
10	Secretory/Club cells
11	AT1/Basal cells
12	Tuft/Brush cells
13	Tuft/Brush cells
14	Ciliated/Mixed cells
15	Secretory/Club cells
16	Ciliated cells
17	Ciliated cells
18	AT1/Basal cells
19	Ciliated cells
20	AT1/Suprasal cells
21	Tuft/Brush cells
22	AT1/Basal cells
23	AT2 cells
