# Supplementary material for: Bat organoids reveal antiviral responses at epithelial surfaces
Source: Nat Immunol. 2025 May 21;26(6):934–46. doi: 10.1038/s41590-025-02155-1 (PMC12133567; doi:10.1038/s41590-025-02155-1)
Supplement: Supplementary file 3 — scRNA-seq cluster information for R. aegyptiacus nasal and bronchial ALI cultures or bat alveolar organoids. [file 41590_2025_2155_MOESM3_ESM.xlsx]

## Sheet: Glossary
Table	Content	Sample
BatAlvOrg_FindAllMarkers!A1	Output from Seurat FindAllMarkers for the bat AlvOrg scRNA-seq dataset	Bat AlvOrg
BatAlvOrg_Cluster!A1	Cluster annotation of bat AlvOrg cell types present in the integrated scRNA-seq dataset	Bat AlvOrg
BatNasal-BronALI_FindAllMarkers'!A1	Output from Seurat FindAllMarkers for the bat NasalALI and BronchialALI integrated bat lung scRNA-seq dataset	Bat Nasal and Bronchial ALI
BatNasal-BronALI_Cluster'!A1	Cluster annotation of bat NasalALI and BronchialALI cell types present in the integrated scRNA-seq dataset	Bat Nasal and Bronchial ALI

## Sheet: BatAlvOrg_FindAllMarkers
	p_val	avg_log2FC	pct.1	pct.2	p_val_adj	cluster	gene
TPT1	8.21508e-214	0.680775	1	0.997	1.47379e-209	0	TPT1
TMSB4X	5.24509e-163	0.870483	0.997	0.96	9.4097e-159	0	TMSB4X
TKT	2.48967e-156	1.19685	0.975	0.953	4.46646e-152	0	TKT
LOC107498375	3.72651e-154	1.1003	0.878	0.687	6.68537e-150	0	LOC107498375
RPL5	9.61465e-151	0.535575	1	0.996	1.72487e-146	0	RPL5
CA9	1.87702e-147	2.13258	0.48	0.138	3.36738e-143	0	CA9
CEBPD	1.24951e-134	1.30272	0.883	0.786	2.24161e-130	0	CEBPD
LOC118602874	1.26223e-133	1.79705	0.539	0.204	2.26444e-129	0	LOC118602874
ERO1A	2.02516e-133	1.78746	0.547	0.223	3.63314e-129	0	ERO1A
TNF	4.97204e-133	1.89588	0.495	0.169	8.91984e-129	0	TNF
SOD2	1.3714e-131	2.35481	0.82	0.798	2.4603e-127	0	SOD2
GAPDH	1.41355e-130	1.35173	0.998	0.98	2.53592e-126	0	GAPDH
RPS11	3.97433e-127	0.522146	1	0.994	7.12995e-123	0	RPS11
ATF4	1.27598e-126	0.670431	0.998	0.987	2.2891e-122	0	ATF4
RPL7A	4.55285e-125	0.530533	1	0.997	8.16782e-121	0	RPL7A
STC2	1.34446e-120	1.48933	0.484	0.165	2.41195e-116	0	STC2
RPL7	7.0559e-120	0.498977	1	0.99	1.26583e-115	0	RPL7
RPS6	6.30786e-119	0.474384	1	0.995	1.13163e-114	0	RPS6
RPL10	1.44241e-116	0.51389	1	0.993	2.58769e-112	0	RPL10
CMPK1	5.98845e-114	0.592517	0.994	0.982	1.07433e-109	0	CMPK1
PLAT	3.3934e-113	1.87624	0.54	0.238	6.08776e-109	0	PLAT
SAT1	1.25931e-112	0.737558	0.995	0.984	2.2592e-108	0	SAT1
RPS4X	2.02336e-112	0.477971	1	0.995	3.62991e-108	0	RPS4X
NFKBIA	1.57428e-110	1.26791	0.918	0.858	2.82425e-106	0	NFKBIA
EGFL7	1.60483e-108	1.58139	0.476	0.187	2.87907e-104	0	EGFL7
IGFBP2	2.44264e-106	1.93563	0.627	0.459	4.38209e-102	0	IGFBP2
LOC107515315	3.51957e-106	2.47417	0.422	0.152	6.3141e-102	0	LOC107515315
BNIP3	1.5583e-104	1.69692	0.61	0.371	2.79558e-100	0	BNIP3
RPL18	8.28431e-103	0.489228	1	0.995	1.4862e-98	0	RPL18
C4BPB	1.02338e-102	1.53682	0.494	0.201	1.83595e-98	0	C4BPB
CDA	1.3376e-100	1.91357	0.39	0.12	2.39966e-96	0	CDA
EIF3E	2.64825e-100	0.474659	0.999	0.993	4.75096e-96	0	EIF3E
ALDOC	7.15328e-100	1.75846	0.38	0.117	1.2833e-95	0	ALDOC
TNFRSF6B	6.24894e-99	0.816802	0.896	0.796	1.12106e-94	0	TNFRSF6B
PAFAH1B3	2.56579e-98	0.755276	0.9	0.821	4.60302e-94	0	PAFAH1B3
LOC107504640	1.09951e-97	1.24834	0.81	0.696	1.97252e-93	0	LOC107504640
FAM13A	1.10746e-97	1.07019	0.825	0.703	1.98677e-93	0	FAM13A
RPS3A	3.14063e-96	0.451298	0.999	0.995	5.63429e-92	0	RPS3A
EEF1A1	2.02957e-95	0.409649	1	0.999	3.64106e-91	0	EEF1A1
BNIP3L	8.39359e-95	0.880078	0.849	0.769	1.50581e-90	0	BNIP3L
CLDN10	7.00969e-94	0.837216	0.88	0.723	1.25754e-89	0	CLDN10
CCL20	2.39839e-93	3.33694	0.326	0.1	4.30271e-89	0	CCL20
RND1	3.48487e-92	2.49604	0.293	0.073	6.25186e-88	0	RND1
C3	3.37483e-91	0.452209	0.958	0.83	6.05444e-87	0	C3
RPS5	4.12299e-90	0.440952	1	0.994	7.39665e-86	0	RPS5
WFDC2	5.68857e-90	0.49837	1	0.996	1.02053e-85	0	WFDC2
PFKL	2.02207e-89	1.16424	0.628	0.383	3.62759e-85	0	PFKL
CLU	4.55397e-88	0.806971	0.837	0.682	8.16983e-84	0	CLU
RPL13	2.70715e-87	0.411646	1	0.996	4.85663e-83	0	RPL13
CSF2	2.84978e-87	2.51644	0.324	0.1	5.1125e-83	0	CSF2
TMEM106B	6.6985e-87	0.51514	0.977	0.963	1.20171e-82	0	TMEM106B
RPS18	8.03822e-87	0.414689	1	0.994	1.44206e-82	0	RPS18
PGK1	1.46628e-86	0.819772	0.927	0.911	2.63051e-82	0	PGK1
SSR2	7.94843e-86	0.508814	0.991	0.976	1.42595e-81	0	SSR2
EGLN3	1.18036e-85	1.23405	0.722	0.633	2.11757e-81	0	EGLN3
TIMP1	4.88822e-85	1.52822	0.919	0.878	8.76947e-81	0	TIMP1
TAC4	1.04314e-84	2.01588	0.347	0.11	1.8714e-80	0	TAC4
FTL	2.83831e-83	0.459396	1	0.995	5.09193e-79	0	FTL
RPL17	1.25289e-82	0.410593	1	0.993	2.24768e-78	0	RPL17
RPL12	2.83165e-81	0.450784	1	0.993	5.07998e-77	0	RPL12
RPL18A	3.39677e-81	0.438415	1	0.994	6.0938e-77	0	RPL18A
ANKRD37	9.55932e-81	1.13996	0.466	0.209	1.71494e-76	0	ANKRD37
LOC107506941	5.19846e-80	0.498899	0.995	0.967	9.32604e-76	0	LOC107506941
GPI	8.02468e-80	0.870357	0.789	0.71	1.43963e-75	0	GPI
LTB	1.49987e-79	1.64087	0.348	0.133	2.69077e-75	0	LTB
SERPINA1	5.81463e-79	0.899928	0.962	0.899	1.04314e-74	0	SERPINA1
METTL23	6.03443e-79	1.02039	0.677	0.456	1.08258e-74	0	METTL23
LOC107521259	7.54772e-79	0.404659	1	0.993	1.35406e-74	0	LOC107521259
C7	1.0493e-78	1.30533	0.534	0.306	1.88245e-74	0	C7
LMAN1	1.6795e-78	0.527849	0.969	0.941	3.01303e-74	0	LMAN1
UGP2	3.10352e-78	0.612912	0.916	0.847	5.56771e-74	0	UGP2
SSR3	1.18317e-77	0.526964	0.984	0.984	2.1226e-73	0	SSR3
CPE	3.50269e-77	1.62515	0.369	0.136	6.28382e-73	0	CPE
RPL11	1.05263e-76	0.40577	1	0.997	1.88843e-72	0	RPL11
LDHA	1.29874e-76	0.790531	0.954	0.931	2.32994e-72	0	LDHA
MSMO1	3.3056e-76	0.958017	0.89	0.844	5.93025e-72	0	MSMO1
LOC107520223	1.02076e-75	1.72055	0.343	0.135	1.83125e-71	0	LOC107520223
TNFSF13	2.75114e-75	0.757834	0.739	0.49	4.93555e-71	0	TNFSF13
RPS9	3.35863e-75	0.370814	1	0.996	6.02539e-71	0	RPS9
LOC107515316	5.98243e-75	2.03745	0.573	0.415	1.07325e-70	0	LOC107515316
CRLF1	7.97353e-75	1.37076	0.592	0.409	1.43045e-70	0	CRLF1
SC5D	5.03152e-74	0.600613	0.96	0.931	9.02656e-70	0	SC5D
BTG3	7.27977e-74	0.591405	0.922	0.871	1.30599e-69	0	BTG3
AK3	1.97962e-73	0.797348	0.868	0.846	3.55144e-69	0	AK3
BTG1	2.28482e-71	0.475622	0.975	0.937	4.09897e-67	0	BTG1
ST6GAL1	2.80002e-71	0.826872	0.475	0.23	5.02323e-67	0	ST6GAL1
NDRG1	3.05218e-71	1.78848	0.262	0.073	5.4756e-67	0	NDRG1
LOC107511262	3.7373e-71	0.581541	0.917	0.823	6.70472e-67	0	LOC107511262
MXI1	6.30869e-71	1.22629	0.402	0.172	1.13178e-66	0	MXI1
RPS16	1.69012e-69	0.407649	1	0.995	3.03208e-65	0	RPS16
CXCL8	5.20106e-69	1.60136	0.398	0.175	9.3307e-65	0	CXCL8
RPL28	5.4759e-69	0.400622	1	0.994	9.82377e-65	0	RPL28
SERPINF1	9.71397e-69	1.46068	0.575	0.385	1.74269e-64	0	SERPINF1
RPL13A	3.13577e-68	0.359635	1	0.993	5.62558e-64	0	RPL13A
ELF3	4.69742e-68	0.755159	0.931	0.881	8.42717e-64	0	ELF3
TRPV2	1.14508e-67	0.867971	0.799	0.712	2.05428e-63	0	TRPV2
CST6	1.17181e-67	0.631259	0.895	0.793	2.10222e-63	0	CST6
CD74	4.97752e-67	1.17021	0.467	0.227	8.92967e-63	0	CD74
JUND	6.10524e-67	0.461104	0.975	0.938	1.09528e-62	0	JUND
RPLP0	4.07302e-66	0.367191	1	0.998	7.307e-62	0	RPLP0
RPL9	4.29952e-66	0.344197	1	0.995	7.71334e-62	0	RPL9
STEAP4	1.49595e-65	1.16142	0.428	0.195	2.68373e-61	0	STEAP4
RPS13	5.98965e-65	0.359391	1	0.993	1.07454e-60	0	RPS13
RPS7	8.8159e-65	0.354698	1	0.997	1.58157e-60	0	RPS7
LOC107515333	1.35632e-64	2.34629	0.431	0.234	2.43324e-60	0	LOC107515333
UBE2B	2.73809e-64	0.410875	0.984	0.978	4.91213e-60	0	UBE2B
TM4SF20	2.85332e-64	1.83937	0.28	0.092	5.11885e-60	0	TM4SF20
SERPINB1	5.73821e-64	1.05311	0.692	0.573	1.02943e-59	0	SERPINB1
CTSE	9.55983e-64	1.31335	0.371	0.157	1.71503e-59	0	CTSE
PLOD2	1.67215e-63	0.910813	0.468	0.233	2.99983e-59	0	PLOD2
TNFAIP3	1.32892e-62	1.34845	0.545	0.344	2.38409e-58	0	TNFAIP3
KDELR1	2.8492e-62	0.490586	0.926	0.876	5.11146e-58	0	KDELR1
PRDX4	3.01646e-62	0.794451	0.767	0.643	5.41153e-58	0	PRDX4
BTF3	4.67222e-62	0.361453	1	0.989	8.38197e-58	0	BTF3
LOC107519335	7.23728e-62	0.375034	0.997	0.993	1.29837e-57	0	LOC107519335
LOC107511910	1.23086e-61	1.29227	0.413	0.205	2.20816e-57	0	LOC107511910
APLP2	2.88209e-61	0.331805	0.999	0.989	5.17047e-57	0	APLP2
EIF4A2	4.19216e-61	0.479978	0.933	0.864	7.52074e-57	0	EIF4A2
PDLIM1	7.57482e-60	0.454406	0.98	0.973	1.35892e-55	0	PDLIM1
MMP1	1.20972e-59	1.129	0.734	0.65	2.17024e-55	0	MMP1
SELENOK	2.28547e-59	0.649817	0.898	0.843	4.10014e-55	0	SELENOK
RPS2	3.33524e-59	0.339994	1	0.998	5.98342e-55	0	RPS2
TMF1	1.13861e-58	0.551327	0.847	0.77	2.04266e-54	0	TMF1
TMPRSS4	1.30856e-58	0.953689	0.456	0.24	2.34756e-54	0	TMPRSS4
KDELR3	4.56524e-58	1.34995	0.326	0.141	8.19004e-54	0	KDELR3
CXCL16	7.57911e-58	0.558356	0.878	0.829	1.35969e-53	0	CXCL16
PPIB	7.74493e-58	0.386434	0.999	0.994	1.38944e-53	0	PPIB
NPM1	1.2787e-57	0.308562	0.999	0.995	2.29399e-53	0	NPM1
B2M	9.76404e-57	0.336474	1	0.998	1.75167e-52	0	B2M
LOC107519524	1.19363e-56	1.28963	0.315	0.14	2.14137e-52	0	LOC107519524
LOC107521772	2.3425e-56	1.56125	0.25	0.082	4.20245e-52	0	LOC107521772
RPL19	2.40265e-56	0.341457	1	0.996	4.31035e-52	0	RPL19
SOX9	2.40423e-56	1.02843	0.45	0.24	4.31318e-52	0	SOX9
LOC118602817	3.99212e-56	0.467573	0.898	0.808	7.16187e-52	0	LOC118602817
LOC107508024	1.57815e-55	0.665915	0.985	0.921	2.8312e-51	0	LOC107508024
FAM162A	1.95879e-55	0.475341	0.978	0.974	3.51407e-51	0	FAM162A
ADD3	2.1195e-55	0.82767	0.474	0.255	3.80239e-51	0	ADD3
FTH1	2.20187e-55	0.656928	1	0.997	3.95016e-51	0	FTH1
RAVER2	3.61914e-55	1.17646	0.362	0.162	6.49274e-51	0	RAVER2
TMEM135	1.51907e-54	0.798844	0.76	0.713	2.72522e-50	0	TMEM135
RPSA	3.15626e-53	0.322924	1	0.994	5.66234e-49	0	RPSA
RPL21	3.39775e-53	0.298103	1	0.992	6.09557e-49	0	RPL21
GABARAPL2	9.29665e-53	0.368438	0.965	0.944	1.66782e-48	0	GABARAPL2
RPL3	1.19773e-52	0.296884	1	0.993	2.14873e-48	0	RPL3
BHLHE40	2.26477e-52	0.918246	0.485	0.267	4.06301e-48	0	BHLHE40
RAMP1	4.18452e-52	0.799889	0.81	0.701	7.50703e-48	0	RAMP1
LRPAP1	6.39056e-52	0.296685	0.998	0.996	1.14647e-47	0	LRPAP1
P4HA1	7.76683e-52	0.784669	0.821	0.805	1.39337e-47	0	P4HA1
JTB	9.48757e-52	0.373065	0.994	0.981	1.70207e-47	0	JTB
TNFAIP2	1.0352e-51	0.884322	0.802	0.744	1.85715e-47	0	TNFAIP2
ALDOA	1.86798e-51	0.460823	0.984	0.969	3.35116e-47	0	ALDOA
PTN	2.29607e-51	0.744155	0.427	0.205	4.11915e-47	0	PTN
RPL10A	2.60692e-51	0.30664	1	0.995	4.67681e-47	0	RPL10A
PKM	4.11035e-51	0.323567	1	0.999	7.37397e-47	0	PKM
YPEL3	5.59886e-51	0.565263	0.795	0.677	1.00444e-46	0	YPEL3
KLF12	7.43275e-51	0.692134	0.424	0.211	1.33344e-46	0	KLF12
PDCD1LG2	1.12892e-50	0.92011	0.362	0.173	2.02528e-46	0	PDCD1LG2
P4HB	1.37595e-50	0.473231	0.915	0.884	2.46846e-46	0	P4HB
NDFIP1	1.8344e-50	0.329071	0.99	0.978	3.29091e-46	0	NDFIP1
MFSD4A	2.63634e-50	0.860397	0.368	0.176	4.7296e-46	0	MFSD4A
LOC107519306	1.37324e-49	1.07596	0.425	0.218	2.46359e-45	0	LOC107519306
UBXN1	1.4541e-49	0.386164	0.968	0.94	2.60865e-45	0	UBXN1
LOC107502360	3.01054e-49	0.35404	0.983	0.971	5.40091e-45	0	LOC107502360
LOC107520806	4.14377e-49	0.26916	0.925	0.767	7.43392e-45	0	LOC107520806
TPI1	4.98437e-49	0.531204	0.914	0.894	8.94197e-45	0	TPI1
CUNH2orf88	1.33251e-48	1.67276	0.25	0.098	2.39052e-44	0	CUNH2orf88
PPP1R15A	9.12299e-48	0.490302	0.9	0.837	1.63666e-43	0	PPP1R15A
CAMK2N1	1.89015e-47	0.782947	0.674	0.537	3.39093e-43	0	CAMK2N1
SEC61B	2.19828e-47	0.374648	0.986	0.978	3.94371e-43	0	SEC61B
RPL6	2.64267e-47	0.28257	1	0.994	4.74095e-43	0	RPL6
ENO1	3.56915e-47	0.476223	0.977	0.96	6.40305e-43	0	ENO1
SMS	5.62944e-47	0.602412	0.837	0.784	1.00992e-42	0	SMS
LTC4S	7.5219e-47	0.868473	0.357	0.167	1.34943e-42	0	LTC4S
LOC118614996	1.36665e-46	1.39287	0.609	0.476	2.45177e-42	0	LOC118614996
PHLDA2	2.36393e-46	0.539606	0.861	0.793	4.24089e-42	0	PHLDA2
CFB	3.26773e-46	0.46467	0.839	0.707	5.86231e-42	0	CFB
DKKL1	4.06401e-46	0.919356	0.406	0.222	7.29084e-42	0	DKKL1
RPS3	4.66697e-46	0.272882	1	0.996	8.37255e-42	0	RPS3
TMEM92	5.15302e-46	1.02665	0.386	0.205	9.24451e-42	0	TMEM92
DUSP1	5.65555e-46	0.440466	0.906	0.838	1.01461e-41	0	DUSP1
EDN2	7.61372e-46	1.27739	0.365	0.184	1.3659e-41	0	EDN2
MAN1A1	9.26747e-46	0.636493	0.49	0.293	1.66258e-41	0	MAN1A1
SMIM14	1.25877e-45	0.448293	0.858	0.801	2.25824e-41	0	SMIM14
HSPB8	1.39563e-45	0.707179	0.576	0.366	2.50375e-41	0	HSPB8
EIF3M	4.11139e-45	0.307861	0.98	0.972	7.37584e-41	0	EIF3M
GPX8	8.74557e-45	0.79883	0.4	0.216	1.56895e-40	0	GPX8
TLR2	1.49782e-44	1.11617	0.34	0.167	2.68708e-40	0	TLR2
ARL4A	1.68538e-44	0.974132	0.526	0.326	3.02357e-40	0	ARL4A
GLRX	1.72797e-44	0.568359	0.797	0.724	3.09998e-40	0	GLRX
OSTC	3.12357e-44	0.385273	0.896	0.871	5.60368e-40	0	OSTC
BPIFB1	6.68086e-44	0.76296	0.829	0.754	1.19855e-39	0	BPIFB1
DUSP12	8.2412e-44	0.531744	0.815	0.746	1.47847e-39	0	DUSP12
RETREG1	8.2438e-44	1.24731	0.273	0.116	1.47894e-39	0	RETREG1
ITGAV	8.28511e-44	0.530887	0.731	0.604	1.48635e-39	0	ITGAV
SARAF	1.65111e-43	0.259273	0.994	0.988	2.96209e-39	0	SARAF
NSA2	2.52353e-43	0.467451	0.937	0.906	4.52721e-39	0	NSA2
PDK1	2.6139e-43	1.11049	0.344	0.173	4.68934e-39	0	PDK1
CCDC28B	2.75266e-43	1.30063	0.263	0.117	4.93827e-39	0	CCDC28B
LOC107501597	3.38131e-43	0.300427	1	0.992	6.06607e-39	0	LOC107501597
HSPB1	5.85184e-43	0.716241	0.712	0.603	1.04982e-38	0	HSPB1
SDC4	1.90828e-42	0.816223	0.804	0.759	3.42345e-38	0	SDC4
TRIM4	2.70389e-42	0.561643	0.834	0.805	4.85079e-38	0	TRIM4
REEP5	3.59893e-42	0.290654	0.995	0.992	6.45649e-38	0	REEP5
LOC118609185	4.40011e-42	1.16256	0.372	0.186	7.89379e-38	0	LOC118609185
CSRP2	6.07836e-42	0.676909	0.702	0.556	1.09046e-37	0	CSRP2
RAB7B	8.97459e-42	1.07893	0.292	0.136	1.61004e-37	0	RAB7B
IER5	1.14028e-41	0.751038	0.679	0.55	2.04567e-37	0	IER5
LOC107520166	1.17954e-41	1.36158	0.307	0.145	2.11609e-37	0	LOC107520166
TAT	1.24862e-41	1.22105	0.294	0.146	2.24003e-37	0	TAT
IER3	1.54232e-41	0.790271	0.781	0.743	2.76692e-37	0	IER3
RPS20	2.4765e-41	0.271442	0.998	0.989	4.44285e-37	0	RPS20
FMN2	2.9891e-41	0.561056	0.509	0.329	5.36244e-37	0	FMN2
RPS14	3.13373e-41	0.309326	1	0.995	5.62192e-37	0	RPS14
RPL24	4.94274e-41	0.287747	1	0.996	8.86728e-37	0	RPL24
CEP85L	8.11169e-41	1.34007	0.254	0.105	1.45524e-36	0	CEP85L
BCL10	8.29206e-41	0.54084	0.822	0.733	1.4876e-36	0	BCL10
VDAC2	3.15164e-40	0.363609	0.959	0.946	5.65404e-36	0	VDAC2
LRIF1	3.27792e-40	0.864863	0.407	0.23	5.88059e-36	0	LRIF1
LOC107521498	3.45839e-40	0.336385	0.967	0.943	6.20434e-36	0	LOC107521498
MAP3K8	3.71332e-40	0.830774	0.384	0.215	6.6617e-36	0	MAP3K8
PPP1R3C	4.71622e-40	1.12745	0.339	0.17	8.46089e-36	0	PPP1R3C
CCNG2	6.14526e-40	0.711901	0.497	0.299	1.10246e-35	0	CCNG2
IFNGR2	7.55141e-40	0.661039	0.507	0.317	1.35472e-35	0	IFNGR2
JUN	9.05043e-40	0.376225	0.954	0.927	1.62365e-35	0	JUN
EVA1C	1.16309e-39	0.596961	0.549	0.357	2.08659e-35	0	EVA1C
RB1CC1	1.36927e-39	0.32647	0.903	0.849	2.45647e-35	0	RB1CC1
ATP5MC2	1.4013e-39	0.288473	1	0.992	2.51393e-35	0	ATP5MC2
RPL14	2.46468e-39	0.290285	1	0.995	4.42164e-35	0	RPL14
NFKBIZ	2.84168e-39	0.753341	0.738	0.656	5.09798e-35	0	NFKBIZ
RTRAF	3.026e-39	0.285285	0.993	0.979	5.42865e-35	0	RTRAF
IFNAR2	3.16268e-39	0.676145	0.554	0.381	5.67385e-35	0	IFNAR2
PINK1	4.65771e-39	0.436129	0.834	0.755	8.35594e-35	0	PINK1
RPS24	5.25944e-39	0.295223	1	0.997	9.43544e-35	0	RPS24
CXCL17	5.89835e-39	0.35071	0.993	0.989	1.05816e-34	0	CXCL17
TMEM123	1.15261e-38	0.601472	0.7	0.556	2.06779e-34	0	TMEM123
GNG5	1.27081e-38	0.308855	0.998	0.985	2.27984e-34	0	GNG5
PPA1	2.06069e-38	0.551685	0.906	0.883	3.69688e-34	0	PPA1
WASHC3	5.42828e-38	0.426267	0.855	0.811	9.73833e-34	0	WASHC3
EPHA5	6.48397e-38	0.520272	0.544	0.346	1.16322e-33	0	EPHA5
ACKR3	6.64563e-38	1.24775	0.305	0.149	1.19223e-33	0	ACKR3
RPL29	7.39457e-38	0.271231	1	0.992	1.32659e-33	0	RPL29
PLAAT3	1.28832e-37	0.358839	0.909	0.821	2.31124e-33	0	PLAAT3
LOC107497205	1.7448e-37	0.259223	0.993	0.99	3.13018e-33	0	LOC107497205
PDIA6	3.63005e-37	0.278877	0.997	0.992	6.51232e-33	0	PDIA6
SYDE2	8.26378e-37	0.924275	0.35	0.194	1.48252e-32	0	SYDE2
UBB	8.80792e-37	0.256502	0.999	0.991	1.58014e-32	0	UBB
TNFRSF14	1.22632e-36	0.826276	0.404	0.23	2.20002e-32	0	TNFRSF14
CALCOCO1	1.3616e-36	0.865412	0.336	0.186	2.4427e-32	0	CALCOCO1
P2RX4	2.88189e-36	0.795325	0.383	0.223	5.17012e-32	0	P2RX4
IFI6	4.42822e-36	0.921763	0.348	0.192	7.94423e-32	0	IFI6
FLYWCH2	9.4119e-36	0.916589	0.395	0.231	1.68849e-31	0	FLYWCH2
ETS2	1.80464e-35	0.605789	0.532	0.34	3.23752e-31	0	ETS2
BIK	2.84671e-35	0.75926	0.471	0.293	5.107e-31	0	BIK
IFT52	5.7909e-35	0.71747	0.466	0.294	1.03889e-30	0	IFT52
SQSTM1	8.39169e-35	0.39673	0.958	0.948	1.50547e-30	0	SQSTM1
RAB15	2.7354e-34	0.689184	0.396	0.228	4.90731e-30	0	RAB15
USE1	5.09762e-34	0.472161	0.769	0.671	9.14514e-30	0	USE1
HCFC1R1	5.23928e-34	0.638526	0.8	0.767	9.39927e-30	0	HCFC1R1
YBX3	6.33058e-34	0.377761	0.938	0.93	1.13571e-29	0	YBX3
EIF4B	6.62782e-34	0.320307	0.947	0.937	1.18903e-29	0	EIF4B
CHIC2	9.50566e-34	0.451631	0.747	0.631	1.70532e-29	0	CHIC2
ID4	1.23529e-33	1.05098	0.281	0.142	2.21612e-29	0	ID4
LOC107509948	1.43356e-33	0.656672	0.803	0.774	2.57181e-29	0	LOC107509948
LIG4	1.53985e-33	0.744569	0.424	0.265	2.76249e-29	0	LIG4
EIF3H	1.59322e-33	0.263667	0.993	0.985	2.85823e-29	0	EIF3H
NEPRO	2.01122e-33	0.945204	0.332	0.183	3.60813e-29	0	NEPRO
TMEM30B	2.05233e-33	0.749098	0.415	0.25	3.68188e-29	0	TMEM30B
RPS27A	2.36534e-33	0.275153	1	0.993	4.24343e-29	0	RPS27A
BTG2	3.18501e-33	0.261189	0.947	0.844	5.71392e-29	0	BTG2
RAB32	3.34579e-33	0.647508	0.795	0.743	6.00235e-29	0	RAB32
PRELID2	4.93068e-33	0.978325	0.302	0.15	8.84564e-29	0	PRELID2
NTAN1	8.06141e-33	0.680958	0.559	0.387	1.44622e-28	0	NTAN1
POLR1D	9.49058e-33	0.304057	0.969	0.951	1.70261e-28	0	POLR1D
GADD45A	1.22915e-32	0.507629	0.91	0.887	2.20509e-28	0	GADD45A
ISG15	1.74824e-32	0.330946	0.691	0.615	3.13634e-28	0	ISG15
ARMCX3	1.8546e-32	0.533137	0.5	0.348	3.32715e-28	0	ARMCX3
WRNIP1	1.88482e-32	0.729397	0.418	0.273	3.38136e-28	0	WRNIP1
PLGRKT	2.85056e-32	0.425163	0.917	0.909	5.1139e-28	0	PLGRKT
SLC39A8	3.40531e-32	0.396453	0.849	0.816	6.10912e-28	0	SLC39A8
LOC107505220	5.30064e-32	0.966565	0.566	0.43	9.50935e-28	0	LOC107505220
FCGRT	5.3553e-32	0.264023	0.998	0.99	9.60742e-28	0	FCGRT
AP1S3	8.43738e-32	0.594013	0.629	0.493	1.51367e-27	0	AP1S3
CREB5	1.30432e-31	0.55859	0.546	0.415	2.33995e-27	0	CREB5
EIF1	1.40143e-31	0.289077	1	0.995	2.51416e-27	0	EIF1
GNPDA1	1.78643e-31	0.664445	0.687	0.577	3.20485e-27	0	GNPDA1
PDK3	2.09488e-31	0.631625	0.587	0.43	3.75821e-27	0	PDK3
PNRC1	4.82065e-31	0.298843	0.953	0.904	8.64825e-27	0	PNRC1
ZC3H12C	6.42705e-31	0.69468	0.455	0.28	1.15301e-26	0	ZC3H12C
CDKN2B	8.27325e-31	0.579974	0.447	0.287	1.48422e-26	0	CDKN2B
ARFGAP3	9.31835e-31	0.524283	0.693	0.551	1.67171e-26	0	ARFGAP3
YPEL5	1.03093e-30	0.39158	0.792	0.716	1.84948e-26	0	YPEL5
G0S2	1.10556e-30	1.15883	0.261	0.13	1.98338e-26	0	G0S2
EGR1	1.22618e-30	0.314218	0.916	0.866	2.19977e-26	0	EGR1
SFT2D3	1.40416e-30	0.705027	0.523	0.362	2.51906e-26	0	SFT2D3
ZC2HC1A	1.52834e-30	0.752203	0.399	0.239	2.74185e-26	0	ZC2HC1A
SLC25A40	1.78668e-30	0.540943	0.473	0.313	3.2053e-26	0	SLC25A40
SPG21	1.81705e-30	0.795617	0.409	0.247	3.25979e-26	0	SPG21
LOC107511415	1.91507e-30	0.782558	0.498	0.361	3.43563e-26	0	LOC107511415
VEGFA	2.14635e-30	0.681507	0.6	0.446	3.85055e-26	0	VEGFA
FOS	2.20135e-30	0.413601	0.886	0.853	3.94922e-26	0	FOS
TM7SF2	3.38988e-30	0.78666	0.384	0.23	6.08145e-26	0	TM7SF2
SELENOM	3.83138e-30	0.605851	0.502	0.328	6.87349e-26	0	SELENOM
HS3ST1	4.13962e-30	1.07661	0.258	0.127	7.42647e-26	0	HS3ST1
LOC107511126	6.18971e-30	0.893494	0.273	0.149	1.11043e-25	0	LOC107511126
PWWP2A	7.1382e-30	0.546283	0.456	0.299	1.28059e-25	0	PWWP2A
SF3B6	7.81515e-30	0.32769	0.875	0.851	1.40204e-25	0	SF3B6
LRMDA	8.2596e-30	0.382139	0.4	0.238	1.48177e-25	0	LRMDA
SQOR	9.01119e-30	0.674727	0.383	0.231	1.61661e-25	0	SQOR
PNRC2	1.18842e-29	0.277733	0.984	0.971	2.13202e-25	0	PNRC2
LOC107516467	1.2626e-29	0.569603	0.534	0.383	2.2651e-25	0	LOC107516467
ACAT2	1.33949e-29	0.426013	0.875	0.843	2.40305e-25	0	ACAT2
ICAM1	1.3796e-29	0.655421	0.427	0.264	2.475e-25	0	ICAM1
ATP6V1G1	1.80575e-29	0.344356	0.928	0.911	3.23952e-25	0	ATP6V1G1
LOC107514728	1.83121e-29	0.345274	0.853	0.82	3.28519e-25	0	LOC107514728
PCMTD1	1.89181e-29	0.325381	0.788	0.684	3.3939e-25	0	PCMTD1
PI3	2.15962e-29	0.847485	0.288	0.156	3.87435e-25	0	PI3
RAC1	2.18355e-29	0.3131	0.957	0.946	3.9173e-25	0	RAC1
IFRD1	3.20372e-29	0.551683	0.439	0.276	5.74747e-25	0	IFRD1
LOC107503569	3.26303e-29	1.00214	0.352	0.203	5.85388e-25	0	LOC107503569
CUNH11orf52	3.65974e-29	0.596537	0.498	0.308	6.56558e-25	0	CUNH11orf52
NFKB2	6.42956e-29	1.0222	0.253	0.131	1.15346e-24	0	NFKB2
MMP13	9.94963e-29	0.840455	0.505	0.386	1.78496e-24	0	MMP13
ERP44	1.07021e-28	0.307955	0.884	0.852	1.91996e-24	0	ERP44
DENND4A	1.15187e-28	0.602655	0.395	0.243	2.06645e-24	0	DENND4A
LOC107519463	1.37372e-28	0.795663	0.337	0.196	2.46446e-24	0	LOC107519463
LOC107510674	1.6171e-28	0.385424	0.824	0.777	2.90108e-24	0	LOC107510674
KSR1	3.20913e-28	0.912726	0.26	0.136	5.75717e-24	0	KSR1
RAB34	3.62238e-28	0.647803	0.41	0.253	6.49855e-24	0	RAB34
CITED2	3.74091e-28	0.399343	0.798	0.743	6.71118e-24	0	CITED2
BIRC2	3.74498e-28	0.455006	0.644	0.513	6.71849e-24	0	BIRC2
CEP95	4.64755e-28	0.560964	0.351	0.219	8.3377e-24	0	CEP95
LOC107512430	7.56365e-28	0.718838	0.354	0.208	1.35692e-23	0	LOC107512430
C9orf72	8.82614e-28	0.865213	0.299	0.17	1.58341e-23	0	C9orf72
CCDC28A	1.05545e-27	0.602493	0.422	0.281	1.89347e-23	0	CCDC28A
LOC107497520	1.26933e-27	0.884669	0.376	0.219	2.27718e-23	0	LOC107497520
TTC39B	2.55255e-27	0.876163	0.293	0.159	4.57927e-23	0	TTC39B
GALNT5	3.19726e-27	0.5447	0.42	0.268	5.73589e-23	0	GALNT5
ADSS1	6.57651e-27	0.706076	0.37	0.22	1.17983e-22	0	ADSS1
TNFRSF1B	6.76083e-27	0.778895	0.284	0.158	1.21289e-22	0	TNFRSF1B
GLRX2	8.3063e-27	0.38125	0.814	0.775	1.49015e-22	0	GLRX2
FBXL20	8.50871e-27	0.564293	0.298	0.177	1.52646e-22	0	FBXL20
C2	9.49363e-27	0.926651	0.256	0.136	1.70316e-22	0	C2
PLPP3	1.50319e-26	0.574168	0.385	0.233	2.69672e-22	0	PLPP3
RPAIN	1.73628e-26	0.697904	0.344	0.212	3.11488e-22	0	RPAIN
A3GALT2	1.84592e-26	0.599739	0.519	0.359	3.31159e-22	0	A3GALT2
GALK1	4.30072e-26	0.652837	0.554	0.415	7.71549e-22	0	GALK1
ARHGEF10L	4.63377e-26	0.307291	0.537	0.368	8.31299e-22	0	ARHGEF10L
SIX1	9.45805e-26	0.964381	0.25	0.129	1.69677e-21	0	SIX1
SCIN	1.25238e-25	0.694689	0.342	0.199	2.24676e-21	0	SCIN
MAP1LC3B	1.40639e-25	0.324034	0.841	0.808	2.52306e-21	0	MAP1LC3B
LOC107511992	1.45912e-25	0.611392	0.396	0.258	2.61766e-21	0	LOC107511992
RABAC1	2.03466e-25	0.254256	0.986	0.973	3.65018e-21	0	RABAC1
LOC107504804	2.15105e-25	0.604245	0.337	0.204	3.85898e-21	0	LOC107504804
NBL1	2.39687e-25	0.835145	0.26	0.143	4.29999e-21	0	NBL1
PYROXD1	2.41383e-25	0.573487	0.593	0.45	4.33042e-21	0	PYROXD1
EIF1B	2.49876e-25	0.614328	0.541	0.408	4.48277e-21	0	EIF1B
MYL6B	2.70459e-25	0.374996	0.766	0.705	4.85203e-21	0	MYL6B
FN1	3.19346e-25	0.42117	0.628	0.493	5.72907e-21	0	FN1
VTCN1	3.69563e-25	0.650421	0.342	0.207	6.62997e-21	0	VTCN1
SNX9	4.70297e-25	0.32106	0.751	0.688	8.43713e-21	0	SNX9
BNIP2	4.88545e-25	0.804637	0.346	0.214	8.7645e-21	0	BNIP2
TMEM265	5.16169e-25	0.562459	0.501	0.353	9.26007e-21	0	TMEM265
SKAP2	7.59749e-25	0.623325	0.383	0.232	1.36299e-20	0	SKAP2
XBP1	9.6969e-25	0.294721	0.832	0.798	1.73962e-20	0	XBP1
TBL2	9.97582e-25	0.584897	0.482	0.35	1.78966e-20	0	TBL2
MSH6	1.0182e-24	0.763857	0.323	0.189	1.82664e-20	0	MSH6
SAV1	1.27226e-24	0.628628	0.41	0.268	2.28244e-20	0	SAV1
AGA	1.5313e-24	0.638303	0.395	0.258	2.74716e-20	0	AGA
PLA2G12A	2.11251e-24	0.518429	0.555	0.415	3.78984e-20	0	PLA2G12A
TNIP1	2.58567e-24	0.681561	0.348	0.218	4.63869e-20	0	TNIP1
TBPL1	2.60059e-24	0.612197	0.388	0.249	4.66547e-20	0	TBPL1
CCDC32	2.73661e-24	0.562015	0.509	0.37	4.90947e-20	0	CCDC32
AQP4	3.22747e-24	0.622386	0.329	0.187	5.79008e-20	0	AQP4
DTWD1	3.35011e-24	0.663371	0.402	0.258	6.01009e-20	0	DTWD1
UTP14A	3.71533e-24	0.533078	0.536	0.398	6.6653e-20	0	UTP14A
NMNAT1	3.78065e-24	0.691121	0.405	0.261	6.78249e-20	0	NMNAT1
SYNGR1	5.29437e-24	0.803545	0.338	0.207	9.4981e-20	0	SYNGR1
EPB41L2	6.28848e-24	0.682794	0.499	0.37	1.12815e-19	0	EPB41L2
POLD4	8.05383e-24	0.340359	0.829	0.795	1.44486e-19	0	POLD4
YIPF4	1.22621e-23	0.527486	0.494	0.334	2.19982e-19	0	YIPF4
CRIPT	1.24395e-23	0.545835	0.462	0.316	2.23164e-19	0	CRIPT
SKIL	1.50696e-23	0.481922	0.515	0.361	2.70348e-19	0	SKIL
SLC22A18	1.56478e-23	0.654887	0.339	0.223	2.80721e-19	0	SLC22A18
AP3S1	1.59682e-23	0.49309	0.636	0.504	2.8647e-19	0	AP3S1
EGR3	1.87462e-23	0.70273	0.257	0.142	3.36307e-19	0	EGR3
GLIPR2	2.26372e-23	0.440172	0.607	0.456	4.06111e-19	0	GLIPR2
NFKBIB	2.3113e-23	0.444424	0.71	0.636	4.14648e-19	0	NFKBIB
CUNH6orf141	2.4219e-23	0.53675	0.439	0.291	4.34488e-19	0	CUNH6orf141
PRKAR1A	2.55761e-23	0.340571	0.848	0.833	4.58835e-19	0	PRKAR1A
BLOC1S4	3.3338e-23	0.613288	0.445	0.304	5.98084e-19	0	BLOC1S4
NUSAP1	3.74073e-23	0.437836	0.431	0.284	6.71087e-19	0	NUSAP1
CHMP1B	3.84999e-23	0.530649	0.47	0.322	6.90689e-19	0	CHMP1B
YPEL2	4.06233e-23	0.606946	0.347	0.22	7.28782e-19	0	YPEL2
LOC107511741	4.65529e-23	0.474413	0.451	0.298	8.35158e-19	0	LOC107511741
RELB	4.72425e-23	0.521541	0.379	0.236	8.47531e-19	0	RELB
TMEM50A	4.73623e-23	0.427539	0.727	0.649	8.4968e-19	0	TMEM50A
NAMPT	5.23797e-23	0.566331	0.598	0.462	9.39692e-19	0	NAMPT
TCF4	5.31034e-23	0.547003	0.308	0.173	9.52676e-19	0	TCF4
RBM43	6.6288e-23	0.608451	0.334	0.218	1.18921e-18	0	RBM43
SLC36A4	6.801e-23	0.415498	0.522	0.382	1.2201e-18	0	SLC36A4
PUS10	8.96493e-23	0.320453	0.51	0.352	1.60831e-18	0	PUS10
ATP2B4	9.57861e-23	0.550999	0.436	0.294	1.7184e-18	0	ATP2B4
ZFP36	1.01235e-22	0.313347	0.843	0.784	1.81616e-18	0	ZFP36
SPCS2	1.04881e-22	0.345021	0.941	0.939	1.88156e-18	0	SPCS2
NUP54	1.19483e-22	0.489231	0.409	0.282	2.14352e-18	0	NUP54
TMEM116	1.19619e-22	0.428656	0.358	0.222	2.14597e-18	0	TMEM116
CAP2	1.2744e-22	0.47627	0.409	0.27	2.28627e-18	0	CAP2
SLC11A2	1.60172e-22	0.499332	0.412	0.271	2.87349e-18	0	SLC11A2
SP100	1.68227e-22	0.480505	0.423	0.285	3.01798e-18	0	SP100
LPAR1	1.69264e-22	0.83352	0.345	0.22	3.0366e-18	0	LPAR1
FAAH2	2.20476e-22	0.534667	0.402	0.262	3.95534e-18	0	FAAH2
LOC107497990	2.25877e-22	0.615495	0.372	0.233	4.05224e-18	0	LOC107497990
DENND10	2.42437e-22	0.641353	0.375	0.244	4.34932e-18	0	DENND10
SLC25A33	3.20096e-22	0.550056	0.412	0.278	5.74251e-18	0	SLC25A33
UGDH	3.42545e-22	0.304798	0.81	0.769	6.14526e-18	0	UGDH
FRK	3.77826e-22	0.417542	0.393	0.259	6.7782e-18	0	FRK
KDM5B	4.26201e-22	0.381877	0.562	0.419	7.64605e-18	0	KDM5B
EFHD2	4.77729e-22	0.876473	0.299	0.172	8.57045e-18	0	EFHD2
WDR83OS	5.41524e-22	0.28747	0.92	0.91	9.71495e-18	0	WDR83OS
CHKB	5.45219e-22	0.628319	0.38	0.248	9.78123e-18	0	CHKB
SNTA1	5.52964e-22	0.656198	0.408	0.264	9.92018e-18	0	SNTA1
LOC107498448	5.55449e-22	0.678683	0.36	0.228	9.96475e-18	0	LOC107498448
PLPP5	8.21507e-22	0.715194	0.283	0.174	1.47378e-17	0	PLPP5
LSM14B	8.27019e-22	0.719595	0.328	0.202	1.48367e-17	0	LSM14B
LOC118609330	8.65039e-22	0.364593	0.829	0.81	1.55188e-17	0	LOC118609330
CDC42EP4	1.01451e-21	0.53321	0.48	0.329	1.82003e-17	0	CDC42EP4
CUNH21orf91	1.05277e-21	0.587111	0.355	0.223	1.88867e-17	0	CUNH21orf91
DYNLT2B	1.10813e-21	0.275864	0.907	0.906	1.98798e-17	0	DYNLT2B
OSMR	1.19818e-21	0.459455	0.417	0.286	2.14953e-17	0	OSMR
MED30	1.20099e-21	0.686361	0.349	0.222	2.15457e-17	0	MED30
PGAM1	1.69846e-21	0.250127	0.924	0.907	3.04704e-17	0	PGAM1
SLC1A3	1.75108e-21	0.585679	0.339	0.215	3.14143e-17	0	SLC1A3
NUCB2	1.78563e-21	0.277069	0.863	0.821	3.20342e-17	0	NUCB2
LGMN	2.46111e-21	0.649064	0.377	0.244	4.41523e-17	0	LGMN
CD59	2.5942e-21	0.296401	0.84	0.805	4.65399e-17	0	CD59
DCP2	2.59517e-21	0.43689	0.458	0.314	4.65574e-17	0	DCP2
BET1	3.62649e-21	0.740372	0.322	0.205	6.50591e-17	0	BET1
KCTD9	4.25667e-21	0.708353	0.31	0.186	7.63647e-17	0	KCTD9
GATAD1	4.98847e-21	0.523746	0.519	0.377	8.94931e-17	0	GATAD1
NOP53	5.11146e-21	0.500707	0.469	0.321	9.16995e-17	0	NOP53
ABHD17B	5.30749e-21	0.510177	0.403	0.279	9.52163e-17	0	ABHD17B
ZFAND5	5.99218e-21	0.384966	0.77	0.725	1.075e-16	0	ZFAND5
RAB13	6.3135e-21	0.513354	0.519	0.384	1.13264e-16	0	RAB13
LOC107505912	6.58121e-21	0.330108	0.483	0.34	1.18067e-16	0	LOC107505912
TNFAIP8	7.58591e-21	0.491575	0.441	0.305	1.36091e-16	0	TNFAIP8
CCDC186	7.9729e-21	0.302777	0.729	0.649	1.43034e-16	0	CCDC186
SETD9	9.85536e-21	0.607533	0.358	0.229	1.76805e-16	0	SETD9
NPDC1	1.02187e-20	0.563029	0.686	0.588	1.83324e-16	0	NPDC1
CCDC122	1.18844e-20	0.551162	0.363	0.233	2.13206e-16	0	CCDC122
SOCS3	1.62102e-20	0.748638	0.32	0.208	2.90812e-16	0	SOCS3
GPRC5B	2.97874e-20	0.670792	0.3	0.186	5.34386e-16	0	GPRC5B
FAM241B	3.53796e-20	0.544145	0.39	0.271	6.34711e-16	0	FAM241B
LOC107514794	3.70564e-20	0.282239	0.816	0.759	6.64791e-16	0	LOC107514794
LOC107504966	4.4664e-20	0.502253	0.417	0.287	8.01272e-16	0	LOC107504966
ZNF274	4.46872e-20	0.437695	0.403	0.269	8.01689e-16	0	ZNF274
CENATAC	4.8622e-20	0.708483	0.251	0.156	8.72278e-16	0	CENATAC
ST3GAL2	4.93268e-20	0.705652	0.325	0.201	8.84923e-16	0	ST3GAL2
IRAK2	5.20556e-20	0.399045	0.495	0.365	9.33878e-16	0	IRAK2
HSPA13	5.74661e-20	0.453117	0.429	0.3	1.03094e-15	0	HSPA13
TCIM	5.82242e-20	0.250302	0.977	0.963	1.04454e-15	0	TCIM
FBXO32	6.43709e-20	0.618186	0.295	0.179	1.15481e-15	0	FBXO32
LOC107502665	6.61673e-20	0.499555	0.517	0.384	1.18704e-15	0	LOC107502665
CREBRF	6.62965e-20	0.441431	0.409	0.285	1.18936e-15	0	CREBRF
EMP3	6.67528e-20	0.543481	0.337	0.212	1.19754e-15	0	EMP3
CUNHXorf38	6.86987e-20	0.593533	0.445	0.305	1.23245e-15	0	CUNHXorf38
COQ10A	6.97862e-20	0.48038	0.48	0.356	1.25196e-15	0	COQ10A
MPZL1	7.0846e-20	0.377132	0.68	0.591	1.27098e-15	0	MPZL1
CMAS	7.40146e-20	0.384079	0.68	0.606	1.32782e-15	0	CMAS
LOC107518547	7.45867e-20	0.430936	0.392	0.271	1.33809e-15	0	LOC107518547
PKIA	7.46551e-20	0.420684	0.341	0.216	1.33931e-15	0	PKIA
ZNF292	1.01165e-19	0.296331	0.695	0.593	1.81489e-15	0	ZNF292
NXN	1.33842e-19	0.545581	0.285	0.178	2.40113e-15	0	NXN
LOC107510438	1.47471e-19	0.426576	0.502	0.363	2.64564e-15	0	LOC107510438
LOC107500260	1.80424e-19	0.606683	0.362	0.24	3.2368e-15	0	LOC107500260
CREB1	2.07984e-19	0.432873	0.559	0.447	3.73124e-15	0	CREB1
TSPAN5	2.18689e-19	0.402158	0.334	0.206	3.92329e-15	0	TSPAN5
MYC	2.47628e-19	0.607387	0.398	0.277	4.44245e-15	0	MYC
TENT5A	2.49595e-19	0.652623	0.349	0.233	4.47774e-15	0	TENT5A
APRT	2.65668e-19	0.555022	0.486	0.364	4.76608e-15	0	APRT
IKBKE	3.07046e-19	0.467758	0.333	0.21	5.5084e-15	0	IKBKE
PPP1R35	3.49148e-19	0.540231	0.402	0.28	6.26371e-15	0	PPP1R35
RHBDD2	3.70913e-19	0.455579	0.408	0.284	6.65419e-15	0	RHBDD2
SLC10A1	3.77456e-19	0.389163	0.305	0.202	6.77157e-15	0	SLC10A1
CD58	3.93964e-19	0.661297	0.293	0.182	7.06772e-15	0	CD58
WSB2	5.45266e-19	0.471671	0.432	0.303	9.78207e-15	0	WSB2
RNF130	5.49677e-19	0.425531	0.389	0.276	9.86121e-15	0	RNF130
SLU7	5.61992e-19	0.493503	0.409	0.284	1.00821e-14	0	SLU7
LOC118601758	6.25141e-19	0.540586	0.253	0.148	1.1215e-14	0	LOC118601758
CUNH12orf57	6.64267e-19	0.422858	0.545	0.423	1.19169e-14	0	CUNH12orf57
IRF2BP2	6.92118e-19	0.254713	0.874	0.854	1.24166e-14	0	IRF2BP2
IFNAR1	7.26095e-19	0.430147	0.398	0.283	1.30261e-14	0	IFNAR1
NRBF2	7.28797e-19	0.394127	0.685	0.589	1.30746e-14	0	NRBF2
TSPAN17	7.31133e-19	0.455202	0.441	0.304	1.31165e-14	0	TSPAN17
ISG20	7.53832e-19	0.582257	0.288	0.184	1.35237e-14	0	ISG20
ZNF217	7.78404e-19	0.477177	0.395	0.259	1.39646e-14	0	ZNF217
LYSMD2	8.27135e-19	0.611505	0.385	0.262	1.48388e-14	0	LYSMD2
RTKN2	8.74357e-19	0.289465	0.551	0.438	1.5686e-14	0	RTKN2
CDKN1B	1.04766e-18	0.71793	0.264	0.162	1.8795e-14	0	CDKN1B
NUDT7	1.07699e-18	0.598242	0.327	0.214	1.93213e-14	0	NUDT7
EBPL	1.07993e-18	0.531441	0.408	0.285	1.93739e-14	0	EBPL
ACADS	1.22322e-18	0.545213	0.367	0.255	2.19446e-14	0	ACADS
PMAIP1	1.24319e-18	0.389212	0.573	0.443	2.23029e-14	0	PMAIP1
LOC107513006	1.24603e-18	0.611154	0.371	0.243	2.23537e-14	0	LOC107513006
COPG2	1.27948e-18	0.421967	0.386	0.276	2.29539e-14	0	COPG2
CDC26	1.4005e-18	0.560669	0.395	0.269	2.51249e-14	0	CDC26
PHF3	1.77542e-18	0.324184	0.839	0.806	3.1851e-14	0	PHF3
EIF3D	1.9361e-18	0.289751	0.856	0.846	3.47337e-14	0	EIF3D
ADRB2	2.09878e-18	0.46468	0.436	0.319	3.76521e-14	0	ADRB2
KBTBD2	2.16459e-18	0.466452	0.531	0.403	3.88327e-14	0	KBTBD2
CCNI	2.80293e-18	0.312249	0.759	0.7	5.02847e-14	0	CCNI
ZFP36L2	3.30145e-18	0.510827	0.394	0.278	5.92279e-14	0	ZFP36L2
PGM1	3.45601e-18	0.410791	0.512	0.391	6.20008e-14	0	PGM1
PRXL2C	3.68677e-18	0.676061	0.272	0.168	6.61406e-14	0	PRXL2C
RAB43	4.44615e-18	0.556768	0.306	0.193	7.97639e-14	0	RAB43
ATG101	4.51138e-18	0.604953	0.351	0.226	8.09341e-14	0	ATG101
LAYN	4.53667e-18	0.581055	0.363	0.239	8.13878e-14	0	LAYN
FOSL1	5.58548e-18	0.609375	0.288	0.178	1.00204e-13	0	FOSL1
LOC107499287	6.76612e-18	0.36248	0.723	0.654	1.21384e-13	0	LOC107499287
INHBB	6.8226e-18	0.517921	0.531	0.402	1.22397e-13	0	INHBB
SERINC2	6.83004e-18	0.296456	0.744	0.678	1.22531e-13	0	SERINC2
NFKB1	7.64886e-18	0.266974	0.668	0.608	1.37221e-13	0	NFKB1
ATXN3	1.00591e-17	0.341623	0.44	0.317	1.8046e-13	0	ATXN3
CBX4	1.00693e-17	0.501098	0.388	0.26	1.80643e-13	0	CBX4
CYLD	1.08257e-17	0.404123	0.391	0.27	1.94212e-13	0	CYLD
GMNN	1.35148e-17	0.69579	0.284	0.168	2.42455e-13	0	GMNN
LYPD6B	1.39209e-17	0.339664	0.37	0.25	2.49741e-13	0	LYPD6B
DESI2	1.43745e-17	0.601796	0.324	0.206	2.57879e-13	0	DESI2
ANKRD9	1.52679e-17	0.50053	0.585	0.474	2.73906e-13	0	ANKRD9
EFNA1	1.76745e-17	0.628497	0.314	0.203	3.17081e-13	0	EFNA1
RNF217	1.96587e-17	0.309469	0.388	0.273	3.52676e-13	0	RNF217
CEBPG	2.00897e-17	0.580685	0.527	0.417	3.6041e-13	0	CEBPG
LOC107508774	2.0653e-17	0.417699	0.555	0.45	3.70514e-13	0	LOC107508774
VRK2	2.24166e-17	0.609537	0.304	0.199	4.02154e-13	0	VRK2
FAM3D	2.38694e-17	0.408449	0.522	0.383	4.28217e-13	0	FAM3D
CUNH8orf37	2.40186e-17	0.654083	0.304	0.196	4.30894e-13	0	CUNH8orf37
GALM	2.57561e-17	0.493583	0.437	0.309	4.62064e-13	0	GALM
CHCHD6	2.86997e-17	0.561771	0.388	0.253	5.14873e-13	0	CHCHD6
CDH16	2.93575e-17	0.47538	0.359	0.245	5.26673e-13	0	CDH16
RCN1	3.03735e-17	0.540557	0.373	0.254	5.449e-13	0	RCN1
ZC3H14	3.57989e-17	0.370133	0.722	0.671	6.42232e-13	0	ZC3H14
SGCB	5.84291e-17	0.615692	0.306	0.187	1.04822e-12	0	SGCB
HABP4	6.00468e-17	0.461267	0.368	0.259	1.07724e-12	0	HABP4
SUPT4H1	6.09213e-17	0.273594	0.799	0.774	1.09293e-12	0	SUPT4H1
IFNGR1	9.82103e-17	0.416245	0.295	0.205	1.76189e-12	0	IFNGR1
SDCBP2	1.11546e-16	0.454756	0.331	0.225	2.00113e-12	0	SDCBP2
ETS1	1.13759e-16	0.461883	0.422	0.293	2.04083e-12	0	ETS1
RHBDL2	1.32949e-16	0.491478	0.275	0.19	2.3851e-12	0	RHBDL2
BRI3	1.39837e-16	0.377293	0.71	0.653	2.50868e-12	0	BRI3
RNF138	1.63846e-16	0.369062	0.497	0.386	2.9394e-12	0	RNF138
SMAD1	1.66093e-16	0.312425	0.563	0.443	2.97971e-12	0	SMAD1
CFLAR	1.69964e-16	0.375948	0.573	0.468	3.04916e-12	0	CFLAR
ALG2	2.3068e-16	0.541579	0.336	0.233	4.1384e-12	0	ALG2
LOC107515743	2.3737e-16	0.535248	0.427	0.298	4.25842e-12	0	LOC107515743
GAMT	2.53221e-16	0.3956	0.372	0.262	4.54279e-12	0	GAMT
GADD45B	2.68737e-16	0.676822	0.509	0.41	4.82115e-12	0	GADD45B
MCTP1	2.75067e-16	0.270314	0.49	0.37	4.93471e-12	0	MCTP1
NMT2	2.87032e-16	0.406787	0.276	0.186	5.14936e-12	0	NMT2
CENPV	3.3077e-16	0.62514	0.281	0.174	5.93401e-12	0	CENPV
LOC107503252	3.67094e-16	0.458872	0.424	0.298	6.58567e-12	0	LOC107503252
RNF125	3.73719e-16	0.309388	0.497	0.372	6.70451e-12	0	RNF125
CYTH2	3.81723e-16	0.534654	0.333	0.229	6.8481e-12	0	CYTH2
PTK2	3.957e-16	0.430819	0.4	0.271	7.09885e-12	0	PTK2
NUDT9	4.0753e-16	0.400171	0.412	0.301	7.31109e-12	0	NUDT9
RDH12	4.08312e-16	0.518291	0.359	0.25	7.32512e-12	0	RDH12
JUNB	4.09957e-16	0.535903	0.332	0.212	7.35463e-12	0	JUNB
CLK4	4.57283e-16	0.352014	0.375	0.27	8.20365e-12	0	CLK4
ACBD5	4.78218e-16	0.375467	0.464	0.358	8.57924e-12	0	ACBD5
MANSC1	5.25664e-16	0.437713	0.394	0.283	9.43041e-12	0	MANSC1
HTATIP2	5.64118e-16	0.413153	0.512	0.382	1.01203e-11	0	HTATIP2
TMEM35B	6.95985e-16	0.625996	0.265	0.173	1.2486e-11	0	TMEM35B
DCTN4	8.03023e-16	0.261427	0.691	0.627	1.44062e-11	0	DCTN4
MKRN1	8.43207e-16	0.62699	0.26	0.165	1.51271e-11	0	MKRN1
RAB2B	8.93213e-16	0.684606	0.264	0.169	1.60242e-11	0	RAB2B
STX10	9.12781e-16	0.556777	0.285	0.188	1.63753e-11	0	STX10
LY6E	9.64145e-16	0.414829	0.341	0.232	1.72968e-11	0	LY6E
BSCL2	1.09168e-15	0.526825	0.317	0.207	1.95847e-11	0	BSCL2
CUNH16orf89	1.09785e-15	0.592154	0.322	0.208	1.96955e-11	0	CUNH16orf89
NCOA3	1.18285e-15	0.311325	0.426	0.303	2.12203e-11	0	NCOA3
CNPY3	1.26878e-15	0.559472	0.329	0.226	2.27619e-11	0	CNPY3
BCKDK	1.42675e-15	0.372069	0.394	0.297	2.5596e-11	0	BCKDK
SIDT1	1.57789e-15	0.294613	0.331	0.219	2.83073e-11	0	SIDT1
RILPL1	1.62783e-15	0.426236	0.554	0.455	2.92032e-11	0	RILPL1
TOX3	1.77342e-15	0.494695	0.273	0.169	3.18151e-11	0	TOX3
CUNH17orf49	1.82732e-15	0.339183	0.679	0.596	3.27822e-11	0	CUNH17orf49
TOR4A	1.88189e-15	0.436573	0.397	0.284	3.37612e-11	0	TOR4A
SLC18B1	1.97898e-15	0.606007	0.286	0.186	3.5503e-11	0	SLC18B1
TXNL4B	2.32732e-15	0.621431	0.305	0.195	4.17522e-11	0	TXNL4B
ABHD11	2.40819e-15	0.430426	0.407	0.297	4.32029e-11	0	ABHD11
TSGA10	2.6138e-15	0.366178	0.344	0.233	4.68916e-11	0	TSGA10
CUNH12orf65	2.66084e-15	0.461608	0.378	0.275	4.77355e-11	0	CUNH12orf65
FAM102B	2.66663e-15	0.563692	0.295	0.197	4.78393e-11	0	FAM102B
LAMP2	3.11867e-15	0.371449	0.556	0.432	5.59489e-11	0	LAMP2
CCDC80	3.20878e-15	0.407729	0.283	0.185	5.75655e-11	0	CCDC80
BCL2L14	3.30967e-15	0.301929	0.686	0.619	5.93755e-11	0	BCL2L14
PSMB8	5.27269e-15	0.438586	0.563	0.444	9.4592e-11	0	PSMB8
SERPINB11	5.77847e-15	0.645845	0.252	0.158	1.03666e-10	0	SERPINB11
MFSD3	6.10251e-15	0.475094	0.3	0.208	1.09479e-10	0	MFSD3
HOOK1	6.87998e-15	0.351531	0.685	0.638	1.23427e-10	0	HOOK1
AVL9	7.58129e-15	0.35671	0.341	0.247	1.36008e-10	0	AVL9
ERBB3	7.77479e-15	0.501555	0.332	0.223	1.3948e-10	0	ERBB3
FLOT1	8.13388e-15	0.455173	0.6	0.495	1.45922e-10	0	FLOT1
WDR36	8.83771e-15	0.361263	0.417	0.31	1.58549e-10	0	WDR36
AHR	9.00471e-15	0.289667	0.702	0.628	1.61545e-10	0	AHR
RAB38	9.8373e-15	0.383176	0.341	0.243	1.76481e-10	0	RAB38
PARP14	1.07886e-14	0.53929	0.368	0.258	1.93548e-10	0	PARP14
WBP2	1.18786e-14	0.299343	0.5	0.386	2.13102e-10	0	WBP2
SAMHD1	1.3565e-14	0.257935	0.429	0.318	2.43356e-10	0	SAMHD1
KDM3B	1.36486e-14	0.295256	0.43	0.313	2.44855e-10	0	KDM3B
LOC107503231	1.66136e-14	0.531967	0.339	0.233	2.98047e-10	0	LOC107503231
OAT	1.70097e-14	0.38466	0.728	0.664	3.05154e-10	0	OAT
FAM104A	1.84367e-14	0.532382	0.341	0.236	3.30754e-10	0	FAM104A
POLR2M	1.95263e-14	0.625565	0.266	0.173	3.50301e-10	0	POLR2M
ZNF143	1.98347e-14	0.54422	0.334	0.23	3.55834e-10	0	ZNF143
JPH1	1.99536e-14	0.319919	0.383	0.275	3.57967e-10	0	JPH1
DLG3	2.00436e-14	0.479777	0.42	0.293	3.59582e-10	0	DLG3
KLHL28	2.01629e-14	0.517974	0.331	0.224	3.61722e-10	0	KLHL28
MAT2B	2.09824e-14	0.576555	0.41	0.285	3.76425e-10	0	MAT2B
FEM1C	2.42472e-14	0.465161	0.366	0.256	4.34995e-10	0	FEM1C
CCPG1	3.6775e-14	0.293998	0.661	0.54	6.59743e-10	0	CCPG1
FAM20A	3.9306e-14	0.371091	0.408	0.311	7.05149e-10	0	FAM20A
PDE4B	3.93756e-14	0.400077	0.395	0.28	7.06398e-10	0	PDE4B
FAS	4.27229e-14	0.532433	0.377	0.27	7.66448e-10	0	FAS
KLF4	4.71433e-14	0.393831	0.323	0.222	8.45752e-10	0	KLF4
ICA1	5.01028e-14	0.304817	0.373	0.261	8.98844e-10	0	ICA1
MFSD6	5.26705e-14	0.326102	0.321	0.235	9.44909e-10	0	MFSD6
ENPP5	5.49277e-14	0.421883	0.545	0.429	9.85404e-10	0	ENPP5
POP7	5.58286e-14	0.568124	0.337	0.231	1.00157e-09	0	POP7
LNX1	5.5911e-14	0.279405	0.279	0.188	1.00304e-09	0	LNX1
MAPK1IP1L	5.89846e-14	0.35753	0.4	0.295	1.05818e-09	0	MAPK1IP1L
OSER1	6.26498e-14	0.416219	0.401	0.295	1.12394e-09	0	OSER1
PHTF2	6.93513e-14	0.276101	0.403	0.289	1.24416e-09	0	PHTF2
SDE2	7.90478e-14	0.379106	0.618	0.521	1.41812e-09	0	SDE2
THYN1	7.95784e-14	0.459976	0.334	0.23	1.42764e-09	0	THYN1
WDR48	8.85519e-14	0.386292	0.323	0.233	1.58862e-09	0	WDR48
YIPF2	9.17847e-14	0.342501	0.477	0.36	1.64662e-09	0	YIPF2
CEP19	9.68411e-14	0.456025	0.498	0.39	1.73733e-09	0	CEP19
FAHD2A	9.73954e-14	0.453704	0.312	0.221	1.74727e-09	0	FAHD2A
MAP2K1	1.02319e-13	0.483108	0.375	0.259	1.83561e-09	0	MAP2K1
GTF2B	1.07841e-13	0.35902	0.614	0.512	1.93467e-09	0	GTF2B
ARSK	1.14234e-13	0.339576	0.601	0.504	2.04936e-09	0	ARSK
ABRAXAS1	1.14568e-13	0.387582	0.442	0.329	2.05535e-09	0	ABRAXAS1
MPZL3	1.17845e-13	0.270436	0.383	0.28	2.11413e-09	0	MPZL3
ARL4C	1.29914e-13	0.509167	0.298	0.205	2.33065e-09	0	ARL4C
TOM1L1	1.35494e-13	0.368146	0.439	0.323	2.43077e-09	0	TOM1L1
RALB	1.37395e-13	0.366613	0.422	0.312	2.46487e-09	0	RALB
CCDC71L	1.54068e-13	0.575524	0.275	0.185	2.76398e-09	0	CCDC71L
TEC	1.59099e-13	0.289764	0.347	0.242	2.85423e-09	0	TEC
NMI	1.70885e-13	0.384757	0.334	0.242	3.06567e-09	0	NMI
LOC107516554	1.78683e-13	0.442125	0.316	0.212	3.20558e-09	0	LOC107516554
RDH11	1.80158e-13	0.42671	0.568	0.472	3.23203e-09	0	RDH11
LOC107514297	1.83208e-13	0.255564	0.481	0.36	3.28674e-09	0	LOC107514297
GAN	1.84321e-13	0.334522	0.38	0.273	3.30672e-09	0	GAN
MAP4	1.93066e-13	0.470145	0.286	0.204	3.46361e-09	0	MAP4
H6PD	1.93617e-13	0.27694	0.678	0.619	3.4735e-09	0	H6PD
ST3GAL6	2.23001e-13	0.254129	0.383	0.287	4.00063e-09	0	ST3GAL6
PATL1	2.30205e-13	0.385854	0.29	0.2	4.12988e-09	0	PATL1
ABTB2	2.37257e-13	0.388525	0.348	0.234	4.25639e-09	0	ABTB2
TP53	2.3859e-13	0.462271	0.357	0.24	4.2803e-09	0	TP53
MAFF	2.40991e-13	0.253023	0.485	0.362	4.32338e-09	0	MAFF
SIN3A	2.41277e-13	0.409115	0.31	0.218	4.32851e-09	0	SIN3A
SLC50A1	2.57805e-13	0.405009	0.512	0.404	4.62503e-09	0	SLC50A1
NBN	2.84178e-13	0.415461	0.33	0.236	5.09816e-09	0	NBN
DNAJB1	3.06465e-13	0.35802	0.41	0.317	5.49799e-09	0	DNAJB1
CDK5RAP3	3.07573e-13	0.285354	0.432	0.333	5.51786e-09	0	CDK5RAP3
MVD	3.27335e-13	0.46039	0.555	0.481	5.87239e-09	0	MVD
LAMC2	3.71163e-13	0.372316	0.461	0.377	6.65866e-09	0	LAMC2
PGAP6	4.10313e-13	0.499298	0.346	0.251	7.36102e-09	0	PGAP6
FRRS1	4.5159e-13	0.391615	0.294	0.204	8.10152e-09	0	FRRS1
GCA	5.19395e-13	0.465854	0.368	0.256	9.31794e-09	0	GCA
ABHD13	5.32245e-13	0.402536	0.364	0.257	9.54848e-09	0	ABHD13
TCEAL9	5.36364e-13	0.333309	0.637	0.564	9.62237e-09	0	TCEAL9
PIP4K2C	5.55695e-13	0.390595	0.339	0.252	9.96917e-09	0	PIP4K2C
PECAM1	5.57886e-13	0.290093	0.268	0.195	1.00085e-08	0	PECAM1
GLCE	6.51166e-13	0.38823	0.361	0.265	1.16819e-08	0	GLCE
SPINT1	6.71151e-13	0.308397	0.42	0.314	1.20405e-08	0	SPINT1
GABPB1	7.27494e-13	0.272408	0.367	0.267	1.30512e-08	0	GABPB1
CUNH15orf61	7.38088e-13	0.431751	0.366	0.269	1.32413e-08	0	CUNH15orf61
PARN	7.55869e-13	0.266293	0.4	0.302	1.35603e-08	0	PARN
TCP11L2	7.58488e-13	0.324252	0.367	0.256	1.36073e-08	0	TCP11L2
DUSP3	8.03263e-13	0.348492	0.482	0.382	1.44105e-08	0	DUSP3
SIKE1	8.30067e-13	0.495344	0.314	0.22	1.48914e-08	0	SIKE1
RBM22	8.40113e-13	0.33519	0.429	0.32	1.50716e-08	0	RBM22
HEBP1	8.40654e-13	0.361239	0.632	0.551	1.50813e-08	0	HEBP1
ELL	8.50962e-13	0.41595	0.352	0.241	1.52663e-08	0	ELL
ITGB8	9.95586e-13	0.26041	0.565	0.519	1.78608e-08	0	ITGB8
LONRF1	1.05396e-12	0.425881	0.341	0.243	1.8908e-08	0	LONRF1
STAM	1.16403e-12	0.361225	0.619	0.532	2.08827e-08	0	STAM
ZFAND1	1.19269e-12	0.486396	0.336	0.238	2.13969e-08	0	ZFAND1
ETV1	1.30751e-12	0.336481	0.339	0.235	2.34568e-08	0	ETV1
FAM151B	1.31356e-12	0.379934	0.434	0.326	2.35653e-08	0	FAM151B
PPP1R7	1.49354e-12	0.331549	0.41	0.309	2.67941e-08	0	PPP1R7
SNAPC1	1.57184e-12	0.313093	0.465	0.364	2.81988e-08	0	SNAPC1
ODF2L	1.64659e-12	0.402923	0.308	0.206	2.95399e-08	0	ODF2L
TSC22D3	1.83548e-12	0.560209	0.252	0.166	3.29284e-08	0	TSC22D3
TPP1	1.87698e-12	0.43276	0.355	0.255	3.3673e-08	0	TPP1
UGCG	1.91283e-12	0.439982	0.324	0.232	3.43162e-08	0	UGCG
PDCD7	1.92447e-12	0.385131	0.348	0.254	3.45249e-08	0	PDCD7
NCK2	1.92654e-12	0.436504	0.283	0.187	3.4562e-08	0	NCK2
MINPP1	2.22229e-12	0.472116	0.361	0.263	3.98679e-08	0	MINPP1
CLN5	2.23733e-12	0.360975	0.446	0.344	4.01376e-08	0	CLN5
C1GALT1C1	2.43186e-12	0.357025	0.373	0.273	4.36275e-08	0	C1GALT1C1
FAM174A	2.44223e-12	0.424112	0.385	0.285	4.38135e-08	0	FAM174A
GCH1	3.2737e-12	0.437162	0.267	0.172	5.87303e-08	0	GCH1
LOC118612913	3.40671e-12	0.38559	0.374	0.281	6.11164e-08	0	LOC118612913
MAPT	3.60374e-12	0.393432	0.263	0.179	6.4651e-08	0	MAPT
RCC2	3.7419e-12	0.349213	0.439	0.337	6.71298e-08	0	RCC2
RCBTB1	3.76834e-12	0.356006	0.325	0.225	6.76039e-08	0	RCBTB1
PTGS2	3.87571e-12	0.471091	0.52	0.42	6.95302e-08	0	PTGS2
ELOF1	3.97026e-12	0.431899	0.406	0.293	7.12264e-08	0	ELOF1
RPS19BP1	4.10773e-12	0.41896	0.354	0.266	7.36927e-08	0	RPS19BP1
SCAMP1	4.42589e-12	0.33758	0.525	0.418	7.94004e-08	0	SCAMP1
SAMD8	4.43404e-12	0.467696	0.345	0.242	7.95467e-08	0	SAMD8
SLC43A3	4.71567e-12	0.396311	0.7	0.675	8.45991e-08	0	SLC43A3
MTURN	5.65088e-12	0.411636	0.348	0.257	1.01377e-07	0	MTURN
MARCKS	5.95796e-12	0.337825	0.457	0.365	1.06886e-07	0	MARCKS
FOXA2	8.57713e-12	0.548301	0.273	0.183	1.53874e-07	0	FOXA2
NTAQ1	8.60099e-12	0.4776	0.287	0.199	1.54302e-07	0	NTAQ1
PM20D2	1.02611e-11	0.368354	0.369	0.271	1.84083e-07	0	PM20D2
IMPA2	1.09572e-11	0.347859	0.411	0.306	1.96572e-07	0	IMPA2
UBE2D1	1.10166e-11	0.279195	0.356	0.26	1.97639e-07	0	UBE2D1
FKBP14	1.22476e-11	0.357449	0.626	0.531	2.19723e-07	0	FKBP14
GGPS1	1.23945e-11	0.491561	0.283	0.193	2.22357e-07	0	GGPS1
SMIM20	1.33921e-11	0.322764	0.406	0.311	2.40254e-07	0	SMIM20
GABARAPL1	1.48272e-11	0.321701	0.302	0.225	2.65999e-07	0	GABARAPL1
CUNH3orf38	1.60984e-11	0.414712	0.43	0.317	2.88805e-07	0	CUNH3orf38
ZNF652	1.62229e-11	0.331242	0.369	0.267	2.9104e-07	0	ZNF652
TMEM42	1.67081e-11	0.503945	0.274	0.186	2.99744e-07	0	TMEM42
UFL1	1.77591e-11	0.330802	0.502	0.408	3.18599e-07	0	UFL1
BICDL2	1.79785e-11	0.533955	0.261	0.175	3.22535e-07	0	BICDL2
SYS1	1.80407e-11	0.291678	0.756	0.749	3.2365e-07	0	SYS1
CD2BP2	1.92439e-11	0.472263	0.337	0.248	3.45235e-07	0	CD2BP2
STK38	2.03113e-11	0.270469	0.429	0.326	3.64385e-07	0	STK38
SMG7	2.0746e-11	0.318215	0.4	0.294	3.72183e-07	0	SMG7
CALM3	2.1136e-11	0.389031	0.385	0.292	3.79179e-07	0	CALM3
HSD17B11	2.23628e-11	0.275127	0.556	0.462	4.01189e-07	0	HSD17B11
GPX4	2.27294e-11	0.368276	0.406	0.291	4.07765e-07	0	GPX4
MANEA	2.27498e-11	0.341559	0.398	0.29	4.08131e-07	0	MANEA
LOC107510325	2.47368e-11	0.522598	0.475	0.381	4.43778e-07	0	LOC107510325
RBAK	2.74208e-11	0.42506	0.251	0.172	4.91929e-07	0	RBAK
PHF10	2.90607e-11	0.307763	0.441	0.344	5.21348e-07	0	PHF10
SLC16A1	3.54969e-11	0.302966	0.528	0.417	6.36815e-07	0	SLC16A1
HSDL2	3.65372e-11	0.288805	0.657	0.576	6.55478e-07	0	HSDL2
MED21	4.33554e-11	0.377046	0.379	0.285	7.77795e-07	0	MED21
ARMCX1	4.62522e-11	0.407955	0.274	0.2	8.29765e-07	0	ARMCX1
ZMYM1	4.66435e-11	0.311558	0.49	0.394	8.36785e-07	0	ZMYM1
LOC107518709	4.68967e-11	0.283065	0.298	0.221	8.41326e-07	0	LOC107518709
GALNT6	4.86805e-11	0.303064	0.259	0.175	8.73329e-07	0	GALNT6
WDR72	5.0333e-11	0.366163	0.259	0.174	9.02975e-07	0	WDR72
FOXO1	5.7417e-11	0.470128	0.284	0.194	1.03006e-06	0	FOXO1
GFUS	5.89853e-11	0.363937	0.376	0.285	1.0582e-06	0	GFUS
CDC37	6.03642e-11	0.373865	0.429	0.32	1.08293e-06	0	CDC37
CARD9	6.14994e-11	0.468809	0.33	0.235	1.1033e-06	0	CARD9
DEXI	6.29842e-11	0.397061	0.403	0.299	1.12994e-06	0	DEXI
KIAA1958	7.08732e-11	0.3078	0.349	0.246	1.27147e-06	0	KIAA1958
UBE2J1	7.50357e-11	0.403366	0.329	0.251	1.34614e-06	0	UBE2J1
CCDC85B	7.911e-11	0.348384	0.506	0.403	1.41923e-06	0	CCDC85B
LAMTOR3	8.08737e-11	0.368704	0.444	0.335	1.45087e-06	0	LAMTOR3
CCDC174	8.22408e-11	0.293322	0.34	0.261	1.4754e-06	0	CCDC174
HK2	8.53772e-11	0.325633	0.34	0.253	1.53167e-06	0	HK2
NT5C3A	8.54009e-11	0.359499	0.334	0.254	1.53209e-06	0	NT5C3A
PTGER4	1.07113e-10	0.281118	0.414	0.316	1.92161e-06	0	PTGER4
SLC9A7	1.15077e-10	0.272956	0.306	0.218	2.06447e-06	0	SLC9A7
FAM241A	1.16041e-10	0.407972	0.362	0.269	2.08178e-06	0	FAM241A
GMFB	1.19001e-10	0.291695	0.604	0.519	2.13488e-06	0	GMFB
TMEM82	1.2623e-10	0.447565	0.33	0.237	2.26457e-06	0	TMEM82
LOC107518326	1.33296e-10	0.321747	0.301	0.23	2.39133e-06	0	LOC107518326
GNL1	1.36274e-10	0.411066	0.258	0.183	2.44476e-06	0	GNL1
DDIT4	1.37449e-10	0.445883	0.532	0.461	2.46583e-06	0	DDIT4
GYS1	1.44867e-10	0.402328	0.315	0.221	2.59891e-06	0	GYS1
NMRK1	1.67707e-10	0.403261	0.264	0.184	3.00866e-06	0	NMRK1
ASCC1	1.9004e-10	0.408052	0.278	0.188	3.40931e-06	0	ASCC1
PRRG4	1.94469e-10	0.279505	0.416	0.312	3.48878e-06	0	PRRG4
FAM174C	1.97138e-10	0.38511	0.382	0.283	3.53666e-06	0	FAM174C
METTL21A	2.01651e-10	0.290803	0.419	0.33	3.61762e-06	0	METTL21A
RAB8B	2.17149e-10	0.310882	0.301	0.223	3.89566e-06	0	RAB8B
TXNDC12	2.33436e-10	0.362945	0.365	0.289	4.18783e-06	0	TXNDC12
AP2A2	2.37349e-10	0.270774	0.353	0.267	4.25805e-06	0	AP2A2
PANK2	2.43762e-10	0.372529	0.298	0.224	4.37309e-06	0	PANK2
HSPB11	2.46858e-10	0.326596	0.317	0.238	4.42864e-06	0	HSPB11
GTPBP8	2.49789e-10	0.338299	0.271	0.2	4.48122e-06	0	GTPBP8
MICALL2	2.56742e-10	0.419876	0.27	0.193	4.60595e-06	0	MICALL2
STAM2	2.60759e-10	0.416265	0.33	0.239	4.67802e-06	0	STAM2
CDK5RAP1	2.73075e-10	0.337655	0.42	0.329	4.89896e-06	0	CDK5RAP1
CUNH7orf25	2.74694e-10	0.475315	0.332	0.234	4.92801e-06	0	CUNH7orf25
CREBZF	2.85272e-10	0.323312	0.361	0.266	5.11779e-06	0	CREBZF
OASL	2.98243e-10	0.389243	0.269	0.198	5.35047e-06	0	OASL
CHRAC1	3.00006e-10	0.520706	0.278	0.194	5.38212e-06	0	CHRAC1
ZNF711	3.27046e-10	0.311818	0.289	0.203	5.86721e-06	0	ZNF711
TMEM106C	3.38249e-10	0.377325	0.398	0.293	6.06818e-06	0	TMEM106C
ADNP2	3.65206e-10	0.430327	0.282	0.2	6.55179e-06	0	ADNP2
DNAJB9	3.74479e-10	0.308558	0.727	0.714	6.71814e-06	0	DNAJB9
SINHCAF	3.92466e-10	0.365815	0.324	0.238	7.04084e-06	0	SINHCAF
TMEM167B	3.92856e-10	0.323286	0.402	0.308	7.04784e-06	0	TMEM167B
SNX24	3.97019e-10	0.383586	0.356	0.254	7.12253e-06	0	SNX24
KCTD18	4.02459e-10	0.290928	0.337	0.26	7.22011e-06	0	KCTD18
THAP7	4.03613e-10	0.575001	0.284	0.191	7.24082e-06	0	THAP7
PLAUR	4.07659e-10	0.337581	0.479	0.386	7.3134e-06	0	PLAUR
SLC2A13	4.36694e-10	0.262424	0.35	0.258	7.83429e-06	0	SLC2A13
TAF7	4.62573e-10	0.299159	0.669	0.595	8.29856e-06	0	TAF7
CNST	4.96642e-10	0.345165	0.401	0.3	8.90976e-06	0	CNST
CUNH4orf33	5.62552e-10	0.442072	0.292	0.208	1.00922e-05	0	CUNH4orf33
SLC5A3	5.8089e-10	0.458659	0.425	0.333	1.04212e-05	0	SLC5A3
OSBPL2	5.90895e-10	0.446034	0.263	0.188	1.06007e-05	0	OSBPL2
NOB1	6.05089e-10	0.330534	0.373	0.292	1.08553e-05	0	NOB1
PPP6C	6.61017e-10	0.350747	0.374	0.288	1.18586e-05	0	PPP6C
FLNB	7.21777e-10	0.279214	0.532	0.457	1.29487e-05	0	FLNB
LOC107504431	7.60896e-10	0.3573	0.326	0.244	1.36505e-05	0	LOC107504431
MED11	7.89345e-10	0.355761	0.316	0.239	1.41608e-05	0	MED11
HMGXB4	7.97153e-10	0.40648	0.302	0.218	1.43009e-05	0	HMGXB4
SAP130	7.97159e-10	0.30798	0.315	0.234	1.4301e-05	0	SAP130
HINT3	8.62882e-10	0.476475	0.354	0.264	1.54801e-05	0	HINT3
SCPEP1	9.1076e-10	0.286132	0.565	0.483	1.6339e-05	0	SCPEP1
IFIH1	9.87658e-10	0.310835	0.303	0.218	1.77186e-05	0	IFIH1
SH3BGRL	1.00966e-09	0.347851	0.364	0.274	1.81133e-05	0	SH3BGRL
TICAM2	1.03451e-09	0.397176	0.316	0.232	1.85592e-05	0	TICAM2
TMEM60	1.05479e-09	0.323115	0.494	0.391	1.8923e-05	0	TMEM60
STAP2	1.14189e-09	0.382684	0.354	0.272	2.04856e-05	0	STAP2
PTRHD1	1.15424e-09	0.359942	0.3	0.228	2.07071e-05	0	PTRHD1
SLF2	1.17455e-09	0.305509	0.357	0.27	2.10715e-05	0	SLF2
RCHY1	1.20299e-09	0.267117	0.399	0.3	2.15816e-05	0	RCHY1
CASP6	1.24083e-09	0.279035	0.36	0.276	2.22605e-05	0	CASP6
OTUD5	1.27784e-09	0.328111	0.492	0.389	2.29244e-05	0	OTUD5
ITSN1	1.28917e-09	0.338774	0.256	0.181	2.31278e-05	0	ITSN1
SNIP1	1.30007e-09	0.466969	0.279	0.204	2.33233e-05	0	SNIP1
SAP30	1.30805e-09	0.338741	0.322	0.238	2.34665e-05	0	SAP30
FADS1	1.40102e-09	0.327539	0.363	0.274	2.51343e-05	0	FADS1
NAXD	1.41922e-09	0.30188	0.339	0.261	2.54608e-05	0	NAXD
MAPK9	1.55435e-09	0.40812	0.315	0.23	2.78851e-05	0	MAPK9
SHLD2	1.62754e-09	0.389424	0.27	0.193	2.91981e-05	0	SHLD2
ACSL3	1.75575e-09	0.276484	0.898	0.916	3.14981e-05	0	ACSL3
TCEAL1	1.92343e-09	0.367753	0.34	0.262	3.45063e-05	0	TCEAL1
OPTN	1.98918e-09	0.296265	0.617	0.547	3.56858e-05	0	OPTN
WNT5A	2.02419e-09	0.284999	0.429	0.345	3.63139e-05	0	WNT5A
TBCC	2.02587e-09	0.487046	0.284	0.204	3.63441e-05	0	TBCC
TGFBR1	2.07985e-09	0.353562	0.29	0.21	3.73126e-05	0	TGFBR1
GOLGA5	2.14408e-09	0.3775	0.361	0.267	3.84647e-05	0	GOLGA5
PCID2	2.16879e-09	0.303297	0.359	0.28	3.89081e-05	0	PCID2
YIF1A	2.24596e-09	0.282138	0.449	0.368	4.02926e-05	0	YIF1A
CUNH14orf119	2.46943e-09	0.347818	0.354	0.265	4.43016e-05	0	CUNH14orf119
TPD52L1	2.48381e-09	0.373445	0.488	0.386	4.45595e-05	0	TPD52L1
ASB7	2.51297e-09	0.276947	0.285	0.213	4.50826e-05	0	ASB7
CSRNP1	2.85989e-09	0.33734	0.292	0.214	5.13065e-05	0	CSRNP1
MED7	3.01895e-09	0.409476	0.3	0.219	5.41599e-05	0	MED7
GSDMD	3.04335e-09	0.326419	0.327	0.241	5.45977e-05	0	GSDMD
LOC107508147	3.11409e-09	0.351203	0.324	0.252	5.58668e-05	0	LOC107508147
MPND	3.14157e-09	0.407729	0.286	0.209	5.63597e-05	0	MPND
ZCRB1	3.70922e-09	0.278113	0.614	0.539	6.65434e-05	0	ZCRB1
CCDC124	4.31542e-09	0.266863	0.378	0.298	7.74186e-05	0	CCDC124
SERTAD1	4.44152e-09	0.265567	0.774	0.77	7.96809e-05	0	SERTAD1
COG4	4.46818e-09	0.254372	0.342	0.267	8.01592e-05	0	COG4
NUP37	4.77012e-09	0.314063	0.362	0.272	8.5576e-05	0	NUP37
SLC16A12	4.84506e-09	0.44189	0.295	0.206	8.69203e-05	0	SLC16A12
LOC107519258	5.06516e-09	0.321269	0.424	0.319	9.0869e-05	0	LOC107519258
MEX3C	5.54988e-09	0.399994	0.316	0.233	9.95648e-05	0	MEX3C
PRR13	6.47576e-09	0.274857	0.607	0.526	0.000116175	0	PRR13
RELA	6.48363e-09	0.25292	0.398	0.308	0.000116316	0	RELA
SLCO2A1	6.59015e-09	0.322213	0.268	0.193	0.000118227	0	SLCO2A1
ING2	6.61631e-09	0.435856	0.268	0.193	0.000118697	0	ING2
SNAPC2	6.62145e-09	0.29041	0.385	0.302	0.000118789	0	SNAPC2
NR1D2	6.65011e-09	0.364529	0.268	0.193	0.000119303	0	NR1D2
DDIT3	6.68475e-09	0.450803	0.537	0.476	0.000119924	0	DDIT3
WDR45	6.69369e-09	0.379639	0.271	0.205	0.000120085	0	WDR45
MTRF1L	7.14998e-09	0.386325	0.258	0.189	0.000128271	0	MTRF1L
GNPNAT1	7.71428e-09	0.279927	0.392	0.296	0.000138394	0	GNPNAT1
MOSPD1	8.59799e-09	0.331816	0.378	0.29	0.000154248	0	MOSPD1
PRRC1	8.6387e-09	0.40258	0.279	0.205	0.000154978	0	PRRC1
RSBN1	9.27714e-09	0.302859	0.394	0.298	0.000166432	0	RSBN1
DBF4	9.3569e-09	0.26261	0.271	0.202	0.000167863	0	DBF4
TRAF3	9.52695e-09	0.300474	0.332	0.243	0.000170913	0	TRAF3
RNF168	1.02304e-08	0.312734	0.401	0.306	0.000183534	0	RNF168
CTBS	1.02572e-08	0.303052	0.419	0.321	0.000184014	0	CTBS
ZFYVE16	1.04106e-08	0.285102	0.411	0.316	0.000186765	0	ZFYVE16
RAB27A	1.07625e-08	0.462697	0.267	0.191	0.000193079	0	RAB27A
LOC107515257	1.12443e-08	0.359045	0.481	0.396	0.000201722	0	LOC107515257
CBLL1	1.13081e-08	0.41235	0.277	0.201	0.000202867	0	CBLL1
MKRN2	1.14747e-08	0.309586	0.286	0.219	0.000205857	0	MKRN2
SMARCC2	1.22269e-08	0.295818	0.361	0.279	0.00021935	0	SMARCC2
AZI2	1.26723e-08	0.373241	0.329	0.248	0.000227341	0	AZI2
RIDA	1.28853e-08	0.405992	0.315	0.239	0.000231162	0	RIDA
MORC4	1.40943e-08	0.368846	0.279	0.206	0.000252852	0	MORC4
KIF3A	1.43004e-08	0.450201	0.291	0.209	0.000256549	0	KIF3A
ENDOD1	1.45656e-08	0.29325	0.376	0.291	0.000261307	0	ENDOD1
DHX32	1.52232e-08	0.331516	0.314	0.237	0.000273105	0	DHX32
EPB41L4B	1.64843e-08	0.26403	0.58	0.487	0.000295728	0	EPB41L4B
CORO1B	1.64986e-08	0.373036	0.336	0.257	0.000295985	0	CORO1B
CBX1	1.81634e-08	0.381777	0.301	0.235	0.000325852	0	CBX1
TMEM65	1.90883e-08	0.324057	0.305	0.227	0.000342444	0	TMEM65
DNAJC24	2.00635e-08	0.312845	0.312	0.236	0.000359938	0	DNAJC24
B4GALT1	2.12231e-08	0.253851	0.606	0.522	0.000380742	0	B4GALT1
CASP3	2.14548e-08	0.311749	0.362	0.278	0.000384899	0	CASP3
TLR3	2.22693e-08	0.33216	0.268	0.2	0.000399511	0	TLR3
CDK19	2.89624e-08	0.3847	0.261	0.183	0.000519585	0	CDK19
SPTY2D1	2.94033e-08	0.275802	0.439	0.339	0.000527495	0	SPTY2D1
SLC35E3	3.26499e-08	0.408365	0.348	0.254	0.00058574	0	SLC35E3
UBXN2B	3.34446e-08	0.392494	0.278	0.202	0.000599996	0	UBXN2B
NHLRC3	3.46166e-08	0.293464	0.348	0.267	0.000621022	0	NHLRC3
OAZ2	3.52782e-08	0.331337	0.286	0.213	0.000632892	0	OAZ2
ALKBH5	3.83876e-08	0.346936	0.26	0.198	0.000688674	0	ALKBH5
MBTD1	4.01384e-08	0.264301	0.334	0.249	0.000720084	0	MBTD1
RAB12	4.47256e-08	0.294835	0.305	0.245	0.000802378	0	RAB12
RAMAC	4.64192e-08	0.28905	0.356	0.279	0.00083276	0	RAMAC
NFE2L3	5.04258e-08	0.261091	0.547	0.454	0.00090464	0	NFE2L3
TRIQK	5.10391e-08	0.332682	0.317	0.237	0.000915641	0	TRIQK
SMIM10L1	5.39536e-08	0.275073	0.379	0.295	0.000967927	0	SMIM10L1
MGAT2	5.64527e-08	0.379956	0.291	0.223	0.00101276	0	MGAT2
GPALPP1	6.06557e-08	0.405524	0.254	0.183	0.00108816	0	GPALPP1
HS3ST6	6.26917e-08	0.34711	0.409	0.313	0.00112469	0	HS3ST6
MYNN	7.41856e-08	0.293664	0.358	0.275	0.00133089	0	MYNN
SRXN1	7.44296e-08	0.795512	0.3	0.23	0.00133527	0	SRXN1
SLC39A1	7.45703e-08	0.254282	0.435	0.361	0.00133779	0	SLC39A1
LOC107503341	7.67872e-08	0.291119	0.3	0.231	0.00137756	0	LOC107503341
ATP23	7.76726e-08	0.28984	0.443	0.384	0.00139345	0	ATP23
IFT20	8.03258e-08	0.269714	0.312	0.246	0.00144104	0	IFT20
ABHD4	8.16331e-08	0.34761	0.259	0.191	0.0014645	0	ABHD4
ZFYVE1	9.1506e-08	0.260279	0.265	0.194	0.00164162	0	ZFYVE1
YARS1	9.59474e-08	0.267651	0.425	0.342	0.0017213	0	YARS1
PLIN2	1.00392e-07	0.319288	0.539	0.464	0.00180103	0	PLIN2
LOC107510467	1.00575e-07	0.311463	0.498	0.404	0.00180432	0	LOC107510467
LOC107511993	1.15234e-07	0.294904	0.333	0.262	0.00206729	0	LOC107511993
RNF185	1.25539e-07	0.26451	0.291	0.217	0.00225217	0	RNF185
STK19	1.31283e-07	0.410932	0.266	0.196	0.00235522	0	STK19
CUNH18orf21	1.3568e-07	0.290769	0.568	0.494	0.0024341	0	CUNH18orf21
IGFBP6	1.40005e-07	0.265041	0.317	0.248	0.00251169	0	IGFBP6
PPP1R3B	1.42993e-07	0.290512	0.541	0.459	0.0025653	0	PPP1R3B
ERN1	1.50091e-07	0.256925	0.501	0.41	0.00269263	0	ERN1
UBE2Q2	1.53042e-07	0.262652	0.381	0.3	0.00274558	0	UBE2Q2
MFSD1	1.58209e-07	0.26387	0.304	0.246	0.00283826	0	MFSD1
VPS37B	1.59823e-07	0.259381	0.309	0.243	0.00286722	0	VPS37B
MTMR2	1.62869e-07	0.300513	0.359	0.279	0.00292187	0	MTMR2
KIFC3	1.74258e-07	0.262532	0.311	0.244	0.00312619	0	KIFC3
METRNL	1.75234e-07	0.401123	0.305	0.228	0.0031437	0	METRNL
CLK3	1.80122e-07	0.427381	0.251	0.185	0.00323139	0	CLK3
USP33	1.84636e-07	0.26022	0.417	0.321	0.00331238	0	USP33
TRAPPC3	1.85032e-07	0.347678	0.353	0.272	0.00331947	0	TRAPPC3
VAV1	1.9427e-07	0.290887	0.28	0.212	0.0034852	0	VAV1
ST3GAL5	2.04363e-07	0.336093	0.285	0.221	0.00366627	0	ST3GAL5
ZBTB1	2.07753e-07	0.285509	0.331	0.259	0.00372709	0	ZBTB1
TRAPPC4	2.17373e-07	0.273281	0.364	0.29	0.00389967	0	TRAPPC4
ATP6V1C1	2.20394e-07	0.270517	0.433	0.346	0.00395387	0	ATP6V1C1
KLHL36	2.2105e-07	0.355643	0.253	0.187	0.00396563	0	KLHL36
HDDC3	2.5622e-07	0.264817	0.29	0.23	0.00459659	0	HDDC3
SPON2	2.90217e-07	0.340861	0.278	0.205	0.00520649	0	SPON2
GSN	2.93055e-07	0.274487	0.384	0.296	0.0052574	0	GSN
PSTPIP2	2.95013e-07	0.382001	0.271	0.204	0.00529253	0	PSTPIP2
LOC107503276	3.07877e-07	0.303108	0.262	0.192	0.00552331	0	LOC107503276
DNAAF2	3.09682e-07	0.410295	0.312	0.229	0.00555569	0	DNAAF2
PSMD10	3.13329e-07	0.276781	0.336	0.263	0.00562112	0	PSMD10
LOC107507400	3.23317e-07	0.335646	0.34	0.264	0.00580031	0	LOC107507400
LOC107517696	3.27778e-07	0.31649	0.304	0.231	0.00588034	0	LOC107517696
SNX12	3.49677e-07	0.262757	0.628	0.573	0.00627321	0	SNX12
CIR1	3.62664e-07	0.250451	0.515	0.444	0.00650618	0	CIR1
LOC107501613	3.63525e-07	0.44896	0.25	0.19	0.00652164	0	LOC107501613
EIF4EBP2	3.69563e-07	0.288148	0.528	0.448	0.00662996	0	EIF4EBP2
NUDT2	3.84529e-07	0.267127	0.361	0.283	0.00689845	0	NUDT2
ACOT9	4.3534e-07	0.365579	0.277	0.213	0.00781	0	ACOT9
BIN1	4.45557e-07	0.260334	0.601	0.508	0.00799329	0	BIN1
GMPS	4.49936e-07	0.272158	0.522	0.44	0.00807185	0	GMPS
SLC35C2	4.685e-07	0.261624	0.364	0.291	0.00840488	0	SLC35C2
ATMIN	4.81938e-07	0.319349	0.345	0.27	0.00864597	0	ATMIN
AARS1	4.85203e-07	0.250799	0.375	0.303	0.00870454	0	AARS1
NIPAL1	4.99479e-07	0.352055	0.285	0.215	0.00896066	0	NIPAL1
DR1	5.03458e-07	0.313305	0.297	0.233	0.00903204	0	DR1
VCPIP1	6.24148e-07	0.288696	0.254	0.196	0.0111972	0	VCPIP1
UBE2F	6.46944e-07	0.250945	0.334	0.263	0.0116062	0	UBE2F
ABHD10	6.57873e-07	0.333729	0.261	0.197	0.0118022	0	ABHD10
FBXL3	6.62453e-07	0.258885	0.303	0.235	0.0118844	0	FBXL3
VEGFB	6.71839e-07	0.253081	0.384	0.301	0.0120528	0	VEGFB
ASL	7.99848e-07	0.288223	0.337	0.259	0.0143493	0	ASL
GOLT1B	8.07519e-07	0.298466	0.487	0.408	0.0144869	0	GOLT1B
RNF146	8.17085e-07	0.302449	0.329	0.258	0.0146585	0	RNF146
SLC37A3	8.29937e-07	0.279885	0.306	0.231	0.0148891	0	SLC37A3
PPTC7	8.33856e-07	0.25741	0.276	0.217	0.0149594	0	PPTC7
GRIPAP1	8.44328e-07	0.297595	0.346	0.269	0.0151473	0	GRIPAP1
LOC107502630	9.36298e-07	0.339435	0.337	0.267	0.0167972	0	LOC107502630
NUDT22	9.37696e-07	0.260401	0.33	0.262	0.0168223	0	NUDT22
VDAC3	1.15681e-06	0.351982	0.35	0.267	0.0207532	0	VDAC3
LOC107518477	1.27901e-06	0.314244	0.337	0.246	0.0229454	0	LOC107518477
SLC41A2	1.31223e-06	0.330258	0.261	0.192	0.0235415	0	SLC41A2
LOC107505150	1.37995e-06	0.382439	0.261	0.193	0.0247563	0	LOC107505150
FANCF	1.40278e-06	0.278265	0.3	0.238	0.0251659	0	FANCF
CDK16	1.41883e-06	0.343067	0.275	0.203	0.0254539	0	CDK16
ZMAT5	1.49523e-06	0.381662	0.25	0.186	0.0268244	0	ZMAT5
SMIM19	1.60395e-06	0.297073	0.368	0.292	0.0287749	0	SMIM19
YIPF5	1.67781e-06	0.312032	0.326	0.249	0.0300999	0	YIPF5
TRAF3IP3	1.75521e-06	0.250391	0.573	0.52	0.0314884	0	TRAF3IP3
RAB5B	1.76296e-06	0.328945	0.293	0.221	0.0316276	0	RAB5B
HAGH	2.10363e-06	0.286019	0.451	0.372	0.0377392	0	HAGH
USP37	2.1983e-06	0.272202	0.284	0.214	0.0394376	0	USP37
LYRM1	2.61685e-06	0.337521	0.32	0.247	0.0469463	0	LYRM1
LOC107517415	2.67362e-06	0.410128	0.331	0.254	0.0479648	0	LOC107517415
TXNDC5	2.75994e-06	0.348252	0.286	0.219	0.0495134	0	TXNDC5
FZD5	2.76194e-06	0.266532	0.27	0.215	0.0495492	0	FZD5
TRIM45	0	3.01328	0.818	0.316	0	1	TRIM45
MGST3	0	1.46695	0.999	0.977	0	1	MGST3
CCND1	4.73797e-306	1.75232	0.962	0.745	8.49992e-302	1	CCND1
LOC107498995	2.36255e-296	1.03857	1	0.992	4.23841e-292	1	LOC107498995
FABP5	5.00101e-277	1.18161	1	0.994	8.97181e-273	1	FABP5
AQP5	4.23057e-272	1.41334	0.997	0.983	7.58965e-268	1	AQP5
ITGA9	3.61706e-266	2.68309	0.646	0.14	6.48901e-262	1	ITGA9
LOC107511271	1.64397e-264	2.72719	0.624	0.119	2.94929e-260	1	LOC107511271
DUSP23	4.40398e-253	2.02683	0.78	0.307	7.90075e-249	1	DUSP23
LGI3	2.15e-251	3.51652	0.536	0.068	3.8571e-247	1	LGI3
CORO1A	1.57739e-240	3.02491	0.545	0.084	2.82983e-236	1	CORO1A
LGALS1	2.18296e-234	3.69674	0.489	0.051	3.91623e-230	1	LGALS1
SLC4A5	2.3367e-230	2.16932	0.684	0.228	4.19203e-226	1	SLC4A5
LOC107512840	3.85374e-224	1.23693	0.99	0.934	6.9136e-220	1	LOC107512840
MYO1B	5.05305e-219	1.23204	0.954	0.827	9.06517e-215	1	MYO1B
AGPAT2	2.3158e-216	0.953433	0.996	0.897	4.15454e-212	1	AGPAT2
SCD	1.12849e-209	2.24262	0.887	0.694	2.02451e-205	1	SCD
NDUFA4	6.58989e-208	0.901569	0.998	0.979	1.18223e-203	1	NDUFA4
RPLP1	7.60336e-208	0.823003	1	0.999	1.36404e-203	1	RPLP1
ORM1	1.7297e-206	2.47986	0.878	0.763	3.10307e-202	1	ORM1
RPL22L1	3.63805e-204	1.01993	0.998	0.968	6.52667e-200	1	RPL22L1
SLC22A31	3.3336e-201	2.38829	0.553	0.121	5.98048e-197	1	SLC22A31
TNFRSF12A	2.06928e-199	1.16785	0.959	0.855	3.71229e-195	1	TNFRSF12A
FTH11	2.39367e-199	0.829207	1	0.997	4.29425e-195	1	FTH1
LOC107498731	4.58879e-198	1.22492	0.931	0.721	8.23228e-194	1	LOC107498731
TEX12	2.0003e-196	3.7495	0.408	0.035	3.58853e-192	1	TEX12
SLC25A5	1.83459e-195	0.881627	0.992	0.939	3.29125e-191	1	SLC25A5
DAAM2	5.61987e-195	2.44397	0.524	0.107	1.0082e-190	1	DAAM2
RPL8	1.58655e-191	0.705357	1	0.996	2.84626e-187	1	RPL8
PPIA	1.94051e-191	0.675862	1	0.996	3.48128e-187	1	PPIA
SFTPC	1.58407e-188	2.07462	0.851	0.69	2.84182e-184	1	SFTPC
CCKBR	3.22954e-187	2.22227	0.567	0.14	5.7938e-183	1	CCKBR
RPS10	2.28616e-186	0.637537	1	0.997	4.10137e-182	1	RPS10
S100A10	2.85763e-186	0.876505	0.999	0.98	5.12658e-182	1	S100A10
LOC118606590	3.681e-184	2.77745	0.392	0.033	6.60371e-180	1	LOC118606590
HSP90AB1	9.73617e-184	0.61191	1	0.999	1.74667e-179	1	HSP90AB1
SSR4	2.08345e-183	0.689695	1	0.996	3.7377e-179	1	SSR4
LAMP3	1.44641e-182	1.42043	0.886	0.669	2.59486e-178	1	LAMP3
ARHGDIB	2.12924e-182	2.10688	0.578	0.158	3.81985e-178	1	ARHGDIB
NPC2	8.10293e-182	1.53946	0.945	0.905	1.45367e-177	1	NPC2
EXOSC4	2.49271e-181	0.96482	0.941	0.784	4.47192e-177	1	EXOSC4
GJC1	6.38052e-181	1.90255	0.603	0.183	1.14467e-176	1	GJC1
TOMM6	9.253e-181	0.961701	0.965	0.835	1.65999e-176	1	TOMM6
CCND2	1.20183e-180	1.84485	0.8	0.567	2.15609e-176	1	CCND2
HPN	8.75267e-177	2.87864	0.437	0.069	1.57023e-172	1	HPN
YWHAH	1.1524e-175	1.13009	0.939	0.788	2.0674e-171	1	YWHAH
FAM189A2	1.50472e-175	1.8118	0.659	0.235	2.69946e-171	1	FAM189A2
MRPS34	2.8771e-174	1.16409	0.894	0.64	5.16152e-170	1	MRPS34
ELAPOR2	4.07054e-173	2.11151	0.677	0.32	7.30255e-169	1	ELAPOR2
FADS3	3.12047e-172	1.89607	0.601	0.196	5.59813e-168	1	FADS3
CTSH	1.15019e-168	0.822102	0.992	0.956	2.06344e-164	1	CTSH
RPS22	1.24936e-168	0.708228	1	0.998	2.24135e-164	1	RPS2
FBXL7	3.36198e-167	2.79876	0.393	0.051	6.03139e-163	1	FBXL7
RPLP01	4.03287e-167	0.649782	1	0.998	7.23497e-163	1	RPLP0
IMP3	8.54739e-167	1.22626	0.897	0.706	1.5334e-162	1	IMP3
MSN	7.40944e-166	1.2067	0.869	0.574	1.32925e-161	1	MSN
MX1	1.46616e-164	1.58164	0.835	0.549	2.63029e-160	1	MX1
ATP5MC3	2.1462e-164	0.779687	0.997	0.97	3.85029e-160	1	ATP5MC3
IFI30	2.61325e-164	1.15183	0.927	0.765	4.68818e-160	1	IFI30
CPN2	1.45215e-163	3.34413	0.375	0.047	2.60516e-159	1	CPN2
TSPO	1.61222e-163	0.615412	1	0.995	2.89233e-159	1	TSPO
SF3B5	3.02084e-163	0.962552	0.975	0.884	5.41939e-159	1	SF3B5
FBXO9	4.79957e-163	1.15487	0.874	0.62	8.61044e-159	1	FBXO9
PRDX6	1.13534e-158	0.752919	0.997	0.983	2.0368e-154	1	PRDX6
SPTSSB	3.73277e-158	1.31339	0.873	0.636	6.69659e-154	1	SPTSSB
HINT1	9.39409e-158	0.639415	0.997	0.978	1.6853e-153	1	HINT1
S100A11	3.33331e-157	0.92361	0.999	0.99	5.97995e-153	1	S100A11
LOC107512925	4.42352e-157	1.89834	0.491	0.111	7.93579e-153	1	LOC107512925
ASAH1	2.59812e-156	0.883258	0.997	0.991	4.66102e-152	1	ASAH1
SORD	1.44078e-155	1.76263	0.628	0.216	2.58476e-151	1	SORD
RPS23	1.2795e-154	0.650474	1	0.993	2.29543e-150	1	RPS23
RPS12	1.29023e-152	0.709855	1	0.995	2.31468e-148	1	RPS12
LOC107510524	4.97634e-152	0.717868	0.993	0.946	8.92755e-148	1	LOC107510524
ACLY	6.86566e-151	0.915914	0.937	0.782	1.2317e-146	1	ACLY
CAVIN3	3.93248e-150	1.22888	0.865	0.621	7.05488e-146	1	CAVIN3
LOC107519460	6.95456e-150	0.972689	0.977	0.908	1.24765e-145	1	LOC107519460
TPM3	4.42005e-147	0.686184	0.996	0.97	7.92958e-143	1	TPM3
RPS31	2.51884e-146	0.529376	1	0.996	4.5188e-142	1	RPS3
CD109	1.29173e-145	2.40866	0.414	0.085	2.31737e-141	1	CD109
EIF5A	1.23636e-143	0.782179	0.966	0.85	2.21803e-139	1	EIF5A
SLC26A9	1.44655e-142	3.82956	0.295	0.023	2.59511e-138	1	SLC26A9
CUNH11orf98	3.56051e-142	1.14876	0.809	0.498	6.38755e-138	1	CUNH11orf98
LDOC1	6.35205e-141	1.73825	0.598	0.22	1.13956e-136	1	LDOC1
RPL141	6.89249e-140	0.564557	1	0.995	1.23651e-135	1	RPL14
NCOA4	5.97875e-139	1.41505	0.922	0.896	1.07259e-134	1	NCOA4
PRDX3	1.66742e-138	0.976174	0.867	0.609	2.99136e-134	1	PRDX3
POLR2G	2.57782e-138	0.995537	0.858	0.6	4.62461e-134	1	POLR2G
PHPT1	4.19903e-137	0.757496	0.969	0.863	7.53306e-133	1	PHPT1
TIMM8A	2.49073e-136	1.57828	0.598	0.222	4.46836e-132	1	TIMM8A
SRP14	2.64682e-136	0.660673	0.989	0.928	4.74839e-132	1	SRP14
MRPL20	1.61781e-134	0.694746	0.989	0.914	2.90235e-130	1	MRPL20
RAPGEF3	1.998e-133	1.884	0.469	0.123	3.5844e-129	1	RAPGEF3
SDF2L1	2.39073e-133	1.10328	0.905	0.754	4.28897e-129	1	SDF2L1
TIMM13	5.74327e-133	0.883427	0.902	0.707	1.03034e-128	1	TIMM13
LOC107504495	1.43122e-132	1.14007	0.812	0.525	2.56761e-128	1	LOC107504495
LOC107509970	1.82303e-132	0.715436	0.996	0.955	3.27051e-128	1	LOC107509970
TOMM22	2.13661e-131	0.77102	0.958	0.842	3.83309e-127	1	TOMM22
RFTN1	3.70426e-131	2.88678	0.322	0.041	6.64544e-127	1	RFTN1
EIF4A1	7.35927e-131	0.641937	0.996	0.964	1.32025e-126	1	EIF4A1
DBI	1.82913e-130	0.672644	0.984	0.941	3.28145e-126	1	DBI
DHCR7	2.08266e-130	1.00767	0.845	0.547	3.73629e-126	1	DHCR7
MRPL17	7.24157e-130	0.672311	0.978	0.901	1.29914e-125	1	MRPL17
SECISBP2L	3.94389e-129	1.2307	0.867	0.727	7.07535e-125	1	SECISBP2L
MCRIP2	1.04266e-128	1.47739	0.606	0.229	1.87053e-124	1	MCRIP2
LOC107509286	1.25929e-127	0.777833	0.988	0.93	2.25916e-123	1	LOC107509286
BZW1	1.32644e-127	0.69155	0.983	0.932	2.37964e-123	1	BZW1
RER1	1.88685e-127	0.679469	0.973	0.907	3.38501e-123	1	RER1
CAPNS2	1.21035e-126	0.818396	0.973	0.924	2.17137e-122	1	CAPNS2
EEF1B2	9.54984e-126	0.693344	1	0.991	1.71324e-121	1	EEF1B2
SPP1	7.55463e-125	3.30913	0.505	0.199	1.3553e-120	1	SPP1
MVB12B	8.165e-125	1.13486	0.616	0.27	1.4648e-120	1	MVB12B
RNH1	1.55063e-124	0.57712	1	0.99	2.78183e-120	1	RNH1
EGFL8	2.02971e-124	0.920539	0.887	0.722	3.6413e-120	1	EGFL8
ACOT7	2.30084e-124	1.63104	0.489	0.166	4.12771e-120	1	ACOT7
TIMM8B	3.4852e-123	0.779624	0.949	0.824	6.25245e-119	1	TIMM8B
CCNG1	3.7268e-123	0.738481	0.988	0.952	6.68589e-119	1	CCNG1
LOC107503401	3.82274e-123	1.80175	0.504	0.161	6.85799e-119	1	LOC107503401
NDUFAB1	3.37804e-122	0.642888	0.981	0.93	6.06021e-118	1	NDUFAB1
CDKN2A	3.96024e-122	1.48726	0.67	0.34	7.10467e-118	1	CDKN2A
EMC6	5.95684e-122	0.777261	0.931	0.808	1.06866e-117	1	EMC6
FASN	1.38309e-121	1.20559	0.761	0.471	2.48127e-117	1	FASN
GDF15	2.40063e-121	2.62816	0.42	0.112	4.30672e-117	1	GDF15
RBM3	3.00665e-121	0.585105	0.993	0.972	5.39394e-117	1	RBM3
NEDD8	5.05173e-121	0.633979	0.982	0.913	9.06281e-117	1	NEDD8
UNC13D	7.67076e-121	1.74073	0.452	0.132	1.37613e-116	1	UNC13D
POLR2L	1.06891e-120	1.02886	0.923	0.749	1.91763e-116	1	POLR2L
LOC118603908	1.84394e-120	0.87989	0.936	0.839	3.30803e-116	1	LOC118603908
KRT8	1.98401e-120	0.969832	0.999	0.993	3.55932e-116	1	KRT8
GCHFR	6.95331e-120	1.5113	0.62	0.261	1.24742e-115	1	GCHFR
RPL4	7.00686e-120	0.487392	1	0.993	1.25703e-115	1	RPL4
NDUFV3	1.33076e-119	0.740903	0.953	0.819	2.38739e-115	1	NDUFV3
LOC118613587	2.30505e-119	1.44406	0.726	0.466	4.13526e-115	1	LOC118613587
RPSA1	2.39395e-119	0.559813	1	0.994	4.29475e-115	1	RPSA
GPAM	8.38971e-119	1.14876	0.881	0.762	1.50511e-114	1	GPAM
CAPG	9.94894e-119	1.05567	0.892	0.713	1.78484e-114	1	CAPG
PSMB5	3.12318e-118	0.588949	0.993	0.959	5.60298e-114	1	PSMB5
RPL191	3.75081e-118	0.495449	1	0.997	6.72896e-114	1	RPL19
ZDHHC2	6.04926e-118	2.54033	0.33	0.063	1.08524e-113	1	ZDHHC2
SLC34A2	1.28368e-117	1.67929	0.806	0.747	2.30291e-113	1	SLC34A2
LOC107506041	2.22912e-117	0.892581	0.868	0.704	3.99905e-113	1	LOC107506041
C5	2.7104e-117	3.10471	0.307	0.044	4.86245e-113	1	C5
GSN1	7.50201e-117	1.25963	0.627	0.256	1.34586e-112	1	GSN
HSPD1	8.50097e-117	0.604208	0.996	0.979	1.52507e-112	1	HSPD1
ISYNA1	4.09329e-116	1.11305	0.775	0.471	7.34336e-112	1	ISYNA1
SEC11C	2.06551e-115	0.813647	0.958	0.907	3.70552e-111	1	SEC11C
ZNF593	2.18314e-115	1.03896	0.813	0.524	3.91656e-111	1	ZNF593
SLC25A10	3.05946e-115	1.17209	0.647	0.293	5.48867e-111	1	SLC25A10
ARPC5L	3.96542e-115	0.8449	0.897	0.719	7.11397e-111	1	ARPC5L
KCNJ15	5.74598e-115	1.52777	0.478	0.171	1.03083e-110	1	KCNJ15
POLR1C	7.95669e-115	1.3808	0.555	0.23	1.42743e-110	1	POLR1C
MAB21L4	1.18216e-114	1.03816	0.804	0.528	2.12079e-110	1	MAB21L4
ANXA1	1.58591e-114	0.935345	0.999	0.996	2.84512e-110	1	ANXA1
EPB41L3	3.61121e-114	1.74764	0.421	0.108	6.47852e-110	1	EPB41L3
CAPN2	4.40492e-114	1.16275	0.717	0.406	7.90242e-110	1	CAPN2
ALDH1L2	5.40084e-114	1.98238	0.479	0.16	9.68911e-110	1	ALDH1L2
RPL10A1	1.12785e-113	0.493869	1	0.995	2.02337e-109	1	RPL10A
LOC107506048	1.52419e-113	0.712753	0.933	0.784	2.7344e-109	1	LOC107506048
LOC107502104	1.58533e-113	2.13626	0.398	0.101	2.84409e-109	1	LOC107502104
STAT4	2.2269e-112	1.36216	0.583	0.237	3.99506e-108	1	STAT4
HACD1	3.69858e-112	1.6943	0.488	0.162	6.63526e-108	1	HACD1
LOC107514319	3.93863e-112	0.585862	0.985	0.938	7.06591e-108	1	LOC107514319
HRAS	4.49528e-112	1.07081	0.723	0.399	8.06453e-108	1	HRAS
LOC107503138	4.78491e-112	0.56671	0.991	0.961	8.58413e-108	1	LOC107503138
PRADC1	7.41446e-112	1.31729	0.573	0.231	1.33015e-107	1	PRADC1
DOC2B	7.84582e-112	2.42583	0.327	0.07	1.40754e-107	1	DOC2B
NAA10	1.00607e-111	0.797853	0.888	0.692	1.80489e-107	1	NAA10
MRPL57	1.06758e-111	0.614444	0.972	0.906	1.91523e-107	1	MRPL57
ATP6V0D2	1.12108e-111	1.28156	0.602	0.261	2.01122e-107	1	ATP6V0D2
RPL171	1.37125e-111	0.541733	1	0.993	2.46002e-107	1	RPL17
RPS8	2.21848e-111	0.533938	1	0.996	3.97995e-107	1	RPS8
HSPA9	2.99041e-111	0.753417	0.932	0.815	5.3648e-107	1	HSPA9
LOC118604006	5.77802e-111	1.5698	0.513	0.18	1.03658e-106	1	LOC118604006
KCNE2	1.2489e-110	1.23995	0.712	0.394	2.24053e-106	1	KCNE2
LOC107519059	6.39866e-110	0.776576	0.923	0.779	1.14792e-105	1	LOC107519059
HDGFL3	1.48746e-109	1.51033	0.546	0.221	2.6685e-105	1	HDGFL3
PEBP1	1.61569e-109	0.595541	0.978	0.936	2.89855e-105	1	PEBP1
LOC107515036	3.7703e-109	0.910066	0.872	0.682	6.76392e-105	1	LOC107515036
TPM1	1.15778e-108	0.877855	0.918	0.791	2.07706e-104	1	TPM1
HRCT1	1.561e-108	0.740415	0.953	0.814	2.80044e-104	1	HRCT1
INSIG1	2.549e-108	1.26029	0.875	0.807	4.5729e-104	1	INSIG1
ABRACL	3.13043e-108	0.75823	0.917	0.772	5.616e-104	1	ABRACL
LOC118612027	4.0238e-108	1.75025	0.48	0.164	7.2187e-104	1	LOC118612027
GLO1	4.03282e-108	0.731895	0.936	0.78	7.23488e-104	1	GLO1
RPS15	5.08143e-108	0.523086	1	0.994	9.11608e-104	1	RPS15
RPL91	5.27202e-108	0.517634	0.999	0.995	9.45801e-104	1	RPL9
LOC107518128	6.66923e-108	0.642367	0.966	0.88	1.19646e-103	1	LOC107518128
ATP5MC1	6.77319e-108	0.729222	0.961	0.862	1.21511e-103	1	ATP5MC1
PSMA7	1.23348e-107	0.558998	0.997	0.978	2.21286e-103	1	PSMA7
CCT2	1.27493e-107	0.642015	0.972	0.907	2.28722e-103	1	CCT2
AHNAK	1.62737e-107	0.743553	0.918	0.766	2.91951e-103	1	AHNAK
CIB1	2.45006e-107	0.744607	0.909	0.739	4.39541e-103	1	CIB1
RAI14	3.23576e-107	0.724184	0.918	0.75	5.80495e-103	1	RAI14
RHOD	1.82848e-106	1.12041	0.718	0.412	3.28029e-102	1	RHOD
PRDX1	1.97139e-106	0.571109	0.999	0.99	3.53668e-102	1	PRDX1
RPL291	2.95911e-106	0.480007	1	0.993	5.30864e-102	1	RPL29
YBX1	1.68208e-105	0.703188	0.925	0.783	3.01765e-101	1	YBX1
PDLIM2	4.42146e-105	0.942713	0.808	0.563	7.9321e-101	1	PDLIM2
ANXA2	7.37211e-105	0.764311	1	0.999	1.32256e-100	1	ANXA2
KRT19	1.06147e-104	0.681342	1	0.997	1.90428e-100	1	KRT19
COL8A1	4.47028e-104	0.967603	0.693	0.381	8.01968e-100	1	COL8A1
RPL36	5.22799e-103	0.513995	1	0.995	9.37901e-99	1	RPL36
LOC107521375	8.38276e-103	1.32305	0.559	0.236	1.50387e-98	1	LOC107521375
CYSLTR2	1.98577e-102	1.60896	0.376	0.107	3.56247e-98	1	CYSLTR2
LOC107502967	3.0039e-102	1.00462	0.471	0.152	5.389e-98	1	LOC107502967
PTP4A2	3.03178e-102	0.650005	0.97	0.912	5.43901e-98	1	PTP4A2
RAP1A	3.66196e-102	0.666403	0.957	0.875	6.56956e-98	1	RAP1A
ELOVL1	3.99632e-102	0.864265	0.818	0.563	7.1694e-98	1	ELOVL1
ATP8A1	9.18457e-102	1.61274	0.656	0.41	1.64771e-97	1	ATP8A1
PSMA4	1.86585e-101	0.531802	0.985	0.947	3.34734e-97	1	PSMA4
LOC107502827	2.99584e-101	0.68384	0.942	0.822	5.37453e-97	1	LOC107502827
PPP1R1A	9.37495e-101	3.03486	0.267	0.039	1.68187e-96	1	PPP1R1A
FDPS	4.41796e-100	0.891866	0.853	0.65	7.92582e-96	1	FDPS
MRTO4	8.71097e-100	0.991162	0.763	0.477	1.56275e-95	1	MRTO4
PLXDC2	9.43852e-100	1.43641	0.423	0.129	1.69327e-95	1	PLXDC2
RRS1	5.95994e-99	1.31908	0.555	0.234	1.06921e-94	1	RRS1
LOC107497034	6.30935e-99	0.676103	0.972	0.907	1.1319e-94	1	LOC107497034
CCT5	6.32679e-99	0.624875	0.94	0.833	1.13503e-94	1	CCT5
RPL27A	1.03346e-98	0.504805	0.999	0.997	1.85403e-94	1	RPL27A
IFRD2	3.65797e-98	1.28432	0.52	0.208	6.56239e-94	1	IFRD2
SPAAR	4.67953e-98	1.54952	0.46	0.155	8.39508e-94	1	SPAAR
TNIP3	8.71425e-98	1.07129	0.74	0.448	1.56334e-93	1	TNIP3
MAOB	9.54862e-98	2.18272	0.339	0.075	1.71302e-93	1	MAOB
NOP10	1.1068e-97	0.778655	0.901	0.717	1.98561e-93	1	NOP10
BAG2	1.14e-97	1.96006	0.353	0.099	2.04517e-93	1	BAG2
PFN1	3.60771e-97	0.534665	0.999	0.982	6.47223e-93	1	PFN1
RAN	3.82378e-97	0.550302	0.965	0.891	6.85985e-93	1	RAN
RPL181	5.27019e-97	0.478141	1	0.996	9.45472e-93	1	RPL18
LOC107502351	5.30762e-97	0.415564	0.999	0.996	9.52186e-93	1	LOC107502351
MPC2	3.99479e-96	0.654403	0.965	0.902	7.16665e-92	1	MPC2
LAMA3	1.07529e-95	0.542447	0.957	0.818	1.92908e-91	1	LAMA3
RPL31	1.28048e-95	0.46744	1	0.994	2.29719e-91	1	RPL3
FKBP1B	2.17439e-95	1.111	0.694	0.395	3.90086e-91	1	FKBP1B
CD591	2.67373e-95	0.841408	0.913	0.794	4.79668e-91	1	CD59
HSPA8	3.48808e-95	0.433732	0.999	0.996	6.25762e-91	1	HSPA8
RPS17	5.05767e-95	0.455659	1	0.993	9.07346e-91	1	RPS17
KCTD14	9.22764e-95	1.55539	0.428	0.142	1.65544e-90	1	KCTD14
RPS4X1	1.23334e-94	0.454266	0.999	0.996	2.21261e-90	1	RPS4X
TECR	1.42698e-94	0.597449	0.977	0.927	2.56e-90	1	TECR
CRIP1	1.47098e-94	1.06514	0.827	0.633	2.63894e-90	1	CRIP1
NQO2	1.5336e-94	0.901333	0.755	0.466	2.75128e-90	1	NQO2
NDUFB8	2.55533e-94	0.59707	0.961	0.892	4.58426e-90	1	NDUFB8
TMEM229B	4.12597e-94	1.51326	0.483	0.185	7.40199e-90	1	TMEM229B
LOC107501662	1.26809e-93	1.40203	0.434	0.142	2.27496e-89	1	LOC107501662
BOLA3	1.80296e-93	0.736503	0.912	0.785	3.23451e-89	1	BOLA3
DMRT2	1.99157e-93	1.99243	0.351	0.09	3.57287e-89	1	DMRT2
LSM1	2.87817e-93	1.03874	0.702	0.416	5.16345e-89	1	LSM1
ATP6V0D1	4.06402e-93	0.775134	0.845	0.622	7.29085e-89	1	ATP6V0D1
CLDN6	6.36617e-93	2.25249	0.343	0.089	1.14209e-88	1	CLDN6
CHMP4C	7.17977e-93	0.771139	0.874	0.679	1.28805e-88	1	CHMP4C
EEF1G	2.63227e-92	0.434885	0.999	0.993	4.72228e-88	1	EEF1G
MT3	2.68266e-92	1.22892	0.772	0.573	4.81269e-88	1	MT3
RPS15A	4.01465e-92	0.559632	1	0.993	7.20228e-88	1	RPS15A
LYPLA1	5.14646e-92	0.582271	0.958	0.887	9.23276e-88	1	LYPLA1
PSMD7	7.07689e-92	0.636561	0.961	0.858	1.26959e-87	1	PSMD7
RPL131	1.14531e-91	0.475376	1	0.996	2.05468e-87	1	RPL13
RPLP2	1.43661e-91	0.517245	1	0.99	2.57727e-87	1	RPLP2
CAVIN1	1.85984e-91	1.26648	0.544	0.238	3.33655e-87	1	CAVIN1
PPP1R14B	2.35921e-91	0.735435	0.884	0.728	4.23242e-87	1	PPP1R14B
MRPL12	7.61952e-91	0.868042	0.801	0.554	1.36694e-86	1	MRPL12
MRPS33	3.02986e-90	0.955238	0.727	0.442	5.43558e-86	1	MRPS33
PSMB4	8.45021e-90	0.482128	0.996	0.972	1.51597e-85	1	PSMB4
ENSA	8.47751e-90	0.654615	0.908	0.788	1.52087e-85	1	ENSA
LOC107518155	1.25601e-89	1.6687	0.415	0.14	2.25328e-85	1	LOC107518155
HOMER2	1.44051e-89	1.39976	0.488	0.195	2.58427e-85	1	HOMER2
ARPC5	1.99235e-89	0.658484	0.906	0.778	3.57427e-85	1	ARPC5
RPS141	2.69375e-89	0.458817	1	0.995	4.83259e-85	1	RPS14
POLR2H	4.13513e-89	1.17509	0.583	0.266	7.41842e-85	1	POLR2H
LOC107515513	1.04583e-88	0.589084	0.953	0.853	1.87621e-84	1	LOC107515513
ATP5PO	1.30544e-88	0.492852	0.998	0.978	2.34196e-84	1	ATP5PO
GKN2	1.60413e-88	2.25315	0.404	0.144	2.87781e-84	1	GKN2
APEX1	1.6189e-88	1.12054	0.589	0.269	2.90431e-84	1	APEX1
CUNH1orf122	1.67341e-88	0.672464	0.917	0.805	3.0021e-84	1	CUNH1orf122
RPS71	2.11588e-88	0.417586	0.999	0.997	3.79588e-84	1	RPS7
SGPP1	5.43801e-88	0.859256	0.783	0.574	9.75578e-84	1	SGPP1
CCT3	5.54862e-88	0.694212	0.886	0.716	9.95423e-84	1	CCT3
GOLGA4	5.71742e-88	0.500961	0.997	0.987	1.02571e-83	1	GOLGA4
RPS181	9.73295e-88	0.466774	1	0.994	1.74609e-83	1	RPS18
AKAP12	4.49016e-87	1.55437	0.514	0.228	8.05535e-83	1	AKAP12
LOC107500858	5.34027e-87	1.13691	0.518	0.227	9.58045e-83	1	LOC107500858
LOC107512611	5.38722e-87	0.610046	0.961	0.889	9.66466e-83	1	LOC107512611
COL12A1	7.17843e-87	1.39535	0.394	0.128	1.28781e-82	1	COL12A1
EIF3K	8.59989e-87	0.458761	0.993	0.969	1.54282e-82	1	EIF3K
VBP1	1.19171e-86	0.928021	0.706	0.421	2.13793e-82	1	VBP1
PTPMT1	3.04495e-86	0.630487	0.931	0.819	5.46264e-82	1	PTPMT1
GDPD3	3.09546e-86	1.14178	0.674	0.384	5.55325e-82	1	GDPD3
ATP1B3	3.25317e-86	0.528357	0.979	0.936	5.83619e-82	1	ATP1B3
CDK5	4.0556e-86	1.11828	0.567	0.274	7.27575e-82	1	CDK5
MATN4	4.15143e-86	2.17552	0.33	0.092	7.44766e-82	1	MATN4
RPS27A1	5.99037e-86	0.474742	1	0.993	1.07467e-81	1	RPS27A
ATP5IF1	6.84739e-86	0.618136	0.996	0.97	1.22842e-81	1	ATP5IF1
GGH	7.41799e-86	0.643139	0.934	0.845	1.33079e-81	1	GGH
IL31RA	1.36511e-85	0.905363	0.825	0.66	2.44901e-81	1	IL31RA
UBA52	1.77363e-85	0.459102	1	0.995	3.1819e-81	1	UBA52
RPS241	3.78395e-85	0.452326	1	0.997	6.78841e-81	1	RPS24
IRX3	6.34707e-85	1.20212	0.604	0.308	1.13866e-80	1	IRX3
LAMTOR4	1.78808e-84	0.648116	0.916	0.805	3.20781e-80	1	LAMTOR4
TIMM10B	2.88201e-84	1.25439	0.537	0.237	5.17032e-80	1	TIMM10B
RPS3A1	3.06835e-84	0.442084	1	0.995	5.50461e-80	1	RPS3A
ATP5PF	3.19724e-84	0.494593	0.991	0.966	5.73585e-80	1	ATP5PF
PDPN	5.69263e-84	1.08078	0.63	0.359	1.02126e-79	1	PDPN
LOC118613616	1.31293e-83	2.67412	0.264	0.053	2.3554e-79	1	LOC118613616
LOC107517565	1.43039e-83	0.675427	0.912	0.782	2.56612e-79	1	LOC107517565
NDUFS8	2.59682e-83	0.64585	0.916	0.764	4.65869e-79	1	NDUFS8
BCAP31	2.9862e-83	0.487796	0.987	0.939	5.35724e-79	1	BCAP31
PLAU	6.96351e-83	1.80408	0.364	0.12	1.24925e-78	1	PLAU
DNAJB12	7.44737e-83	0.811828	0.84	0.654	1.33606e-78	1	DNAJB12
GNL3	1.00313e-82	1.08623	0.577	0.267	1.79961e-78	1	GNL3
IL18	1.04134e-82	1.33332	0.477	0.2	1.86817e-78	1	IL18
TM4SF1	1.21566e-82	1.22491	0.769	0.613	2.18089e-78	1	TM4SF1
CIAO1	1.98976e-82	0.870882	0.743	0.461	3.56963e-78	1	CIAO1
PIN1	2.04958e-82	1.03361	0.583	0.288	3.67694e-78	1	PIN1
SRM	2.59802e-82	1.45672	0.45	0.175	4.66084e-78	1	SRM
RPS51	2.67805e-82	0.423956	1	0.994	4.80442e-78	1	RPS5
PABPC4	3.27121e-82	1.10155	0.595	0.297	5.86855e-78	1	PABPC4
PHGDH	5.18293e-82	0.612846	0.936	0.816	9.29818e-78	1	PHGDH
NRCAM	5.33634e-82	2.17008	0.272	0.05	9.57339e-78	1	NRCAM
SLC25A6	5.45139e-82	0.539913	0.996	0.983	9.77979e-78	1	SLC25A6
TIMM10	7.43576e-82	0.966526	0.667	0.392	1.33398e-77	1	TIMM10
GJA1	8.09107e-82	1.26047	0.483	0.2	1.45154e-77	1	GJA1
WDR77	1.31692e-81	1.30627	0.433	0.17	2.36255e-77	1	WDR77
EIF3B	1.36367e-81	0.890841	0.702	0.43	2.44643e-77	1	EIF3B
TOMM5	2.94689e-81	0.591899	0.929	0.808	5.28671e-77	1	TOMM5
MICAL2	4.07422e-81	0.658733	0.893	0.768	7.30915e-77	1	MICAL2
LOC107498048	6.8172e-81	0.550922	0.998	0.981	1.223e-76	1	LOC107498048
DAD1	8.09785e-81	0.565887	0.972	0.936	1.45275e-76	1	DAD1
CUNH19orf33	8.74181e-81	1.84354	0.476	0.206	1.56828e-76	1	CUNH19orf33
PSMD13	1.02041e-80	0.602459	0.904	0.77	1.83061e-76	1	PSMD13
CCT6A	1.07318e-80	0.556865	0.977	0.915	1.92528e-76	1	CCT6A
DYNLL1	1.08738e-80	0.448132	0.998	0.976	1.95077e-76	1	DYNLL1
IRX2	1.66183e-80	0.992952	0.635	0.382	2.98133e-76	1	IRX2
ATP6V0A1	3.87422e-80	0.789532	0.809	0.611	6.95036e-76	1	ATP6V0A1
ACOX2	5.83245e-80	1.09499	0.498	0.21	1.04634e-75	1	ACOX2
RPS91	1.14071e-79	0.398975	1	0.996	2.04644e-75	1	RPS9
LOC107516877	1.17178e-79	0.518528	0.993	0.977	2.10218e-75	1	LOC107516877
EPHA1	1.83599e-79	1.19674	0.518	0.226	3.29376e-75	1	EPHA1
ZNF706	1.88424e-79	0.515964	0.978	0.928	3.38032e-75	1	ZNF706
SIGIRR	2.11705e-79	1.12461	0.551	0.256	3.79799e-75	1	SIGIRR
RBP1	2.92668e-79	0.725145	0.929	0.848	5.25047e-75	1	RBP1
PDCD5	7.25853e-79	0.571962	0.929	0.804	1.30218e-74	1	PDCD5
ARF6	8.13746e-79	0.569363	0.972	0.91	1.45986e-74	1	ARF6
MTDH	8.41281e-79	0.415718	0.994	0.98	1.50926e-74	1	MTDH
RPL32	9.65543e-79	0.436728	1	0.995	1.73218e-74	1	RPL32
RPS161	1.16208e-78	0.417658	1	0.995	2.08477e-74	1	RPS16
DCBLD1	1.17945e-78	0.958206	0.768	0.558	2.11593e-74	1	DCBLD1
IMPDH2	1.35638e-78	1.06912	0.646	0.353	2.43334e-74	1	IMPDH2
PIGY	2.44371e-78	0.857254	0.715	0.453	4.38402e-74	1	PIGY
SH3BGRL3	2.62852e-78	0.674186	0.92	0.828	4.71556e-74	1	SH3BGRL3
AP2S1	2.75967e-78	0.593777	0.903	0.771	4.95084e-74	1	AP2S1
CTSD	6.70464e-78	0.756919	0.829	0.636	1.20281e-73	1	CTSD
RPS201	1.30433e-77	0.438039	0.999	0.989	2.33996e-73	1	RPS20
ZDHHC3	1.99291e-77	0.896642	0.766	0.566	3.57529e-73	1	ZDHHC3
FAM98A	2.35575e-77	0.924597	0.647	0.383	4.22622e-73	1	FAM98A
SFN	5.31431e-77	1.74123	0.458	0.2	9.53387e-73	1	SFN
RNASEK	8.60687e-77	0.483522	0.992	0.976	1.54407e-72	1	RNASEK
HSD17B7	1.44546e-76	1.12829	0.545	0.262	2.59316e-72	1	HSD17B7
RCAN2	1.49492e-76	1.16778	0.472	0.193	2.68188e-72	1	RCAN2
ANKRD29	2.29611e-76	1.04137	0.549	0.262	4.11922e-72	1	ANKRD29
MICU3	3.43517e-76	1.03664	0.627	0.348	6.16269e-72	1	MICU3
CFL1	3.60006e-76	0.384381	0.999	0.987	6.45851e-72	1	CFL1
ABCC1	4.34651e-76	1.1855	0.43	0.17	7.79764e-72	1	ABCC1
COPZ2	4.50535e-76	2.19141	0.347	0.119	8.0826e-72	1	COPZ2
OXLD1	5.41418e-76	0.912022	0.694	0.419	9.71304e-72	1	OXLD1
ELOC	7.06885e-76	0.611383	0.893	0.742	1.26815e-71	1	ELOC
NADSYN1	7.15951e-76	1.50656	0.374	0.132	1.28442e-71	1	NADSYN1
RPL22	1.41284e-75	0.487494	0.999	0.99	2.53463e-71	1	RPL22
TMEM238	1.77849e-75	0.449862	0.987	0.966	3.19061e-71	1	TMEM238
NOP16	2.55446e-75	0.619024	0.906	0.799	4.5827e-71	1	NOP16
MEDAG	2.71759e-75	1.73109	0.345	0.114	4.87537e-71	1	MEDAG
CUNH1orf115	4.16554e-75	0.786783	0.788	0.559	7.47297e-71	1	CUNH1orf115
TSR1	4.58661e-75	1.26095	0.482	0.206	8.22838e-71	1	TSR1
MRPL51	5.5085e-75	0.685306	0.817	0.592	9.88225e-71	1	MRPL51
EMP31	5.88595e-75	1.47524	0.457	0.198	1.05594e-70	1	EMP3
SH3KBP1	6.7784e-75	1.08339	0.569	0.297	1.21605e-70	1	SH3KBP1
SLC35B1	8.4606e-75	0.900217	0.725	0.496	1.51783e-70	1	SLC35B1
FSTL3	8.95184e-75	2.36607	0.25	0.055	1.60596e-70	1	FSTL3
LOC107519640	2.07374e-74	1.10548	0.553	0.267	3.72029e-70	1	LOC107519640
PLP2	2.67417e-74	0.850129	0.848	0.719	4.79747e-70	1	PLP2
RAB381	2.72675e-74	1.31402	0.496	0.221	4.89179e-70	1	RAB38
RPL26L1	3.59703e-74	0.647118	0.907	0.795	6.45307e-70	1	RPL26L1
LOC107517907	6.74612e-74	0.429093	0.996	0.979	1.21025e-69	1	LOC107517907
ERH	1.00617e-73	0.446374	0.991	0.962	1.80507e-69	1	ERH
TNS4	1.04697e-73	1.68842	0.359	0.123	1.87827e-69	1	TNS4
TMA16	4.55704e-73	1.20518	0.465	0.192	8.17533e-69	1	TMA16
COPS9	5.03033e-73	0.573809	0.974	0.888	9.02441e-69	1	COPS9
COQ9	1.58483e-72	0.693229	0.837	0.636	2.84319e-68	1	COQ9
TCP1	1.89384e-72	0.580956	0.917	0.818	3.39754e-68	1	TCP1
GADD45GIP1	2.81031e-72	0.632364	0.859	0.686	5.0417e-68	1	GADD45GIP1
MRPL27	3.19526e-72	0.602898	0.916	0.796	5.7323e-68	1	MRPL27
COMTD1	3.49785e-72	1.28155	0.446	0.185	6.27515e-68	1	COMTD1
PKIB	4.00278e-72	0.953999	0.579	0.299	7.18098e-68	1	PKIB
BAG1	4.45414e-72	0.898434	0.593	0.317	7.99072e-68	1	BAG1
HSPH1	4.86403e-72	0.6405	0.839	0.641	8.72607e-68	1	HSPH1
TPM4	5.59258e-72	0.577715	0.962	0.923	1.00331e-67	1	TPM4
MED10	6.85621e-72	0.789313	0.785	0.539	1.23e-67	1	MED10
KRT18	7.96828e-72	0.943372	0.998	0.992	1.42951e-67	1	KRT18
RPL23	9.12165e-72	0.425127	1	0.995	1.63642e-67	1	RPL23
TIGAR	1.21783e-71	1.25034	0.411	0.168	2.18478e-67	1	TIGAR
IMP4	1.33349e-71	0.794537	0.707	0.46	2.39229e-67	1	IMP4
KCTD15	3.28943e-71	1.56056	0.389	0.141	5.90123e-67	1	KCTD15
MMD	3.31519e-71	0.889431	0.645	0.384	5.94746e-67	1	MMD
CARD19	9.44375e-71	0.873863	0.718	0.454	1.69421e-66	1	CARD19
ADAMTS1	1.37806e-70	1.58062	0.315	0.112	2.47223e-66	1	ADAMTS1
CA2	8.08197e-70	2.19311	0.306	0.104	1.44991e-65	1	CA2
EIF3I	8.27134e-70	0.396406	0.986	0.96	1.48388e-65	1	EIF3I
CXXC5	1.17111e-69	1.47086	0.358	0.131	2.10097e-65	1	CXXC5
PSMA2	1.28094e-69	0.392191	0.992	0.974	2.29801e-65	1	PSMA2
LOC107503726	1.50563e-69	0.930532	0.558	0.287	2.70111e-65	1	LOC107503726
ABHD17A	1.60914e-69	0.835346	0.69	0.437	2.88681e-65	1	ABHD17A
LOC107521579	1.63772e-69	1.66978	0.269	0.073	2.93806e-65	1	LOC107521579
BLOC1S2	3.83544e-69	1.04252	0.655	0.422	6.88077e-65	1	BLOC1S2
LOC107511090	5.00268e-69	0.998766	0.516	0.26	8.9748e-65	1	LOC107511090
MYDGF	5.15582e-69	0.474553	0.98	0.919	9.24955e-65	1	MYDGF
COPRS	5.43101e-69	0.886983	0.634	0.372	9.74323e-65	1	COPRS
VIM	8.08548e-69	2.7513	0.266	0.076	1.45053e-64	1	VIM
ARPC2	1.10712e-68	0.406753	0.999	0.992	1.98616e-64	1	ARPC2
LAMTOR5	1.35604e-68	0.454125	0.976	0.904	2.43274e-64	1	LAMTOR5
RAB25	1.6619e-68	0.958296	0.586	0.321	2.98144e-64	1	RAB25
TEX261	3.3848e-68	0.950644	0.564	0.295	6.07232e-64	1	TEX261
LOC107512083	5.27926e-68	0.900853	0.692	0.453	9.47099e-64	1	LOC107512083
LOC107500346	5.74014e-68	0.45806	0.992	0.968	1.02978e-63	1	LOC107500346
PMVK	9.40661e-68	0.654149	0.808	0.604	1.68755e-63	1	PMVK
GNG10	9.6342e-68	0.419742	0.97	0.898	1.72837e-63	1	GNG10
ACSL4	1.32118e-67	1.44727	0.791	0.69	2.37019e-63	1	ACSL4
TMEM11	1.52221e-67	0.84482	0.664	0.41	2.73085e-63	1	TMEM11
PIGT	1.7293e-67	0.739076	0.734	0.492	3.10236e-63	1	PIGT
NDUFB11	2.84022e-67	0.419424	0.992	0.967	5.09536e-63	1	NDUFB11
TRPM6	4.69043e-67	1.33834	0.336	0.126	8.41463e-63	1	TRPM6
RPL18A1	5.12239e-67	0.363481	1	0.995	9.18957e-63	1	RPL18A
COMMD8	5.35199e-67	1.03246	0.506	0.257	9.60148e-63	1	COMMD8
PSMD4	5.58346e-67	0.53089	0.92	0.815	1.00167e-62	1	PSMD4
DEGS1	5.74038e-67	0.821341	0.774	0.581	1.02982e-62	1	DEGS1
PLS1	1.32221e-66	0.447026	0.978	0.941	2.37204e-62	1	PLS1
DCTN3	1.32691e-66	0.497249	0.956	0.868	2.38047e-62	1	DCTN3
SMDT1	1.4478e-66	0.428458	0.987	0.957	2.59735e-62	1	SMDT1
FAM8A1	1.75983e-66	1.06972	0.491	0.233	3.15714e-62	1	FAM8A1
MRPL41	1.83645e-66	0.89566	0.677	0.431	3.29459e-62	1	MRPL41
RPS28	1.92024e-66	0.530451	1	0.991	3.44492e-62	1	RPS28
YKT6	2.45927e-66	0.509142	0.936	0.842	4.41194e-62	1	YKT6
CUNH19orf12	3.61076e-66	1.2104	0.401	0.173	6.47771e-62	1	CUNH19orf12
RPL7A1	4.02044e-66	0.402983	1	0.997	7.21267e-62	1	RPL7A
LLGL2	4.26731e-66	0.945039	0.58	0.317	7.65556e-62	1	LLGL2
LOC1075214981	1.02781e-65	0.461016	0.986	0.941	1.8439e-61	1	LOC107521498
MRPL15	1.08828e-65	1.09625	0.491	0.225	1.95238e-61	1	MRPL15
PDZD11	1.23234e-65	1.01724	0.495	0.244	2.21082e-61	1	PDZD11
ALDH9A1	1.54739e-65	1.08149	0.474	0.223	2.77601e-61	1	ALDH9A1
CHMP2B	1.74481e-65	0.724526	0.866	0.742	3.13018e-61	1	CHMP2B
CALM31	2.41879e-65	0.928351	0.535	0.27	4.3393e-61	1	CALM3
RACK1	2.57906e-65	0.334	1	0.994	4.62683e-61	1	RACK1
ARPC3	2.65979e-65	0.38961	0.996	0.983	4.77167e-61	1	ARPC3
TTF2	3.72167e-65	0.80655	0.664	0.402	6.67667e-61	1	TTF2
FBL	4.32146e-65	0.883519	0.659	0.398	7.7527e-61	1	FBL
TXNDC17	4.84404e-65	0.550361	0.961	0.915	8.6902e-61	1	TXNDC17
LOC107500917	1.00752e-64	0.629183	0.963	0.913	1.80749e-60	1	LOC107500917
RPS29	1.03477e-64	0.460418	0.999	0.988	1.85637e-60	1	RPS29
LASP1	1.28801e-64	1.1176	0.451	0.202	2.31068e-60	1	LASP1
LOC107519033	1.50895e-64	0.484486	0.954	0.876	2.70706e-60	1	LOC107519033
PNMA8A	1.59842e-64	1.22594	0.427	0.185	2.86756e-60	1	PNMA8A
SHMT2	1.74992e-64	1.67485	0.313	0.105	3.13935e-60	1	SHMT2
SLC52A2	2.37281e-64	0.754256	0.678	0.445	4.25681e-60	1	SLC52A2
RPL121	2.659e-64	0.394895	1	0.994	4.77024e-60	1	RPL12
GLRX5	2.93308e-64	0.618714	0.851	0.693	5.26195e-60	1	GLRX5
ACAT21	3.22368e-64	0.479076	0.944	0.832	5.78328e-60	1	ACAT2
TMBIM1	3.48582e-64	0.889651	0.555	0.294	6.25357e-60	1	TMBIM1
CUNH8orf33	3.5544e-64	0.610522	0.855	0.68	6.37659e-60	1	CUNH8orf33
NSUN2	3.90688e-64	0.980038	0.498	0.245	7.00894e-60	1	NSUN2
RPL37A	4.47829e-64	0.506381	1	0.989	8.03405e-60	1	RPL37A
SSB	5.1367e-64	0.432066	0.951	0.871	9.21525e-60	1	SSB
PHB	5.63076e-64	0.602568	0.891	0.788	1.01016e-59	1	PHB
SCEL	5.90929e-64	0.983541	0.558	0.323	1.06013e-59	1	SCEL
SERPINB6	6.79829e-64	0.975021	0.519	0.27	1.21961e-59	1	SERPINB6
POLD41	7.93184e-64	0.648919	0.898	0.785	1.42297e-59	1	POLD4
ARHGDIA	8.65078e-64	0.766359	0.689	0.444	1.55195e-59	1	ARHGDIA
RPL30	1.51319e-63	0.403739	1	0.995	2.71466e-59	1	RPL30
LOC107501251	1.81273e-63	0.353117	0.999	0.993	3.25204e-59	1	LOC107501251
MRPL50	1.90309e-63	0.824692	0.638	0.393	3.41414e-59	1	MRPL50
VMA21	3.13446e-63	0.566665	0.856	0.715	5.62323e-59	1	VMA21
MRPS14	3.15455e-63	0.610746	0.842	0.699	5.65927e-59	1	MRPS14
MUC15	3.41729e-63	1.87974	0.279	0.08	6.13062e-59	1	MUC15
MTARC2	3.55189e-63	0.477426	0.984	0.962	6.37208e-59	1	MTARC2
PUS1	3.63423e-63	1.12508	0.485	0.224	6.51981e-59	1	PUS1
DOK1	3.93951e-63	1.44397	0.377	0.138	7.06747e-59	1	DOK1
SRP19	6.30817e-63	0.672048	0.754	0.522	1.13169e-58	1	SRP19
SNAPC5	7.13975e-63	0.938887	0.55	0.288	1.28087e-58	1	SNAPC5
ACTB	8.70655e-63	0.501001	0.999	0.998	1.56195e-58	1	ACTB
LOC107510704	1.10085e-62	0.958024	0.508	0.256	1.97492e-58	1	LOC107510704
MAP9	1.12803e-62	1.69513	0.273	0.082	2.02369e-58	1	MAP9
ARHGAP10	1.14499e-62	0.898091	0.525	0.261	2.05411e-58	1	ARHGAP10
TSPAN13	1.26479e-62	0.522129	0.942	0.838	2.26903e-58	1	TSPAN13
LOC107503335	2.54963e-62	0.988309	0.501	0.252	4.57403e-58	1	LOC107503335
ATP5F1D	2.78999e-62	0.382008	0.998	0.981	5.00524e-58	1	ATP5F1D
DHRS7C	3.48408e-62	1.81875	0.264	0.073	6.25044e-58	1	DHRS7C
LOC107503471	3.67695e-62	0.43149	0.935	0.865	6.59645e-58	1	LOC107503471
LRRC43	4.38017e-62	1.76776	0.299	0.093	7.85803e-58	1	LRRC43
RPL35	5.0797e-62	0.430783	1	0.991	9.11299e-58	1	RPL35
PSMG3	7.92445e-62	0.474233	0.934	0.824	1.42165e-57	1	PSMG3
COMMD5	9.63139e-62	0.92996	0.527	0.277	1.72787e-57	1	COMMD5
PSMB1	1.23452e-61	0.380666	0.987	0.96	2.21473e-57	1	PSMB1
IRX5	1.31067e-61	0.959976	0.57	0.32	2.35134e-57	1	IRX5
GRPEL1	1.39684e-61	0.534573	0.926	0.826	2.50594e-57	1	GRPEL1
PLEC	1.64332e-61	0.921625	0.616	0.385	2.94811e-57	1	PLEC
SRA1	1.79892e-61	0.724739	0.748	0.536	3.22726e-57	1	SRA1
B3GNT8	1.92916e-61	1.30712	0.384	0.155	3.46091e-57	1	B3GNT8
ARV1	2.69702e-61	1.12851	0.401	0.177	4.83845e-57	1	ARV1
BEX4	4.6203e-61	0.556633	0.913	0.838	8.28882e-57	1	BEX4
PPAN	5.17219e-61	1.10323	0.447	0.213	9.27891e-57	1	PPAN
POLE4	6.2905e-61	0.528974	0.904	0.802	1.12851e-56	1	POLE4
DLC1	6.48632e-61	0.915454	0.51	0.254	1.16365e-56	1	DLC1
ITGAE	8.46217e-61	0.914515	0.523	0.274	1.51811e-56	1	ITGAE
TOR1A	1.00584e-60	0.953853	0.547	0.285	1.80447e-56	1	TOR1A
RPL13A1	1.41905e-60	0.365025	1	0.994	2.54577e-56	1	RPL13A
PDCD6	1.51107e-60	0.499604	0.955	0.892	2.71086e-56	1	PDCD6
SNX3	1.54298e-60	0.487704	0.925	0.83	2.76811e-56	1	SNX3
SEC61B1	1.75308e-60	0.356819	0.999	0.976	3.14503e-56	1	SEC61B
PSAT1	1.91609e-60	1.18893	0.449	0.2	3.43746e-56	1	PSAT1
TMEM63B	2.73908e-60	0.747584	0.61	0.356	4.91391e-56	1	TMEM63B
TP53RK	4.04081e-60	0.545818	0.923	0.831	7.24921e-56	1	TP53RK
DHRS11	7.50724e-60	0.777549	0.734	0.503	1.3468e-55	1	DHRS11
AGPAT3	1.3201e-59	0.74048	0.698	0.447	2.36825e-55	1	AGPAT3
RPL61	1.32368e-59	0.327634	1	0.995	2.37468e-55	1	RPL6
MRPS24	1.57323e-59	0.711596	0.719	0.481	2.82237e-55	1	MRPS24
SMIM4	2.11532e-59	0.991161	0.478	0.237	3.79489e-55	1	SMIM4
KCTD13	2.49457e-59	1.00705	0.526	0.267	4.47526e-55	1	KCTD13
CRIP2	3.13531e-59	0.735413	0.685	0.439	5.62475e-55	1	CRIP2
SFTPB	3.33974e-59	0.645508	0.932	0.95	5.9915e-55	1	SFTPB
PA2G4	3.51768e-59	0.709342	0.737	0.499	6.31072e-55	1	PA2G4
DDX21	3.55033e-59	0.794189	0.682	0.442	6.36929e-55	1	DDX21
RTRAF1	3.99279e-59	0.376932	0.997	0.979	7.16306e-55	1	RTRAF
PGLS	4.31213e-59	0.462079	0.954	0.895	7.73596e-55	1	PGLS
PWWP3B	4.48591e-59	1.29905	0.382	0.15	8.04773e-55	1	PWWP3B
CCT8	4.65492e-59	0.395149	0.953	0.874	8.35092e-55	1	CCT8
PHYH	5.0593e-59	1.12896	0.465	0.226	9.07639e-55	1	PHYH
CUNH16orf91	5.67381e-59	0.858713	0.591	0.339	1.01788e-54	1	CUNH16orf91
NDUFA11	6.14724e-59	0.456013	0.965	0.901	1.10281e-54	1	NDUFA11
MTRES1	7.01832e-59	0.700933	0.706	0.486	1.25909e-54	1	MTRES1
CISD1	1.1186e-58	0.746504	0.771	0.564	2.00677e-54	1	CISD1
CALR	1.60389e-58	0.422704	0.999	0.994	2.87737e-54	1	CALR
RPL241	1.81925e-58	0.355487	1	0.996	3.26374e-54	1	RPL24
PHB2	1.85963e-58	0.626031	0.801	0.617	3.33617e-54	1	PHB2
SEPTIN9	2.8259e-58	0.737924	0.643	0.402	5.06967e-54	1	SEPTIN9
LHFPL2	2.96811e-58	1.11984	0.409	0.186	5.32479e-54	1	LHFPL2
B2M1	3.0462e-58	0.351227	1	0.998	5.46488e-54	1	B2M
RPS27L	3.07457e-58	0.469135	0.989	0.96	5.51578e-54	1	RPS27L
ZNHIT6	3.13478e-58	0.962773	0.487	0.228	5.62379e-54	1	ZNHIT6
UROD	3.73239e-58	0.919932	0.472	0.237	6.69591e-54	1	UROD
FAM136A	4.1472e-58	1.25052	0.399	0.165	7.44007e-54	1	FAM136A
CERS2	4.47517e-58	0.690943	0.78	0.552	8.02845e-54	1	CERS2
LOC107500189	8.00614e-58	0.715486	0.804	0.64	1.4363e-53	1	LOC107500189
LOC107508612	9.28375e-58	0.530277	0.907	0.824	1.66551e-53	1	LOC107508612
EBNA1BP2	9.4664e-58	0.836497	0.624	0.388	1.69827e-53	1	EBNA1BP2
SMIM26	9.68223e-58	0.871568	0.672	0.432	1.73699e-53	1	SMIM26
POLR2E	1.09594e-57	1.20343	0.376	0.16	1.96611e-53	1	POLR2E
LOC107516845	1.21081e-57	0.614631	0.803	0.614	2.17219e-53	1	LOC107516845
TXN2	1.59436e-57	0.563113	0.83	0.691	2.86028e-53	1	TXN2
TMEM167A	1.7101e-57	0.557301	0.835	0.684	3.06793e-53	1	TMEM167A
FAM81A	2.12588e-57	1.59077	0.258	0.078	3.81383e-53	1	FAM81A
SCAMP3	2.21282e-57	0.848632	0.487	0.256	3.9698e-53	1	SCAMP3
TMEM126A	3.57648e-57	0.772173	0.625	0.389	6.4162e-53	1	TMEM126A
POLR1G	4.3628e-57	1.34511	0.372	0.145	7.82686e-53	1	POLR1G
PRELID1	4.75931e-57	0.442344	0.941	0.861	8.53821e-53	1	PRELID1
LOC107521493	6.25525e-57	0.982907	0.451	0.204	1.12219e-52	1	LOC107521493
PMPCA	7.90988e-57	0.802138	0.624	0.378	1.41903e-52	1	PMPCA
LOC107514825	9.1903e-57	0.530518	0.903	0.774	1.64874e-52	1	LOC107514825
NOP56	1.32143e-56	0.792295	0.58	0.329	2.37065e-52	1	NOP56
LAMTOR1	1.54958e-56	0.83667	0.589	0.346	2.77995e-52	1	LAMTOR1
RPL26	1.87163e-56	0.392788	0.999	0.99	3.35771e-52	1	RPL26
ATP1B1	2.33929e-56	0.44398	0.94	0.875	4.19668e-52	1	ATP1B1
LOC107502633	2.43733e-56	0.423542	0.998	0.988	4.37257e-52	1	LOC107502633
IGF2BP3	3.55446e-56	1.38212	0.357	0.148	6.37669e-52	1	IGF2BP3
MRPL11	3.84228e-56	0.644388	0.777	0.604	6.89306e-52	1	MRPL11
LOC1075023601	3.9455e-56	0.459181	0.991	0.97	7.07823e-52	1	LOC107502360
LTBR	4.96163e-56	1.02246	0.463	0.22	8.90116e-52	1	LTBR
PSMD8	5.52846e-56	0.396066	0.969	0.899	9.91805e-52	1	PSMD8
LOC107505560	6.61359e-56	0.97022	0.454	0.221	1.18648e-51	1	LOC107505560
POLR1D1	7.6211e-56	0.45134	0.982	0.95	1.36722e-51	1	POLR1D
EIPR1	8.58955e-56	0.904177	0.498	0.255	1.54096e-51	1	EIPR1
PINX1	9.16091e-56	0.859422	0.527	0.273	1.64347e-51	1	PINX1
PPP1R14A	1.14008e-55	1.25042	0.392	0.165	2.0453e-51	1	PPP1R14A
EXOSC7	1.22627e-55	0.795256	0.727	0.51	2.19993e-51	1	EXOSC7
MRPL21	1.7123e-55	0.558659	0.799	0.598	3.07187e-51	1	MRPL21
PEPD	1.83393e-55	0.845439	0.553	0.301	3.29007e-51	1	PEPD
LOC118612404	2.12298e-55	0.982085	0.529	0.274	3.80863e-51	1	LOC118612404
PDLIM7	2.65426e-55	1.2925	0.39	0.172	4.76175e-51	1	PDLIM7
PLEK2	3.37117e-55	0.921903	0.473	0.237	6.04788e-51	1	PLEK2
PELO	5.19753e-55	1.05401	0.409	0.195	9.32437e-51	1	PELO
TMEM154	5.66282e-55	0.985648	0.469	0.233	1.01591e-50	1	TMEM154
MRPS16	7.10172e-55	0.792573	0.55	0.308	1.27405e-50	1	MRPS16
PPM1G	7.94491e-55	0.527977	0.792	0.609	1.42532e-50	1	PPM1G
ATP6V0C	8.95535e-55	0.667967	0.73	0.505	1.60659e-50	1	ATP6V0C
LETM1	8.97934e-55	0.920593	0.483	0.242	1.61089e-50	1	LETM1
SAAL1	1.43846e-54	0.892745	0.466	0.238	2.5806e-50	1	SAAL1
LGALSL	1.80371e-54	1.42082	0.35	0.135	3.23586e-50	1	LGALSL
DST	1.83942e-54	0.53012	0.772	0.624	3.29992e-50	1	DST
NDUFAF8	1.88596e-54	0.810244	0.616	0.373	3.38341e-50	1	NDUFAF8
LSM10	1.90329e-54	1.29601	0.358	0.147	3.4145e-50	1	LSM10
TTC39A	2.66307e-54	1.37464	0.297	0.112	4.77754e-50	1	TTC39A
RPL39	2.76998e-54	0.470866	0.999	0.992	4.96934e-50	1	RPL39
NARS1	2.78257e-54	0.423067	0.95	0.882	4.99193e-50	1	NARS1
RPS25	2.92904e-54	0.381912	1	0.992	5.2547e-50	1	RPS25
SEM1	3.24931e-54	0.543429	0.904	0.808	5.82927e-50	1	SEM1
UBE2L3	3.25397e-54	0.396778	0.955	0.897	5.83763e-50	1	UBE2L3
ABHD5	3.71971e-54	0.732925	0.681	0.458	6.67316e-50	1	ABHD5
SNRPA1	4.88084e-54	0.697865	0.742	0.528	8.75623e-50	1	SNRPA1
MTHFD1	5.26738e-54	0.844045	0.521	0.274	9.44967e-50	1	MTHFD1
SLC25A15	6.16345e-54	1.01422	0.472	0.24	1.10572e-49	1	SLC25A15
HIGD1A	6.44766e-54	0.463537	0.936	0.869	1.15671e-49	1	HIGD1A
EIF6	7.24046e-54	0.698514	0.79	0.63	1.29894e-49	1	EIF6
JOSD2	7.81935e-54	0.88939	0.518	0.267	1.40279e-49	1	JOSD2
VEPH1	9.02107e-54	1.07279	0.515	0.286	1.61838e-49	1	VEPH1
MAP3K5	1.06619e-53	0.497165	0.847	0.7	1.91274e-49	1	MAP3K5
ANKRD39	1.61702e-53	1.08444	0.375	0.169	2.90093e-49	1	ANKRD39
LOC107513320	2.31045e-53	0.493084	0.903	0.772	4.14494e-49	1	LOC107513320
AHCY	2.83999e-53	0.57653	0.78	0.581	5.09494e-49	1	AHCY
PNO1	2.96742e-53	0.729103	0.685	0.464	5.32355e-49	1	PNO1
POLR2F	2.991e-53	0.573726	0.858	0.712	5.36586e-49	1	POLR2F
FIS1	3.13035e-53	0.379996	0.975	0.936	5.61584e-49	1	FIS1
SACM1L	3.27004e-53	0.624735	0.719	0.483	5.86645e-49	1	SACM1L
RRAGA	3.70632e-53	0.901743	0.452	0.242	6.64913e-49	1	RRAGA
FADS11	3.9683e-53	0.86038	0.493	0.256	7.11912e-49	1	FADS1
CLIC5	4.2345e-53	0.675866	0.312	0.119	7.59669e-49	1	CLIC5
NDUFB2	4.35183e-53	0.488677	0.956	0.89	7.80717e-49	1	NDUFB2
LOC107499360	4.8531e-53	0.684223	0.744	0.566	8.70646e-49	1	LOC107499360
RPL71	5.86581e-53	0.391117	1	0.991	1.05233e-48	1	RPL7
HSD17B10	6.90603e-53	0.392714	0.954	0.901	1.23894e-48	1	HSD17B10
FAM174C1	7.9892e-53	0.933467	0.506	0.267	1.43326e-48	1	FAM174C
LOC107513847	8.39129e-53	0.475973	0.877	0.757	1.5054e-48	1	LOC107513847
EIF2S1	1.29027e-52	0.645649	0.711	0.486	2.31474e-48	1	EIF2S1
VARS1	1.33625e-52	0.873755	0.517	0.274	2.39723e-48	1	VARS1
RSL1D1	1.3582e-52	0.482704	0.892	0.789	2.43661e-48	1	RSL1D1
CCT7	1.3835e-52	0.518528	0.857	0.734	2.482e-48	1	CCT7
MRPL33	1.72728e-52	0.488656	0.913	0.816	3.09874e-48	1	MRPL33
GRINA	1.77702e-52	1.17028	0.393	0.175	3.18797e-48	1	GRINA
SYNGR2	2.45116e-52	0.722722	0.712	0.497	4.39739e-48	1	SYNGR2
TYW3	2.5623e-52	1.03096	0.459	0.223	4.59677e-48	1	TYW3
RPL211	2.90796e-52	0.305431	1	0.993	5.21687e-48	1	RPL21
CUNH12orf45	3.25482e-52	0.808311	0.565	0.327	5.83914e-48	1	CUNH12orf45
POLD2	3.27362e-52	0.821927	0.601	0.364	5.87287e-48	1	POLD2
SSR21	3.57674e-52	0.339875	0.995	0.976	6.41668e-48	1	SSR2
RNF149	3.74634e-52	0.450575	0.905	0.83	6.72093e-48	1	RNF149
MREG	4.27261e-52	0.989612	0.392	0.188	7.66505e-48	1	MREG
PDP2	5.54803e-52	0.743985	0.615	0.385	9.95316e-48	1	PDP2
LOC107503877	6.24661e-52	0.689502	0.816	0.671	1.12064e-47	1	LOC107503877
LOC107503619	9.43888e-52	0.42914	0.99	0.967	1.69333e-47	1	LOC107503619
EMC4	1.2116e-51	0.591541	0.807	0.65	2.17361e-47	1	EMC4
CDK2AP1	1.24077e-51	0.767903	0.583	0.348	2.22594e-47	1	CDK2AP1
USP46	1.2688e-51	0.824415	0.553	0.308	2.27622e-47	1	USP46
RBIS	1.31978e-51	0.62645	0.744	0.556	2.36769e-47	1	RBIS
RPL34	1.40353e-51	0.401234	0.999	0.987	2.51793e-47	1	RPL34
FAM126A	1.55718e-51	0.828528	0.492	0.261	2.79357e-47	1	FAM126A
LOC107507083	1.65605e-51	0.806826	0.611	0.393	2.97095e-47	1	LOC107507083
AIMP2	1.78298e-51	0.977239	0.384	0.192	3.19867e-47	1	AIMP2
ATP6V1B2	1.92698e-51	0.740111	0.603	0.371	3.45701e-47	1	ATP6V1B2
ALDH18A1	2.03166e-51	1.37019	0.327	0.129	3.6448e-47	1	ALDH18A1
LOC107509593	2.59601e-51	0.455955	0.916	0.826	4.65724e-47	1	LOC107509593
RPS61	2.67562e-51	0.330242	1	0.996	4.80006e-47	1	RPS6
SDAD1	3.10508e-51	0.934777	0.415	0.205	5.57052e-47	1	SDAD1
MRPL52	3.12815e-51	0.48441	0.906	0.806	5.6119e-47	1	MRPL52
RPS6KA1	3.35848e-51	1.04358	0.455	0.228	6.02512e-47	1	RPS6KA1
ATOX1	3.49522e-51	0.509093	0.877	0.758	6.27042e-47	1	ATOX1
DBNDD2	3.81429e-51	0.778689	0.608	0.369	6.84284e-47	1	DBNDD2
CRYZ	3.94699e-51	0.693079	0.639	0.407	7.0809e-47	1	CRYZ
CILK1	4.05645e-51	0.597001	0.75	0.563	7.27726e-47	1	CILK1
EMC1	4.09276e-51	1.27907	0.312	0.128	7.34242e-47	1	EMC1
OSBPL1A	4.54066e-51	1.54187	0.265	0.09	8.14595e-47	1	OSBPL1A
SFXN4	5.084e-51	0.882557	0.473	0.242	9.1207e-47	1	SFXN4
CERT1	6.93532e-51	0.448508	0.865	0.753	1.2442e-46	1	CERT1
CALM2	7.6583e-51	0.313776	1	0.996	1.3739e-46	1	CALM2
PBDC1	1.06235e-50	0.542231	0.856	0.731	1.90586e-46	1	PBDC1
LOC107512373	1.13694e-50	0.903289	0.484	0.254	2.03968e-46	1	LOC107512373
EEF2	1.14245e-50	0.303284	1	0.998	2.04956e-46	1	EEF2
MANF	1.43649e-50	0.538245	0.959	0.928	2.57706e-46	1	MANF
MRPS11	1.48625e-50	0.609367	0.649	0.42	2.66633e-46	1	MRPS11
SLC31A1	1.63482e-50	0.787972	0.646	0.445	2.93286e-46	1	SLC31A1
GRAMD1A	1.70066e-50	1.43555	0.304	0.121	3.05099e-46	1	GRAMD1A
MRPS28	1.93279e-50	0.838884	0.488	0.26	3.46742e-46	1	MRPS28
LOC107519686	1.97106e-50	0.612631	0.684	0.474	3.53608e-46	1	LOC107519686
ADGRF5	2.76685e-50	0.556104	0.812	0.68	4.96372e-46	1	ADGRF5
MRPL18	2.8376e-50	0.59419	0.794	0.626	5.09066e-46	1	MRPL18
ATP6V1D	3.47017e-50	0.391429	0.944	0.871	6.22549e-46	1	ATP6V1D
RAB33B	3.52762e-50	0.804177	0.547	0.303	6.32855e-46	1	RAB33B
SMIM12	4.88437e-50	1.19295	0.338	0.143	8.76257e-46	1	SMIM12
CLIC2	5.09091e-50	1.40981	0.279	0.095	9.13309e-46	1	CLIC2
HINT31	5.29987e-50	0.794591	0.458	0.251	9.50797e-46	1	HINT3
MRPS23	6.77704e-50	0.87909	0.439	0.227	1.2158e-45	1	MRPS23
HARS1	7.17991e-50	0.811605	0.488	0.272	1.28808e-45	1	HARS1
ATP5MD	7.66612e-50	0.556544	0.932	0.849	1.3753e-45	1	ATP5MD
TAX1BP3	7.90081e-50	0.825679	0.527	0.307	1.4174e-45	1	TAX1BP3
OCIAD1	8.18725e-50	0.360888	0.96	0.909	1.46879e-45	1	OCIAD1
LOC107506709	9.50278e-50	0.6116	0.713	0.497	1.7048e-45	1	LOC107506709
UBFD1	1.13547e-49	0.905322	0.492	0.26	2.03703e-45	1	UBFD1
TUSC2	1.188e-49	0.964604	0.426	0.213	2.13126e-45	1	TUSC2
TC2N	1.25894e-49	0.532633	0.856	0.749	2.25854e-45	1	TC2N
ATP5MF	1.3954e-49	0.544164	0.906	0.821	2.50335e-45	1	ATP5MF
PSMB3	1.42804e-49	0.444064	0.926	0.862	2.5619e-45	1	PSMB3
ENDOG	1.69608e-49	0.510818	0.887	0.762	3.04277e-45	1	ENDOG
BCL7C	1.93519e-49	0.663332	0.515	0.298	3.47173e-45	1	BCL7C
KCNS3	2.37643e-49	0.658601	0.709	0.529	4.26331e-45	1	KCNS3
LOC107513986	2.54138e-49	0.845169	0.48	0.247	4.55923e-45	1	LOC107513986
UCHL3	3.90644e-49	0.672715	0.646	0.433	7.00816e-45	1	UCHL3
LOC1075119931	4.34151e-49	0.99781	0.457	0.243	7.78866e-45	1	LOC107511993
RRAGC	4.59674e-49	0.830641	0.502	0.276	8.24656e-45	1	RRAGC
NDUFA6	7.02007e-49	0.481531	0.904	0.804	1.2594e-44	1	NDUFA6
LOC107518511	7.2237e-49	0.878509	0.451	0.238	1.29593e-44	1	LOC107518511
TMEM147	7.30821e-49	0.402031	0.969	0.931	1.31109e-44	1	TMEM147
LOC107515880	7.90962e-49	0.331439	0.969	0.915	1.41899e-44	1	LOC107515880
CUNH20orf27	8.61927e-49	1.19024	0.342	0.145	1.5463e-44	1	CUNH20orf27
LOC107519646	8.93638e-49	1.59174	0.296	0.116	1.60319e-44	1	LOC107519646
PDCL3	1.07334e-48	0.831898	0.535	0.294	1.92557e-44	1	PDCL3
TLCD1	1.26838e-48	1.11997	0.456	0.245	2.27547e-44	1	TLCD1
FDX2	1.30236e-48	0.912388	0.511	0.263	2.33644e-44	1	FDX2
VTI1B	1.49644e-48	0.598203	0.758	0.545	2.68461e-44	1	VTI1B
TMEM18	1.96561e-48	0.612341	0.77	0.607	3.5263e-44	1	TMEM18
LOC107513390	2.07804e-48	0.732824	0.546	0.311	3.728e-44	1	LOC107513390
PCYT2	2.34648e-48	1.08521	0.385	0.179	4.20958e-44	1	PCYT2
PRSS8	2.54912e-48	1.53332	0.277	0.097	4.57311e-44	1	PRSS8
OGFRL1	2.5768e-48	0.888466	0.491	0.271	4.62278e-44	1	OGFRL1
RPS21	2.72853e-48	0.406314	1	0.989	4.89498e-44	1	RPS21
RAB22A	2.86641e-48	0.512635	0.852	0.725	5.14235e-44	1	RAB22A
LOC107501635	3.50265e-48	0.258171	0.998	0.989	6.28375e-44	1	LOC107501635
SMIM30	3.65774e-48	0.720533	0.582	0.346	6.56199e-44	1	SMIM30
SLC38A1	3.90045e-48	0.530991	0.802	0.632	6.9974e-44	1	SLC38A1
RAB1B	5.69831e-48	0.843426	0.503	0.273	1.02228e-43	1	RAB1B
GTF2F2	6.09517e-48	0.482677	0.852	0.688	1.09347e-43	1	GTF2F2
NIFK	7.51799e-48	0.407558	0.871	0.78	1.34873e-43	1	NIFK
TAF9	7.92e-48	0.782116	0.577	0.343	1.42085e-43	1	TAF9
NDUFAF3	9.65718e-48	0.501303	0.879	0.772	1.7325e-43	1	NDUFAF3
SERPINB8	1.1483e-47	1.35385	0.302	0.127	2.06005e-43	1	SERPINB8
PSMG4	1.23096e-47	0.724953	0.603	0.392	2.20834e-43	1	PSMG4
CBWD1	1.24561e-47	0.907542	0.446	0.232	2.23462e-43	1	CBWD1
MSRB2	1.29064e-47	0.970791	0.413	0.211	2.31541e-43	1	MSRB2
LOC107517870	1.36886e-47	0.833345	0.532	0.29	2.45573e-43	1	LOC107517870
CDV3	1.43529e-47	0.720481	0.77	0.601	2.57492e-43	1	CDV3
DGCR6L	1.96282e-47	0.552521	0.799	0.617	3.5213e-43	1	DGCR6L
NUPR1	2.23943e-47	0.87569	0.883	0.897	4.01754e-43	1	NUPR1
TOR2A	2.26525e-47	1.20102	0.363	0.157	4.06385e-43	1	TOR2A
SFXN2	2.90143e-47	1.23373	0.344	0.143	5.20517e-43	1	SFXN2
PVR	3.13341e-47	1.64072	0.253	0.097	5.62134e-43	1	PVR
TIMM9	4.83551e-47	0.592879	0.725	0.532	8.67491e-43	1	TIMM9
PFDN5	5.30521e-47	0.414206	0.963	0.907	9.51755e-43	1	PFDN5
MRPL54	5.9759e-47	0.618325	0.625	0.429	1.07208e-42	1	MRPL54
CHCHD2	6.48495e-47	0.274886	1	0.991	1.1634e-42	1	CHCHD2
SLC44A2	6.99141e-47	0.784302	0.479	0.248	1.25426e-42	1	SLC44A2
DNAJC3	7.96893e-47	0.325625	0.988	0.975	1.42963e-42	1	DNAJC3
LOC107506015	8.21343e-47	1.1008	0.337	0.146	1.47349e-42	1	LOC107506015
GFER	8.47701e-47	0.762997	0.568	0.335	1.52078e-42	1	GFER
ZNF239	8.74537e-47	1.11382	0.335	0.146	1.56892e-42	1	ZNF239
ARHGEF40	9.01012e-47	1.0113	0.377	0.174	1.61642e-42	1	ARHGEF40
CUNH5orf51	1.01122e-46	0.739143	0.539	0.311	1.81412e-42	1	CUNH5orf51
TRIAP1	1.02399e-46	0.878195	0.486	0.263	1.83703e-42	1	TRIAP1
UCK1	1.06192e-46	0.800206	0.531	0.295	1.90509e-42	1	UCK1
NOL7	1.25505e-46	0.363181	0.935	0.877	2.25157e-42	1	NOL7
RPL23A	1.37942e-46	0.299686	1	0.992	2.47468e-42	1	RPL23A
PSMA3	1.43655e-46	0.428676	0.922	0.862	2.57718e-42	1	PSMA3
SFXN1	1.54445e-46	1.10424	0.377	0.166	2.77074e-42	1	SFXN1
NDUFS7	1.55857e-46	0.406142	0.9	0.8	2.79608e-42	1	NDUFS7
NDUFA8	1.6366e-46	0.36174	0.955	0.899	2.93606e-42	1	NDUFA8
MRPS15	1.70226e-46	0.472888	0.874	0.737	3.05385e-42	1	MRPS15
SNAPIN	1.71887e-46	0.820936	0.523	0.282	3.08365e-42	1	SNAPIN
NUDT16L1	1.95743e-46	0.993954	0.396	0.196	3.51163e-42	1	NUDT16L1
EXOSC6	2.46581e-46	0.829945	0.525	0.293	4.42366e-42	1	EXOSC6
SLC25A1	2.59944e-46	0.894612	0.469	0.241	4.6634e-42	1	SLC25A1
PSMC5	3.00174e-46	0.357122	0.946	0.874	5.38512e-42	1	PSMC5
ETHE1	3.0805e-46	0.586239	0.785	0.591	5.52641e-42	1	ETHE1
ATP6V0B	3.61631e-46	0.522535	0.815	0.659	6.48765e-42	1	ATP6V0B
FTSJ3	4.03434e-46	1.00914	0.379	0.18	7.2376e-42	1	FTSJ3
SPNS1	4.05807e-46	0.985628	0.385	0.194	7.28017e-42	1	SPNS1
LOC107507130	4.23272e-46	0.865341	0.473	0.256	7.59349e-42	1	LOC107507130
LOC107514862	4.32851e-46	0.626106	0.719	0.516	7.76535e-42	1	LOC107514862
UBE2M	5.70787e-46	0.669394	0.593	0.37	1.02399e-41	1	UBE2M
AP1M2	7.36229e-46	0.436703	0.897	0.788	1.32079e-41	1	AP1M2
NFIX	7.46593e-46	0.831118	0.466	0.259	1.33939e-41	1	NFIX
RTCB	8.41368e-46	0.847622	0.472	0.245	1.50941e-41	1	RTCB
CUNH1orf21	1.10561e-45	1.29823	0.288	0.116	1.98347e-41	1	CUNH1orf21
EIF5	1.29196e-45	0.381855	0.973	0.946	2.31777e-41	1	EIF5
HSP90AA1	1.38085e-45	0.350171	0.999	0.998	2.47724e-41	1	HSP90AA1
TSR2	1.6842e-45	0.828404	0.461	0.25	3.02145e-41	1	TSR2
PSMA5	1.72499e-45	0.520259	0.842	0.751	3.09463e-41	1	PSMA5
SERGEF	1.74532e-45	0.782703	0.475	0.262	3.13111e-41	1	SERGEF
VPS29	1.77072e-45	0.427688	0.851	0.727	3.17668e-41	1	VPS29
LSM4	2.00321e-45	0.328559	0.951	0.892	3.59376e-41	1	LSM4
LOC107509426	2.1443e-45	0.90591	0.665	0.551	3.84687e-41	1	LOC107509426
PEA15	2.24666e-45	1.1245	0.365	0.167	4.03052e-41	1	PEA15
NT5C	2.47892e-45	1.0106	0.427	0.215	4.44717e-41	1	NT5C
VKORC1L1	3.12677e-45	0.662819	0.617	0.406	5.60943e-41	1	VKORC1L1
PES1	3.99097e-45	1.28855	0.301	0.124	7.1598e-41	1	PES1
SRPRA	4.55811e-45	0.454564	0.937	0.897	8.17725e-41	1	SRPRA
CDK7	4.89638e-45	0.715091	0.555	0.332	8.78411e-41	1	CDK7
ERCC1	5.6739e-45	0.704982	0.787	0.645	1.0179e-40	1	ERCC1
SHISA5	6.56925e-45	0.940392	0.476	0.26	1.17852e-40	1	SHISA5
SIRT7	7.0778e-45	0.926391	0.423	0.209	1.26976e-40	1	SIRT7
MTCH2	7.62241e-45	0.590036	0.705	0.487	1.36746e-40	1	MTCH2
PITPNM2	8.93767e-45	1.31928	0.27	0.105	1.60342e-40	1	PITPNM2
DDX24	1.02211e-44	0.64273	0.695	0.492	1.83366e-40	1	DDX24
MAPKAPK3	1.14133e-44	1.13538	0.332	0.149	2.04755e-40	1	MAPKAPK3
EEF1E1	1.16885e-44	0.605014	0.693	0.464	2.09691e-40	1	EEF1E1
SLC25A43	1.22853e-44	1.04495	0.364	0.168	2.20398e-40	1	SLC25A43
ATP5PB	1.26127e-44	0.307449	0.985	0.955	2.26272e-40	1	ATP5PB
PDIA4	1.3981e-44	0.438378	0.942	0.892	2.50819e-40	1	PDIA4
PHKA1	1.66788e-44	0.83786	0.417	0.228	2.99217e-40	1	PHKA1
DPM2	1.72904e-44	0.629635	0.677	0.456	3.10189e-40	1	DPM2
CSTB	1.92998e-44	0.555336	0.996	0.978	3.46238e-40	1	CSTB
TAF10	1.94414e-44	0.38039	0.957	0.901	3.48778e-40	1	TAF10
MYBBP1A	2.02566e-44	1.26202	0.294	0.124	3.63403e-40	1	MYBBP1A
HSBP1	2.21255e-44	0.377256	0.969	0.924	3.96932e-40	1	HSBP1
ZPR1	2.56386e-44	0.649937	0.659	0.448	4.59956e-40	1	ZPR1
NIBAN2	2.62764e-44	0.720748	0.531	0.303	4.71399e-40	1	NIBAN2
CHORDC1	2.77694e-44	0.537593	0.788	0.617	4.98183e-40	1	CHORDC1
PWP2	2.84802e-44	1.14364	0.342	0.146	5.10935e-40	1	PWP2
RPP21	2.99009e-44	0.967739	0.42	0.207	5.36423e-40	1	RPP21
ESD	3.04941e-44	0.464967	0.853	0.731	5.47064e-40	1	ESD
GLOD4	3.30085e-44	0.388387	0.916	0.828	5.92173e-40	1	GLOD4
CDON	3.85728e-44	0.604556	0.479	0.281	6.91997e-40	1	CDON
NUDCD3	4.77232e-44	0.668034	0.574	0.347	8.56155e-40	1	NUDCD3
LOC107512572	5.08643e-44	0.524644	0.798	0.639	9.12506e-40	1	LOC107512572
MAN1C1	5.53043e-44	1.33469	0.263	0.102	9.92159e-40	1	MAN1C1
LOC107502781	5.76387e-44	0.547835	0.835	0.717	1.03404e-39	1	LOC107502781
TPGS1	6.4739e-44	0.762542	0.597	0.371	1.16142e-39	1	TPGS1
SPRY2	7.23303e-44	0.612076	0.73	0.547	1.29761e-39	1	SPRY2
CYSTM1	7.94181e-44	0.401313	0.98	0.933	1.42476e-39	1	CYSTM1
TUFM	8.11024e-44	0.900201	0.412	0.211	1.45498e-39	1	TUFM
P3H2	9.68522e-44	0.728685	0.701	0.539	1.73753e-39	1	P3H2
MAK16	1.01508e-43	0.756239	0.497	0.279	1.82105e-39	1	MAK16
TMX2	1.25116e-43	0.820736	0.497	0.27	2.24458e-39	1	TMX2
APOO	1.43227e-43	0.595707	0.674	0.471	2.56949e-39	1	APOO
LOC107502185	1.4543e-43	0.672414	0.53	0.295	2.60901e-39	1	LOC107502185
SPCS1	1.60336e-43	0.358901	0.96	0.909	2.87644e-39	1	SPCS1
RPF2	1.69867e-43	0.904537	0.407	0.206	3.04741e-39	1	RPF2
MRPL24	1.84054e-43	0.743056	0.561	0.343	3.30193e-39	1	MRPL24
ATP5PD	2.13259e-43	0.328199	0.994	0.966	3.82586e-39	1	ATP5PD
MRPL28	2.14173e-43	0.820652	0.48	0.264	3.84226e-39	1	MRPL28
KARS1	2.27388e-43	0.558135	0.751	0.558	4.07935e-39	1	KARS1
EFR3B	2.88813e-43	1.01017	0.361	0.164	5.1813e-39	1	EFR3B
MRPL43	2.99825e-43	0.552996	0.753	0.56	5.37886e-39	1	MRPL43
LOC1075016131	3.46131e-43	1.08319	0.371	0.172	6.20958e-39	1	LOC107501613
STARD7	3.71313e-43	0.851301	0.459	0.244	6.66135e-39	1	STARD7
TMED2	4.05513e-43	0.333677	0.987	0.966	7.2749e-39	1	TMED2
EIF4G2	4.188e-43	0.358554	0.937	0.861	7.51327e-39	1	EIF4G2
SELENOF	4.68749e-43	0.35799	0.948	0.907	8.40936e-39	1	SELENOF
POLR2I	6.01823e-43	0.788537	0.511	0.295	1.07967e-38	1	POLR2I
TMEM243	6.66472e-43	0.788045	0.62	0.44	1.19565e-38	1	TMEM243
SAP18	7.61438e-43	0.325828	0.987	0.951	1.36602e-38	1	SAP18
LOC107517542	7.79609e-43	0.917451	0.399	0.204	1.39862e-38	1	LOC107517542
PIN4	8.8428e-43	0.811151	0.482	0.27	1.5864e-38	1	PIN4
TIMM21	8.87294e-43	1.05977	0.413	0.196	1.59181e-38	1	TIMM21
WDR12	9.82851e-43	0.877079	0.487	0.263	1.76324e-38	1	WDR12
KPNA2	1.46075e-42	0.446962	0.474	0.26	2.62059e-38	1	KPNA2
PSMD1	1.5734e-42	0.355447	0.902	0.814	2.82268e-38	1	PSMD1
NDUFB10	1.60024e-42	0.433005	0.907	0.814	2.87084e-38	1	NDUFB10
ATP5F1E	1.79432e-42	0.402388	0.998	0.983	3.219e-38	1	ATP5F1E
BAD	2.01547e-42	0.751289	0.488	0.274	3.61575e-38	1	BAD
REX1BD	2.08435e-42	0.379065	0.941	0.866	3.73932e-38	1	REX1BD
GDI2	2.18843e-42	0.420238	0.909	0.822	3.92605e-38	1	GDI2
ATP10B	2.23097e-42	0.940991	0.357	0.181	4.00236e-38	1	ATP10B
GMPPB	2.60653e-42	0.76213	0.478	0.269	4.67612e-38	1	GMPPB
CBLC	2.77836e-42	1.26913	0.278	0.115	4.98438e-38	1	CBLC
TUBB4B	2.80631e-42	0.361302	0.883	0.801	5.03452e-38	1	TUBB4B
ST3GAL21	2.85656e-42	0.922228	0.401	0.195	5.12467e-38	1	ST3GAL2
LOC107517487	3.73325e-42	0.719721	0.58	0.349	6.69746e-38	1	LOC107517487
RNF7	4.04243e-42	0.497018	0.839	0.715	7.25211e-38	1	RNF7
SNU13	4.81864e-42	0.391332	0.884	0.798	8.64463e-38	1	SNU13
AP1S1	6.80347e-42	0.551883	0.801	0.64	1.22054e-37	1	AP1S1
PSMB7	6.84637e-42	0.516004	0.737	0.548	1.22824e-37	1	PSMB7
PFDN4	8.34474e-42	0.575628	0.611	0.412	1.49705e-37	1	PFDN4
PTPN18	8.57941e-42	1.28399	0.262	0.108	1.53915e-37	1	PTPN18
MRPL58	1.05462e-41	0.48712	0.716	0.523	1.89198e-37	1	MRPL58
PSMB6	1.09286e-41	0.456805	0.894	0.804	1.96059e-37	1	PSMB6
PHLDB2	1.25888e-41	0.415096	0.862	0.761	2.25843e-37	1	PHLDB2
TBRG1	1.39247e-41	0.647739	0.589	0.372	2.4981e-37	1	TBRG1
MBOAT7	1.55162e-41	0.760675	0.443	0.247	2.78361e-37	1	MBOAT7
ARPC4	1.64983e-41	0.57134	0.687	0.484	2.95979e-37	1	ARPC4
EIF3L	1.93829e-41	0.353855	0.974	0.923	3.47729e-37	1	EIF3L
MYL6	1.96063e-41	0.272452	1	0.997	3.51738e-37	1	MYL6
QDPR	2.14341e-41	0.622451	0.663	0.456	3.84528e-37	1	QDPR
GBGT1	2.27953e-41	1.28255	0.304	0.128	4.08948e-37	1	GBGT1
CCDC47	2.2808e-41	0.475124	0.803	0.649	4.09175e-37	1	CCDC47
CALM1	2.97272e-41	0.285603	1	0.998	5.33307e-37	1	CALM1
GTF3C5	3.2964e-41	1.49838	0.26	0.096	5.91375e-37	1	GTF3C5
LOC107515828	3.37137e-41	0.379712	0.927	0.844	6.04824e-37	1	LOC107515828
INPP5B	3.87478e-41	0.746804	0.427	0.234	6.95135e-37	1	INPP5B
RRP12	4.42279e-41	1.34656	0.261	0.103	7.93448e-37	1	RRP12
CUNH19orf53	4.49815e-41	0.472891	0.799	0.634	8.06968e-37	1	CUNH19orf53
LOC107497548	4.8308e-41	0.59409	0.723	0.536	8.66646e-37	1	LOC107497548
SCNN1A	5.23749e-41	0.368883	0.969	0.917	9.39606e-37	1	SCNN1A
UBE2J2	5.82941e-41	0.760968	0.503	0.28	1.0458e-36	1	UBE2J2
NUTF2	6.15406e-41	0.576901	0.716	0.501	1.10404e-36	1	NUTF2
TMEM14A	6.81202e-41	0.480718	0.876	0.762	1.22208e-36	1	TMEM14A
LOC107508919	7.57811e-41	0.511649	0.778	0.603	1.35951e-36	1	LOC107508919
TSR3	8.37936e-41	0.610991	0.642	0.436	1.50326e-36	1	TSR3
PACSIN2	9.47932e-41	0.361696	0.904	0.849	1.70059e-36	1	PACSIN2
NUBP2	9.55791e-41	0.787852	0.434	0.235	1.71469e-36	1	NUBP2
HMGA1	1.31434e-40	0.934194	0.645	0.476	2.35793e-36	1	HMGA1
AHSA1	1.59222e-40	0.691467	0.495	0.287	2.85645e-36	1	AHSA1
CEPT1	1.72124e-40	0.617994	0.592	0.395	3.0879e-36	1	CEPT1
TCTA	1.76884e-40	0.770579	0.569	0.351	3.17329e-36	1	TCTA
TAF1D	1.8725e-40	0.462137	0.759	0.58	3.35926e-36	1	TAF1D
LOC107500483	1.91614e-40	0.848408	0.445	0.234	3.43756e-36	1	LOC107500483
FPGS	1.9322e-40	0.88643	0.37	0.192	3.46637e-36	1	FPGS
SNX4	2.06946e-40	0.57	0.656	0.452	3.71262e-36	1	SNX4
PKP3	2.1305e-40	0.937043	0.372	0.184	3.82211e-36	1	PKP3
NDUFS5	2.85359e-40	0.378514	0.951	0.892	5.11934e-36	1	NDUFS5
LOC107502174	3.17551e-40	0.851195	0.54	0.339	5.69687e-36	1	LOC107502174
ABCB1	3.45296e-40	0.719666	0.603	0.448	6.19461e-36	1	ABCB1
LOC107514917	3.71715e-40	1.29689	0.269	0.113	6.66856e-36	1	LOC107514917
CTTN	4.40404e-40	0.46264	0.853	0.722	7.90085e-36	1	CTTN
ATP5MG	4.66866e-40	0.276984	0.994	0.972	8.37558e-36	1	ATP5MG
SELENOH	4.74086e-40	0.481359	0.831	0.709	8.50509e-36	1	SELENOH
NAA38	4.7776e-40	0.511013	0.78	0.621	8.57102e-36	1	NAA38
EIF3M1	4.97163e-40	0.297579	0.992	0.97	8.9191e-36	1	EIF3M
DOP1B	5.06174e-40	0.776979	0.411	0.213	9.08077e-36	1	DOP1B
LOC107510690	5.34304e-40	1.00512	0.327	0.151	9.58541e-36	1	LOC107510690
GALE	5.37341e-40	0.860732	0.365	0.194	9.6399e-36	1	GALE
WDR43	7.80551e-40	0.544099	0.771	0.608	1.40031e-35	1	WDR43
UTP23	1.0586e-39	0.8389	0.364	0.188	1.89912e-35	1	UTP23
HSPBP1	1.18114e-39	0.793863	0.382	0.206	2.11897e-35	1	HSPBP1
LONRF3	1.21855e-39	0.56194	0.509	0.294	2.18608e-35	1	LONRF3
PLEKHJ1	1.42178e-39	0.787229	0.436	0.24	2.55067e-35	1	PLEKHJ1
LOC1075114151	1.43398e-39	0.662307	0.577	0.355	2.57256e-35	1	LOC107511415
RTN4	1.4798e-39	0.641153	0.758	0.604	2.65476e-35	1	RTN4
RGS17	1.59642e-39	1.23702	0.267	0.113	2.86399e-35	1	RGS17
OAF	2.23669e-39	1.51098	0.254	0.093	4.01262e-35	1	OAF
TXNL4A	2.47226e-39	0.558927	0.666	0.469	4.43524e-35	1	TXNL4A
UBA5	2.6001e-39	0.541932	0.815	0.693	4.66458e-35	1	UBA5
PTPN13	3.30076e-39	0.330792	0.861	0.764	5.92156e-35	1	PTPN13
MRPS26	3.33036e-39	0.320814	0.887	0.802	5.97466e-35	1	MRPS26
LOC107509596	3.41532e-39	0.84579	0.628	0.469	6.12708e-35	1	LOC107509596
NAE1	3.54066e-39	0.600048	0.526	0.322	6.35194e-35	1	NAE1
ORAI1	3.91972e-39	1.09117	0.34	0.156	7.03198e-35	1	ORAI1
PSMG1	4.05891e-39	0.472038	0.766	0.585	7.28168e-35	1	PSMG1
LTV1	4.21015e-39	0.947786	0.366	0.183	7.55301e-35	1	LTV1
CCNQ	4.22752e-39	0.789853	0.406	0.22	7.58417e-35	1	CCNQ
OAZ1	4.36822e-39	0.27079	0.998	0.986	7.83659e-35	1	OAZ1
LOC107503849	4.38978e-39	0.356071	0.988	0.962	7.87527e-35	1	LOC107503849
CEBPA	4.7604e-39	1.42085	0.255	0.102	8.54015e-35	1	CEBPA
HNRNPAB	5.57261e-39	0.326201	0.951	0.886	9.99726e-35	1	HNRNPAB
AIG1	5.6908e-39	0.376732	0.922	0.864	1.02093e-34	1	AIG1
DYNLL2	6.50427e-39	0.586059	0.673	0.464	1.16687e-34	1	DYNLL2
NDUFC2	7.42272e-39	0.313936	0.989	0.964	1.33164e-34	1	NDUFC2
DUSP14	8.00564e-39	0.785128	0.433	0.241	1.43621e-34	1	DUSP14
DKC1	8.63129e-39	0.990631	0.377	0.181	1.54845e-34	1	DKC1
TRIP6	9.85065e-39	0.799107	0.43	0.229	1.76721e-34	1	TRIP6
CDIPT	9.9741e-39	0.565501	0.777	0.605	1.78935e-34	1	CDIPT
BANF1	1.0641e-38	0.415366	0.851	0.745	1.909e-34	1	BANF1
ASPSCR1	1.15762e-38	0.934563	0.338	0.169	2.07678e-34	1	ASPSCR1
AJUBA	1.16722e-38	1.18359	0.272	0.12	2.094e-34	1	AJUBA
FKBP11	1.1924e-38	0.799141	0.579	0.395	2.13917e-34	1	FKBP11
EEF1D	1.19811e-38	0.267177	0.999	0.991	2.14941e-34	1	EEF1D
HUS1	1.29201e-38	0.752403	0.466	0.262	2.31786e-34	1	HUS1
CD151	1.41356e-38	0.408154	0.979	0.955	2.53593e-34	1	CD151
MIEN1	1.72723e-38	0.479613	0.84	0.713	3.09864e-34	1	MIEN1
HMGCR	1.80547e-38	0.590163	0.737	0.624	3.239e-34	1	HMGCR
ABLIM3	2.10426e-38	0.64907	0.483	0.271	3.77505e-34	1	ABLIM3
ZNF330	2.19705e-38	0.667681	0.659	0.463	3.94151e-34	1	ZNF330
FABP3	2.20997e-38	1.19841	0.297	0.129	3.96468e-34	1	FABP3
ANXA10	2.29427e-38	0.712039	0.743	0.614	4.11591e-34	1	ANXA10
ATP1A1	2.60645e-38	0.37473	0.907	0.806	4.67597e-34	1	ATP1A1
ZDHHC9	2.61612e-38	0.827762	0.386	0.201	4.69331e-34	1	ZDHHC9
CD99	2.70757e-38	0.419778	0.916	0.851	4.85739e-34	1	CD99
ITPRIPL2	2.90454e-38	0.752011	0.469	0.262	5.21075e-34	1	ITPRIPL2
NDUFA5	2.98792e-38	0.383691	0.865	0.753	5.36032e-34	1	NDUFA5
PAK6	3.00399e-38	1.19181	0.277	0.124	5.38915e-34	1	PAK6
METTL26	3.04396e-38	0.661562	0.622	0.397	5.46086e-34	1	METTL26
ATP5MPL	3.38851e-38	0.434116	0.947	0.879	6.07898e-34	1	ATP5MPL
MRPS21	3.72793e-38	0.537123	0.828	0.704	6.68791e-34	1	MRPS21
EIF4G1	3.76468e-38	0.376977	0.864	0.755	6.75384e-34	1	EIF4G1
SLC12A4	4.00319e-38	1.19565	0.28	0.125	7.18172e-34	1	SLC12A4
ZFYVE21	4.41703e-38	0.581297	0.716	0.533	7.92415e-34	1	ZFYVE21
GFM1	4.45103e-38	0.835467	0.46	0.251	7.98515e-34	1	GFM1
ATIC	4.76468e-38	0.756229	0.478	0.27	8.54784e-34	1	ATIC
DSE	4.78933e-38	0.900329	0.388	0.212	8.59206e-34	1	DSE
PICK1	5.05818e-38	1.14791	0.289	0.131	9.07437e-34	1	PICK1
ATP6AP1	6.0378e-38	0.770101	0.429	0.238	1.08318e-33	1	ATP6AP1
VDAC21	6.04735e-38	0.317637	0.982	0.942	1.08489e-33	1	VDAC2
HSF4	6.28936e-38	1.16153	0.294	0.134	1.12831e-33	1	HSF4
GLUD1	6.44029e-38	0.409493	0.844	0.732	1.15539e-33	1	GLUD1
EHD2	6.68899e-38	0.929778	0.317	0.149	1.20001e-33	1	EHD2
WDR61	6.83385e-38	0.605538	0.509	0.303	1.22599e-33	1	WDR61
MON1A	7.27907e-38	1.36748	0.265	0.107	1.30587e-33	1	MON1A
COQ10A1	7.89829e-38	0.655174	0.546	0.351	1.41695e-33	1	COQ10A
SET	8.15454e-38	0.411086	0.878	0.766	1.46292e-33	1	SET
GNMT	8.87568e-38	1.56654	0.294	0.137	1.5923e-33	1	GNMT
BRIX1	1.01584e-37	0.702436	0.431	0.245	1.82242e-33	1	BRIX1
SNTA11	1.05435e-37	0.640497	0.465	0.263	1.89151e-33	1	SNTA1
SUMF1	1.12775e-37	0.870107	0.34	0.17	2.02318e-33	1	SUMF1
LOC1075103251	1.15325e-37	0.682266	0.581	0.367	2.06893e-33	1	LOC107510325
MRM1	1.25451e-37	1.18577	0.277	0.121	2.25059e-33	1	MRM1
MAL2	1.34716e-37	0.427447	0.959	0.936	2.4168e-33	1	MAL2
SLC1A5	1.3715e-37	1.45823	0.281	0.116	2.46048e-33	1	SLC1A5
LOC107511967	1.50151e-37	0.785498	0.445	0.248	2.6937e-33	1	LOC107511967
AIFM1	1.59102e-37	0.761	0.453	0.247	2.85429e-33	1	AIFM1
FLAD1	1.68213e-37	0.904014	0.313	0.158	3.01773e-33	1	FLAD1
ACTR6	1.73569e-37	0.830308	0.403	0.215	3.11382e-33	1	ACTR6
ADRM1	1.94811e-37	0.676822	0.564	0.348	3.49491e-33	1	ADRM1
LOC1075152571	2.11878e-37	0.560731	0.587	0.382	3.80108e-33	1	LOC107515257
CHCHD1	2.33877e-37	0.565354	0.696	0.496	4.19576e-33	1	CHCHD1
PCBD2	2.47674e-37	0.577501	0.639	0.449	4.44328e-33	1	PCBD2
COPS7A	2.69941e-37	0.718251	0.486	0.287	4.84274e-33	1	COPS7A
LOC107510482	2.93271e-37	0.850798	0.347	0.177	5.26128e-33	1	LOC107510482
PSMD9	3.01953e-37	0.698528	0.511	0.298	5.41703e-33	1	PSMD9
EXOSC9	3.16797e-37	0.707334	0.471	0.273	5.68335e-33	1	EXOSC9
EMG1	3.25038e-37	0.753141	0.386	0.221	5.83118e-33	1	EMG1
EMC8	3.26171e-37	0.63059	0.503	0.302	5.85151e-33	1	EMC8
RPL101	3.80698e-37	0.31527	0.999	0.994	6.82972e-33	1	RPL10
TIMM50	4.13198e-37	0.878049	0.402	0.208	7.41278e-33	1	TIMM50
TIMM29	4.36668e-37	0.875821	0.389	0.203	7.83382e-33	1	TIMM29
GTPBP4	5.14639e-37	0.792885	0.443	0.24	9.23262e-33	1	GTPBP4
TMEM141	5.34645e-37	0.583794	0.622	0.422	9.59154e-33	1	TMEM141
TMEM203	5.4224e-37	0.679383	0.518	0.31	9.72778e-33	1	TMEM203
AP2M1	5.62959e-37	0.476143	0.809	0.665	1.00995e-32	1	AP2M1
[truncated: 13,068 more rows]

## Sheet: BatAlvOrg_Cluster
Cluster	ID
0	AT2
1	Transitional-AT2
2	Club/AT2
3	AT2
4	Club/AT2
5	AT2-div
6	Transitional-AT2
7	Club/AT2
8	AT2/AT1
9	Basal/Club

## Sheet: BatNasal-BronALI_FindAllMarkers
	p_val	avg_log2FC	pct.1	pct.2	p_val_adj	cluster	gene
LOC107520841	0	1.80566	1	0.887	0	0	LOC107520841
UGT2A2	0	1.77562	0.984	0.739	0	0	UGT2A2
LOC107521825	0	1.72422	0.997	0.744	0	0	LOC107521825
VMO1	0	1.53044	0.99	0.634	0	0	VMO1
CXCL17	0	1.51817	0.999	0.739	0	0	CXCL17
TMEM176B	0	1.41666	0.85	0.37	0	0	TMEM176B
LOC107503175	0	1.34931	0.998	0.741	0	0	LOC107503175
LOC107499360	0	1.34616	0.969	0.746	0	0	LOC107499360
LOC107520817	0	1.34266	0.927	0.442	0	0	LOC107520817
SLCO1A2	0	1.32956	0.848	0.375	0	0	SLCO1A2
SLC27A2	0	1.27863	0.996	0.725	0	0	SLC27A2
LOC107508867	0	1.25986	0.973	0.743	0	0	LOC107508867
C4BPA	0	1.23117	0.992	0.679	0	0	C4BPA
SLC31A1	0	1.19502	0.914	0.504	0	0	SLC31A1
FMO2	0	1.16641	0.969	0.649	0	0	FMO2
ARL6IP1	0	1.09862	0.967	0.807	0	0	ARL6IP1
FMO3	0	1.09122	0.786	0.274	0	0	FMO3
ALDH1A1	0	1.0602	1	0.917	0	0	ALDH1A1
PGRMC1	0	0.973595	0.979	0.788	0	0	PGRMC1
TMEM59	0	0.878613	0.995	0.938	0	0	TMEM59
TMEM205	2.95339e-301	0.902368	0.985	0.855	5.78924e-297	0	TMEM205
CFB	1.09508e-299	0.945635	0.993	0.784	2.14657e-295	0	CFB
SOD1	9.36789e-296	1.13094	1	0.981	1.83629e-291	0	SOD1
CA8	2.46796e-292	1.21242	0.821	0.357	4.8377e-288	0	CA8
LCN2	3.21584e-288	1.11092	0.999	0.771	6.30368e-284	0	LCN2
LOC107512641	3.50685e-286	0.904244	0.983	0.865	6.87412e-282	0	LOC107512641
BLVRB	1.71853e-282	0.984478	0.977	0.847	3.36866e-278	0	BLVRB
LOC107500690	6.31538e-282	0.964811	0.999	0.87	1.23794e-277	0	LOC107500690
PDE4B	4.82952e-281	1.43982	0.835	0.417	9.46683e-277	0	PDE4B
FFAR4	5.91317e-281	1.21434	0.957	0.585	1.1591e-276	0	FFAR4
PRDX5	1.01461e-271	0.968433	0.997	0.957	1.98885e-267	0	PRDX5
PON1	2.26705e-271	1.29955	0.675	0.192	4.44388e-267	0	PON1
ADORA2B	4.61962e-267	1.04477	0.731	0.269	9.05538e-263	0	ADORA2B
CD63	8.75568e-267	0.689146	1	0.973	1.71629e-262	0	CD63
AQP5	7.95635e-266	0.991152	0.977	0.737	1.5596e-261	0	AQP5
ST6GALNAC4	1.12542e-264	0.902007	0.967	0.645	2.20605e-260	0	ST6GALNAC4
C3	1.49878e-263	0.959617	0.988	0.762	2.9379e-259	0	C3
ARHGDIB	5.5692e-258	0.947776	0.9	0.532	1.09167e-253	0	ARHGDIB
TALDO1	6.19227e-251	0.74452	0.997	0.936	1.21381e-246	0	TALDO1
PIGR	2.13962e-248	1.0006	0.88	0.429	4.19408e-244	0	PIGR
TGM2	3.51523e-227	0.88967	0.981	0.792	6.89055e-223	0	TGM2
SNX3	3.06831e-225	0.785219	0.971	0.866	6.0145e-221	0	SNX3
SERP1	3.17047e-223	0.676857	0.989	0.928	6.21476e-219	0	SERP1
EPAS1	6.0663e-222	0.868411	0.905	0.584	1.18912e-217	0	EPAS1
SLC35D1	2.18631e-218	1.01408	0.83	0.491	4.2856e-214	0	SLC35D1
SULT1E1	6.21582e-215	1.42898	0.607	0.209	1.21842e-210	0	SULT1E1
TAC4	1.05385e-213	1.96585	0.654	0.299	2.06576e-209	0	TAC4
LOC107506509	1.57264e-205	0.972579	0.792	0.415	3.08269e-201	0	LOC107506509
GSTM4	4.3999e-204	0.902252	0.97	0.774	8.62468e-200	0	GSTM4
TACR1	5.77355e-202	1.04007	0.588	0.182	1.13173e-197	0	TACR1
S100A12	7.98213e-202	0.926985	0.992	0.824	1.56466e-197	0	S100A12
ADIPOR2	1.11681e-200	0.907714	0.869	0.59	2.18917e-196	0	ADIPOR2
PRDX6	3.80279e-199	0.749764	0.975	0.848	7.45423e-195	0	PRDX6
VNN2	5.21197e-199	1.11896	0.522	0.131	1.02165e-194	0	VNN2
MRTFB	1.37798e-198	0.796005	0.945	0.778	2.70111e-194	0	MRTFB
NUPR1	3.96995e-195	0.827257	0.983	0.859	7.78191e-191	0	NUPR1
RDH12	4.89415e-192	0.863014	0.828	0.492	9.59351e-188	0	RDH12
SLC28A3	3.63389e-191	0.821513	0.714	0.304	7.12315e-187	0	SLC28A3
ATP1B1	1.30795e-189	0.729048	0.883	0.592	2.56383e-185	0	ATP1B1
NPDC1	4.30127e-189	0.731312	0.917	0.645	8.43135e-185	0	NPDC1
LOC107508612	3.71002e-187	0.786091	0.887	0.672	7.27239e-183	0	LOC107508612
ADH7	3.90886e-187	1.13436	0.736	0.396	7.66214e-183	0	ADH7
LOC118612968	8.05735e-185	0.891081	0.976	0.752	1.5794e-180	0	LOC118612968
LOC107520806	7.66761e-180	0.737302	0.841	0.511	1.503e-175	0	LOC107520806
FYB2	1.0278e-179	0.757929	0.779	0.407	2.01469e-175	0	FYB2
PTGDR	6.30086e-178	0.876	0.645	0.267	1.2351e-173	0	PTGDR
TST	1.90724e-177	0.632848	0.966	0.817	3.73857e-173	0	TST
GPX2	1.43964e-176	0.818349	1	0.929	2.82198e-172	0	GPX2
GALM	1.74846e-176	0.820162	0.82	0.515	3.42733e-172	0	GALM
S100A8	2.78196e-175	0.811439	0.924	0.706	5.45321e-171	0	S100A8
ATP13A5	9.51107e-175	0.691205	0.6	0.214	1.86436e-170	0	ATP13A5
SLC15A2	2.04362e-173	0.830031	0.648	0.289	4.00591e-169	0	SLC15A2
SLITRK6	2.29985e-172	0.795639	0.699	0.341	4.50817e-168	0	SLITRK6
ERMN	8.08766e-172	1.28425	0.406	0.088	1.58534e-167	0	ERMN
AKR1A1	4.81433e-169	0.628875	0.985	0.91	9.43706e-165	0	AKR1A1
LGR5	2.49307e-165	0.993433	0.568	0.208	4.88692e-161	0	LGR5
SERPING1	2.42979e-163	0.940255	0.594	0.224	4.76287e-159	0	SERPING1
C2	7.90059e-163	0.711472	0.719	0.353	1.54867e-158	0	C2
MBTPS1	1.05616e-154	0.67194	0.842	0.599	2.07028e-150	0	MBTPS1
ABCC4	3.11379e-153	0.628021	0.926	0.721	6.10365e-149	0	ABCC4
TPK1	3.68919e-152	0.7192	0.745	0.427	7.23156e-148	0	TPK1
ZDHHC2	4.1814e-152	0.633402	0.47	0.14	8.19638e-148	0	ZDHHC2
ALOX15	4.52504e-152	1.11332	0.54	0.195	8.86999e-148	0	ALOX15
FTL	4.87204e-150	0.485188	1	0.991	9.55017e-146	0	FTL
LOC107511800	1.78837e-149	0.63925	0.883	0.664	3.50556e-145	0	LOC107511800
ALAS1	3.39438e-146	0.63453	0.964	0.809	6.65366e-142	0	ALAS1
LOC107515253	6.53889e-146	0.961297	0.721	0.416	1.28175e-141	0	LOC107515253
SERPINB11	1.95325e-145	0.802032	0.668	0.337	3.82877e-141	0	SERPINB11
NDUFA4	3.08573e-145	0.505821	0.998	0.971	6.04865e-141	0	NDUFA4
LOC107511737	5.89418e-145	0.65509	0.568	0.226	1.15538e-140	0	LOC107511737
F2RL2	1.3268e-144	0.749032	0.791	0.531	2.60079e-140	0	F2RL2
GOLM1	1.66058e-144	0.559766	0.985	0.891	3.25507e-140	0	GOLM1
SLC18B1	1.28305e-143	0.719912	0.604	0.273	2.51504e-139	0	SLC18B1
CUNH16orf89	1.18936e-142	0.589468	0.553	0.215	2.33137e-138	0	CUNH16orf89
EPHX1	1.71208e-142	0.482834	1	0.99	3.35603e-138	0	EPHX1
TMBIM6	2.55828e-142	0.412338	1	0.997	5.01474e-138	0	TMBIM6
LOC107502633	1.05975e-141	0.501105	1	0.984	2.07732e-137	0	LOC107502633
GSTM3	1.42963e-141	1.32356	0.842	0.664	2.80235e-137	0	GSTM3
RWDD1	1.62786e-140	0.575727	0.965	0.896	3.19093e-136	0	RWDD1
WFDC2	2.1642e-140	0.538392	0.996	0.923	4.24227e-136	0	WFDC2
LOC107515255	1.14454e-136	0.764969	0.89	0.646	2.24353e-132	0	LOC107515255
SLCO4C1	4.28541e-136	0.645051	0.724	0.389	8.40025e-132	0	SLCO4C1
SKP1	4.30323e-134	0.47515	0.991	0.97	8.4352e-130	0	SKP1
SLC8A1	7.82819e-134	0.714677	0.602	0.286	1.53448e-129	0	SLC8A1
ADH5	7.46985e-133	0.663142	0.86	0.687	1.46424e-128	0	ADH5
OSBPL1A	1.85261e-132	0.638785	0.657	0.36	3.63149e-128	0	OSBPL1A
ABCA13	2.05379e-132	0.628678	0.583	0.241	4.02585e-128	0	ABCA13
CMPK1	5.93792e-132	0.533891	0.966	0.866	1.16395e-127	0	CMPK1
LOC107514031	3.84196e-131	0.494386	0.945	0.645	7.53101e-127	0	LOC107514031
IFITM5	1.12903e-130	1.11153	0.532	0.224	2.21313e-126	0	IFITM5
HAS2	4.11988e-130	0.865352	0.759	0.496	8.07579e-126	0	HAS2
ATP10B	1.55021e-128	0.623515	0.628	0.311	3.03872e-124	0	ATP10B
SMIM14	8.12085e-128	0.585704	0.893	0.744	1.59185e-123	0	SMIM14
LOC107510524	1.50527e-127	0.500075	0.983	0.938	2.95064e-123	0	LOC107510524
LOC118613337	2.20065e-127	0.7157	0.703	0.347	4.31372e-123	0	LOC118613337
RIMS1	2.71097e-127	0.896914	0.599	0.28	5.31405e-123	0	RIMS1
CDA	2.96185e-126	0.627649	0.5	0.188	5.80583e-122	0	CDA
ARHGAP28	1.00923e-123	0.613128	0.633	0.334	1.97829e-119	0	ARHGAP28
LOC107512611	1.12347e-123	0.494793	0.92	0.787	2.20222e-119	0	LOC107512611
ATP11A	1.72585e-123	0.543105	0.918	0.769	3.383e-119	0	ATP11A
PSMB3	5.10337e-123	0.522726	0.96	0.877	1.00036e-118	0	PSMB3
IFI6	8.40145e-123	0.634846	0.989	0.882	1.64685e-118	0	IFI6
RAMP1	9.32285e-123	0.505866	0.983	0.889	1.82746e-118	0	RAMP1
ADCY2	3.50147e-122	0.69172	0.674	0.404	6.86359e-118	0	ADCY2
IQGAP2	8.59251e-122	0.593654	0.847	0.562	1.6843e-117	0	IQGAP2
CREG1	3.09507e-121	0.484589	0.987	0.934	6.06695e-117	0	CREG1
LOC107518210	3.60211e-121	0.602677	0.673	0.385	7.06085e-117	0	LOC107518210
TEX33	1.01228e-120	0.633194	0.692	0.374	1.98428e-116	0	TEX33
SELENOP	4.97762e-120	0.612369	0.927	0.729	9.75713e-116	0	SELENOP
ABCD3	9.04521e-120	0.484212	0.918	0.773	1.77304e-115	0	ABCD3
EYA4	1.97256e-119	0.541634	0.953	0.849	3.86662e-115	0	EYA4
LOC107506941	7.98904e-119	0.539341	1	0.992	1.56601e-114	0	LOC107506941
S100A9	2.08593e-118	0.825921	0.817	0.629	4.08884e-114	0	S100A9
KRT23	5.79179e-118	0.353395	0.841	0.532	1.13531e-113	0	KRT23
NUCB2	1.3024e-116	0.606023	0.84	0.591	2.55296e-112	0	NUCB2
LOC107511262	1.87869e-116	0.571664	0.98	0.897	3.68261e-112	0	LOC107511262
GLRX5	3.24121e-115	0.524887	0.842	0.641	6.35341e-111	0	GLRX5
ALDOA	5.4392e-113	0.418567	0.995	0.937	1.06619e-108	0	ALDOA
LOC107519335	7.83362e-113	0.414899	1	0.996	1.53555e-108	0	LOC107519335
RASSF9	2.59366e-112	0.54931	0.929	0.775	5.08409e-108	0	RASSF9
REEP5	1.24855e-110	0.482518	0.987	0.957	2.44741e-106	0	REEP5
ELF3	3.26151e-110	0.501297	0.937	0.776	6.3932e-106	0	ELF3
CHCHD2	3.87791e-109	0.392377	0.997	0.983	7.60148e-105	0	CHCHD2
LOC107500691	4.87235e-109	0.511083	0.566	0.282	9.55077e-105	0	LOC107500691
CISD1	3.44143e-108	0.533601	0.766	0.543	6.74589e-104	0	CISD1
LAPTM4A	8.39445e-108	0.435822	0.967	0.906	1.64548e-103	0	LAPTM4A
PDE8B	4.05583e-107	0.682469	0.675	0.385	7.95024e-103	0	PDE8B
LPL	9.04965e-107	0.936825	0.376	0.116	1.77391e-102	0	LPL
PSMB6	1.76837e-106	0.483708	0.917	0.794	3.46637e-102	0	PSMB6
ASPH	1.90425e-105	0.455854	0.978	0.929	3.7327e-101	0	ASPH
GLUL	1.80105e-104	0.508407	0.952	0.846	3.53042e-100	0	GLUL
CTSE	2.31024e-104	0.455269	0.669	0.348	4.52853e-100	0	CTSE
ECHDC1	1.36173e-103	0.526478	0.709	0.43	2.66927e-99	0	ECHDC1
ELF5	5.0153e-103	0.469728	0.447	0.17	9.83098e-99	0	ELF5
RNF181	1.12644e-102	0.502733	0.842	0.663	2.20804e-98	0	RNF181
B2M	1.74249e-102	0.447571	1	0.999	3.41562e-98	0	B2M
CFI	6.28856e-102	0.582458	0.907	0.741	1.23268e-97	0	CFI
MOCS1	1.90711e-101	0.512844	0.585	0.297	3.73832e-97	0	MOCS1
CUNH11orf52	1.48232e-100	0.526676	0.786	0.534	2.90565e-96	0	CUNH11orf52
LRRC26	1.76174e-100	0.474372	0.523	0.239	3.45336e-96	0	LRRC26
LOC107497205	1.79958e-100	0.466185	0.972	0.933	3.52755e-96	0	LOC107497205
NDUFC2	1.01859e-99	0.385823	0.99	0.953	1.99665e-95	0	NDUFC2
ROR1	3.78888e-99	0.52876	0.452	0.182	7.42696e-95	0	ROR1
GTF2IRD1	8.21749e-99	0.618397	0.68	0.411	1.61079e-94	0	GTF2IRD1
AGR2	5.44895e-98	0.53541	0.44	0.175	1.0681e-93	0	AGR2
CPD	6.66393e-98	0.526227	0.781	0.582	1.30626e-93	0	CPD
MGST1	1.14468e-97	0.782026	0.823	0.675	2.24381e-93	0	MGST1
PTMA	1.90936e-97	0.372419	1	0.992	3.74273e-93	0	PTMA
UBXN4	4.49448e-95	0.390587	0.996	0.98	8.81008e-91	0	UBXN4
LY6E	6.24495e-95	0.469092	0.89	0.715	1.22413e-90	0	LY6E
EYA1	3.12777e-94	0.516802	0.461	0.208	6.13106e-90	0	EYA1
STK39	4.70999e-94	0.365736	0.998	0.902	9.23252e-90	0	STK39
LOC107514598	4.90226e-94	0.473057	0.422	0.146	9.60941e-90	0	LOC107514598
REX1BD	7.2985e-94	0.444637	0.891	0.754	1.43065e-89	0	REX1BD
LOC107517931	2.0306e-93	0.338123	0.952	0.864	3.98039e-89	0	LOC107517931
GPX1	3.29521e-93	0.417711	0.998	0.949	6.45926e-89	0	GPX1
MPV17L	8.85918e-93	0.539698	0.755	0.505	1.73658e-88	0	MPV17L
SC5D	1.40905e-92	0.525404	0.853	0.674	2.76201e-88	0	SC5D
SIX1	1.33121e-91	0.525677	0.785	0.559	2.60943e-87	0	SIX1
MUC1	3.30284e-91	0.436117	0.876	0.648	6.47423e-87	0	MUC1
LOC118602817	3.49103e-91	0.432551	0.996	0.966	6.84311e-87	0	LOC118602817
GNG5	5.50808e-90	0.349843	0.999	0.987	1.07969e-85	0	GNG5
GTF2H5	1.41253e-89	0.495427	0.867	0.702	2.76885e-85	0	GTF2H5
CFTR	4.95544e-89	0.402111	0.488	0.213	9.71366e-85	0	CFTR
SLC4A7	5.16749e-89	0.412653	0.877	0.703	1.01293e-84	0	SLC4A7
TMEM106B	5.44366e-89	0.378898	0.932	0.857	1.06707e-84	0	TMEM106B
H6PD	4.4897e-88	0.481097	0.683	0.416	8.8007e-84	0	H6PD
KLHL24	2.36274e-87	0.421631	0.914	0.76	4.63145e-83	0	KLHL24
AQP3	3.9472e-87	0.477769	0.705	0.445	7.73729e-83	0	AQP3
TRAF3IP3	1.27684e-86	0.451346	0.699	0.452	2.50286e-82	0	TRAF3IP3
SEL1L3	3.36352e-86	0.442857	0.504	0.246	6.59317e-82	0	SEL1L3
PHACTR2	1.28662e-85	0.399629	0.944	0.861	2.52202e-81	0	PHACTR2
EID1	1.62192e-85	0.406314	0.943	0.85	3.17928e-81	0	EID1
IL20RA	1.25398e-84	0.430723	0.625	0.353	2.45805e-80	0	IL20RA
STEAP1	1.53812e-84	0.56296	0.508	0.258	3.01503e-80	0	STEAP1
AP1S3	1.6983e-84	0.497614	0.668	0.433	3.32901e-80	0	AP1S3
LOC107498435	1.95612e-84	0.714667	0.639	0.421	3.83439e-80	0	LOC107498435
NR3C2	3.85106e-84	0.430562	0.96	0.828	7.54885e-80	0	NR3C2
LOC118613368	4.23196e-84	0.467497	0.385	0.135	8.29548e-80	0	LOC118613368
LAPTM4B	1.2081e-83	0.412208	0.92	0.798	2.36812e-79	0	LAPTM4B
SF3B6	1.56055e-83	0.388525	0.95	0.898	3.05899e-79	0	SF3B6
SLC33A1	2.60605e-83	0.453047	0.661	0.418	5.10837e-79	0	SLC33A1
BPIFB1	3.44285e-83	0.703526	0.606	0.323	6.74868e-79	0	BPIFB1
CTSC	3.5048e-83	0.492408	0.559	0.299	6.87012e-79	0	CTSC
NDUFB11	3.88884e-83	0.378199	0.971	0.921	7.62291e-79	0	NDUFB11
SPCS2	1.47812e-82	0.394626	0.92	0.826	2.89741e-78	0	SPCS2
PSMD7	1.81873e-82	0.391801	0.88	0.769	3.56507e-78	0	PSMD7
PRR13	5.45722e-82	0.395637	0.834	0.667	1.06972e-77	0	PRR13
FBP1	1.17136e-81	0.638926	0.465	0.209	2.2961e-77	0	FBP1
CLINT1	1.91924e-81	0.400942	0.928	0.83	3.7621e-77	0	CLINT1
ADAM28	2.07403e-81	0.443327	0.966	0.899	4.06551e-77	0	ADAM28
LOC107503849	1.07077e-80	0.402111	0.989	0.965	2.09891e-76	0	LOC107503849
ATP6V0E1	1.25028e-80	0.340641	0.984	0.941	2.45079e-76	0	ATP6V0E1
FAM189A2	2.42743e-80	0.415875	0.373	0.148	4.75824e-76	0	FAM189A2
EPB41L2	3.5659e-80	0.386517	0.922	0.796	6.98988e-76	0	EPB41L2
ASRGL1	8.82833e-80	0.438636	0.735	0.524	1.73053e-75	0	ASRGL1
SEC61B	9.73973e-79	0.398122	0.904	0.789	1.90918e-74	0	SEC61B
GABARAPL2	1.05824e-78	0.404762	0.968	0.904	2.07437e-74	0	GABARAPL2
HSPB8	1.38362e-78	0.41807	0.86	0.699	2.71217e-74	0	HSPB8
CNMD	2.05006e-78	0.647622	0.364	0.152	4.01852e-74	0	CNMD
CTSS	2.96842e-78	0.416147	0.88	0.719	5.8187e-74	0	CTSS
MX1	3.82565e-78	0.571687	0.947	0.821	7.49904e-74	0	MX1
ITPRID1	6.34071e-78	0.399789	0.468	0.212	1.24291e-73	0	ITPRID1
DOCK7	7.76607e-78	0.452152	0.782	0.631	1.52231e-73	0	DOCK7
MPZL2	7.9484e-78	0.444099	0.87	0.704	1.55805e-73	0	MPZL2
HLF	1.04259e-77	0.503185	0.55	0.299	2.04368e-73	0	HLF
PSMB5	1.06668e-77	0.353712	0.975	0.933	2.0909e-73	0	PSMB5
PSMA1	1.55862e-76	0.411003	0.922	0.832	3.0552e-72	0	PSMA1
FCGRT	2.44888e-76	0.325854	0.992	0.966	4.8003e-72	0	FCGRT
PSMA7	4.59578e-76	0.347128	0.991	0.974	9.00865e-72	0	PSMA7
MTARC2	4.93146e-76	0.405515	0.937	0.85	9.66664e-72	0	MTARC2
SUB1	1.55173e-75	0.384079	0.979	0.957	3.04171e-71	0	SUB1
CERS2	1.79032e-75	0.404698	0.564	0.317	3.50939e-71	0	CERS2
LOC107504446	3.89222e-75	0.436753	0.787	0.561	7.62953e-71	0	LOC107504446
SNAP91	1.07716e-74	0.472055	0.393	0.157	2.11144e-70	0	SNAP91
LGR4	1.5453e-74	0.432447	0.834	0.657	3.02909e-70	0	LGR4
TTC19	4.29216e-74	0.459035	0.802	0.652	8.4135e-70	0	TTC19
ANTKMT	4.66004e-74	0.406232	0.73	0.523	9.13461e-70	0	ANTKMT
OTX1	8.93478e-74	0.378531	0.518	0.293	1.7514e-69	0	OTX1
PRKCE	5.09371e-73	0.352008	0.886	0.729	9.98468e-69	0	PRKCE
PSMD1	1.61627e-72	0.37598	0.911	0.822	3.16822e-68	0	PSMD1
HSF4	4.47526e-72	0.389179	0.448	0.227	8.7724e-68	0	HSF4
KRTCAP3	8.9058e-72	0.378599	0.606	0.364	1.74571e-67	0	KRTCAP3
PSME1	9.22489e-72	0.364402	0.979	0.921	1.80826e-67	0	PSME1
VKORC1	1.14367e-71	0.397922	0.819	0.658	2.24182e-67	0	VKORC1
AMFR	1.29119e-71	0.427388	0.633	0.417	2.531e-67	0	AMFR
RAB15	1.96943e-71	0.425225	0.721	0.519	3.86048e-67	0	RAB15
FAM3C	5.89456e-71	0.571177	0.831	0.693	1.15545e-66	0	FAM3C
ACSL3	1.23094e-70	0.402212	0.908	0.804	2.41289e-66	0	ACSL3
CFD	1.29225e-70	0.594431	0.445	0.213	2.53308e-66	0	CFD
LOC107513427	1.85645e-70	0.472503	0.564	0.325	3.63902e-66	0	LOC107513427
ELOVL6	2.08014e-70	0.408603	0.792	0.577	4.0775e-66	0	ELOVL6
PSMA6	4.79121e-70	0.337984	0.978	0.941	9.39173e-66	0	PSMA6
BCAS3	1.51436e-69	0.458487	0.854	0.723	2.96844e-65	0	BCAS3
ATP5PD	2.45239e-69	0.316174	0.98	0.937	4.80717e-65	0	ATP5PD
LOC107518477	2.6958e-69	0.299555	0.762	0.527	5.28431e-65	0	LOC107518477
PSMD8	3.17094e-69	0.3524	0.922	0.839	6.21568e-65	0	PSMD8
LOC107509365	3.89509e-69	0.616071	0.521	0.298	7.63516e-65	0	LOC107509365
SLC12A2	4.49782e-69	0.35857	0.778	0.584	8.81662e-65	0	SLC12A2
PSMB4	6.49189e-69	0.324675	0.981	0.95	1.27254e-64	0	PSMB4
TMEM50A	1.04669e-68	0.387866	0.871	0.768	2.05172e-64	0	TMEM50A
LONRF2	1.51208e-68	0.433835	0.365	0.153	2.96398e-64	0	LONRF2
BLNK	2.16687e-68	0.380688	0.744	0.533	4.2475e-64	0	BLNK
RNASEK	3.39438e-68	0.342353	0.971	0.913	6.65367e-64	0	RNASEK
SEC62	3.94085e-68	0.351387	0.943	0.895	7.72486e-64	0	SEC62
ADI1	4.62368e-68	0.338574	0.964	0.928	9.06334e-64	0	ADI1
UGDH	7.54427e-68	0.42317	0.708	0.512	1.47883e-63	0	UGDH
TSPAN5	7.68703e-68	0.355092	0.487	0.26	1.50681e-63	0	TSPAN5
PRXL2A	8.63295e-68	0.440155	0.713	0.542	1.69223e-63	0	PRXL2A
RBM47	1.08924e-67	0.3168	0.948	0.842	2.13513e-63	0	RBM47
MUC16	2.23847e-67	0.357837	0.274	0.096	4.38784e-63	0	MUC16
LOC107520436	3.44022e-67	0.383246	0.682	0.461	6.74352e-63	0	LOC107520436
PSMC3	4.2562e-67	0.34984	0.882	0.783	8.343e-63	0	PSMC3
PSMB2	5.08824e-67	0.413941	0.901	0.803	9.97397e-63	0	PSMB2
OAZ1	7.10424e-67	0.295016	0.989	0.966	1.39257e-62	0	OAZ1
ITM2A	2.51547e-66	0.42206	0.621	0.381	4.93083e-62	0	ITM2A
MTPN	4.06117e-66	0.37599	0.985	0.959	7.9607e-62	0	MTPN
CCL28	5.09739e-66	0.388407	0.361	0.156	9.9919e-62	0	CCL28
STX7	6.03657e-66	0.44659	0.758	0.591	1.18329e-61	0	STX7
ROBO1	1.43735e-65	0.322746	0.892	0.753	2.8175e-61	0	ROBO1
IFI35	2.1048e-65	0.340781	0.871	0.719	4.12584e-61	0	IFI35
HINT1	2.7203e-65	0.315751	0.979	0.949	5.33233e-61	0	HINT1
ALDH3A2	3.57987e-65	0.389182	0.722	0.552	7.01727e-61	0	ALDH3A2
LOC118603801	4.95678e-65	0.348269	0.9	0.746	9.71629e-61	0	LOC118603801
MGST3	5.29406e-65	0.347985	0.928	0.869	1.03774e-60	0	MGST3
LOC107511260	8.48066e-65	0.427708	0.756	0.571	1.66238e-60	0	LOC107511260
LOC107503138	1.42259e-64	0.335634	0.989	0.963	2.78856e-60	0	LOC107503138
MEDAG	1.54308e-64	0.507379	0.463	0.259	3.02474e-60	0	MEDAG
ST6GAL1	1.94971e-64	0.401221	0.487	0.277	3.82182e-60	0	ST6GAL1
CPEB3	2.50557e-64	0.339444	0.41	0.193	4.91143e-60	0	CPEB3
MARK1	7.4339e-64	0.355319	0.637	0.422	1.45719e-59	0	MARK1
ANKRD22	8.29087e-64	0.36557	0.508	0.276	1.62518e-59	0	ANKRD22
ACAP2	1.05969e-63	0.380847	0.915	0.827	2.0772e-59	0	ACAP2
SLC6A14	1.36626e-63	0.273563	0.301	0.12	2.67815e-59	0	SLC6A14
SH3BGRL	1.81231e-63	0.369968	0.607	0.389	3.5525e-59	0	SH3BGRL
CUNH12orf57	2.90941e-63	0.418399	0.804	0.627	5.70303e-59	0	CUNH12orf57
SCNN1A	3.03882e-63	0.394551	0.682	0.441	5.95669e-59	0	SCNN1A
HERPUD1	4.19531e-63	0.377107	0.838	0.683	8.22365e-59	0	HERPUD1
KDSR	4.89622e-63	0.459086	0.733	0.565	9.59758e-59	0	KDSR
PDGFRA	5.59944e-63	0.335663	0.338	0.144	1.0976e-58	0	PDGFRA
PSMB1	6.49232e-63	0.299372	0.981	0.954	1.27263e-58	0	PSMB1
ANGPT4	1.16974e-62	0.314987	0.338	0.133	2.29292e-58	0	ANGPT4
MDH1	2.21869e-62	0.310921	0.971	0.935	4.34908e-58	0	MDH1
NSD3	3.01132e-62	0.352661	0.945	0.883	5.90278e-58	0	NSD3
ALDH2	3.10167e-62	0.30561	0.999	0.97	6.07989e-58	0	ALDH2
LOC107497080	3.35521e-62	0.313745	0.99	0.961	6.57688e-58	0	LOC107497080
LOC107502781	3.57813e-62	0.335338	0.823	0.686	7.01384e-58	0	LOC107502781
PCMTD1	6.03673e-62	0.346869	0.886	0.802	1.18332e-57	0	PCMTD1
SIX3	1.2374e-61	0.364444	0.489	0.284	2.42556e-57	0	SIX3
SYTL2	1.66526e-61	0.335142	0.763	0.519	3.26425e-57	0	SYTL2
CD36	1.91178e-61	0.525571	0.555	0.322	3.74746e-57	0	CD36
HEATR5A	3.00765e-61	0.415992	0.69	0.469	5.89559e-57	0	HEATR5A
PRXL2B	3.24356e-61	0.354887	0.823	0.692	6.35803e-57	0	PRXL2B
XBP1	7.51537e-61	0.38878	0.845	0.714	1.47316e-56	0	XBP1
LGI1	1.41065e-60	0.542533	0.476	0.243	2.76516e-56	0	LGI1
NCOA1	2.06319e-60	0.328728	0.847	0.732	4.04427e-56	0	NCOA1
WWP1	2.91527e-60	0.355927	0.721	0.559	5.71451e-56	0	WWP1
SEC63	3.31228e-60	0.35474	0.805	0.658	6.49273e-56	0	SEC63
DNAJC3	4.00778e-60	0.377301	0.918	0.859	7.85605e-56	0	DNAJC3
PARK7	4.91586e-60	0.288782	0.958	0.904	9.63607e-56	0	PARK7
PSMD4	8.63608e-60	0.350141	0.878	0.783	1.69284e-55	0	PSMD4
ST6GALNAC6	9.3069e-60	0.316799	0.403	0.189	1.82434e-55	0	ST6GALNAC6
NDFIP1	9.7991e-60	0.292623	0.916	0.851	1.92082e-55	0	NDFIP1
SLC44A4	1.7774e-59	0.331012	0.644	0.37	3.48406e-55	0	SLC44A4
LOC107501635	3.64847e-59	0.285802	0.993	0.978	7.15173e-55	0	LOC107501635
GMPR	5.18999e-59	0.386429	0.536	0.303	1.01734e-54	0	GMPR
SULT1B1	6.22995e-59	0.316648	0.313	0.134	1.2212e-54	0	SULT1B1
CCDC125	7.73814e-59	0.360776	0.515	0.279	1.51683e-54	0	CCDC125
LOC107501251	8.11051e-59	0.281268	0.998	0.987	1.58982e-54	0	LOC107501251
TM9SF2	1.0079e-58	0.323696	0.913	0.835	1.97568e-54	0	TM9SF2
SLC35D2	1.41779e-58	0.328656	0.369	0.163	2.77916e-54	0	SLC35D2
NDRG4	1.65705e-58	0.305792	0.389	0.189	3.24814e-54	0	NDRG4
SPINT2	1.67455e-58	0.268471	0.996	0.986	3.28246e-54	0	SPINT2
CCT6A	1.90256e-58	0.277955	0.977	0.942	3.7294e-54	0	CCT6A
SESTD1	1.95158e-58	0.315922	0.804	0.631	3.82549e-54	0	SESTD1
CLTC	6.57849e-58	0.333444	0.934	0.879	1.28952e-53	0	CLTC
LNX1	7.89363e-58	0.375561	0.619	0.393	1.54731e-53	0	LNX1
LOC107498375	5.33548e-57	0.332704	0.835	0.717	1.04586e-52	0	LOC107498375
GTF2I	7.12923e-57	0.3441	0.942	0.87	1.39747e-52	0	GTF2I
LOC107500677	1.24747e-56	0.31579	0.943	0.863	2.4453e-52	0	LOC107500677
EMB	1.27996e-56	0.406926	0.589	0.369	2.50897e-52	0	EMB
ANXA7	3.77883e-56	0.321766	0.889	0.798	7.40727e-52	0	ANXA7
BUD23	3.80486e-56	0.370404	0.867	0.746	7.45829e-52	0	BUD23
BRK1	7.56889e-56	0.279408	0.958	0.907	1.48365e-51	0	BRK1
ARRDC3	1.32383e-55	0.431579	0.601	0.394	2.59497e-51	0	ARRDC3
LOC107515333	1.34279e-55	0.70444	0.468	0.286	2.63214e-51	0	LOC107515333
PAFAH1B3	1.65778e-55	0.372518	0.799	0.668	3.24959e-51	0	PAFAH1B3
PTN	4.55373e-55	0.646403	0.718	0.588	8.92622e-51	0	PTN
CAPZA2	4.77477e-55	0.309086	0.915	0.843	9.35951e-51	0	CAPZA2
HACD2	5.53176e-55	0.348564	0.794	0.64	1.08434e-50	0	HACD2
SH3BGRL3	5.68984e-55	0.280723	0.826	0.671	1.11532e-50	0	SH3BGRL3
BEND5	6.37659e-55	0.282064	0.384	0.192	1.24994e-50	0	BEND5
TMBIM4	3.825e-54	0.296746	0.939	0.89	7.49776e-50	0	TMBIM4
ACSS2	5.25864e-54	0.276164	0.449	0.256	1.0308e-49	0	ACSS2
DHRS7	5.99645e-54	0.341157	0.572	0.39	1.17542e-49	0	DHRS7
NFU1	6.18744e-54	0.342627	0.775	0.595	1.21286e-49	0	NFU1
ANKRD27	1.03261e-53	0.382732	0.592	0.417	2.02412e-49	0	ANKRD27
ATP6V1F	1.12148e-53	0.323552	0.946	0.883	2.19832e-49	0	ATP6V1F
DCXR	1.24169e-53	0.339858	0.984	0.933	2.43397e-49	0	DCXR
GLIPR2	1.29465e-53	0.338336	0.637	0.405	2.53778e-49	0	GLIPR2
RAB2A	1.32237e-53	0.273369	0.979	0.952	2.59211e-49	0	RAB2A
CLCN3	1.34924e-53	0.316885	0.832	0.687	2.64479e-49	0	CLCN3
CUNH6orf141	2.44621e-53	0.350211	0.405	0.213	4.79506e-49	0	CUNH6orf141
NDUFA13	5.92187e-53	0.293118	0.973	0.935	1.16081e-48	0	NDUFA13
HSD17B10	6.49645e-53	0.31536	0.865	0.759	1.27343e-48	0	HSD17B10
RERG	7.35115e-53	0.354841	0.505	0.307	1.44097e-48	0	RERG
SRPRA	1.5571e-52	0.327561	0.791	0.653	3.05223e-48	0	SRPRA
LOC107521815	2.04594e-52	0.387743	0.331	0.149	4.01045e-48	0	LOC107521815
SNTB2	1.24401e-51	0.361944	0.663	0.48	2.43852e-47	0	SNTB2
DMRTA2	2.18296e-51	0.291622	0.394	0.211	4.27904e-47	0	DMRTA2
OXR1	2.41284e-51	0.390822	0.957	0.906	4.72964e-47	0	OXR1
DDIT4	2.51282e-51	0.301983	0.455	0.269	4.92562e-47	0	DDIT4
SLC17A5	2.85158e-51	0.309439	0.483	0.29	5.58968e-47	0	SLC17A5
PGM3	3.24879e-51	0.347431	0.504	0.321	6.36827e-47	0	PGM3
ERCC4	8.07792e-51	0.307433	0.401	0.224	1.58343e-46	0	ERCC4
ATP5PF	1.3374e-50	0.266932	0.978	0.948	2.62157e-46	0	ATP5PF
GPCPD1	1.37802e-50	0.32411	0.856	0.711	2.7012e-46	0	GPCPD1
WRNIP1	1.57162e-50	0.357579	0.501	0.304	3.08068e-46	0	WRNIP1
IRF7	1.79131e-50	0.294058	0.937	0.779	3.51132e-46	0	IRF7
LOC107508486	2.52292e-50	0.407149	0.75	0.591	4.94543e-46	0	LOC107508486
TSPAN13	3.35305e-50	0.278774	0.798	0.651	6.57266e-46	0	TSPAN13
LOC107501624	3.3979e-50	0.250791	0.863	0.696	6.66056e-46	0	LOC107501624
ABCA8	3.60119e-50	0.304141	0.287	0.135	7.05906e-46	0	ABCA8
TIMM8B	3.8103e-50	0.329162	0.896	0.803	7.46896e-46	0	TIMM8B
TXNL1	4.96412e-50	0.275936	0.92	0.866	9.73067e-46	0	TXNL1
IL1R1	5.09153e-50	0.376126	0.709	0.559	9.98042e-46	0	IL1R1
NFIB	6.13307e-50	0.264746	0.96	0.865	1.2022e-45	0	NFIB
LOC107508616	8.98565e-50	0.813145	0.446	0.243	1.76137e-45	0	LOC107508616
CUNH9orf16	9.17439e-50	0.30435	0.858	0.749	1.79836e-45	0	CUNH9orf16
ARPC3	1.66219e-49	0.261134	0.989	0.962	3.25822e-45	0	ARPC3
TMEM179B	7.62787e-49	0.289261	0.889	0.809	1.49521e-44	0	TMEM179B
MTDH	8.90572e-49	0.280821	0.957	0.931	1.7457e-44	0	MTDH
PTGR1	1.17656e-48	0.351158	0.709	0.524	2.3063e-44	0	PTGR1
TMEM87A	1.17998e-48	0.316658	0.872	0.806	2.31299e-44	0	TMEM87A
CNPY2	1.88085e-48	0.331955	0.78	0.651	3.68684e-44	0	CNPY2
MGLL	1.95237e-48	0.399707	0.318	0.15	3.82704e-44	0	MGLL
VDAC1	2.2497e-48	0.286093	0.947	0.894	4.40986e-44	0	VDAC1
RAB6A	3.27556e-48	0.298958	0.878	0.797	6.42075e-44	0	RAB6A
ATP6V1G1	4.58979e-48	0.285115	0.926	0.852	8.99691e-44	0	ATP6V1G1
CUNH18orf32	4.94894e-48	0.340142	0.806	0.698	9.70091e-44	0	CUNH18orf32
DHRS1	7.90373e-48	0.321167	0.551	0.36	1.54929e-43	0	DHRS1
TC2N	1.04335e-47	0.296702	0.816	0.685	2.04517e-43	0	TC2N
LOC107520682	1.09699e-47	0.290858	0.307	0.135	2.15031e-43	0	LOC107520682
FDPS	1.20455e-47	0.330946	0.714	0.541	2.36117e-43	0	FDPS
CLTA	1.26001e-47	0.263369	0.982	0.961	2.46986e-43	0	CLTA
SLC35A1	1.34137e-47	0.284588	0.583	0.398	2.62935e-43	0	SLC35A1
LOC107511263	1.55458e-47	0.335768	0.712	0.488	3.04728e-43	0	LOC107511263
ATP5MC3	1.66569e-47	0.28747	0.972	0.939	3.26509e-43	0	ATP5MC3
NAAA	1.89598e-47	0.729294	0.627	0.486	3.7165e-43	0	NAAA
TMEM30A	3.69872e-47	0.367484	0.757	0.618	7.25023e-43	0	TMEM30A
PLEKHA5	5.44461e-47	0.289954	0.944	0.874	1.06725e-42	0	PLEKHA5
SLC22A18	1.03971e-46	0.289041	0.452	0.276	2.03804e-42	0	SLC22A18
PDIA3	1.54217e-46	0.254876	0.993	0.974	3.02297e-42	0	PDIA3
THUMPD1	1.84742e-46	0.329229	0.592	0.419	3.62131e-42	0	THUMPD1
SLC35G1	3.57254e-46	0.353435	0.352	0.186	7.00288e-42	0	SLC35G1
MICU3	5.45881e-46	0.387095	0.636	0.445	1.07004e-41	0	MICU3
TSPAN12	6.80349e-46	0.296813	0.725	0.563	1.33362e-41	0	TSPAN12
SLC39A7	9.52696e-46	0.338901	0.604	0.41	1.86747e-41	0	SLC39A7
FAM133B	1.04942e-45	0.346645	0.816	0.693	2.05707e-41	0	FAM133B
LOC107509521	1.19131e-45	0.272032	0.956	0.905	2.33521e-41	0	LOC107509521
SEC11C	1.22794e-45	0.332233	0.732	0.562	2.40701e-41	0	SEC11C
SLC41A2	1.42827e-45	0.306825	0.352	0.165	2.79969e-41	0	SLC41A2
CUNH11orf98	1.81208e-45	0.315387	0.628	0.455	3.55205e-41	0	CUNH11orf98
HP1BP3	3.73755e-45	0.31121	0.881	0.801	7.32635e-41	0	HP1BP3
ENTPD5	3.91158e-45	0.334449	0.664	0.483	7.66748e-41	0	ENTPD5
TMEM167B	6.07331e-45	0.301145	0.528	0.348	1.19049e-40	0	TMEM167B
PSMC1	3.97159e-44	0.28089	0.775	0.659	7.78512e-40	0	PSMC1
ACSF2	4.44506e-44	0.293103	0.566	0.383	8.7132e-40	0	ACSF2
STEAP4	4.57097e-44	0.300847	0.334	0.164	8.96002e-40	0	STEAP4
ATP6V0B	7.34621e-44	0.32274	0.649	0.471	1.44e-39	0	ATP6V0B
GSN	8.61502e-44	0.36372	0.738	0.59	1.68872e-39	0	GSN
DDX58	8.9919e-44	0.264703	0.917	0.787	1.76259e-39	0	DDX58
DARS1	1.4882e-43	0.293551	0.826	0.721	2.91716e-39	0	DARS1
PLA2G12A	2.14416e-43	0.292097	0.658	0.492	4.20297e-39	0	PLA2G12A
LOC107502827	5.56257e-43	0.31974	0.852	0.754	1.09037e-38	0	LOC107502827
FMO4	6.69129e-43	0.304903	0.557	0.375	1.31163e-38	0	FMO4
GPR39	9.4358e-43	0.324656	0.752	0.61	1.84961e-38	0	GPR39
FAM126A	9.52163e-43	0.300649	0.587	0.401	1.86643e-38	0	FAM126A
NIBAN1	2.0626e-42	0.350415	0.312	0.161	4.04312e-38	0	NIBAN1
RDH11	2.35794e-42	0.291356	0.426	0.254	4.62203e-38	0	RDH11
SEC61G	2.42246e-42	0.285625	0.915	0.865	4.74851e-38	0	SEC61G
LOC107505912	2.61545e-42	0.386131	0.589	0.42	5.1268e-38	0	LOC107505912
PPA2	2.86344e-42	0.293235	0.785	0.663	5.61291e-38	0	PPA2
MRPL14	3.03533e-42	0.284644	0.806	0.7	5.94986e-38	0	MRPL14
KLHDC7A	3.71516e-42	0.281103	0.506	0.308	7.28245e-38	0	KLHDC7A
PSMC5	4.99682e-42	0.314062	0.904	0.833	9.79477e-38	0	PSMC5
COPE	5.73637e-42	0.279427	0.829	0.732	1.12444e-37	0	COPE
SCP2	9.47215e-42	0.261893	0.919	0.852	1.85673e-37	0	SCP2
CPNE3	1.1047e-41	0.310228	0.663	0.504	2.16544e-37	0	CPNE3
CUTA	1.28789e-41	0.260046	0.922	0.857	2.52452e-37	0	CUTA
GRAMD1C	1.4548e-41	0.278031	0.735	0.581	2.8517e-37	0	GRAMD1C
FKBP2	1.74533e-41	0.301039	0.918	0.866	3.4212e-37	0	FKBP2
SNX6	3.02594e-41	0.25218	0.901	0.841	5.93144e-37	0	SNX6
TEX264	3.03501e-41	0.289457	0.634	0.462	5.94922e-37	0	TEX264
RNF145	6.33463e-41	0.284573	0.591	0.422	1.24171e-36	0	RNF145
COPB2	1.05612e-40	0.279015	0.779	0.671	2.0702e-36	0	COPB2
MRPL24	1.15132e-40	0.265523	0.537	0.366	2.25683e-36	0	MRPL24
STRN	1.85421e-40	0.256234	0.678	0.536	3.63462e-36	0	STRN
RABAC1	2.63417e-40	0.285129	0.886	0.796	5.1635e-36	0	RABAC1
NANS	2.65277e-40	0.257179	0.72	0.546	5.19996e-36	0	NANS
LMAN1	4.37549e-40	0.329254	0.789	0.674	8.57684e-36	0	LMAN1
MOCS2	1.73648e-39	0.288733	0.716	0.577	3.40385e-35	0	MOCS2
REXO2	2.00582e-39	0.303251	0.784	0.633	3.93181e-35	0	REXO2
LIPA	2.2412e-39	0.288017	0.74	0.592	4.3932e-35	0	LIPA
CHD3	2.42289e-39	0.275089	0.654	0.471	4.74935e-35	0	CHD3
PSMA4	1.03669e-38	0.273568	0.949	0.903	2.03212e-34	0	PSMA4
SGPP2	1.16029e-38	0.301852	0.559	0.358	2.27441e-34	0	SGPP2
ECE1	1.8142e-38	0.324183	0.604	0.4	3.5562e-34	0	ECE1
MRPS18A	2.42554e-38	0.286109	0.703	0.547	4.75453e-34	0	MRPS18A
TTPA	4.13856e-38	0.302448	0.593	0.408	8.1124e-34	0	TTPA
DPP4	4.6984e-38	0.260454	0.695	0.521	9.2098e-34	0	DPP4
MIER1	9.88677e-38	0.276323	0.868	0.792	1.93801e-33	0	MIER1
PXMP2	1.53349e-37	0.269556	0.504	0.327	3.00594e-33	0	PXMP2
ITCH	2.32672e-37	0.280479	0.782	0.681	4.56083e-33	0	ITCH
MLEC	4.09482e-37	0.25666	0.603	0.436	8.02667e-33	0	MLEC
FBXO3	4.59971e-37	0.292023	0.619	0.475	9.01635e-33	0	FBXO3
MRPL17	5.17342e-37	0.254111	0.914	0.859	1.01409e-32	0	MRPL17
PSMB7	5.20394e-37	0.307801	0.767	0.662	1.02008e-32	0	PSMB7
NDUFAF3	5.50296e-37	0.258898	0.775	0.67	1.07869e-32	0	NDUFAF3
TGOLN2	6.37754e-37	0.29356	0.815	0.707	1.25012e-32	0	TGOLN2
M6PR	6.42005e-37	0.255113	0.731	0.598	1.25846e-32	0	M6PR
FMNL2	9.69871e-37	0.255016	0.844	0.744	1.90114e-32	0	FMNL2
TMEM41B	1.00048e-36	0.305338	0.653	0.498	1.96113e-32	0	TMEM41B
GRAMD2B	1.12672e-36	0.274738	0.842	0.743	2.2086e-32	0	GRAMD2B
TOB2	1.60758e-36	0.26771	0.501	0.343	3.15119e-32	0	TOB2
LOC107500732	1.76143e-36	0.260601	0.624	0.477	3.45276e-32	0	LOC107500732
BCL6	1.77581e-36	0.271834	0.787	0.657	3.48094e-32	0	BCL6
RAD23A	1.92851e-36	0.298972	0.733	0.602	3.78027e-32	0	RAD23A
LOC107518277	1.93187e-36	0.262266	0.709	0.588	3.78686e-32	0	LOC107518277
IMP3	1.97574e-36	0.280271	0.557	0.396	3.87285e-32	0	IMP3
SQOR	2.35122e-36	0.270892	0.423	0.254	4.60885e-32	0	SQOR
IDH1	2.97144e-36	0.289577	0.511	0.345	5.82462e-32	0	IDH1
PIK3R1	4.81847e-36	0.344054	0.827	0.728	9.44517e-32	0	PIK3R1
LOC107503719	7.49564e-36	0.337413	0.535	0.348	1.4693e-31	0	LOC107503719
ADD3	1.33906e-35	0.271686	0.82	0.716	2.62483e-31	0	ADD3
LOC107520492	1.34263e-35	0.289207	0.939	0.883	2.63182e-31	0	LOC107520492
CCPG1	1.41458e-35	0.297653	0.681	0.538	2.77286e-31	0	CCPG1
ENPP5	1.9047e-35	0.253746	0.785	0.665	3.7336e-31	0	ENPP5
MYCL	2.83281e-35	0.308477	0.334	0.195	5.55287e-31	0	MYCL
RNF149	6.14304e-35	0.258825	0.661	0.511	1.20416e-30	0	RNF149
LOC107515036	7.8646e-35	0.259385	0.516	0.366	1.54162e-30	0	LOC107515036
ZFYVE16	1.14611e-34	0.328292	0.599	0.441	2.24661e-30	0	ZFYVE16
HECW2	1.1756e-34	0.291009	0.319	0.181	2.30441e-30	0	HECW2
PSMD11	1.6524e-34	0.300772	0.761	0.643	3.23904e-30	0	PSMD11
IL23R	5.07607e-34	0.294051	0.355	0.206	9.95012e-30	0	IL23R
CNN3	5.86336e-34	0.256912	0.929	0.886	1.14934e-29	0	CNN3
NTHL1	6.53179e-34	0.2653	0.583	0.422	1.28036e-29	0	NTHL1
CYLD	8.15419e-34	0.252478	0.526	0.374	1.59838e-29	0	CYLD
PLPP2	1.0416e-33	0.270463	0.789	0.665	2.04175e-29	0	PLPP2
UFD1	1.07097e-33	0.26107	0.766	0.65	2.09931e-29	0	UFD1
MRPS34	1.1015e-33	0.268762	0.6	0.436	2.15917e-29	0	MRPS34
TFAM	4.4525e-33	0.288115	0.668	0.531	8.7278e-29	0	TFAM
ARL1	6.30919e-33	0.282908	0.734	0.604	1.23673e-28	0	ARL1
TPD52	6.67698e-33	0.27496	0.695	0.55	1.30882e-28	0	TPD52
UBR3	2.91745e-32	0.252111	0.796	0.705	5.71879e-28	0	UBR3
DYNLRB1	2.93207e-32	0.254215	0.854	0.787	5.74744e-28	0	DYNLRB1
LOC107517819	4.06374e-32	0.287402	0.493	0.321	7.96574e-28	0	LOC107517819
EMC3	1.48014e-31	0.265569	0.618	0.474	2.90138e-27	0	EMC3
YPEL3	2.21372e-31	0.263256	0.673	0.528	4.33933e-27	0	YPEL3
NR2F6	2.22027e-31	0.256762	0.547	0.383	4.35218e-27	0	NR2F6
EPN2	3.93439e-31	0.27157	0.723	0.597	7.71219e-27	0	EPN2
LOC107512978	5.02809e-31	0.514656	0.447	0.279	9.85606e-27	0	LOC107512978
ELL2	5.60454e-31	0.264105	0.529	0.356	1.0986e-26	0	ELL2
LOC107497337	5.64718e-31	0.259228	0.583	0.425	1.10696e-26	0	LOC107497337
ENTPD3	1.16076e-30	0.254308	0.437	0.286	2.27533e-26	0	ENTPD3
FAM124A	1.49189e-30	0.254426	0.456	0.286	2.92441e-26	0	FAM124A
SEC14L1	2.30632e-30	0.258589	0.919	0.865	4.52085e-26	0	SEC14L1
SLC46A1	5.28326e-30	0.25756	0.682	0.553	1.03562e-25	0	SLC46A1
ARL4A	7.97129e-29	0.351815	0.521	0.381	1.56253e-24	0	ARL4A
PSENEN	9.56702e-29	0.258625	0.792	0.693	1.87533e-24	0	PSENEN
VAMP5	1.60944e-28	0.326601	0.737	0.646	3.15482e-24	0	VAMP5
TMEM208	2.03123e-28	0.258329	0.644	0.511	3.98162e-24	0	TMEM208
LAP3	3.82076e-27	0.253816	0.633	0.496	7.48945e-23	0	LAP3
MDM4	7.7358e-27	0.253197	0.764	0.688	1.51637e-22	0	MDM4
LOC107519068	1.23043e-26	0.253628	0.767	0.685	2.41189e-22	0	LOC107519068
PHAX	2.11008e-26	0.256873	0.746	0.641	4.13618e-22	0	PHAX
FUT8	8.17429e-26	0.264425	0.6	0.433	1.60232e-21	0	FUT8
DRAM2	1.84303e-25	0.266975	0.608	0.469	3.61271e-21	0	DRAM2
PSMC2	1.85179e-25	0.261189	0.676	0.544	3.62989e-21	0	PSMC2
BAZ1B	1.72941e-24	0.255829	0.747	0.653	3.39e-20	0	BAZ1B
TSPAN3	1.64959e-22	0.263207	0.794	0.713	3.23354e-18	0	TSPAN3
CLDN10	1.30322e-20	0.283715	0.445	0.312	2.55456e-16	0	CLDN10
HOOK1	1.73339e-19	0.251576	0.741	0.653	3.39779e-15	0	HOOK1
LOC107498631	8.5164e-17	0.319284	0.638	0.566	1.66939e-12	0	LOC107498631
SCGB3A2	1.06928e-12	1.27143	0.249	0.392	2.096e-08	0	SCGB3A2
NCOA4	3.44362e-07	0.973079	0.447	0.371	0.00675019	0	NCOA4
FN1	0	4.49893	0.783	0.202	0	1	FN1
POSTN	0	3.31598	0.854	0.094	0	1	POSTN
IGFBP7	0	3.28918	0.996	0.346	0	1	IGFBP7
CDH6	0	2.96952	0.874	0.336	0	1	CDH6
COL8A1	0	2.4884	0.938	0.196	0	1	COL8A1
TPM1	0	2.41683	0.936	0.54	0	1	TPM1
CALD1	0	2.35586	0.939	0.523	0	1	CALD1
LTBP1	0	2.29627	0.667	0.121	0	1	LTBP1
ADAMTS5	0	2.18175	0.748	0.09	0	1	ADAMTS5
SLC16A12	0	2.17031	0.768	0.127	0	1	SLC16A12
ADAMTS6	0	2.15254	0.642	0.082	0	1	ADAMTS6
DST	0	2.14819	0.999	0.743	0	1	DST
ITGA2	0	2.00138	0.994	0.609	0	1	ITGA2
LOC107519984	0	1.9092	0.837	0.171	0	1	LOC107519984
SKIL	0	1.90799	0.958	0.48	0	1	SKIL
TMSB10	0	1.89874	0.963	0.662	0	1	TMSB10
S100A2	0	1.88988	0.925	0.399	0	1	S100A2
FLRT2	0	1.85433	0.728	0.1	0	1	FLRT2
KRT17	0	1.82283	0.846	0.249	0	1	KRT17
COL18A1	0	1.81064	0.933	0.32	0	1	COL18A1
UPK1B	0	1.78762	0.844	0.238	0	1	UPK1B
CDKN2B	0	1.78734	0.807	0.225	0	1	CDKN2B
RBP1	0	1.78546	0.869	0.38	0	1	RBP1
CSGALNACT1	0	1.77817	0.839	0.182	0	1	CSGALNACT1
ITGAV	0	1.76511	0.964	0.657	0	1	ITGAV
LOC107512925	0	1.7019	0.772	0.123	0	1	LOC107512925
MAF	0	1.69919	0.805	0.12	0	1	MAF
TGFBI	0	1.68816	0.569	0.054	0	1	TGFBI
SPECC1	0	1.68125	0.908	0.489	0	1	SPECC1
LOC118602792	0	1.68111	0.536	0.035	0	1	LOC118602792
RAI14	0	1.66679	0.927	0.486	0	1	RAI14
ITGB6	0	1.6659	0.993	0.729	0	1	ITGB6
MTSS1	0	1.63094	0.986	0.671	0	1	MTSS1
PMEPA1	0	1.62833	0.844	0.158	0	1	PMEPA1
HTRA1	0	1.61316	0.894	0.311	0	1	HTRA1
FAT1	0	1.59408	0.963	0.547	0	1	FAT1
FHOD3	0	1.58401	0.776	0.092	0	1	FHOD3
DCLK1	0	1.5729	0.635	0.111	0	1	DCLK1
APBB2	0	1.54958	0.954	0.646	0	1	APBB2
LAMA3	0	1.5143	0.986	0.66	0	1	LAMA3
SEMA5A	0	1.51209	0.723	0.193	0	1	SEMA5A
PHLDB2	0	1.48074	0.779	0.218	0	1	PHLDB2
CTNNB1	0	1.46713	0.999	0.932	0	1	CTNNB1
CCND2	0	1.43936	0.803	0.236	0	1	CCND2
GOLIM4	0	1.39587	0.973	0.597	0	1	GOLIM4
FSTL1	0	1.38769	0.809	0.145	0	1	FSTL1
FNDC3B	0	1.36562	0.938	0.575	0	1	FNDC3B
ITGB3	0	1.34282	0.673	0.103	0	1	ITGB3
CDK6	0	1.34085	0.973	0.728	0	1	CDK6
LOC107506547	0	1.33247	0.687	0.088	0	1	LOC107506547
RBMS3	0	1.31979	0.993	0.801	0	1	RBMS3
SULF2	0	1.30765	0.733	0.081	0	1	SULF2
MYOF	0	1.30265	0.995	0.755	0	1	MYOF
FHL2	0	1.25297	0.917	0.439	0	1	FHL2
AMOTL1	0	1.2468	0.893	0.371	0	1	AMOTL1
LOC107507209	0	1.19028	0.983	0.777	0	1	LOC107507209
TNFRSF12A	0	1.16485	0.918	0.48	0	1	TNFRSF12A
CCDC50	0	1.13986	0.988	0.828	0	1	CCDC50
ITGB1	0	0.952004	0.991	0.897	0	1	ITGB1
COL21A1	2.65211e-305	1.63284	0.813	0.296	5.19866e-301	1	COL21A1
TM4SF1	3.28619e-305	1.5249	0.795	0.267	6.4416e-301	1	TM4SF1
COL5A2	2.63698e-300	1.31309	0.501	0.026	5.16901e-296	1	COL5A2
SULF1	5.42401e-300	1.61598	0.815	0.324	1.06321e-295	1	SULF1
CRLF1	4.08063e-298	1.20629	0.709	0.201	7.99885e-294	1	CRLF1
PDPN	8.58731e-298	1.13658	0.782	0.233	1.68328e-293	1	PDPN
IGFBP6	8.6042e-294	1.34708	0.655	0.144	1.6866e-289	1	IGFBP6
ARHGAP24	7.67594e-293	1.43392	0.767	0.25	1.50464e-288	1	ARHGAP24
PTGFRN	3.73922e-292	0.924891	0.678	0.165	7.32961e-288	1	PTGFRN
PLXNA4	1.36268e-291	2.91616	0.496	0.034	2.67112e-287	1	PLXNA4
CAPN2	1.79664e-286	1.10846	0.796	0.321	3.52178e-282	1	CAPN2
LDLRAD4	1.0273e-283	1.46984	0.931	0.648	2.01372e-279	1	LDLRAD4
LOC107509887	2.28119e-281	0.968319	0.745	0.222	4.47159e-277	1	LOC107509887
IGFBP4	5.12404e-280	1.44011	0.745	0.243	1.00441e-275	1	IGFBP4
GREB1L	1.14448e-278	1.51477	0.631	0.149	2.24341e-274	1	GREB1L
MYO1B	8.94004e-278	2.11481	0.813	0.442	1.75243e-273	1	MYO1B
VGLL3	8.70399e-273	1.1465	0.67	0.161	1.70616e-268	1	VGLL3
COL4A6	1.71988e-268	1.43073	0.611	0.122	3.3713e-264	1	COL4A6
CDK14	2.24736e-268	1.23943	0.923	0.645	4.40528e-264	1	CDK14
NRG1	3.39099e-267	1.88663	0.83	0.371	6.64701e-263	1	NRG1
SPTSSB	9.30828e-267	1.59326	0.529	0.067	1.82461e-262	1	SPTSSB
IGF2	8.32575e-265	1.46554	0.613	0.131	1.63201e-260	1	IGF2
TNIP3	4.29463e-264	0.986809	0.676	0.193	8.41834e-260	1	TNIP3
SPON2	9.23413e-264	1.17569	0.775	0.329	1.81007e-259	1	SPON2
EPB41L3	9.87665e-261	1.12176	0.588	0.11	1.93602e-256	1	EPB41L3
ANXA10	5.76819e-258	1.26036	0.774	0.318	1.13068e-253	1	ANXA10
TIMP1	1.32777e-257	1.82365	0.627	0.17	2.6027e-253	1	TIMP1
KRT7	5.528e-257	1.36765	0.987	0.918	1.0836e-252	1	KRT7
COL4A5	2.84722e-254	1.15142	0.711	0.226	5.58112e-250	1	COL4A5
TP63	3.5133e-250	1.13873	0.773	0.259	6.88677e-246	1	TP63
SERPINE1	3.04042e-249	2.00894	0.549	0.106	5.95984e-245	1	SERPINE1
LAMB3	3.17861e-248	0.845761	0.739	0.278	6.2307e-244	1	LAMB3
PODNL1	9.16523e-248	0.712311	0.436	0.028	1.79657e-243	1	PODNL1
GJA1	4.45908e-247	0.872819	0.55	0.098	8.74068e-243	1	GJA1
IL33	7.27384e-245	1.51237	0.818	0.389	1.42582e-240	1	IL33
ITGA11	4.83244e-239	1.01293	0.396	0.014	9.47255e-235	1	ITGA11
CRYBG1	1.52894e-237	1.04831	0.883	0.495	2.99704e-233	1	CRYBG1
RAPGEF5	1.55348e-235	1.13647	0.913	0.625	3.04514e-231	1	RAPGEF5
MARCKS	2.59774e-233	0.932943	0.887	0.573	5.09209e-229	1	MARCKS
NOX4	2.65897e-232	0.907178	0.422	0.035	5.21212e-228	1	NOX4
LRIG3	1.50089e-231	1.10612	0.711	0.276	2.94205e-227	1	LRIG3
RBMS1	1.51204e-231	1.03936	0.947	0.765	2.9639e-227	1	RBMS1
SOX4	1.02664e-229	0.906228	0.951	0.714	2.01242e-225	1	SOX4
VMP1	2.40319e-228	0.74752	1	0.991	4.71074e-224	1	VMP1
COL7A1	8.35306e-228	0.818039	0.449	0.05	1.63737e-223	1	COL7A1
LAMC2	1.48247e-226	1.26653	0.781	0.36	2.90594e-222	1	LAMC2
TGFBR2	1.73037e-226	1.01221	0.965	0.73	3.39187e-222	1	TGFBR2
CCN2	6.62425e-226	1.49306	0.886	0.555	1.29848e-221	1	CCN2
DOCK5	2.08343e-224	1.10076	0.863	0.472	4.08394e-220	1	DOCK5
HSPG2	6.62007e-224	0.754233	0.487	0.085	1.29767e-219	1	HSPG2
EDAR	1.59504e-223	0.94005	0.46	0.063	3.12661e-219	1	EDAR
PRRG1	1.55882e-222	0.964687	0.57	0.14	3.05561e-218	1	PRRG1
LUZP1	5.55092e-220	0.962449	0.837	0.492	1.08809e-215	1	LUZP1
ANXA2	5.90874e-220	0.893179	0.999	0.953	1.15823e-215	1	ANXA2
FRMD6	1.16412e-217	0.963741	0.737	0.321	2.28191e-213	1	FRMD6
SERTAD4	3.62646e-217	0.735053	0.509	0.102	7.10859e-213	1	SERTAD4
CLTB	5.20715e-215	1.024	0.875	0.626	1.02071e-210	1	CLTB
ARHGAP42	1.40983e-213	1.14862	0.673	0.279	2.76355e-209	1	ARHGAP42
PAQR5	5.75566e-212	0.719462	0.404	0.032	1.12822e-207	1	PAQR5
GPC3	5.18683e-210	1.25221	0.494	0.095	1.01672e-205	1	GPC3
CAV1	3.34831e-209	1.01113	0.706	0.301	6.56335e-205	1	CAV1
PPARG	2.93746e-207	1.49198	0.649	0.243	5.75801e-203	1	PPARG
NFKB1	3.08664e-207	1.306	0.872	0.585	6.05043e-203	1	NFKB1
KIRREL1	7.27988e-207	0.668434	0.442	0.057	1.427e-202	1	KIRREL1
ZBTB20	7.03137e-206	1.0382	0.978	0.835	1.37829e-201	1	ZBTB20
NMNAT3	9.14272e-206	0.993568	0.601	0.192	1.79216e-201	1	NMNAT3
NCKAP5	9.99597e-206	1.89386	0.724	0.373	1.95941e-201	1	NCKAP5
PLEKHG1	4.3994e-204	0.911545	0.707	0.293	8.6237e-200	1	PLEKHG1
COL17A1	1.37886e-203	0.8072	0.448	0.071	2.70285e-199	1	COL17A1
TNFSF11	4.66372e-203	0.799237	0.413	0.04	9.14183e-199	1	TNFSF11
LOXL2	1.65239e-201	0.769286	0.421	0.057	3.23902e-197	1	LOXL2
SPP1	3.88067e-201	2.75132	0.361	0.022	7.60688e-197	1	SPP1
BTG3	3.29859e-200	0.826639	0.947	0.753	6.4659e-196	1	BTG3
LGALS1	6.68962e-200	1.64072	0.377	0.037	1.3113e-195	1	LGALS1
NOP16	4.4767e-199	0.908889	0.928	0.777	8.77522e-195	1	NOP16
PDLIM7	2.94278e-198	0.769918	0.553	0.151	5.76844e-194	1	PDLIM7
ENOX1	3.27921e-198	0.996501	0.79	0.429	6.4279e-194	1	ENOX1
CXADR	7.71998e-198	0.924652	0.924	0.734	1.51327e-193	1	CXADR
LOC118613669	1.0282e-196	1.90644	0.472	0.086	2.01548e-192	1	LOC118613669
ABCA1	1.13232e-195	0.969585	0.605	0.198	2.21958e-191	1	ABCA1
LOC107498323	1.43518e-194	0.832519	0.948	0.727	2.81325e-190	1	LOC107498323
TAFA4	4.03611e-194	1.37237	0.387	0.039	7.91158e-190	1	TAFA4
CTBS	1.25815e-193	1.46064	0.472	0.102	2.46623e-189	1	CTBS
BMPR2	2.53531e-193	0.921513	0.861	0.554	4.96971e-189	1	BMPR2
RBBP8	5.26665e-193	0.837686	0.863	0.55	1.03237e-188	1	RBBP8
KCNMB2	1.36018e-192	1.36008	0.463	0.087	2.66623e-188	1	KCNMB2
FAT2	2.0186e-192	0.98806	0.732	0.327	3.95686e-188	1	FAT2
ITGB5	9.29246e-191	0.851112	0.741	0.337	1.82151e-186	1	ITGB5
GADD45A	9.92817e-191	1.21823	0.814	0.521	1.94612e-186	1	GADD45A
RASA3	4.57885e-190	0.678881	0.471	0.09	8.97547e-186	1	RASA3
PDGFC	1.08778e-189	1.06221	0.726	0.335	2.13226e-185	1	PDGFC
ST3GAL6	1.59236e-189	0.851041	0.586	0.185	3.12133e-185	1	ST3GAL6
NPNT	1.54239e-188	1.09526	0.641	0.231	3.02338e-184	1	NPNT
KIAA1217	2.89653e-188	0.913292	0.978	0.877	5.67777e-184	1	KIAA1217
THBS1	1.75869e-187	1.57239	0.743	0.349	3.44738e-183	1	THBS1
MRTFA	2.5328e-186	0.976371	0.721	0.341	4.96479e-182	1	MRTFA
PALLD	2.29505e-185	1.37871	0.878	0.649	4.49876e-181	1	PALLD
TMEM117	1.74625e-184	0.96713	0.887	0.559	3.423e-180	1	TMEM117
BEX3	5.2118e-182	0.734529	0.623	0.233	1.02162e-177	1	BEX3
ANO6	4.12636e-180	0.904916	0.882	0.608	8.08849e-176	1	ANO6
STON2	1.55537e-179	0.740698	0.678	0.284	3.04884e-175	1	STON2
LOC107502174	1.35953e-178	0.732968	0.813	0.358	2.66496e-174	1	LOC107502174
AHNAK	2.18562e-178	0.856128	0.711	0.339	4.28425e-174	1	AHNAK
WSB1	4.77235e-178	0.92635	0.912	0.69	9.35477e-174	1	WSB1
PAPSS1	5.61008e-178	0.782669	0.584	0.213	1.09969e-173	1	PAPSS1
NXN	1.29276e-177	0.895736	0.764	0.406	2.53407e-173	1	NXN
PTHLH	5.33402e-177	1.61087	0.625	0.242	1.04557e-172	1	PTHLH
GALNT10	1.24478e-176	1.05938	0.811	0.518	2.44003e-172	1	GALNT10
TLN1	1.89686e-176	0.731614	0.783	0.432	3.71823e-172	1	TLN1
OLFML3	7.63768e-176	0.796753	0.435	0.09	1.49714e-171	1	OLFML3
MAP4K4	1.87562e-175	1.06989	0.839	0.584	3.67659e-171	1	MAP4K4
PDLIM2	6.43278e-175	0.84212	0.61	0.211	1.26095e-170	1	PDLIM2
LOC118602917	3.8466e-174	1.15769	0.609	0.229	7.5401e-170	1	LOC118602917
TPM4	6.03222e-174	0.757707	0.986	0.819	1.18244e-169	1	TPM4
EGFR	1.32671e-172	0.860263	0.922	0.659	2.60062e-168	1	EGFR
FERMT1	2.59822e-172	0.680611	0.493	0.125	5.09304e-168	1	FERMT1
RUNX2	5.67946e-172	0.983888	0.818	0.505	1.11329e-167	1	RUNX2
DBN1	7.48636e-172	0.505155	0.387	0.057	1.46748e-167	1	DBN1
WNT5B	2.8919e-171	1.09715	0.525	0.152	5.66871e-167	1	WNT5B
CDKN2A	4.04506e-171	1.37013	0.667	0.325	7.92912e-167	1	CDKN2A
WLS	2.29573e-170	0.700467	0.865	0.572	4.50009e-166	1	WLS
AMTN	4.44365e-168	1.30215	0.339	0.035	8.71044e-164	1	AMTN
SAMD4A	1.26668e-167	1.04823	0.518	0.153	2.48296e-163	1	SAMD4A
RCN1	4.37534e-167	0.741606	0.84	0.54	8.57655e-163	1	RCN1
LOC118613541	2.05598e-166	0.749407	0.448	0.103	4.03014e-162	1	LOC118613541
SERPINH1	5.21204e-165	0.686705	0.545	0.169	1.02166e-160	1	SERPINH1
MYH9	8.88857e-164	0.797229	0.98	0.887	1.74234e-159	1	MYH9
SPARC	2.28678e-163	1.01831	0.294	0.011	4.48256e-159	1	SPARC
RASAL2	2.3727e-163	0.855331	0.92	0.769	4.65097e-159	1	RASAL2
LOC107513794	1.65564e-162	1.54664	0.885	0.649	3.24539e-158	1	LOC107513794
PRSS23	4.33047e-161	0.680175	0.369	0.049	8.48858e-157	1	PRSS23
EDNRA	1.58294e-160	0.64964	0.352	0.047	3.10288e-156	1	EDNRA
FADS3	2.52802e-159	0.608369	0.529	0.156	4.95543e-155	1	FADS3
LOC107509482	2.07897e-158	0.961193	0.492	0.136	4.07519e-154	1	LOC107509482
BTBD11	3.15296e-158	0.818685	0.609	0.223	6.18043e-154	1	BTBD11
PKHD1	5.62888e-157	1.04336	0.384	0.071	1.10337e-152	1	PKHD1
CALU	1.04507e-156	0.712145	0.757	0.433	2.04854e-152	1	CALU
FLNA	2.5703e-156	0.599136	0.512	0.167	5.0383e-152	1	FLNA
CAVIN3	5.95991e-156	0.860643	0.771	0.454	1.16826e-151	1	CAVIN3
LOC107513879	6.00906e-156	2.26572	0.362	0.054	1.1779e-151	1	LOC107513879
ADAM12	2.38987e-155	0.966287	0.335	0.043	4.68463e-151	1	ADAM12
CLSTN2	3.77527e-155	0.855996	0.294	0.016	7.40029e-151	1	CLSTN2
DCBLD2	3.80565e-155	0.562816	0.342	0.043	7.45984e-151	1	DCBLD2
LOC107503877	4.19264e-155	0.643686	0.94	0.763	8.21842e-151	1	LOC107503877
TBXAS1	5.61536e-153	0.63216	0.339	0.041	1.10072e-148	1	TBXAS1
PHGDH	1.67066e-151	0.68842	0.888	0.66	3.27483e-147	1	PHGDH
LOC118601776	3.28156e-151	1.19899	0.347	0.053	6.43251e-147	1	LOC118601776
TFPI	3.52293e-151	0.793003	0.424	0.102	6.90565e-147	1	TFPI
LOC107510272	1.0601e-150	0.864931	0.924	0.717	2.07802e-146	1	LOC107510272
BCAR3	1.63774e-149	0.844411	0.759	0.42	3.21029e-145	1	BCAR3
RPS18	1.82302e-149	0.701836	0.994	0.99	3.57349e-145	1	RPS18
PRKCH	5.61118e-149	0.845817	0.702	0.35	1.0999e-144	1	PRKCH
TRPM3	3.22822e-148	1.14386	0.49	0.145	6.32796e-144	1	TRPM3
RPS16	4.92126e-148	0.665844	0.989	0.987	9.64665e-144	1	RPS16
CRIP1	1.63174e-147	0.464901	0.687	0.321	3.19853e-143	1	CRIP1
SHROOM4	8.24288e-147	0.796737	0.423	0.091	1.61577e-142	1	SHROOM4
IGFBP5	1.28985e-146	1.21859	0.854	0.73	2.52835e-142	1	IGFBP5
RPLP1	5.04201e-146	0.662695	0.999	0.997	9.88334e-142	1	RPLP1
SMAD2	6.13107e-146	0.732181	0.808	0.537	1.20181e-141	1	SMAD2
MYO10	1.68423e-145	0.721819	0.907	0.675	3.30142e-141	1	MYO10
PTPRD	2.32694e-145	1.13548	0.428	0.11	4.56127e-141	1	PTPRD
PMP22	4.43499e-145	0.977408	0.432	0.102	8.69348e-141	1	PMP22
SIK2	4.90717e-144	0.947772	0.838	0.592	9.61904e-140	1	SIK2
ADIRF	7.53696e-144	0.901663	0.563	0.202	1.47739e-139	1	ADIRF
DCLK2	8.62836e-144	0.867893	0.333	0.046	1.69133e-139	1	DCLK2
ADAMTS20	1.45657e-143	1.86582	0.391	0.091	2.85516e-139	1	ADAMTS20
CDH11	3.25231e-143	0.740608	0.278	0.018	6.37518e-139	1	CDH11
PTPRG	5.10461e-143	0.897421	0.864	0.63	1.00061e-138	1	PTPRG
CRYAB	5.22084e-143	0.726704	0.468	0.129	1.02339e-138	1	CRYAB
SSH2	8.29836e-143	0.813511	0.863	0.617	1.62664e-138	1	SSH2
TULP4	2.14372e-142	0.877214	0.711	0.396	4.20212e-138	1	TULP4
COL4A2	2.75155e-142	0.65488	0.379	0.072	5.39358e-138	1	COL4A2
RPL24	1.22027e-141	0.591627	0.992	0.994	2.39198e-137	1	RPL24
CD151	3.20876e-141	0.675567	0.836	0.609	6.28981e-137	1	CD151
FILIP1L	4.65392e-140	0.926252	0.845	0.615	9.12262e-136	1	FILIP1L
PRCD	6.53232e-140	0.633403	0.454	0.127	1.28047e-135	1	PRCD
CSNK1A1	2.36802e-139	0.516152	0.997	0.971	4.64179e-135	1	CSNK1A1
AKT3	2.38307e-139	0.674928	0.327	0.042	4.6713e-135	1	AKT3
P3H2	3.81428e-139	0.676072	0.348	0.063	7.47674e-135	1	P3H2
NYAP2	4.19501e-139	1.4015	0.303	0.038	8.22305e-135	1	NYAP2
LOC118606530	1.92011e-138	0.686628	0.535	0.196	3.7638e-134	1	LOC118606530
EXT1	8.42354e-137	0.828172	0.884	0.64	1.65118e-132	1	EXT1
COL4A1	1.79269e-136	0.73837	0.351	0.058	3.51404e-132	1	COL4A1
TRIO	6.42642e-136	0.741367	0.753	0.407	1.25971e-131	1	TRIO
KRT5	6.80995e-136	1.20949	0.448	0.122	1.33489e-131	1	KRT5
PDGFB	8.29985e-136	0.421669	0.297	0.033	1.62694e-131	1	PDGFB
LTBP4	3.36312e-135	0.487644	0.398	0.083	6.59238e-131	1	LTBP4
PTPN13	3.43751e-135	0.807693	0.874	0.659	6.73821e-131	1	PTPN13
NDE1	2.17758e-134	0.524547	0.507	0.175	4.26849e-130	1	NDE1
LOC118600453	1.22201e-133	0.772388	0.421	0.121	2.39539e-129	1	LOC118600453
ATXN1	1.59366e-133	0.879044	0.941	0.797	3.1239e-129	1	ATXN1
IER3	9.00217e-133	0.807576	0.683	0.348	1.76461e-128	1	IER3
CLIC4	7.28372e-132	0.672676	0.66	0.326	1.42776e-127	1	CLIC4
TNIK	8.74292e-132	0.741169	0.505	0.174	1.71379e-127	1	TNIK
PRICKLE1	4.84332e-131	0.702792	0.304	0.038	9.49387e-127	1	PRICKLE1
SEPTIN10	6.38164e-131	0.633196	0.692	0.344	1.25093e-126	1	SEPTIN10
JMJD1C	3.03919e-129	0.709251	0.984	0.916	5.95742e-125	1	JMJD1C
STARD13	9.49799e-129	0.720205	0.524	0.197	1.8618e-124	1	STARD13
MMP13	9.81349e-129	1.81524	0.271	0.027	1.92364e-124	1	MMP13
NTRK2	1.01783e-127	0.56284	0.273	0.027	1.99514e-123	1	NTRK2
MMP2	1.11582e-127	0.468978	0.29	0.036	2.18723e-123	1	MMP2
TNS1	1.73788e-127	0.56035	0.497	0.159	3.40659e-123	1	TNS1
SMAD1	3.77927e-127	0.79903	0.757	0.462	7.40812e-123	1	SMAD1
IL1RN	1.80882e-126	0.484895	0.384	0.086	3.54565e-122	1	IL1RN
PLPP3	2.2807e-126	0.829643	0.845	0.634	4.47062e-122	1	PLPP3
RHOBTB3	1.0753e-125	0.609482	0.537	0.211	2.1078e-121	1	RHOBTB3
CAPG	2.82385e-125	0.716842	0.734	0.448	5.53531e-121	1	CAPG
PAK1	1.04287e-124	0.558622	0.595	0.27	2.04423e-120	1	PAK1
DPP41	1.84363e-124	1.05465	0.765	0.521	3.61388e-120	1	DPP4
UXS1	3.55889e-124	0.593211	0.703	0.387	6.97613e-120	1	UXS1
SERPINE2	4.38851e-124	1.53394	0.38	0.107	8.60236e-120	1	SERPINE2
HOMER3	5.7313e-124	0.567458	0.577	0.229	1.12345e-119	1	HOMER3
BCAM	1.21129e-123	0.563154	0.586	0.26	2.37436e-119	1	BCAM
FABP5	2.29023e-123	0.809047	0.655	0.311	4.48931e-119	1	FABP5
STON1	2.85431e-123	0.479466	0.324	0.055	5.59501e-119	1	STON1
BACH2	6.68799e-123	0.979504	0.484	0.167	1.31098e-118	1	BACH2
BICC1	1.29755e-122	0.643358	0.394	0.101	2.54346e-118	1	BICC1
GALNT18	3.37945e-122	0.504161	0.299	0.045	6.62439e-118	1	GALNT18
EPB41L4A	4.45594e-122	0.738119	0.832	0.615	8.73453e-118	1	EPB41L4A
JAG1	2.33848e-121	0.641469	0.563	0.232	4.5839e-117	1	JAG1
MSN	2.64844e-121	0.5567	0.598	0.257	5.19146e-117	1	MSN
YAP1	2.76294e-121	0.645982	0.899	0.702	5.41591e-117	1	YAP1
FBN1	6.64835e-121	0.674355	0.307	0.05	1.30321e-116	1	FBN1
RERE	3.15367e-120	0.664038	0.956	0.833	6.18183e-116	1	RERE
OTULINL	1.00052e-119	0.546749	0.411	0.115	1.96122e-115	1	OTULINL
RPL17	1.72503e-119	0.587405	0.982	0.987	3.38141e-115	1	RPL17
LYPD6	1.74762e-119	0.553471	0.474	0.152	3.42569e-115	1	LYPD6
KLF10	2.5824e-119	0.646383	0.66	0.316	5.06202e-115	1	KLF10
LPIN2	3.49624e-119	0.746387	0.721	0.416	6.85334e-115	1	LPIN2
PPP1R13L	6.85979e-119	0.454302	0.459	0.158	1.34466e-114	1	PPP1R13L
RORA	2.84817e-118	0.902331	0.658	0.34	5.58298e-114	1	RORA
EMP1	9.59771e-118	0.590834	0.654	0.293	1.88134e-113	1	EMP1
UBD	2.29994e-117	0.82706	0.477	0.181	4.50834e-113	1	UBD
NTN1	8.12935e-117	0.698589	0.549	0.233	1.59351e-112	1	NTN1
B4GALT4	2.30873e-116	0.531251	0.593	0.259	4.52558e-112	1	B4GALT4
RPL6	3.2444e-116	0.571568	0.992	0.99	6.35968e-112	1	RPL6
ACER3	8.92349e-116	0.65521	0.65	0.343	1.74918e-111	1	ACER3
IL6ST	1.99318e-115	0.697794	0.855	0.636	3.90703e-111	1	IL6ST
LOC107512283	5.99645e-115	0.686175	0.489	0.187	1.17542e-110	1	LOC107512283
RAB7B	7.69117e-115	0.554613	0.373	0.115	1.50762e-110	1	RAB7B
CGNL1	1.23248e-114	0.570009	0.404	0.119	2.41591e-110	1	CGNL1
RPS27A	1.91052e-114	0.509209	0.989	0.994	3.745e-110	1	RPS27A
TBC1D1	3.87907e-114	0.707357	0.934	0.807	7.60375e-110	1	TBC1D1
ANTXR1	1.15523e-113	0.641174	0.829	0.567	2.26448e-109	1	ANTXR1
EPHB2	3.34079e-113	0.640266	0.471	0.183	6.54862e-109	1	EPHB2
COL23A1	1.26371e-112	0.643734	0.397	0.109	2.47713e-108	1	COL23A1
LOC107505903	1.26707e-112	0.593924	0.962	0.869	2.48372e-108	1	LOC107505903
AHR	2.66562e-112	0.640171	0.937	0.793	5.22514e-108	1	AHR
RPS15	2.80035e-112	0.515594	0.993	0.993	5.48925e-108	1	RPS15
RPS7	4.51136e-112	0.531652	0.993	0.99	8.84318e-108	1	RPS7
LOC107516932	4.54084e-112	0.481676	0.457	0.151	8.90095e-108	1	LOC107516932
CUNH14orf28	5.61002e-112	0.497985	0.381	0.097	1.09968e-107	1	CUNH14orf28
FLRT3	6.94914e-112	0.563767	0.453	0.162	1.36217e-107	1	FLRT3
UBN2	1.61079e-111	0.601177	0.694	0.418	3.15747e-107	1	UBN2
LOC107514297	1.98269e-111	1.24621	0.649	0.389	3.88647e-107	1	LOC107514297
STAT4	3.53834e-111	0.521965	0.319	0.063	6.93585e-107	1	STAT4
CAV2	4.89722e-111	0.577689	0.745	0.463	9.59954e-107	1	CAV2
CNN2	6.15519e-111	0.493384	0.503	0.195	1.20654e-106	1	CNN2
RGS12	6.42315e-111	0.422764	0.351	0.081	1.25907e-106	1	RGS12
TMEM123	6.62798e-111	0.689835	0.859	0.673	1.29922e-106	1	TMEM123
ZNF462	1.14998e-110	0.614939	0.847	0.596	2.25419e-106	1	ZNF462
RPS19	2.25014e-110	0.556675	0.996	0.993	4.41073e-106	1	RPS19
RPS3A	2.4461e-110	0.56876	0.988	0.992	4.79484e-106	1	RPS3A
NRCAM	1.12422e-109	0.798448	0.588	0.255	2.2037e-105	1	NRCAM
RPS4X	1.24387e-109	0.563341	0.986	0.987	2.43823e-105	1	RPS4X
QKI	1.75089e-109	0.823722	0.858	0.652	3.4321e-105	1	QKI
PHLDA1	3.40815e-109	0.683076	0.69	0.36	6.68066e-105	1	PHLDA1
SLC16A2	3.65491e-109	0.471822	0.379	0.106	7.16435e-105	1	SLC16A2
KALRN	3.93551e-109	0.51047	0.361	0.089	7.7144e-105	1	KALRN
CALCRL	4.57702e-109	0.556972	0.43	0.143	8.97187e-105	1	CALCRL
INPP4B	6.55835e-109	0.95054	0.356	0.099	1.28557e-104	1	INPP4B
FNBP1L	3.94689e-108	0.613856	0.841	0.618	7.7367e-104	1	FNBP1L
IL4I1	4.78868e-108	0.796901	0.397	0.127	9.38677e-104	1	IL4I1
SNAI2	1.47504e-107	0.434724	0.352	0.086	2.89137e-103	1	SNAI2
BHLHE40	2.59852e-107	0.717541	0.582	0.298	5.09363e-103	1	BHLHE40
RBPMS	2.85656e-107	0.654725	0.859	0.683	5.59943e-103	1	RBPMS
FOCAD	3.04172e-107	0.64908	0.629	0.317	5.96237e-103	1	FOCAD
MPP6	3.08106e-107	0.545893	0.572	0.263	6.0395e-103	1	MPP6
JARID2	1.16382e-106	0.621328	0.654	0.375	2.28131e-102	1	JARID2
LOC107506203	1.78489e-106	0.67796	0.553	0.253	3.49874e-102	1	LOC107506203
TJP2	5.87722e-106	0.680833	0.855	0.658	1.15205e-101	1	TJP2
RPL30	8.37673e-106	0.480755	0.991	0.994	1.64201e-101	1	RPL30
FGD6	8.60991e-106	0.743743	0.712	0.451	1.68772e-101	1	FGD6
RSU1	8.72728e-106	0.587753	0.761	0.502	1.71072e-101	1	RSU1
PTBP2	1.04305e-105	0.630248	0.739	0.464	2.04458e-101	1	PTBP2
ITGA6	1.29022e-105	0.75075	0.545	0.252	2.52909e-101	1	ITGA6
THSD4	1.624e-105	1.19078	0.511	0.215	3.18336e-101	1	THSD4
MYC	1.95813e-105	0.497405	0.447	0.163	3.83832e-101	1	MYC
HAVCR2	3.70936e-105	0.63866	0.274	0.048	7.27108e-101	1	HAVCR2
TEAD1	3.91268e-105	0.63518	0.863	0.678	7.66963e-101	1	TEAD1
ASAP1	3.11568e-104	0.508716	0.448	0.158	6.10736e-100	1	ASAP1
FJX1	8.13662e-104	0.512284	0.476	0.197	1.59494e-99	1	FJX1
CTPS1	3.21164e-103	0.423683	0.392	0.121	6.29545e-99	1	CTPS1
DSTN	3.95513e-103	0.470824	0.982	0.944	7.75284e-99	1	DSTN
RPL23	4.97994e-103	0.547916	0.991	0.991	9.76168e-99	1	RPL23
ADAMTS12	1.5698e-102	0.463685	0.259	0.037	3.07713e-98	1	ADAMTS12
TGFB1	1.82944e-102	0.345143	0.282	0.054	3.58607e-98	1	TGFB1
PPP1R3B	2.88197e-102	0.471786	0.417	0.139	5.64923e-98	1	PPP1R3B
SLCO5A1	3.10941e-102	0.42654	0.31	0.068	6.09507e-98	1	SLCO5A1
CUX1	4.43158e-102	0.548248	0.914	0.794	8.68678e-98	1	CUX1
CLDN1	4.62707e-102	0.683545	0.767	0.484	9.06997e-98	1	CLDN1
TRAK1	5.14649e-102	0.658482	0.644	0.359	1.00881e-97	1	TRAK1
ADAM17	5.2406e-102	0.57786	0.545	0.274	1.02726e-97	1	ADAM17
ERG	5.36254e-102	0.480218	0.311	0.069	1.05117e-97	1	ERG
TCF7L1	7.14812e-102	0.540486	0.625	0.335	1.40117e-97	1	TCF7L1
EGR1	1.10909e-101	0.660507	0.975	0.824	2.17404e-97	1	EGR1
GPX8	2.22524e-101	0.521744	0.6	0.295	4.36191e-97	1	GPX8
VSNL1	2.41004e-101	0.734365	0.367	0.124	4.72415e-97	1	VSNL1
APLP2	7.79979e-101	0.465973	0.998	0.98	1.52891e-96	1	APLP2
NRP1	1.24525e-100	0.588951	0.494	0.204	2.44094e-96	1	NRP1
BDH2	5.97296e-100	0.439531	0.473	0.194	1.17082e-95	1	BDH2
TLN2	6.98537e-100	0.696671	0.712	0.439	1.36927e-95	1	TLN2
EDN1	7.44317e-100	0.89324	0.433	0.154	1.45901e-95	1	EDN1
DEGS1	8.42227e-100	0.533072	0.592	0.304	1.65093e-95	1	DEGS1
PALMD	8.74829e-100	0.597671	0.545	0.246	1.71484e-95	1	PALMD
ZMIZ1	2.90566e-99	0.557523	0.784	0.532	5.69568e-95	1	ZMIZ1
PLEC	5.88325e-99	0.588069	0.611	0.318	1.15323e-94	1	PLEC
ETS2	1.33112e-98	0.559439	0.908	0.707	2.60926e-94	1	ETS2
ATP10D	1.64871e-98	0.579989	0.541	0.247	3.2318e-94	1	ATP10D
WWC2	1.66951e-98	0.725256	0.824	0.601	3.27257e-94	1	WWC2
PTPRK	2.22438e-98	0.578191	0.995	0.964	4.36024e-94	1	PTPRK
ARNT2	5.56857e-98	0.357593	0.255	0.044	1.09155e-93	1	ARNT2
GLIS2	5.59608e-98	0.360142	0.299	0.069	1.09694e-93	1	GLIS2
SLCO2A1	1.64111e-97	0.539024	0.348	0.101	3.21691e-93	1	SLCO2A1
RPS8	2.65475e-97	0.536828	0.993	0.993	5.20385e-93	1	RPS8
LOC107506748	3.1543e-97	0.798976	0.476	0.202	6.18306e-93	1	LOC107506748
DLK2	4.72458e-97	0.462246	0.319	0.075	9.26111e-93	1	DLK2
ARG2	5.48899e-97	0.587895	0.438	0.159	1.07595e-92	1	ARG2
PLOD2	6.39397e-97	1.13385	0.545	0.281	1.25335e-92	1	PLOD2
TNFAIP8	9.15848e-97	0.681039	0.681	0.399	1.79525e-92	1	TNFAIP8
TRPM7	1.69295e-96	0.608246	0.838	0.645	3.31852e-92	1	TRPM7
RPL22L1	2.08212e-96	0.476838	0.993	0.99	4.08138e-92	1	RPL22L1
FRMD4B	2.20738e-96	0.759777	0.769	0.523	4.3269e-92	1	FRMD4B
TPBG	3.67276e-96	0.425563	0.433	0.157	7.19934e-92	1	TPBG
DOCK8	4.81193e-96	0.527013	0.401	0.144	9.43235e-92	1	DOCK8
CX3CL1	5.29378e-96	0.390738	0.35	0.097	1.03769e-91	1	CX3CL1
P4HA2	5.96177e-96	0.476813	0.517	0.238	1.16863e-91	1	P4HA2
SCEL	7.57538e-96	1.02891	0.415	0.163	1.48493e-91	1	SCEL
SYNPO	1.79631e-95	0.368989	0.361	0.112	3.52112e-91	1	SYNPO
SMAD7	3.36053e-95	0.342573	0.295	0.075	6.5873e-91	1	SMAD7
EXT2	3.65766e-95	0.574975	0.618	0.323	7.16975e-91	1	EXT2
PKD2	1.0104e-94	0.470274	0.429	0.149	1.98059e-90	1	PKD2
IFNE	1.03553e-94	0.670065	0.416	0.164	2.02985e-90	1	IFNE
PDGFA	1.60451e-94	0.433737	0.393	0.13	3.14516e-90	1	PDGFA
RPL28	3.73022e-94	0.477813	0.992	0.99	7.31198e-90	1	RPL28
JPH1	1.37772e-93	0.624203	0.504	0.208	2.70061e-89	1	JPH1
NUAK2	2.87971e-93	0.533123	0.338	0.101	5.64482e-89	1	NUAK2
ADAMTS3	3.25279e-93	0.562803	0.372	0.122	6.37611e-89	1	ADAMTS3
NEDD9	4.58282e-93	0.590258	0.669	0.4	8.98325e-89	1	NEDD9
SH3RF1	5.21508e-93	0.629	0.86	0.657	1.02226e-88	1	SH3RF1
CDKN1A	1.73453e-92	0.513314	0.442	0.188	3.40004e-88	1	CDKN1A
RPL9	2.27566e-92	0.426981	0.991	0.993	4.46074e-88	1	RPL9
LOC107514782	3.04817e-92	0.342147	0.251	0.044	5.97503e-88	1	LOC107514782
EEF2	3.04854e-92	0.476521	0.99	0.976	5.97575e-88	1	EEF2
PLXNA2	1.10668e-91	0.406865	0.309	0.084	2.16932e-87	1	PLXNA2
RPL13	1.13058e-91	0.460491	0.989	0.99	2.21616e-87	1	RPL13
NECTIN3	2.79633e-91	0.629708	0.307	0.084	5.48137e-87	1	NECTIN3
DTNA	3.40857e-91	0.9581	0.713	0.482	6.68148e-87	1	DTNA
PIM1	4.50375e-91	0.440192	0.343	0.105	8.82825e-87	1	PIM1
RGS10	9.07461e-91	0.321948	0.266	0.053	1.7788e-86	1	RGS10
MDFIC	1.10733e-90	0.632017	0.72	0.452	2.17059e-86	1	MDFIC
F3	1.3428e-90	0.674454	0.906	0.797	2.63215e-86	1	F3
FERMT2	6.47192e-90	0.55394	0.661	0.389	1.26863e-85	1	FERMT2
RPL4	1.49373e-89	0.415885	0.983	0.98	2.92801e-85	1	RPL4
SPRED1	1.75398e-89	0.668822	0.6	0.349	3.43816e-85	1	SPRED1
NRP2	3.51897e-89	0.533713	0.451	0.179	6.89789e-85	1	NRP2
NCK2	4.94315e-89	0.685886	0.605	0.368	9.68957e-85	1	NCK2
ARPC5	6.76092e-89	0.488527	0.898	0.81	1.32528e-84	1	ARPC5
MAOB	8.08326e-89	0.701183	0.564	0.29	1.58448e-84	1	MAOB
PLAT	1.12939e-88	0.554189	0.438	0.168	2.21384e-84	1	PLAT
ELK3	2.03113e-88	0.543618	0.532	0.251	3.98143e-84	1	ELK3
PLAU	3.42157e-88	0.478938	0.319	0.089	6.70696e-84	1	PLAU
ARAP2	3.55022e-88	0.534969	0.699	0.426	6.95913e-84	1	ARAP2
RPS20	4.19211e-88	0.446556	0.979	0.985	8.21738e-84	1	RPS20
LFNG	4.71111e-88	0.344662	0.252	0.048	9.23471e-84	1	LFNG
BCL2	6.54185e-88	0.683824	0.541	0.268	1.28233e-83	1	BCL2
FBLIM1	9.83892e-88	0.330986	0.259	0.053	1.92863e-83	1	FBLIM1
NUAK1	1.26306e-87	0.539481	0.334	0.106	2.47585e-83	1	NUAK1
EIF3K	8.91693e-87	0.45997	0.941	0.875	1.7479e-82	1	EIF3K
CUNH1orf21	9.97482e-87	0.545611	0.736	0.466	1.95526e-82	1	CUNH1orf21
EPB41L5	2.08627e-86	0.56229	0.711	0.455	4.08951e-82	1	EPB41L5
SVIL	2.64251e-86	0.599385	0.87	0.705	5.17984e-82	1	SVIL
SLC1A4	2.70247e-86	0.607541	0.501	0.253	5.29737e-82	1	SLC1A4
NOD1	7.5512e-86	0.505876	0.6	0.314	1.48019e-81	1	NOD1
GSS	9.22523e-86	0.447735	0.545	0.282	1.80833e-81	1	GSS
ANKRD6	1.21245e-85	0.59983	0.63	0.371	2.37664e-81	1	ANKRD6
ID3	1.99344e-85	0.475017	0.302	0.085	3.90753e-81	1	ID3
OTUD7B	2.26429e-85	0.603781	0.778	0.552	4.43846e-81	1	OTUD7B
MCC	2.37301e-85	0.588345	0.872	0.698	4.65158e-81	1	MCC
TUBB6	3.04459e-85	0.371093	0.313	0.083	5.968e-81	1	TUBB6
LRPAP1	3.80074e-85	0.526095	0.956	0.886	7.45022e-81	1	LRPAP1
RPL27A	6.81045e-85	0.472396	0.99	0.992	1.33498e-80	1	RPL27A
RAP2B	1.38177e-84	0.496253	0.71	0.418	2.70855e-80	1	RAP2B
KANSL1L	1.87276e-84	0.619965	0.768	0.531	3.67098e-80	1	KANSL1L
PAK6	4.23417e-84	0.43918	0.435	0.174	8.29982e-80	1	PAK6
FOXP1	5.55263e-84	0.5286	0.943	0.834	1.08843e-79	1	FOXP1
RCAN1	7.59124e-84	0.689323	0.831	0.623	1.48804e-79	1	RCAN1
RPL35	7.91664e-84	0.432058	0.985	0.992	1.55182e-79	1	RPL35
ME3	1.03526e-83	0.330342	0.273	0.063	2.02932e-79	1	ME3
CCND1	1.17872e-83	0.579367	0.701	0.431	2.31052e-79	1	CCND1
LOC118612407	1.62502e-83	0.368495	0.337	0.114	3.18537e-79	1	LOC118612407
PTMS	2.21717e-83	0.415007	0.649	0.378	4.3461e-79	1	PTMS
LOC107517487	2.61988e-83	0.49439	0.51	0.231	5.13549e-79	1	LOC107517487
GPR87	3.04585e-83	0.344878	0.339	0.099	5.97048e-79	1	GPR87
TTC6	3.80428e-83	0.697337	0.81	0.643	7.45715e-79	1	TTC6
RPL23A	4.53814e-83	0.423392	0.984	0.991	8.89566e-79	1	RPL23A
RPS2	5.415e-83	0.41773	0.993	0.994	1.06145e-78	1	RPS2
ARSK	1.15216e-82	0.424831	0.567	0.301	2.25846e-78	1	ARSK
PLEKHA1	1.90398e-82	0.456541	0.667	0.416	3.73218e-78	1	PLEKHA1
RPL22	2.40238e-82	0.454235	0.983	0.984	4.70915e-78	1	RPL22
RAD51B	2.5215e-82	0.629289	0.932	0.834	4.94264e-78	1	RAD51B
PAWR	4.43255e-82	0.669348	0.915	0.85	8.68868e-78	1	PAWR
DSE	4.6099e-82	0.40105	0.391	0.144	9.03632e-78	1	DSE
ITGB8	5.0224e-82	0.728292	0.724	0.486	9.84492e-78	1	ITGB8
TENT5B	1.62193e-81	0.399157	0.308	0.088	3.1793e-77	1	TENT5B
RPL37	2.09687e-81	0.559677	0.986	0.989	4.11028e-77	1	RPL37
LPAR6	2.78995e-81	0.426888	0.458	0.205	5.46886e-77	1	LPAR6
PPP1CB	3.81641e-81	0.504766	0.865	0.734	7.48092e-77	1	PPP1CB
LOC118605484	9.25797e-81	0.557818	0.501	0.243	1.81475e-76	1	LOC118605484
ITGA1	9.32391e-81	0.555308	0.264	0.06	1.82767e-76	1	ITGA1
RPL27	9.35571e-81	0.387275	0.985	0.992	1.83391e-76	1	RPL27
ITGA3	2.302e-80	0.359941	0.407	0.164	4.51238e-76	1	ITGA3
NBDY	2.40152e-80	0.487176	0.663	0.414	4.70747e-76	1	NBDY
DIPK2A	3.70878e-80	0.588936	0.534	0.276	7.26995e-76	1	DIPK2A
RPS12	7.02451e-80	0.484481	0.991	0.993	1.37694e-75	1	RPS12
WDTC1	7.98306e-80	0.468013	0.419	0.183	1.56484e-75	1	WDTC1
FHIT	1.56444e-79	0.724456	0.797	0.582	3.06661e-75	1	FHIT
SLC12A4	1.90209e-79	0.317858	0.334	0.106	3.72849e-75	1	SLC12A4
CUNH21orf91	2.01025e-79	0.43158	0.423	0.17	3.94049e-75	1	CUNH21orf91
LOC107518299	2.80002e-79	0.361185	0.367	0.134	5.48859e-75	1	LOC107518299
PRAG1	1.46588e-78	0.501608	0.396	0.157	2.87342e-74	1	PRAG1
LAMC1	1.59503e-78	0.38832	0.445	0.203	3.12657e-74	1	LAMC1
SLC16A1	2.29153e-78	0.62253	0.481	0.253	4.49185e-74	1	SLC16A1
MYBPC1	2.33781e-78	0.46327	0.364	0.128	4.58257e-74	1	MYBPC1
RPL10A	2.862e-78	0.419953	0.993	0.993	5.6101e-74	1	RPL10A
TTC3	5.1787e-78	0.463539	0.707	0.465	1.01513e-73	1	TTC3
RPS6	5.97509e-78	0.395416	0.989	0.995	1.17124e-73	1	RPS6
TMTC2	6.5582e-78	0.553977	0.366	0.139	1.28554e-73	1	TMTC2
HMGB3	7.23001e-78	0.353738	0.37	0.132	1.41723e-73	1	HMGB3
LOC107515257	9.20683e-78	0.38451	0.413	0.18	1.80472e-73	1	LOC107515257
PLS3	1.29465e-77	0.598935	0.914	0.743	2.53778e-73	1	PLS3
ACAD9	2.63334e-77	0.500597	0.786	0.575	5.16186e-73	1	ACAD9
MAGED1	3.93052e-77	0.404988	0.337	0.108	7.70461e-73	1	MAGED1
TBL1XR1	8.30193e-77	0.530322	0.919	0.784	1.62734e-72	1	TBL1XR1
TSC22D2	1.92724e-76	0.65389	0.684	0.43	3.77777e-72	1	TSC22D2
KCTD1	2.0994e-76	0.564502	0.535	0.279	4.11524e-72	1	KCTD1
SEMA3C	2.41621e-76	0.623172	0.509	0.261	4.73625e-72	1	SEMA3C
ATRX	6.26892e-76	0.417579	0.976	0.922	1.22883e-71	1	ATRX
FYN	1.0608e-75	0.653093	0.578	0.329	2.07938e-71	1	FYN
DNM3	1.52683e-75	0.430961	0.343	0.12	2.99288e-71	1	DNM3
ADGRG1	2.90686e-75	0.429605	0.444	0.206	5.69802e-71	1	ADGRG1
NMNAT1	4.47033e-75	0.591868	0.476	0.261	8.76274e-71	1	NMNAT1
CUNH15orf48	4.95751e-75	0.539474	0.368	0.144	9.71772e-71	1	CUNH15orf48
SERGEF	6.19865e-75	0.484681	0.505	0.248	1.21506e-70	1	SERGEF
PSPH	6.74189e-75	0.405593	0.486	0.251	1.32155e-70	1	PSPH
RPL5	6.90355e-75	0.437195	0.991	0.992	1.35323e-70	1	RPL5
FER	8.80049e-75	0.469448	0.833	0.676	1.72507e-70	1	FER
RPLP0	9.35882e-75	0.392471	0.992	0.993	1.83452e-70	1	RPLP0
MME	1.22551e-74	0.465417	0.255	0.064	2.40225e-70	1	MME
LOC107499678	2.67623e-74	0.481225	0.776	0.546	5.24595e-70	1	LOC107499678
ABCG1	3.16557e-74	0.351125	0.419	0.18	6.20515e-70	1	ABCG1
PHACTR4	4.18603e-74	0.419969	0.873	0.699	8.20546e-70	1	PHACTR4
KLF12	6.28941e-74	0.518359	0.305	0.092	1.23285e-69	1	KLF12
CTNND1	6.91329e-74	0.437112	0.935	0.83	1.35514e-69	1	CTNND1
PHLDA3	6.94445e-74	0.382711	0.394	0.149	1.36125e-69	1	PHLDA3
SDC1	9.50015e-74	0.559069	0.563	0.313	1.86222e-69	1	SDC1
MAP2	1.00167e-73	0.878965	0.416	0.187	1.96347e-69	1	MAP2
ACOX2	1.10137e-73	0.292775	0.26	0.076	2.1589e-69	1	ACOX2
RPS15A	1.18169e-73	0.413682	0.987	0.993	2.31635e-69	1	RPS15A
MSRB3	1.19662e-73	0.788184	0.878	0.809	2.34562e-69	1	MSRB3
RNF19B	2.03379e-73	0.537753	0.464	0.213	3.98663e-69	1	RNF19B
LRRFIP2	2.1487e-73	0.486457	0.846	0.701	4.21189e-69	1	LRRFIP2
NFKBIA	2.99648e-73	0.708431	0.881	0.758	5.87371e-69	1	NFKBIA
LDLRAD3	3.50938e-73	0.468025	0.57	0.327	6.87909e-69	1	LDLRAD3
COTL1	3.66026e-73	0.437053	0.407	0.187	7.17485e-69	1	COTL1
RPL32	1.17804e-72	0.400021	0.986	0.992	2.30919e-68	1	RPL32
RPL34	1.58615e-72	0.439629	0.982	0.987	3.10917e-68	1	RPL34
RAP1GAP2	1.64873e-72	0.390457	0.292	0.094	3.23184e-68	1	RAP1GAP2
RIOK3	2.48896e-72	0.340993	0.989	0.952	4.87886e-68	1	RIOK3
ATRNL1	2.54325e-72	0.792894	0.375	0.151	4.98527e-68	1	ATRNL1
THADA	3.13917e-72	0.456358	0.619	0.378	6.15339e-68	1	THADA
UTRN	3.83031e-72	0.47826	0.945	0.844	7.50817e-68	1	UTRN
TLL1	6.89007e-72	0.495573	0.301	0.096	1.35059e-67	1	TLL1
TCP11L1	1.21334e-71	0.327129	0.305	0.105	2.37838e-67	1	TCP11L1
GNG12	1.79937e-71	0.47481	0.768	0.539	3.52712e-67	1	GNG12
RRAS2	2.32075e-71	0.482838	0.443	0.214	4.54913e-67	1	RRAS2
ZFP36L1	2.75539e-71	0.464051	0.888	0.757	5.40112e-67	1	ZFP36L1
RPS23	2.85433e-71	0.400374	0.985	0.991	5.59505e-67	1	RPS23
EIF5A2	3.32606e-71	0.308818	0.278	0.086	6.51975e-67	1	EIF5A2
VPS13B	3.32776e-71	0.490533	0.937	0.854	6.52308e-67	1	VPS13B
TIAM1	4.28497e-71	0.511637	0.507	0.271	8.3994e-67	1	TIAM1
SMAD3	5.74944e-71	0.56063	0.702	0.452	1.12701e-66	1	SMAD3
LOC107501381	5.82827e-71	0.447397	0.491	0.246	1.14246e-66	1	LOC107501381
ELF1	1.04442e-70	0.44831	0.928	0.827	2.04728e-66	1	ELF1
FKBP14	1.63917e-70	0.372961	0.472	0.234	3.2131e-66	1	FKBP14
ZFP36L2	1.93665e-70	0.466106	0.55	0.307	3.79622e-66	1	ZFP36L2
HCFC1R1	2.46193e-70	0.497499	0.665	0.472	4.82587e-66	1	HCFC1R1
HIPK2	7.35288e-70	0.377736	0.471	0.224	1.44131e-65	1	HIPK2
MAP3K20	8.00187e-70	0.489085	0.859	0.707	1.56853e-65	1	MAP3K20
KIF13B	2.16322e-69	0.559343	0.648	0.44	4.24035e-65	1	KIF13B
LOC118609389	2.78917e-69	0.659422	0.406	0.182	5.46732e-65	1	LOC118609389
SLC24A3	3.13323e-69	0.755502	0.328	0.118	6.14176e-65	1	SLC24A3
PITPNC1	6.09291e-69	0.549682	0.756	0.591	1.19433e-64	1	PITPNC1
RUNX1	2.06413e-68	0.546465	0.986	0.949	4.04611e-64	1	RUNX1
VAV3	5.0674e-68	0.484598	0.518	0.268	9.93311e-64	1	VAV3
GINS2	5.76784e-68	0.299623	0.272	0.076	1.13061e-63	1	GINS2
SOWAHC	8.11012e-68	0.345654	0.389	0.161	1.58975e-63	1	SOWAHC
EFEMP1	9.16516e-68	0.406411	0.596	0.346	1.79655e-63	1	EFEMP1
NFATC3	9.53935e-68	0.679608	0.697	0.483	1.8699e-63	1	NFATC3
UGGT2	1.02028e-67	0.407068	0.366	0.156	1.99995e-63	1	UGGT2
MID1	2.34663e-67	0.613847	0.93	0.855	4.59987e-63	1	MID1
TFDP2	3.17837e-67	0.419025	0.571	0.338	6.23024e-63	1	TFDP2
CD44	5.02177e-67	0.453756	0.94	0.795	9.84366e-63	1	CD44
STK24	6.03385e-67	0.481982	0.896	0.794	1.18276e-62	1	STK24
RPL12	7.63728e-67	0.396221	0.988	0.992	1.49706e-62	1	RPL12
PTPN14	1.01935e-66	0.531654	0.843	0.675	1.99812e-62	1	PTPN14
KIF13A	1.30412e-66	0.476223	0.746	0.523	2.55634e-62	1	KIF13A
IRS2	1.74538e-66	0.585581	0.634	0.408	3.4213e-62	1	IRS2
SLC22A23	1.89e-66	0.61569	0.736	0.541	3.70477e-62	1	SLC22A23
EPB41L21	1.89929e-66	0.459036	0.926	0.8	3.72299e-62	1	EPB41L2
CTDSPL	1.92402e-66	0.459481	0.625	0.401	3.77146e-62	1	CTDSPL
TCF7L2	1.93325e-66	0.45849	0.813	0.616	3.78957e-62	1	TCF7L2
ATP1B3	1.9384e-66	0.420248	0.968	0.906	3.79964e-62	1	ATP1B3
ETV5	2.10802e-66	0.328362	0.316	0.112	4.13215e-62	1	ETV5
LOC107518124	3.07472e-66	0.399107	0.322	0.119	6.02707e-62	1	LOC107518124
RPS26	3.7311e-66	0.402424	0.985	0.989	7.31369e-62	1	RPS26
PRRC2B	4.26276e-66	0.441393	0.737	0.518	8.35585e-62	1	PRRC2B
RPS3	4.54018e-66	0.351147	0.988	0.986	8.89966e-62	1	RPS3
OPTN	5.97955e-66	0.476331	0.762	0.56	1.17211e-61	1	OPTN
AOPEP	7.12781e-66	0.446686	0.972	0.92	1.39719e-61	1	AOPEP
EML4	8.04905e-66	0.515122	0.957	0.884	1.57777e-61	1	EML4
SPIDR	9.04955e-66	0.513282	0.81	0.635	1.77389e-61	1	SPIDR
ICAM1	1.31067e-65	0.431448	0.462	0.238	2.56918e-61	1	ICAM1
LDHA	2.29224e-65	0.600677	0.784	0.647	4.49325e-61	1	LDHA
BCL10	2.44459e-65	0.443674	0.821	0.624	4.79189e-61	1	BCL10
LOC107514424	2.49923e-65	0.455363	0.365	0.151	4.89899e-61	1	LOC107514424
COL4A4	2.51694e-65	0.417334	0.251	0.064	4.93372e-61	1	COL4A4
LOC107508375	3.26964e-65	0.31357	0.331	0.129	6.40914e-61	1	LOC107508375
FARP1	4.39688e-65	0.527304	0.957	0.902	8.61876e-61	1	FARP1
MFHAS1	6.99411e-65	0.483465	0.418	0.196	1.37098e-60	1	MFHAS1
UST	8.22772e-65	0.434624	0.345	0.124	1.6128e-60	1	UST
SPTLC3	1.03798e-64	0.425758	0.362	0.148	2.03464e-60	1	SPTLC3
LTBP3	1.23958e-64	0.281879	0.341	0.136	2.42982e-60	1	LTBP3
IL1RAPL2	2.00077e-64	0.70032	0.541	0.29	3.9219e-60	1	IL1RAPL2
HS3ST6	2.595e-64	0.336629	0.359	0.147	5.08672e-60	1	HS3ST6
AGRN	3.19321e-64	0.342461	0.438	0.217	6.25932e-60	1	AGRN
PMAIP1	5.01923e-64	0.439798	0.484	0.255	9.8387e-60	1	PMAIP1
PDCD4	1.2459e-63	0.433349	0.818	0.637	2.44221e-59	1	PDCD4
DTNB	1.25755e-63	0.503888	0.662	0.454	2.46504e-59	1	DTNB
RPSA	1.3544e-63	0.362977	0.988	0.989	2.65489e-59	1	RPSA
BZW1	1.57532e-63	0.412826	0.909	0.833	3.08794e-59	1	BZW1
DAG1	2.3637e-63	0.387685	0.545	0.318	4.63333e-59	1	DAG1
UFC1	2.58367e-63	0.421944	0.958	0.936	5.0645e-59	1	UFC1
ZFAND3	3.0223e-63	0.429331	0.968	0.903	5.92431e-59	1	ZFAND3
RPL7	4.52605e-63	0.371528	0.986	0.991	8.87196e-59	1	RPL7
LOC107501533	6.30221e-63	0.438279	0.322	0.115	1.23536e-58	1	LOC107501533
ACTN1	8.40141e-63	0.381006	0.41	0.195	1.64684e-58	1	ACTN1
DNAJB4	9.14005e-63	0.387567	0.553	0.317	1.79163e-58	1	DNAJB4
LRP1	1.18118e-62	0.336367	0.324	0.115	2.31534e-58	1	LRP1
PPP3CA	1.22744e-62	0.494821	0.892	0.765	2.40603e-58	1	PPP3CA
MYL6	1.66681e-62	0.442238	0.999	0.996	3.26728e-58	1	MYL6
LOC107515316	2.21484e-62	0.88367	0.437	0.213	4.34154e-58	1	LOC107515316
RABGAP1L	2.6196e-62	0.442861	0.857	0.718	5.13493e-58	1	RABGAP1L
ATP2B4	7.61218e-62	0.335484	0.504	0.28	1.49214e-57	1	ATP2B4
RPS5	1.2218e-61	0.366312	0.988	0.991	2.39496e-57	1	RPS5
TENM4	1.29123e-61	0.475243	0.371	0.16	2.53108e-57	1	TENM4
CLDN16	1.29842e-61	0.417498	0.342	0.135	2.54516e-57	1	CLDN16
LOC107504072	1.81516e-61	0.330878	0.272	0.084	3.55809e-57	1	LOC107504072
LOC107508774	1.88111e-61	0.313972	0.506	0.29	3.68735e-57	1	LOC107508774
RPS13	2.59499e-61	0.357808	0.985	0.991	5.08671e-57	1	RPS13
RPL3	2.60595e-61	0.346768	0.992	0.986	5.10818e-57	1	RPL3
PIP4K2A	3.02116e-61	0.50143	0.497	0.269	5.92208e-57	1	PIP4K2A
SPART	3.41012e-61	0.411669	0.68	0.455	6.68452e-57	1	SPART
TES	5.19382e-61	0.400679	0.843	0.654	1.01809e-56	1	TES
ABCC1	5.50841e-61	0.430921	0.498	0.263	1.07976e-56	1	ABCC1
MYO16	7.15947e-61	0.425854	0.323	0.136	1.4034e-56	1	MYO16
HHAT	1.05006e-60	0.283422	0.31	0.122	2.05833e-56	1	HHAT
FRRS1	1.20041e-60	0.3884	0.538	0.319	2.35304e-56	1	FRRS1
PARP8	2.15959e-60	0.486248	0.796	0.624	4.23322e-56	1	PARP8
TMEM39A	2.85475e-60	0.353454	0.454	0.248	5.59588e-56	1	TMEM39A
LOC118603908	3.58024e-60	0.438943	0.761	0.58	7.01798e-56	1	LOC118603908
GPATCH2L	4.56223e-60	0.38257	0.663	0.444	8.94287e-56	1	GPATCH2L
NECTIN1	4.72105e-60	0.359894	0.426	0.19	9.2542e-56	1	NECTIN1
IRX3	1.06081e-59	0.326531	0.413	0.202	2.0794e-55	1	IRX3
FGFR2	1.1623e-59	0.474807	0.665	0.476	2.27834e-55	1	FGFR2
ADAM281	5.22659e-59	0.472977	0.972	0.9	1.02452e-54	1	ADAM28
CHSY1	7.3797e-59	0.39046	0.4	0.182	1.44657e-54	1	CHSY1
UBE2E2	1.0018e-58	0.600296	0.637	0.446	1.96372e-54	1	UBE2E2
EPCAM	1.03036e-58	0.35214	0.904	0.798	2.01971e-54	1	EPCAM
SBF2	1.29462e-58	0.444248	0.868	0.721	2.5377e-54	1	SBF2
PPFIBP1	1.41536e-58	0.456099	0.694	0.468	2.77439e-54	1	PPFIBP1
KIAA0040	1.46773e-58	0.318981	0.354	0.156	2.87705e-54	1	KIAA0040
ARL4C	1.61321e-58	0.345221	0.403	0.184	3.16222e-54	1	ARL4C
BNIP2	1.70522e-58	0.283121	0.399	0.191	3.34257e-54	1	BNIP2
SERINC1	1.80327e-58	0.426265	0.741	0.551	3.53476e-54	1	SERINC1
ARHGAP21	2.20074e-58	0.470311	0.55	0.335	4.31389e-54	1	ARHGAP21
LRRC8D	3.15202e-58	0.43011	0.597	0.368	6.17858e-54	1	LRRC8D
PCGF5	1.15117e-57	0.639246	0.621	0.427	2.25652e-53	1	PCGF5
CREB5	1.1841e-57	0.725645	0.5	0.278	2.32107e-53	1	CREB5
PRKG1	5.67701e-57	0.750591	0.446	0.233	1.11281e-52	1	PRKG1
LOC107507984	8.09128e-57	0.360824	0.376	0.179	1.58605e-52	1	LOC107507984
ZDHHC17	1.25338e-56	0.457672	0.626	0.392	2.45688e-52	1	ZDHHC17
GGTA1	1.37566e-56	0.418644	0.618	0.382	2.69658e-52	1	GGTA1
ERC1	1.72121e-56	0.448705	0.837	0.656	3.37393e-52	1	ERC1
HIVEP2	1.81567e-56	0.566298	0.757	0.586	3.55908e-52	1	HIVEP2
CA9	2.45861e-56	0.533091	0.254	0.095	4.81936e-52	1	CA9
SERPINA1	4.08051e-56	1.03414	0.261	0.097	7.99862e-52	1	SERPINA1
HDGFL3	4.2943e-56	0.369188	0.748	0.561	8.41768e-52	1	HDGFL3
IL7	4.35393e-56	0.524241	0.545	0.334	8.53457e-52	1	IL7
RARB	4.37309e-56	0.490312	0.901	0.801	8.57212e-52	1	RARB
RPL11	6.65193e-56	0.326163	0.989	0.993	1.30391e-51	1	RPL11
COPZ2	9.43007e-56	0.389215	0.398	0.19	1.84848e-51	1	COPZ2
TTF2	9.87181e-56	0.354784	0.438	0.22	1.93507e-51	1	TTF2
SOX6	1.16446e-55	0.52818	0.563	0.33	2.28258e-51	1	SOX6
LOC107521320	1.30407e-55	0.324879	0.69	0.491	2.55624e-51	1	LOC107521320
EIF3L	1.68043e-55	0.363415	0.859	0.759	3.29398e-51	1	EIF3L
SLC25A13	1.9356e-55	0.499128	0.632	0.437	3.79416e-51	1	SLC25A13
CORO1C	1.98727e-55	0.381493	0.608	0.367	3.89546e-51	1	CORO1C
ACKR3	2.17114e-55	0.479528	0.514	0.299	4.25587e-51	1	ACKR3
ARHGAP10	3.06151e-55	0.406542	0.384	0.176	6.00116e-51	1	ARHGAP10
ACTR3	3.47582e-55	0.319006	0.93	0.858	6.8133e-51	1	ACTR3
OPHN1	3.54426e-55	0.358804	0.378	0.166	6.94746e-51	1	OPHN1
DMD	5.0292e-55	0.511546	0.558	0.335	9.85823e-51	1	DMD
MYL9	5.07769e-55	0.346401	0.288	0.115	9.95329e-51	1	MYL9
LAMP1	5.89677e-55	0.343857	0.987	0.964	1.15588e-50	1	LAMP1
SPRED2	7.53359e-55	0.461756	0.61	0.386	1.47673e-50	1	SPRED2
DPYSL3	7.87427e-55	0.751034	0.433	0.26	1.54351e-50	1	DPYSL3
CRIM1	1.07962e-54	0.560772	0.848	0.73	2.11626e-50	1	CRIM1
RASA1	1.08192e-54	0.520698	0.658	0.456	2.12078e-50	1	RASA1
RELB	1.26191e-54	0.339148	0.44	0.233	2.47359e-50	1	RELB
LOC107514421	1.42621e-54	0.439087	0.555	0.352	2.79565e-50	1	LOC107514421
ANXA5	1.54932e-54	0.379973	0.472	0.266	3.03698e-50	1	ANXA5
RANGAP1	2.36694e-54	0.344723	0.431	0.227	4.63968e-50	1	RANGAP1
RAB27B	2.50233e-54	0.383895	0.53	0.293	4.90507e-50	1	RAB27B
NF1	2.86233e-54	0.416362	0.842	0.694	5.61075e-50	1	NF1
SLC39A10	3.06836e-54	0.361289	0.478	0.256	6.01459e-50	1	SLC39A10
ARNTL	3.28417e-54	0.546752	0.57	0.37	6.43764e-50	1	ARNTL
TCEAL9	6.88712e-54	0.508467	0.552	0.357	1.35001e-49	1	TCEAL9
ENC1	8.22815e-54	0.359976	0.487	0.279	1.61288e-49	1	ENC1
LOX	8.9975e-54	0.752575	0.305	0.134	1.76369e-49	1	LOX
GULP1	1.13782e-53	0.256244	0.298	0.107	2.23036e-49	1	GULP1
PLEK2	1.2192e-53	0.302869	0.335	0.141	2.38987e-49	1	PLEK2
DSCAML1	1.25911e-53	0.649983	0.317	0.128	2.4681e-49	1	DSCAML1
SH3RF2	1.91809e-53	0.429902	0.552	0.322	3.75985e-49	1	SH3RF2
ITGA9	2.12719e-53	0.316848	0.293	0.116	4.16972e-49	1	ITGA9
PARD3	2.41363e-53	0.401968	0.966	0.924	4.73121e-49	1	PARD3
LGALS8	2.56199e-53	0.423275	0.654	0.475	5.02201e-49	1	LGALS8
PEAK1	2.74541e-53	0.4489	0.789	0.646	5.38155e-49	1	PEAK1
RPL36	3.64324e-53	0.276703	0.99	0.995	7.14148e-49	1	RPL36
RPL13A	4.11141e-53	0.309533	0.983	0.993	8.0592e-49	1	RPL13A
RPL29	4.32774e-53	0.294274	0.985	0.991	8.48324e-49	1	RPL29
BTF3	5.63893e-53	0.321398	0.979	0.986	1.10534e-48	1	BTF3
STRN3	6.55394e-53	0.503327	0.798	0.665	1.2847e-48	1	STRN3
RPS24	8.44593e-53	0.317076	0.992	0.993	1.65557e-48	1	RPS24
CMSS1	9.36155e-53	0.391329	0.489	0.289	1.83505e-48	1	CMSS1
LOC118609391	1.26405e-52	0.457124	0.316	0.13	2.47779e-48	1	LOC118609391
QSER1	2.19329e-52	0.360981	0.627	0.415	4.29929e-48	1	QSER1
CRKL	2.77307e-52	0.358076	0.621	0.415	5.43577e-48	1	CRKL
TSPAN17	3.18166e-52	0.315933	0.469	0.259	6.23669e-48	1	TSPAN17
STX11	3.40188e-52	0.350572	0.507	0.307	6.66836e-48	1	STX11
INAFM2	3.67048e-52	0.314248	0.361	0.164	7.19488e-48	1	INAFM2
TTC7B	5.76677e-52	0.402559	0.722	0.506	1.1304e-47	1	TTC7B
EEF1G	7.64259e-52	0.32018	0.986	0.971	1.4981e-47	1	EEF1G
SH3PXD2B	7.78473e-52	0.41418	0.407	0.204	1.52596e-47	1	SH3PXD2B
LOC107506709	8.07541e-52	0.521452	0.586	0.394	1.58294e-47	1	LOC107506709
CREB3L2	1.30969e-51	0.386773	0.761	0.569	2.56726e-47	1	CREB3L2
EDA2R	1.45735e-51	0.288879	0.287	0.116	2.8567e-47	1	EDA2R
LOC118613801	2.16016e-51	0.352574	0.344	0.156	4.23434e-47	1	LOC118613801
WDR26	3.18559e-51	0.400181	0.67	0.489	6.2444e-47	1	WDR26
TUT4	3.28156e-51	0.41242	0.915	0.81	6.43251e-47	1	TUT4
EPHA1	3.77443e-51	0.273716	0.313	0.139	7.39865e-47	1	EPHA1
RIN2	4.52238e-51	0.402076	0.752	0.591	8.86477e-47	1	RIN2
TXNDC17	5.592e-51	0.45277	0.894	0.861	1.09614e-46	1	TXNDC17
NPC2	7.74515e-51	0.37494	0.7	0.532	1.5182e-46	1	NPC2
SCD5	9.36405e-51	0.257425	0.301	0.131	1.83554e-46	1	SCD5
GXYLT2	9.83155e-51	0.330103	0.275	0.1	1.92718e-46	1	GXYLT2
RPS14	1.25338e-50	0.324686	0.993	0.994	2.45688e-46	1	RPS14
NAV2	1.97344e-50	0.947399	0.627	0.504	3.86834e-46	1	NAV2
RBFOX2	2.40705e-50	0.399574	0.892	0.776	4.7183e-46	1	RBFOX2
KBTBD2	2.63451e-50	0.322251	0.545	0.34	5.16417e-46	1	KBTBD2
MACF1	4.80679e-50	0.450021	0.834	0.727	9.42228e-46	1	MACF1
AUTS2	5.81721e-50	0.349959	0.764	0.594	1.14029e-45	1	AUTS2
GTDC1	6.35209e-50	0.446523	0.491	0.282	1.24514e-45	1	GTDC1
PIK3C2G	6.76386e-50	0.459495	0.365	0.172	1.32585e-45	1	PIK3C2G
YES1	8.47119e-50	0.45564	0.613	0.415	1.66052e-45	1	YES1
TMEM132A	9.14414e-50	0.257609	0.264	0.098	1.79243e-45	1	TMEM132A
ZYX	9.69181e-50	0.258673	0.318	0.14	1.89979e-45	1	ZYX
XPR1	1.02982e-49	0.415379	0.486	0.279	2.01865e-45	1	XPR1
LOC118612044	1.06655e-49	0.374634	0.448	0.242	2.09064e-45	1	LOC118612044
LMNA	1.72948e-49	0.312177	0.565	0.359	3.39012e-45	1	LMNA
MINDY3	2.03931e-49	0.495131	0.572	0.375	3.99746e-45	1	MINDY3
PTN1	2.16891e-49	0.461389	0.782	0.587	4.2515e-45	1	PTN
RPLP2	2.38937e-49	0.304168	0.987	0.996	4.68363e-45	1	RPLP2
RPS17	3.10464e-49	0.263033	0.992	0.995	6.08572e-45	1	RPS17
ABRACL	4.36032e-49	0.32914	0.589	0.396	8.5471e-45	1	ABRACL
PARP11	4.50909e-49	0.318415	0.37	0.168	8.83871e-45	1	PARP11
PLXNB1	4.76764e-49	0.311674	0.478	0.275	9.34553e-45	1	PLXNB1
PABPC1	5.04636e-49	0.330034	0.943	0.858	9.89187e-45	1	PABPC1
RPL19	5.64572e-49	0.282908	0.99	0.993	1.10667e-44	1	RPL19
HERC3	5.67099e-49	0.389465	0.56	0.348	1.11163e-44	1	HERC3
CD99	7.02587e-49	0.275059	0.856	0.696	1.37721e-44	1	CD99
ST7	8.85381e-49	0.399707	0.552	0.346	1.73552e-44	1	ST7
SEPTIN11	1.68541e-48	0.345034	0.468	0.271	3.30374e-44	1	SEPTIN11
LRRC1	1.69454e-48	0.462818	0.74	0.583	3.32164e-44	1	LRRC1
RPL35A	2.42725e-48	0.316555	0.983	0.989	4.7579e-44	1	RPL35A
ZCCHC7	3.14781e-48	0.463233	0.858	0.726	6.17034e-44	1	ZCCHC7
RPL7A	4.23296e-48	0.28504	0.992	0.994	8.29744e-44	1	RPL7A
CASK	4.71898e-48	0.53506	0.704	0.525	9.25015e-44	1	CASK
FLNB	4.96068e-48	0.786012	0.42	0.243	9.72393e-44	1	FLNB
BCL2L13	5.29622e-48	0.426813	0.62	0.428	1.03817e-43	1	BCL2L13
CNOT2	7.35104e-48	0.399708	0.765	0.615	1.44095e-43	1	CNOT2
REL	1.09162e-47	0.361655	0.613	0.42	2.13979e-43	1	REL
B3GALNT1	1.34105e-47	0.276329	0.294	0.12	2.62872e-43	1	B3GALNT1
LOC107512825	1.42475e-47	0.461801	0.904	0.822	2.7928e-43	1	LOC107512825
NDRG1	1.86623e-47	0.652664	0.4	0.215	3.65818e-43	1	NDRG1
CHM	2.16754e-47	0.348712	0.61	0.407	4.24881e-43	1	CHM
TBC1D5	2.47604e-47	0.38001	0.946	0.874	4.85353e-43	1	TBC1D5
F2RL1	2.73511e-47	0.267357	0.285	0.124	5.36137e-43	1	F2RL1
GOLM2	3.34329e-47	0.286807	0.526	0.345	6.55353e-43	1	GOLM2
CHST15	6.97573e-47	0.260791	0.266	0.104	1.36738e-42	1	CHST15
P4HA1	8.31401e-47	0.390369	0.483	0.32	1.62971e-42	1	P4HA1
RDX	9.10332e-47	0.349417	0.847	0.74	1.78443e-42	1	RDX
SRGAP3	9.36219e-47	0.538652	0.723	0.584	1.83518e-42	1	SRGAP3
MBD5	1.29558e-46	0.448367	0.723	0.54	2.53959e-42	1	MBD5
LOC107510344	1.30443e-46	0.375717	0.66	0.461	2.55695e-42	1	LOC107510344
LRRC8A	1.77045e-46	0.272295	0.34	0.156	3.47044e-42	1	LRRC8A
LOC107499652	1.94148e-46	0.261671	0.545	0.323	3.80569e-42	1	LOC107499652
DCBLD1	2.01521e-46	0.347032	0.391	0.219	3.95021e-42	1	DCBLD1
ANXA3	2.57398e-46	0.606672	0.873	0.853	5.04552e-42	1	ANXA3
CPNE8	2.77043e-46	0.355487	0.43	0.228	5.43061e-42	1	CPNE8
HIF1A	3.16775e-46	0.380895	0.746	0.602	6.20943e-42	1	HIF1A
CUNH16orf74	4.39718e-46	0.288903	0.319	0.144	8.61935e-42	1	CUNH16orf74
ACVR1	5.54816e-46	0.344089	0.494	0.314	1.08755e-41	1	ACVR1
CMTM7	6.17309e-46	0.35678	0.659	0.471	1.21005e-41	1	CMTM7
SMURF2	6.36395e-46	0.41771	0.612	0.418	1.24746e-41	1	SMURF2
PRKD3	6.76185e-46	0.311571	0.544	0.348	1.32546e-41	1	PRKD3
TNS4	8.39526e-46	0.294285	0.36	0.173	1.64564e-41	1	TNS4
SEC23A	1.5236e-45	0.260225	0.348	0.174	2.98656e-41	1	SEC23A
SNX24	1.88682e-45	0.401642	0.367	0.18	3.69854e-41	1	SNX24
MAP2K6	2.31353e-45	0.358824	0.297	0.12	4.53499e-41	1	MAP2K6
TGIF1	2.33099e-45	0.369479	0.667	0.494	4.56921e-41	1	TGIF1
HS2ST1	2.93665e-45	0.371388	0.653	0.453	5.75642e-41	1	HS2ST1
S100A11	2.95347e-45	0.325495	0.997	0.993	5.78938e-41	1	S100A11
WDFY2	3.40209e-45	0.389299	0.734	0.562	6.66879e-41	1	WDFY2
ACP3	4.16697e-45	0.335119	0.299	0.131	8.1681e-41	1	ACP3
WDFY1	5.70869e-45	0.338427	0.503	0.313	1.11902e-40	1	WDFY1
LOC118602785	6.23422e-45	0.442755	0.36	0.178	1.22203e-40	1	LOC118602785
ADGRV1	6.78586e-45	0.396691	0.367	0.183	1.33016e-40	1	ADGRV1
FRS2	7.57397e-45	0.351443	0.666	0.498	1.48465e-40	1	FRS2
EXOC6B	7.8217e-45	0.410846	0.956	0.905	1.53321e-40	1	EXOC6B
EIF3M	1.27574e-44	0.287571	0.933	0.897	2.5007e-40	1	EIF3M
NRIP1	1.76961e-44	0.43323	0.824	0.684	3.46879e-40	1	NRIP1
GLCE	1.89101e-44	0.345088	0.64	0.456	3.70675e-40	1	GLCE
BZW2	3.00668e-44	0.338448	0.615	0.421	5.8937e-40	1	BZW2
ARIH2	3.27991e-44	0.348984	0.606	0.409	6.42927e-40	1	ARIH2
HBP1	3.34846e-44	0.367057	0.735	0.574	6.56364e-40	1	HBP1
RPS27	3.48791e-44	0.309356	0.988	0.995	6.83701e-40	1	RPS27
SMAP1	4.08115e-44	0.335895	0.8	0.675	7.99987e-40	1	SMAP1
LOC107500189	5.2775e-44	0.776729	0.583	0.41	1.0345e-39	1	LOC107500189
NAB1	5.55038e-44	0.374772	0.606	0.421	1.08799e-39	1	NAB1
TMEM263	6.03157e-44	0.261758	0.389	0.216	1.18231e-39	1	TMEM263
KANK1	6.40834e-44	0.299443	0.276	0.111	1.25616e-39	1	KANK1
USP9X	6.48741e-44	0.395175	0.772	0.632	1.27166e-39	1	USP9X
NPM1	1.68567e-43	0.269138	0.985	0.98	3.30425e-39	1	NPM1
LOC118603023	1.71909e-43	0.331408	0.383	0.206	3.36976e-39	1	LOC118603023
GNMT	1.94634e-43	0.449517	0.358	0.189	3.81521e-39	1	GNMT
DSG2	2.45273e-43	0.269988	0.675	0.442	4.80783e-39	1	DSG2
GLS	2.71222e-43	0.400797	0.815	0.669	5.31649e-39	1	GLS
ZNF180	2.82244e-43	0.263549	0.28	0.125	5.53255e-39	1	ZNF180
USP13	3.2934e-43	0.274459	0.355	0.174	6.45573e-39	1	USP13
PUS10	3.36758e-43	0.343035	0.52	0.335	6.60112e-39	1	PUS10
RACK1	4.45606e-43	0.296068	0.977	0.981	8.73476e-39	1	RACK1
SGMS2	4.65509e-43	0.347874	0.722	0.539	9.1249e-39	1	SGMS2
CLK1	4.87037e-43	0.355252	0.712	0.544	9.5469e-39	1	CLK1
ZNF711	6.47934e-43	0.299775	0.455	0.275	1.27008e-38	1	ZNF711
EHHADH	9.59713e-43	0.317298	0.372	0.198	1.88123e-38	1	EHHADH
PTK2	9.64517e-43	0.306349	0.562	0.39	1.89065e-38	1	PTK2
LOC107509182	1.26225e-42	0.331324	0.713	0.544	2.47427e-38	1	LOC107509182
KDELR3	1.30216e-42	0.309098	0.276	0.117	2.55249e-38	1	KDELR3
MARCKSL1	1.45895e-42	0.367529	0.81	0.702	2.85984e-38	1	MARCKSL1
GLI3	1.51405e-42	0.362942	0.604	0.427	2.96785e-38	1	GLI3
METTL21A	1.75733e-42	0.324972	0.455	0.271	3.44472e-38	1	METTL21A
EXTL3	1.93277e-42	0.259752	0.43	0.254	3.78862e-38	1	EXTL3
HDAC8	2.11061e-42	0.372525	0.428	0.232	4.13722e-38	1	HDAC8
MLLT3	2.30897e-42	0.399551	0.539	0.358	4.52605e-38	1	MLLT3
LOC107514820	2.40679e-42	0.340065	0.483	0.295	4.7178e-38	1	LOC107514820
RPL26	2.68902e-42	0.280921	0.98	0.99	5.27102e-38	1	RPL26
YWHAQ	2.80463e-42	0.329424	0.925	0.893	5.49764e-38	1	YWHAQ
ARL5B	2.96068e-42	0.409071	0.876	0.761	5.80353e-38	1	ARL5B
KLF7	3.87509e-42	0.483343	0.578	0.385	7.59595e-38	1	KLF7
TNFAIP3	4.19643e-42	0.550253	0.5	0.31	8.22585e-38	1	TNFAIP3
FAM171A1	4.35491e-42	0.292735	0.438	0.253	8.5365e-38	1	FAM171A1
DUSP16	4.35675e-42	0.376408	0.669	0.488	8.5401e-38	1	DUSP16
ANKRD50	4.56554e-42	0.277171	0.386	0.205	8.94937e-38	1	ANKRD50
FAM20A	5.73355e-42	0.33446	0.535	0.371	1.12389e-37	1	FAM20A
RPL31	7.07441e-42	0.34559	0.968	0.985	1.38673e-37	1	RPL31
COPS9	7.70455e-42	0.34112	0.828	0.77	1.51025e-37	1	COPS9
MALT1	9.02411e-42	0.396177	0.298	0.148	1.76891e-37	1	MALT1
IGF1R	1.09738e-41	0.320633	0.902	0.789	2.15108e-37	1	IGF1R
RPL39	1.10407e-41	0.303857	0.993	0.994	2.1642e-37	1	RPL39
ITPR2	1.3199e-41	0.315722	0.841	0.699	2.58726e-37	1	ITPR2
LRRC63	1.86545e-41	0.324963	0.305	0.134	3.65666e-37	1	LRRC63
SMURF1	2.18422e-41	0.403264	0.55	0.35	4.28151e-37	1	SMURF1
FRYL	2.19362e-41	0.378919	0.84	0.727	4.29994e-37	1	FRYL
LOC107515284	2.59193e-41	0.460896	0.718	0.578	5.0807e-37	1	LOC107515284
NBEAL1	2.75201e-41	0.365053	0.884	0.775	5.3945e-37	1	NBEAL1
LOC118608640	3.88405e-41	0.303175	0.423	0.24	7.61352e-37	1	LOC118608640
ARHGEF18	4.06817e-41	0.446291	0.54	0.366	7.97443e-37	1	ARHGEF18
NUCB1	4.53767e-41	0.305312	0.58	0.385	8.89474e-37	1	NUCB1
TANC1	5.68004e-41	0.358958	0.755	0.596	1.1134e-36	1	TANC1
LOC107504224	9.21768e-41	0.291383	0.517	0.334	1.80685e-36	1	LOC107504224
GRN	1.00028e-40	0.3156	0.557	0.373	1.96075e-36	1	GRN
ZNF146	1.22631e-40	0.312469	0.818	0.68	2.4038e-36	1	ZNF146
KIF26B	1.42755e-40	0.704833	0.366	0.209	2.79829e-36	1	KIF26B
TMPRSS11A	1.75634e-40	0.739854	0.318	0.17	3.44278e-36	1	TMPRSS11A
FURIN	1.83276e-40	0.269345	0.494	0.326	3.59257e-36	1	FURIN
RIMKLB	1.99166e-40	0.267576	0.421	0.251	3.90406e-36	1	RIMKLB
ZNF644	2.36887e-40	0.374403	0.906	0.83	4.64345e-36	1	ZNF644
LOC118612913	2.5268e-40	0.261564	0.36	0.19	4.95303e-36	1	LOC118612913
EIF4EBP1	2.78971e-40	0.485846	0.432	0.272	5.46839e-36	1	EIF4EBP1
HES1	4.07497e-40	0.455621	0.886	0.783	7.98775e-36	1	HES1
RARRES1	8.70375e-40	1.18007	0.411	0.23	1.70611e-35	1	RARRES1
ETV1	9.51328e-40	0.267963	0.28	0.119	1.86479e-35	1	ETV1
PDLIM5	1.5e-39	0.374649	0.899	0.84	2.9403e-35	1	PDLIM5
PNRC1	1.60956e-39	0.326613	0.956	0.912	3.15507e-35	1	PNRC1
RPL14	1.64919e-39	0.268183	0.989	0.991	3.23274e-35	1	RPL14
LOC107518547	1.91606e-39	0.267184	0.499	0.317	3.75587e-35	1	LOC107518547
CEP170	2.1168e-39	0.283708	0.528	0.331	4.14935e-35	1	CEP170
PLS1	2.25307e-39	0.53918	0.78	0.722	4.41647e-35	1	PLS1
PTPN11	3.42301e-39	0.325813	0.774	0.632	6.70979e-35	1	PTPN11
NDFIP2	3.85938e-39	0.347757	0.773	0.646	7.56515e-35	1	NDFIP2
PRKACB	4.52766e-39	0.372745	0.613	0.457	8.87513e-35	1	PRKACB
CSTF3	4.59111e-39	0.302491	0.515	0.337	8.9995e-35	1	CSTF3
MAST4	4.6106e-39	0.494144	0.756	0.607	9.03769e-35	1	MAST4
PIEZO1	4.93818e-39	0.254134	0.275	0.123	9.67982e-35	1	PIEZO1
LIMS1	6.48174e-39	0.348413	0.773	0.663	1.27055e-34	1	LIMS1
UBE4B	6.76779e-39	0.324089	0.603	0.414	1.32662e-34	1	UBE4B
MAST2	8.14633e-39	0.311991	0.439	0.266	1.59684e-34	1	MAST2
TACC1	8.4534e-39	0.289437	0.31	0.148	1.65704e-34	1	TACC1
ARL15	9.58298e-39	0.375379	0.823	0.701	1.87846e-34	1	ARL15
MPP7	1.54445e-38	0.418807	0.611	0.434	3.02744e-34	1	MPP7
ATP5F1E	1.86353e-38	0.30687	0.969	0.965	3.65289e-34	1	ATP5F1E
SCMH1	1.98001e-38	0.344504	0.492	0.316	3.88122e-34	1	SCMH1
RPL10	3.11053e-38	0.279757	0.983	0.979	6.09726e-34	1	RPL10
ZNF407	3.90417e-38	0.339707	0.705	0.551	7.65296e-34	1	ZNF407
HK2	4.76247e-38	0.326236	0.335	0.18	9.33539e-34	1	HK2
CLU	5.01521e-38	0.301293	0.884	0.795	9.83081e-34	1	CLU
SLC2A13	5.02419e-38	0.268998	0.29	0.136	9.84841e-34	1	SLC2A13
KCNS3	6.5729e-38	0.258533	0.27	0.127	1.28842e-33	1	KCNS3
SLC25A6	7.84425e-38	0.338136	0.968	0.957	1.53763e-33	1	SLC25A6
SEC22A	9.51555e-38	0.348187	0.542	0.368	1.86524e-33	1	SEC22A
LOC107509595	9.84502e-38	0.344323	0.508	0.324	1.92982e-33	1	LOC107509595
LOC107503619	1.07337e-37	0.276408	0.946	0.918	2.10401e-33	1	LOC107503619
PTPN12	1.25338e-37	0.288162	0.424	0.247	2.45687e-33	1	PTPN12
CEMIP2	1.65227e-37	0.421738	0.549	0.375	3.23878e-33	1	CEMIP2
MCL1	2.10064e-37	0.316679	0.953	0.897	4.11767e-33	1	MCL1
LOC118609943	2.3803e-37	0.40332	0.357	0.183	4.66587e-33	1	LOC118609943
SMARCA1	2.56157e-37	0.316076	0.56	0.36	5.0212e-33	1	SMARCA1
DENND5A	2.7693e-37	0.26026	0.349	0.182	5.42838e-33	1	DENND5A
ENPP51	2.86001e-37	0.34233	0.789	0.669	5.6062e-33	1	ENPP5
PPP2CB	2.90101e-37	0.37879	0.63	0.47	5.68657e-33	1	PPP2CB
TGFA	3.16188e-37	0.319839	0.317	0.172	6.19792e-33	1	TGFA
ABI1	3.3568e-37	0.343389	0.835	0.722	6.58001e-33	1	ABI1
SLC12A6	3.40579e-37	0.371495	0.705	0.545	6.67603e-33	1	SLC12A6
PCNX1	3.46833e-37	0.382596	0.813	0.697	6.79863e-33	1	PCNX1
CCSER2	3.65957e-37	0.299682	0.632	0.457	7.17349e-33	1	CCSER2
DUSP11	3.66801e-37	0.303176	0.592	0.427	7.19003e-33	1	DUSP11
ITSN2	4.89364e-37	0.43409	0.817	0.689	9.59252e-33	1	ITSN2
LOC107519609	7.25292e-37	0.386366	0.637	0.493	1.42172e-32	1	LOC107519609
MAML2	9.64149e-37	0.347976	0.968	0.915	1.88992e-32	1	MAML2
ENTPD31	1.27863e-36	0.387494	0.453	0.29	2.50637e-32	1	ENTPD3
CCNG1	1.28545e-36	0.356065	0.601	0.463	2.51974e-32	1	CCNG1
RPL38	1.54499e-36	0.272679	0.921	0.873	3.02849e-32	1	RPL38
TP53INP1	1.66307e-36	0.268806	0.457	0.285	3.25996e-32	1	TP53INP1
BNIP3L	2.01852e-36	0.300525	0.819	0.736	3.95671e-32	1	BNIP3L
EPG5	2.82977e-36	0.303892	0.426	0.269	5.54691e-32	1	EPG5
SEPTIN2	4.67533e-36	0.283985	0.746	0.599	9.16459e-32	1	SEPTIN2
MTMR2	5.2027e-36	0.29564	0.627	0.459	1.01983e-31	1	MTMR2
ITSN1	5.50361e-36	0.322076	0.478	0.308	1.07882e-31	1	ITSN1
YTHDC2	6.60254e-36	0.280261	0.529	0.353	1.29423e-31	1	YTHDC2
HIVEP1	8.93352e-36	0.304883	0.456	0.297	1.75115e-31	1	HIVEP1
PARVA	1.10922e-35	0.336126	0.864	0.762	2.1743e-31	1	PARVA
TGFBR1	1.16109e-35	0.281919	0.377	0.208	2.27596e-31	1	TGFBR1
CDV3	1.25139e-35	0.335233	0.516	0.345	2.45298e-31	1	CDV3
PPP2R3A	1.33508e-35	0.393933	0.777	0.654	2.61702e-31	1	PPP2R3A
RNF19A	1.35396e-35	0.48761	0.735	0.604	2.65404e-31	1	RNF19A
FRY	1.35465e-35	0.38426	0.521	0.314	2.65539e-31	1	FRY
AGO1	1.41679e-35	0.310869	0.379	0.219	2.77719e-31	1	AGO1
PLPP1	1.4287e-35	0.546862	0.682	0.544	2.80054e-31	1	PLPP1
RAD23B	1.86189e-35	0.262361	0.788	0.679	3.64968e-31	1	RAD23B
TENT2	2.17868e-35	0.309162	0.519	0.346	4.27065e-31	1	TENT2
CAPNS2	5.71033e-35	0.258644	0.829	0.735	1.11934e-30	1	CAPNS2
VPS13D	6.75088e-35	0.336971	0.693	0.565	1.32331e-30	1	VPS13D
ITPKC	1.01183e-34	0.335382	0.372	0.203	1.98339e-30	1	ITPKC
ARGLU1	1.02459e-34	0.256752	0.889	0.811	2.00841e-30	1	ARGLU1
PRRC2C	1.64225e-34	0.264078	0.939	0.87	3.21914e-30	1	PRRC2C
SRGAP1	1.95344e-34	0.41127	0.703	0.542	3.82914e-30	1	SRGAP1
EPC1	2.60815e-34	0.383361	0.731	0.583	5.1125e-30	1	EPC1
PKIA	3.86701e-34	0.306573	0.577	0.393	7.58011e-30	1	PKIA
SFN	3.90352e-34	0.336347	0.364	0.222	7.65168e-30	1	SFN
SLIT3	4.21581e-34	0.386147	0.276	0.139	8.26383e-30	1	SLIT3
ANO10	4.68024e-34	0.266632	0.322	0.164	9.17421e-30	1	ANO10
RB1CC1	4.86898e-34	0.319796	0.937	0.89	9.54418e-30	1	RB1CC1
SSR2	4.95909e-34	0.273728	0.844	0.738	9.72082e-30	1	SSR2
LOC107499760	5.03366e-34	0.284698	0.394	0.256	9.86697e-30	1	LOC107499760
LOC107508291	6.52901e-34	0.256915	0.483	0.314	1.27982e-29	1	LOC107508291
PPP1R12A	7.78511e-34	0.325652	0.948	0.885	1.52604e-29	1	PPP1R12A
SCFD2	1.41858e-33	0.318894	0.591	0.419	2.7807e-29	1	SCFD2
FAF1	2.09152e-33	0.343516	0.818	0.705	4.0998e-29	1	FAF1
ARID5B	2.11638e-33	0.362456	0.933	0.89	4.14852e-29	1	ARID5B
PAM	2.21629e-33	0.271385	0.651	0.463	4.34437e-29	1	PAM
REEP3	3.45269e-33	0.296425	0.876	0.791	6.76797e-29	1	REEP3
CRPPA	3.63991e-33	0.321588	0.372	0.216	7.13496e-29	1	CRPPA
ANKRD28	5.7727e-33	0.375514	0.688	0.537	1.13156e-28	1	ANKRD28
CKAP4	9.88486e-33	0.265287	0.384	0.219	1.93763e-28	1	CKAP4
KLF6	9.89562e-33	0.294615	0.883	0.779	1.93974e-28	1	KLF6
SYNGR1	1.06501e-32	0.256867	0.405	0.239	2.08762e-28	1	SYNGR1
LRCH3	1.15976e-32	0.306331	0.522	0.353	2.27336e-28	1	LRCH3
TRIM55	1.3173e-32	0.268666	0.306	0.157	2.58218e-28	1	TRIM55
KIF1B	1.32536e-32	0.277244	0.525	0.364	2.59798e-28	1	KIF1B
MAGI1	1.37793e-32	0.443611	0.603	0.445	2.70103e-28	1	MAGI1
PTPRM	1.93311e-32	0.410123	0.307	0.159	3.78928e-28	1	PTPRM
PDIA6	2.02989e-32	0.255936	0.969	0.922	3.979e-28	1	PDIA6
UBE2H	2.56838e-32	0.303108	0.926	0.859	5.03455e-28	1	UBE2H
CAPZB	3.40071e-32	0.27527	0.737	0.6	6.66608e-28	1	CAPZB
MESD	3.61367e-32	0.27255	0.58	0.434	7.08352e-28	1	MESD
UBASH3B	3.64087e-32	0.280254	0.31	0.169	7.13684e-28	1	UBASH3B
FTO	5.41651e-32	0.319893	0.553	0.385	1.06174e-27	1	FTO
MMP7	8.72249e-32	1.74687	0.295	0.183	1.70978e-27	1	MMP7
IRF6	8.97918e-32	0.295796	0.5	0.333	1.7601e-27	1	IRF6
LBH	9.01723e-32	0.328267	0.482	0.306	1.76756e-27	1	LBH
SUCO	9.08921e-32	0.267977	0.524	0.365	1.78167e-27	1	SUCO
NFE2L2	1.2024e-31	0.262076	0.923	0.838	2.35695e-27	1	NFE2L2
ANKIB1	1.2565e-31	0.272785	0.578	0.41	2.463e-27	1	ANKIB1
RAB5A	1.26456e-31	0.327025	0.652	0.48	2.47879e-27	1	RAB5A
LOC1074986311	1.54102e-31	0.33724	0.679	0.565	3.02071e-27	1	LOC107498631
N4BP2	1.61311e-31	0.33165	0.541	0.353	3.16202e-27	1	N4BP2
PPP1R14B	3.84914e-31	0.347905	0.753	0.642	7.54508e-27	1	PPP1R14B
MED13L	6.2616e-31	0.301584	0.855	0.754	1.2274e-26	1	MED13L
SUSD6	6.78376e-31	0.288662	0.53	0.386	1.32975e-26	1	SUSD6
MOB3B	1.13686e-30	0.282027	0.341	0.186	2.22846e-26	1	MOB3B
SPTAN1	1.50016e-30	0.254295	0.674	0.514	2.94061e-26	1	SPTAN1
SCPEP1	1.58374e-30	0.283793	0.565	0.417	3.10444e-26	1	SCPEP1
RALB	1.92845e-30	0.305121	0.551	0.391	3.78016e-26	1	RALB
REST	2.02701e-30	0.265043	0.763	0.646	3.97334e-26	1	REST
LARGE1	2.89217e-30	0.335767	0.524	0.359	5.66923e-26	1	LARGE1
LOC107514825	2.95512e-30	0.258412	0.722	0.588	5.79263e-26	1	LOC107514825
LOC107508240	3.06037e-30	0.255138	0.374	0.22	5.99894e-26	1	LOC107508240
POLR2L	3.65851e-30	0.351448	0.73	0.6	7.17141e-26	1	POLR2L
FANCC	3.70614e-30	0.290574	0.437	0.281	7.26477e-26	1	FANCC
RNF217	3.7494e-30	0.280178	0.411	0.244	7.34958e-26	1	RNF217
DENND1A	5.15354e-30	0.270773	0.591	0.433	1.0102e-25	1	DENND1A
GTF2E2	8.31172e-30	0.265337	0.577	0.417	1.62926e-25	1	GTF2E2
PDE7B	9.75209e-30	0.478	0.311	0.176	1.9116e-25	1	PDE7B
CTNNA1	1.38284e-29	0.261363	0.957	0.912	2.71064e-25	1	CTNNA1
RYK	1.75542e-29	0.251622	0.57	0.41	3.44097e-25	1	RYK
EFNA5	2.06951e-29	0.3717	0.868	0.763	4.05665e-25	1	EFNA5
LOC107519509	2.93898e-29	0.263924	0.945	0.907	5.76099e-25	1	LOC107519509
FNIP1	3.06308e-29	0.26478	0.635	0.5	6.00426e-25	1	FNIP1
PGRMC2	3.50704e-29	0.274804	0.458	0.283	6.8745e-25	1	PGRMC2
SMC5	4.3393e-29	0.285351	0.944	0.896	8.50589e-25	1	SMC5
LOC107497548	5.20522e-29	0.270959	0.56	0.409	1.02033e-24	1	LOC107497548
AP3B1	1.01271e-28	0.274232	0.834	0.747	1.98512e-24	1	AP3B1
GPAT3	1.08664e-28	0.251981	0.294	0.155	2.13003e-24	1	GPAT3
LOC107502967	2.64748e-28	0.383839	0.556	0.406	5.18958e-24	1	LOC107502967
EEF1A1	3.08071e-28	0.252759	0.997	0.997	6.03881e-24	1	EEF1A1
ZNRF2	3.34743e-28	0.362523	0.767	0.664	6.56163e-24	1	ZNRF2
GRAMD1C1	3.66826e-28	0.383751	0.679	0.591	7.19053e-24	1	GRAMD1C
ZC3H13	3.85761e-28	0.263784	0.878	0.781	7.56169e-24	1	ZC3H13
CNKSR3	4.50631e-28	0.396856	0.722	0.587	8.83327e-24	1	CNKSR3
OMD	5.33225e-28	0.265233	0.279	0.15	1.04523e-23	1	OMD
MET	1.13418e-27	0.271883	0.669	0.513	2.22322e-23	1	MET
MAP2K4	1.17084e-27	0.251362	0.662	0.534	2.29509e-23	1	MAP2K4
MAN1A2	1.2789e-27	0.288397	0.611	0.452	2.50691e-23	1	MAN1A2
CHD7	1.31968e-27	0.305297	0.595	0.436	2.58685e-23	1	CHD7
JADE1	1.59082e-27	0.297331	0.538	0.378	3.11833e-23	1	JADE1
DPYD	1.9905e-27	0.302909	0.943	0.86	3.90178e-23	1	DPYD
GCHFR	2.47428e-27	0.258376	0.423	0.263	4.85009e-23	1	GCHFR
FARS2	2.91871e-27	0.304946	0.81	0.704	5.72126e-23	1	FARS2
XRCC4	3.11682e-27	0.291451	0.51	0.353	6.10958e-23	1	XRCC4
KDM5B	3.39028e-27	0.251889	0.636	0.482	6.64564e-23	1	KDM5B
MXD4	3.92605e-27	0.251667	0.582	0.428	7.69585e-23	1	MXD4
TBC1D15	4.3172e-27	0.259852	0.814	0.727	8.46258e-23	1	TBC1D15
HOMER1	4.98257e-27	0.26171	0.361	0.213	9.76684e-23	1	HOMER1
SUPT20H	8.94945e-27	0.343465	0.542	0.395	1.75427e-22	1	SUPT20H
PDS5B	1.3417e-26	0.266927	0.572	0.411	2.63e-22	1	PDS5B
OGFRL1	1.501e-26	0.25041	0.43	0.29	2.94226e-22	1	OGFRL1
LOC107506601	1.79339e-26	0.312054	0.717	0.623	3.51541e-22	1	LOC107506601
LOC118607851	2.02845e-26	0.318723	0.401	0.249	3.97617e-22	1	LOC118607851
AP2M1	2.36522e-26	0.275904	0.702	0.594	4.6363e-22	1	AP2M1
PRDX2	2.93036e-26	0.284082	0.783	0.704	5.74409e-22	1	PRDX2
TAF7	4.67724e-26	0.252357	0.753	0.625	9.16833e-22	1	TAF7
EREG	5.34933e-26	0.427987	0.262	0.151	1.04857e-21	1	EREG
OGT	7.07457e-26	0.261213	0.567	0.405	1.38676e-21	1	OGT
LIMCH1	7.86018e-26	0.454356	0.557	0.436	1.54075e-21	1	LIMCH1
AFF4	8.47705e-26	0.257527	0.739	0.617	1.66167e-21	1	AFF4
PIK3CA	9.76028e-26	0.297785	0.54	0.408	1.91321e-21	1	PIK3CA
ZNF438	1.01781e-25	0.306641	0.542	0.401	1.99511e-21	1	ZNF438
STX12	1.04159e-25	0.28992	0.815	0.712	2.04173e-21	1	STX12
CAP1	1.29485e-25	0.268912	0.754	0.64	2.53816e-21	1	CAP1
ENAH	2.47759e-25	0.435471	0.655	0.534	4.85657e-21	1	ENAH
CBR4	3.2637e-25	0.288873	0.455	0.3	6.39751e-21	1	CBR4
GBE1	3.46619e-25	0.306726	0.659	0.53	6.79442e-21	1	GBE1
EYA2	4.55633e-25	0.327077	0.901	0.856	8.93132e-21	1	EYA2
SPPL3	4.58583e-25	0.280515	0.574	0.443	8.98915e-21	1	SPPL3
CLASP1	4.63743e-25	0.274543	0.719	0.584	9.09029e-21	1	CLASP1
ARHGAP29	5.22894e-25	0.311461	0.652	0.537	1.02498e-20	1	ARHGAP29
ADK	1.28872e-24	0.301889	0.482	0.336	2.52616e-20	1	ADK
FAS	1.50134e-24	0.361674	0.332	0.2	2.94293e-20	1	FAS
SND1	1.67605e-24	0.279515	0.761	0.632	3.2854e-20	1	SND1
PSME4	1.98768e-24	0.280215	0.625	0.483	3.89626e-20	1	PSME4
SOX5	2.01963e-24	0.252781	0.329	0.204	3.95887e-20	1	SOX5
DIP2B	2.1843e-24	0.298292	0.632	0.473	4.28167e-20	1	DIP2B
CDK17	2.89346e-24	0.292569	0.472	0.331	5.67175e-20	1	CDK17
CHIC2	3.2728e-24	0.255022	0.661	0.554	6.41534e-20	1	CHIC2
MYO9A	3.35115e-24	0.269395	0.613	0.481	6.56893e-20	1	MYO9A
TNKS2	4.8981e-24	0.290466	0.796	0.707	9.60126e-20	1	TNKS2
ST3GAL3	1.14063e-23	0.250982	0.557	0.41	2.23586e-19	1	ST3GAL3
TSHZ2	2.05902e-23	0.268137	0.929	0.852	4.0361e-19	1	TSHZ2
CENPU	2.49656e-23	0.27905	0.3	0.175	4.89376e-19	1	CENPU
FOXO1	4.20233e-23	0.285213	0.415	0.286	8.2374e-19	1	FOXO1
PHC3	4.35027e-23	0.259604	0.557	0.427	8.5274e-19	1	PHC3
SGCD	5.39343e-23	0.259446	0.271	0.156	1.05722e-18	1	SGCD
FKBP1B	5.87883e-23	0.293245	0.391	0.265	1.15237e-18	1	FKBP1B
CPEB2	6.08395e-23	0.340134	0.507	0.357	1.19258e-18	1	CPEB2
ADGRL2	9.6012e-23	0.267333	0.307	0.18	1.88203e-18	1	ADGRL2
ETV6	1.21455e-22	0.270511	0.85	0.771	2.38076e-18	1	ETV6
KDM5A	1.48827e-22	0.267357	0.676	0.56	2.9173e-18	1	KDM5A
SAMD12	1.88072e-22	0.462282	0.812	0.771	3.68659e-18	1	SAMD12
NR3C1	3.23803e-22	0.29649	0.529	0.395	6.34718e-18	1	NR3C1
KDM7A	6.88155e-22	0.349667	0.634	0.52	1.34892e-17	1	KDM7A
TANK	7.18889e-22	0.342345	0.77	0.695	1.40917e-17	1	TANK
PBX3	7.53079e-22	0.28512	0.53	0.392	1.47618e-17	1	PBX3
COG5	9.99163e-22	0.261942	0.766	0.682	1.95856e-17	1	COG5
BLZF1	1.6309e-21	0.253045	0.461	0.318	3.19688e-17	1	BLZF1
CSNK1G1	2.54891e-21	0.323103	0.675	0.567	4.99637e-17	1	CSNK1G1
GPHN	3.68486e-21	0.348062	0.845	0.786	7.22306e-17	1	GPHN
ZNF713	5.19207e-21	0.320622	0.497	0.37	1.01775e-16	1	ZNF713
LOC1075182101	6.68062e-21	1.07878	0.469	0.412	1.30953e-16	1	LOC107518210
CDH1	6.82228e-21	0.287038	0.704	0.579	1.3373e-16	1	CDH1
FAM172A	7.84827e-21	0.257775	0.882	0.8	1.53842e-16	1	FAM172A
FKBP3	1.19479e-20	0.253065	0.642	0.527	2.34203e-16	1	FKBP3
RBPJ	1.41239e-20	0.303612	0.711	0.635	2.76857e-16	1	RBPJ
RABGEF1	1.55253e-20	0.252245	0.472	0.349	3.04327e-16	1	RABGEF1
ATG7	1.94693e-20	0.270498	0.461	0.335	3.81636e-16	1	ATG7
MACROD2	1.08391e-19	0.326904	0.655	0.53	2.12467e-15	1	MACROD2
BNC2	1.19585e-19	0.326311	0.273	0.156	2.3441e-15	1	BNC2
LOC107514511	1.9465e-19	0.411892	0.41	0.312	3.81553e-15	1	LOC107514511
PPIP5K2	2.9753e-19	0.276126	0.565	0.425	5.83219e-15	1	PPIP5K2
FAM117B	8.72991e-19	0.285768	0.339	0.212	1.71124e-14	1	FAM117B
SPAG9	1.01918e-18	0.259393	0.816	0.71	1.9978e-14	1	SPAG9
FBXO11	1.4088e-18	0.272263	0.642	0.549	2.76153e-14	1	FBXO11
PARD3B	2.46201e-18	0.254579	0.866	0.786	4.82603e-14	1	PARD3B
GYG1	2.75283e-18	0.270428	0.462	0.364	5.39609e-14	1	GYG1
CREB1	2.93568e-18	0.255491	0.594	0.489	5.75452e-14	1	CREB1
LOC107519035	4.09769e-18	0.83547	0.936	0.966	8.03228e-14	1	LOC107519035
KRT8	8.42557e-18	0.373247	0.946	0.942	1.65158e-13	1	KRT8
DYNLT3	9.4684e-18	0.334929	0.66	0.598	1.856e-13	1	DYNLT3
MACC1	1.48906e-17	0.265393	0.626	0.513	2.91885e-13	1	MACC1
BICDL1	3.35865e-17	0.254726	0.295	0.191	6.58363e-13	1	BICDL1
FRAS1	3.69216e-17	0.314084	0.671	0.572	7.23738e-13	1	FRAS1
ANGPT1	4.9618e-17	0.275785	0.612	0.498	9.72612e-13	1	ANGPT1
SRP14	5.13638e-17	0.265416	0.875	0.883	1.00683e-12	1	SRP14
LOC107516222	5.6911e-17	0.40537	0.259	0.165	1.11557e-12	1	LOC107516222
NHS	5.59914e-16	0.284596	0.564	0.448	1.09754e-11	1	NHS
CCDC6	1.15816e-15	0.262377	0.607	0.527	2.27023e-11	1	CCDC6
ARPC1B	1.22574e-15	0.273028	0.669	0.608	2.40269e-11	1	ARPC1B
RNASET2	1.35149e-15	0.334555	0.544	0.454	2.64919e-11	1	RNASET2
GPX11	1.68062e-14	0.340338	0.988	0.952	3.29435e-10	1	GPX1
GRIK4	6.59213e-13	0.512243	0.633	0.608	1.29219e-08	1	GRIK4
CCNYL1	1.01658e-12	0.250037	0.401	0.303	1.9927e-08	1	CCNYL1
MIF	1.75202e-12	0.263583	0.944	0.956	3.43432e-08	1	MIF
SERINC5	4.68198e-11	0.305737	0.639	0.559	9.17763e-07	1	SERINC5
GLIPR1	1.13365e-09	0.339365	0.858	0.877	2.22219e-05	1	GLIPR1
AFF1	1.52367e-09	0.251682	0.712	0.668	2.98669e-05	1	AFF1
HMGA2	5.109e-09	0.313666	0.424	0.348	0.000100147	1	HMGA2
LOC1075184771	2.14726e-08	0.385347	0.573	0.551	0.000420906	1	LOC107518477
TMEM213	1.26361e-06	0.250679	0.431	0.396	0.0247693	1	TMEM213
LOC1075152551	0	1.86738	0.975	0.649	0	2	LOC107515255
LOC1075218251	0	1.74962	0.985	0.754	0	2	LOC107521825
VMO11	0	1.6038	0.987	0.648	0	2	VMO1
CXCL171	0	1.5671	1	0.749	0	2	CXCL17
LCN21	0	1.50954	0.999	0.78	0	2	LCN2
LOC1075208411	0	1.41633	1	0.892	0	2	LOC107520841
PIGR1	0	1.41197	0.936	0.442	0	2	PIGR
NR4A1	0	1.36557	0.765	0.194	0	2	NR4A1
TCIM	0	1.32859	0.992	0.834	0	2	TCIM
FOS	0	1.31058	0.993	0.825	0	2	FOS
BTG2	0	1.30314	0.998	0.862	0	2	BTG2
CCN1	4.80701e-293	1.22073	0.96	0.705	9.4227e-289	2	CCN1
LMCD1	2.36564e-292	1.49095	0.975	0.816	4.63712e-288	2	LMCD1
LOC1075208171	4.39692e-289	1.16936	0.919	0.462	8.61884e-285	2	LOC107520817
FFAR41	5.65829e-288	1.18497	0.98	0.597	1.10914e-283	2	FFAR4
C4BPA1	6.13366e-268	1.039	0.989	0.691	1.20232e-263	2	C4BPA
ALDH1A11	1.94806e-264	1.0905	1	0.92	3.81859e-260	2	ALDH1A1
EHD4	3.25648e-264	0.963138	0.986	0.834	6.38335e-260	2	EHD4
TMEM591	4.53165e-251	0.815413	1	0.94	8.88295e-247	2	TMEM59
PON11	2.04876e-243	1.21858	0.695	0.21	4.01598e-239	2	PON1
TMEM176B1	8.86353e-242	1.27145	0.843	0.389	1.73743e-237	2	TMEM176B
LOC1075140311	5.11647e-240	0.971844	0.981	0.653	1.00293e-235	2	LOC107514031
C31	3.59956e-233	0.974394	0.981	0.772	7.05585e-229	2	C3
SSUH2	1.07996e-232	1.2649	0.831	0.409	2.11693e-228	2	SSUH2
UGT2A21	7.88254e-232	1.23146	0.973	0.75	1.54513e-227	2	UGT2A2
CFB1	3.83586e-231	0.899981	0.993	0.793	7.51905e-227	2	CFB
MAFF	2.25386e-226	1.04263	0.794	0.364	4.41802e-222	2	MAFF
IER2	5.87369e-223	1.05143	0.938	0.642	1.15136e-218	2	IER2
SOD11	2.48223e-220	0.948193	1	0.982	4.86566e-216	2	SOD1
WFDC21	1.26812e-217	1.03625	0.999	0.926	2.48577e-213	2	WFDC2
FMO21	1.65853e-215	0.925322	0.963	0.661	3.25105e-211	2	FMO2
LIPH	3.68917e-212	0.854269	0.996	0.921	7.23152e-208	2	LIPH
FOSB	1.57563e-209	1.50409	0.777	0.396	3.08855e-205	2	FOSB
NPDC11	5.76208e-209	0.798578	0.945	0.653	1.12948e-204	2	NPDC1
SCLT1	1.85712e-207	1.35474	0.877	0.556	3.64033e-203	2	SCLT1
GPRC5A	1.63677e-205	1.1087	0.883	0.589	3.20841e-201	2	GPRC5A
GLUL1	2.73609e-205	0.933463	0.979	0.848	5.36329e-201	2	GLUL
CD361	2.12651e-203	1.14702	0.743	0.316	4.16838e-199	2	CD36
ITPRID11	2.85076e-203	0.963681	0.649	0.208	5.58806e-199	2	ITPRID1
RND3	3.67141e-203	1.27201	0.947	0.759	7.19669e-199	2	RND3
LOC118612900	2.59469e-201	1.04685	0.475	0.097	5.08611e-197	2	LOC118612900
MGST11	7.60952e-201	1.19663	0.898	0.675	1.49162e-196	2	MGST1
PGRMC11	6.10009e-199	0.777695	0.978	0.796	1.19574e-194	2	PGRMC1
FBXO32	6.95331e-198	1.04749	0.818	0.42	1.36299e-193	2	FBXO32
LOC1075208061	2.5821e-197	0.820486	0.889	0.52	5.06144e-193	2	LOC107520806
FYB21	2.28295e-194	0.777465	0.852	0.415	4.47503e-190	2	FYB2
BPIFB11	4.10948e-194	1.32678	0.747	0.323	8.0554e-190	2	BPIFB1
SLC27A21	5.17308e-194	0.879377	0.995	0.736	1.01403e-189	2	SLC27A2
JUND	1.13475e-192	0.890317	0.959	0.809	2.22433e-188	2	JUND
FMO31	1.72281e-187	0.800842	0.743	0.297	3.37704e-183	2	FMO3
JUN	1.51135e-186	0.776701	0.999	0.924	2.96254e-182	2	JUN
TMBIM61	2.34651e-185	0.484315	1	0.997	4.59964e-181	2	TMBIM6
TRIB1	5.60125e-181	0.981921	0.79	0.433	1.09796e-176	2	TRIB1
EPHX11	3.21667e-180	0.589288	1	0.991	6.30532e-176	2	EPHX1
NR4A3	5.43905e-178	1.11137	0.527	0.127	1.06616e-173	2	NR4A3
LOC1075031751	8.23792e-178	0.795826	0.994	0.751	1.6148e-173	2	LOC107503175
LOC1075152531	5.26786e-174	0.947287	0.801	0.421	1.03261e-169	2	LOC107515253
DUSP1	2.61689e-173	0.73568	0.984	0.88	5.12962e-169	2	DUSP1
LOC118612898	1.77914e-169	2.0545	0.72	0.397	3.48748e-165	2	LOC118612898
PRDX61	1.00112e-168	0.839511	0.969	0.854	1.9624e-164	2	PRDX6
TMCC1	2.70121e-168	0.970161	0.904	0.694	5.29492e-164	2	TMCC1
ELF51	4.9944e-166	0.638217	0.547	0.173	9.79002e-162	2	ELF5
SLC31A11	5.74536e-162	0.771315	0.855	0.524	1.12621e-157	2	SLC31A1
LOC1075126411	6.46895e-162	0.670542	0.979	0.87	1.26804e-157	2	LOC107512641
LOC1074993601	3.78194e-161	0.913001	0.947	0.757	7.41335e-157	2	LOC107499360
TACSTD2	4.35014e-161	0.681294	0.987	0.918	8.52714e-157	2	TACSTD2
PPP1R15A	7.41798e-160	0.801585	0.968	0.804	1.45407e-155	2	PPP1R15A
PHLDA2	2.27971e-159	0.89803	0.86	0.556	4.46868e-155	2	PHLDA2
LOC118613824	1.3888e-156	0.738521	0.752	0.39	2.72233e-152	2	LOC118613824
RAB11FIP1	1.47845e-154	0.719189	0.984	0.892	2.89805e-150	2	RAB11FIP1
CD631	1.5394e-152	0.561038	1	0.974	3.01753e-148	2	CD63
GPX21	3.50504e-148	0.790523	1	0.932	6.87057e-144	2	GPX2
AQP51	5.789e-148	0.690625	0.975	0.746	1.13476e-143	2	AQP5
KLF61	2.45818e-146	0.769887	0.949	0.774	4.81852e-142	2	KLF6
GCH1	1.54675e-145	0.806059	0.729	0.359	3.03195e-141	2	GCH1
DUSP5	3.10555e-144	0.920905	0.771	0.426	6.08749e-140	2	DUSP5
VCL	2.92113e-143	0.926304	0.973	0.891	5.72601e-139	2	VCL
ABCC41	1.60913e-142	0.619829	0.948	0.727	3.15421e-138	2	ABCC4
EGR11	4.99321e-140	0.681193	0.988	0.823	9.78769e-136	2	EGR1
SLC7A11	1.25375e-139	1.02441	0.73	0.39	2.45761e-135	2	SLC7A11
PTP4A1	1.47278e-138	0.802601	0.916	0.75	2.88694e-134	2	PTP4A1
MAGI3	2.07416e-138	0.992082	0.92	0.683	4.06576e-134	2	MAGI3
TEX14	3.34306e-137	1.34442	0.539	0.206	6.55306e-133	2	TEX14
PRKAB2	9.82884e-137	1.10388	0.558	0.238	1.92665e-132	2	PRKAB2
TENT5C	2.14831e-136	0.790681	0.74	0.399	4.21112e-132	2	TENT5C
GALM1	4.32236e-136	0.707201	0.816	0.527	8.47268e-132	2	GALM
TGM21	1.42847e-134	0.647969	0.983	0.8	2.80009e-130	2	TGM2
CTSC1	1.74922e-134	0.984764	0.653	0.301	3.42882e-130	2	CTSC
CA81	1.22339e-133	0.889877	0.735	0.382	2.3981e-129	2	CA8
NSUN6	1.94975e-132	1.27277	0.889	0.706	3.82189e-128	2	NSUN6
CUNH16orf891	3.29642e-132	0.563242	0.584	0.226	6.46165e-128	2	CUNH16orf89
ATF3	3.91542e-132	0.785335	0.897	0.625	7.675e-128	2	ATF3
SLITRK61	1.6288e-131	0.736354	0.715	0.353	3.19278e-127	2	SLITRK6
LOC1075118001	3.21763e-130	0.622597	0.908	0.67	6.30719e-126	2	LOC107511800
PLK2	5.26678e-130	0.787625	0.744	0.422	1.03239e-125	2	PLK2
EMB1	1.70379e-129	0.574179	0.722	0.367	3.33977e-125	2	EMB
CREG11	1.14388e-128	0.575489	0.995	0.936	2.24224e-124	2	CREG1
UBC	4.03792e-126	0.450439	1	0.999	7.91513e-122	2	UBC
LOC1075178191	4.13328e-124	0.715124	0.653	0.315	8.10206e-120	2	LOC107517819
TNFRSF10B	1.15393e-122	0.746673	0.724	0.413	2.26193e-118	2	TNFRSF10B
MTARC21	1.20844e-122	0.548879	0.965	0.851	2.36878e-118	2	MTARC2
GPX12	1.40659e-121	0.643841	0.999	0.951	2.7572e-117	2	GPX1
AREG	6.66273e-121	1.00753	0.779	0.499	1.30603e-116	2	AREG
LOC1186133371	1.20908e-120	0.636153	0.7	0.361	2.37004e-116	2	LOC118613337
MYO1E	2.4445e-120	0.657229	0.961	0.846	4.79171e-116	2	MYO1E
ABCA131	3.35248e-120	0.65212	0.596	0.253	6.57153e-116	2	ABCA13
ALAS11	4.06047e-120	0.602813	0.973	0.814	7.95933e-116	2	ALAS1
RASGEF1B	4.29316e-120	0.815905	0.787	0.502	8.41546e-116	2	RASGEF1B
LMO7	8.10691e-120	1.01763	0.982	0.959	1.58912e-115	2	LMO7
LOC107511310	1.22056e-119	0.635309	0.843	0.591	2.39253e-115	2	LOC107511310
CES1	6.63608e-119	1.10397	0.919	0.764	1.3008e-114	2	CES1
SLC44A41	9.24468e-119	0.509321	0.747	0.373	1.81214e-114	2	SLC44A4
ADAMTSL1	5.2944e-118	0.585709	0.974	0.836	1.03781e-113	2	ADAMTSL1
S100A121	3.28498e-117	0.6157	0.975	0.832	6.43921e-113	2	S100A12
TALDO11	1.46541e-116	0.48483	0.996	0.938	2.87249e-112	2	TALDO1
SERP11	5.17343e-115	0.537118	0.996	0.93	1.0141e-110	2	SERP1
DDX5	1.86913e-114	0.372525	1	0.999	3.66386e-110	2	DDX5
CMPK11	8.7356e-114	0.492888	0.972	0.87	1.71235e-109	2	CMPK1
CTSE1	1.00929e-113	0.656762	0.702	0.357	1.97841e-109	2	CTSE
LOC1186129681	2.56011e-113	0.629882	0.965	0.761	5.01833e-109	2	LOC118612968
LOC1075145981	4.3004e-113	0.558253	0.467	0.153	8.42965e-109	2	LOC107514598
SHROOM3	2.41141e-112	0.878671	0.89	0.684	4.72685e-108	2	SHROOM3
MUC11	3.66072e-112	0.493258	0.917	0.654	7.17574e-108	2	MUC1
ST6GALNAC41	6.02862e-111	0.610633	0.915	0.661	1.18173e-106	2	ST6GALNAC4
LOC118609975	6.50002e-110	0.569649	0.455	0.162	1.27413e-105	2	LOC118609975
PPP1R1B	9.90435e-109	0.657144	0.65	0.343	1.94145e-104	2	PPP1R1B
PDE4B1	4.63827e-108	1.01764	0.708	0.444	9.09194e-104	2	PDE4B
FOXQ1	1.2067e-107	0.651022	0.509	0.22	2.36538e-103	2	FOXQ1
GSN1	5.34732e-107	0.617144	0.828	0.589	1.04818e-102	2	GSN
C21	6.94685e-107	0.533565	0.712	0.368	1.36172e-102	2	C2
IQGAP21	2.45642e-106	0.526248	0.872	0.571	4.81507e-102	2	IQGAP2
GOLM11	2.54419e-106	0.422546	0.983	0.895	4.98712e-102	2	GOLM1
ZSWIM6	4.42907e-106	0.741348	0.955	0.798	8.68186e-102	2	ZSWIM6
SCGB3A1	1.94105e-105	3.16172	0.402	0.141	3.80486e-101	2	SCGB3A1
ARL5B1	4.88831e-105	0.568985	0.944	0.756	9.58206e-101	2	ARL5B
DUSP6	1.31613e-104	0.614646	0.745	0.454	2.57987e-100	2	DUSP6
TSC22D1	1.32895e-104	0.587815	0.953	0.849	2.60501e-100	2	TSC22D1
SELENOK	4.45027e-104	0.554513	0.82	0.564	8.72342e-100	2	SELENOK
UGDH1	6.05788e-104	0.57798	0.787	0.513	1.18747e-99	2	UGDH
WWTR1	9.46895e-104	1.12166	0.899	0.774	1.8561e-99	2	WWTR1
TMEM2051	6.47118e-103	0.505604	0.972	0.861	1.26848e-98	2	TMEM205
HERPUD11	7.78297e-103	0.532826	0.896	0.685	1.52562e-98	2	HERPUD1
ADORA2B1	2.31762e-102	0.680588	0.603	0.297	4.543e-98	2	ADORA2B
TPK11	1.79993e-101	0.592315	0.743	0.44	3.52822e-97	2	TPK1
SLCO1A21	2.58323e-101	0.655666	0.726	0.403	5.06366e-97	2	SLCO1A2
AMOTL2	6.40974e-101	0.604607	0.678	0.359	1.25644e-96	2	AMOTL2
ARHGEF26	9.85026e-100	0.661463	0.774	0.492	1.93085e-95	2	ARHGEF26
EPAS11	1.16014e-99	0.822873	0.857	0.6	2.27411e-95	2	EPAS1
ABCC5	1.34049e-99	1.15358	0.663	0.393	2.62763e-95	2	ABCC5
AVPI1	3.99263e-99	0.51756	0.76	0.455	7.82635e-95	2	AVPI1
ANXA1	6.06194e-99	0.445527	1	0.995	1.18826e-94	2	ANXA1
DCXR1	1.98945e-98	0.553106	0.989	0.934	3.89972e-94	2	DCXR
SLC25A25	3.2273e-98	0.628578	0.829	0.594	6.32615e-94	2	SLC25A25
SCGB1A1	8.83957e-97	3.03575	0.254	0.046	1.73273e-92	2	SCGB1A1
FAM189A21	1.4453e-96	0.418084	0.429	0.152	2.83308e-92	2	FAM189A2
FTL1	2.59381e-96	0.411093	1	0.992	5.08438e-92	2	FTL
SFTPB	1.08992e-95	2.24937	0.338	0.093	2.13647e-91	2	SFTPB
SAT1	1.40702e-95	0.636388	0.996	0.974	2.75803e-91	2	SAT1
ELL21	1.82142e-95	0.585029	0.662	0.352	3.57034e-91	2	ELL2
ATP1B11	5.15685e-95	0.469296	0.878	0.603	1.01085e-90	2	ATP1B1
ATP10B1	1.14173e-94	0.598955	0.627	0.323	2.23802e-90	2	ATP10B
ARL6IP11	2.91377e-92	0.600998	0.94	0.815	5.71158e-88	2	ARL6IP1
SORBS3	4.6462e-92	0.72034	0.405	0.161	9.10747e-88	2	SORBS3
HSPB81	3.10416e-91	0.623213	0.866	0.705	6.08478e-87	2	HSPB8
PSEN1	1.16136e-90	0.603709	0.773	0.516	2.27649e-86	2	PSEN1
NR3C21	5.5819e-90	0.498276	0.962	0.833	1.09416e-85	2	NR3C2
LOC1075218151	5.61705e-90	0.48899	0.405	0.15	1.10105e-85	2	LOC107521815
RARRES11	6.88729e-90	0.681778	0.506	0.223	1.35005e-85	2	RARRES1
LOC107509904	4.38122e-89	0.524604	0.313	0.08	8.58806e-85	2	LOC107509904
LOC107513504	5.21943e-89	0.601535	0.977	0.915	1.02311e-84	2	LOC107513504
LOC1075129781	1.28019e-88	0.99481	0.565	0.276	2.50942e-84	2	LOC107512978
SAR1B	2.49025e-88	0.541873	0.875	0.703	4.88138e-84	2	SAR1B
LPL1	2.98424e-88	1.12322	0.371	0.126	5.84971e-84	2	LPL
CCN21	1.06069e-87	0.914792	0.761	0.566	2.07916e-83	2	CCN2
ALOX151	2.62694e-87	0.866984	0.473	0.213	5.14933e-83	2	ALOX15
STK391	3.69651e-87	0.39324	0.995	0.906	7.2459e-83	2	STK39
TMEM107	8.00334e-87	0.993075	0.665	0.429	1.56882e-82	2	TMEM107
CNMD1	1.51766e-85	0.878671	0.4	0.157	2.97491e-81	2	CNMD
FMO5	2.22803e-85	0.897441	0.524	0.27	4.36738e-81	2	FMO5
ZFP36	2.23651e-85	0.602779	0.916	0.766	4.38401e-81	2	ZFP36
GTF2IRD11	2.37203e-85	0.554172	0.703	0.42	4.64966e-81	2	GTF2IRD1
BLVRB1	6.98913e-85	0.551818	0.95	0.854	1.37001e-80	2	BLVRB
VMP11	1.8802e-84	0.391979	0.999	0.991	3.68556e-80	2	VMP1
RELL1	3.32823e-84	0.408542	0.528	0.262	6.524e-80	2	RELL1
SNX31	1.1647e-83	0.519509	0.944	0.873	2.28304e-79	2	SNX3
RASSF2	5.07605e-83	0.447335	0.416	0.169	9.95008e-79	2	RASSF2
VTCN1	1.42036e-82	0.569997	0.576	0.276	2.78419e-78	2	VTCN1
ARHGDIB1	2.03639e-81	0.565068	0.805	0.554	3.99172e-77	2	ARHGDIB
CFI1	3.46178e-81	0.582886	0.901	0.748	6.78578e-77	2	CFI
RIMS11	7.20906e-81	0.65103	0.568	0.295	1.41312e-76	2	RIMS1
LOC118601758	1.56616e-80	0.626201	0.318	0.105	3.06999e-76	2	LOC118601758
RASEF	6.76973e-80	0.468325	0.723	0.463	1.327e-75	2	RASEF
LURAP1L	1.15915e-79	0.723445	0.626	0.368	2.27217e-75	2	LURAP1L
TACR11	1.29593e-79	0.590795	0.471	0.207	2.54028e-75	2	TACR1
ELOVL61	3.26619e-79	0.451047	0.83	0.582	6.40239e-75	2	ELOVL6
SCNN1A1	3.35162e-79	0.45721	0.74	0.446	6.56984e-75	2	SCNN1A
STYK1	4.00469e-79	0.597157	0.375	0.124	7.85e-75	2	STYK1
CFTR1	1.88673e-78	0.390929	0.506	0.222	3.69837e-74	2	CFTR
TES1	2.72262e-78	0.541389	0.828	0.656	5.33689e-74	2	TES
PRKCE1	3.49101e-78	0.461905	0.903	0.733	6.84307e-74	2	PRKCE
NUPR11	3.99488e-78	0.531968	0.965	0.865	7.83076e-74	2	NUPR1
LOC1075117371	4.58108e-77	0.42375	0.515	0.244	8.97983e-73	2	LOC107511737
SC5D1	6.6652e-77	0.490511	0.856	0.681	1.30651e-72	2	SC5D
TOB1	7.2651e-77	0.538432	0.601	0.347	1.4241e-72	2	TOB1
LOC1075006901	4.17663e-76	0.424936	0.996	0.875	8.18703e-72	2	LOC107500690
GMNN	8.27695e-76	0.466355	0.373	0.139	1.62245e-71	2	GMNN
XBP11	1.71125e-75	0.442881	0.888	0.716	3.35439e-71	2	XBP1
DPP42	1.89338e-75	0.347476	0.8	0.519	3.71141e-71	2	DPP4
LOC107501673	2.12383e-75	0.731103	0.343	0.114	4.16312e-71	2	LOC107501673
PRDX51	3.31664e-75	0.519975	0.993	0.959	6.50127e-71	2	PRDX5
LOC1186054841	3.51938e-75	0.601432	0.495	0.244	6.8987e-71	2	LOC118605484
MAL2	3.78808e-75	0.401316	0.955	0.855	7.42539e-71	2	MAL2
REXO21	9.92173e-75	0.600898	0.834	0.635	1.94486e-70	2	REXO2
SQSTM1	1.7196e-74	0.399261	0.935	0.84	3.37077e-70	2	SQSTM1
PARD6B	1.97461e-74	0.606872	0.819	0.631	3.87063e-70	2	PARD6B
COQ10B	4.6493e-74	0.40674	0.665	0.43	9.11356e-70	2	COQ10B
HBEGF	3.43797e-73	0.839644	0.488	0.238	6.73912e-69	2	HBEGF
SLC28A31	9.27896e-73	0.45411	0.635	0.326	1.81886e-68	2	SLC28A3
KDM3A	1.69183e-72	0.384638	0.888	0.712	3.31632e-68	2	KDM3A
SULT1B11	1.73764e-72	0.428142	0.367	0.137	3.40613e-68	2	SULT1B1
KRT18	2.18224e-72	0.471585	0.885	0.698	4.27762e-68	2	KRT18
PPARGC1A	2.22545e-72	0.98505	0.294	0.09	4.36232e-68	2	PPARGC1A
LOC107507166	9.7114e-72	0.372404	0.311	0.1	1.90363e-67	2	LOC107507166
GRHL1	1.49961e-71	0.366102	0.636	0.367	2.93954e-67	2	GRHL1
RDH10	3.43547e-71	0.431821	0.622	0.362	6.73421e-67	2	RDH10
LOC1075184772	1.0187e-70	0.404819	0.801	0.533	1.99686e-66	2	LOC107518477
SEC631	1.49396e-70	0.388316	0.851	0.66	2.92845e-66	2	SEC63
CXCL16	2.14434e-70	0.441365	0.876	0.702	4.20333e-66	2	CXCL16
ARF4	2.94903e-70	0.430198	0.944	0.844	5.78068e-66	2	ARF4
ELOVL5	4.69998e-70	0.540728	0.868	0.686	9.2129e-66	2	ELOVL5
LOC107519460	6.38388e-70	0.527445	0.812	0.608	1.25137e-65	2	LOC107519460
LOC1075101781	1.3382e-69	2.01503	0.606	0.427	2.62314e-65	2	LOC107510178
SERPINB111	3.87054e-69	0.575916	0.606	0.355	7.58703e-65	2	SERPINB11
CREB3L21	4.25906e-69	0.496109	0.784	0.568	8.34862e-65	2	CREB3L2
PHLPP1	6.703e-69	0.547426	0.787	0.608	1.31392e-64	2	PHLPP1
PLEKHH1	1.14221e-68	0.370521	0.615	0.346	2.23897e-64	2	PLEKHH1
PHKG2	8.16248e-68	0.419757	0.645	0.401	1.60001e-63	2	PHKG2
LOC107501156	1.10828e-67	0.408772	0.923	0.796	2.17246e-63	2	LOC107501156
BCL61	1.22645e-67	0.491443	0.833	0.659	2.40408e-63	2	BCL6
EGR2	2.18231e-67	0.57495	0.572	0.303	4.27776e-63	2	EGR2
ANGPT41	2.25198e-67	0.298904	0.35	0.14	4.41433e-63	2	ANGPT4
CLDN4	2.81662e-67	0.471398	0.903	0.733	5.52114e-63	2	CLDN4
CCNYL11	5.59283e-67	0.56008	0.532	0.293	1.09631e-62	2	CCNYL1
NCALD	2.40189e-66	0.504853	0.701	0.457	4.70818e-62	2	NCALD
LOC1186133681	1.73671e-65	0.34231	0.372	0.146	3.40429e-61	2	LOC118613368
SGMS21	3.12416e-65	0.779186	0.716	0.54	6.12398e-61	2	SGMS2
RBM471	3.95667e-65	0.374788	0.959	0.846	7.75586e-61	2	RBM47
HEY1	6.80671e-65	0.456942	0.282	0.101	1.33425e-60	2	HEY1
ERRFI1	7.01259e-65	0.415726	0.639	0.374	1.37461e-60	2	ERRFI1
PER1	8.58189e-65	0.330108	0.527	0.285	1.68222e-60	2	PER1
KRT231	1.04856e-64	0.515087	0.786	0.548	2.05539e-60	2	KRT23
SLCO4C11	1.4615e-64	0.38233	0.675	0.406	2.86483e-60	2	SLCO4C1
GMPR1	1.33276e-63	0.367781	0.564	0.309	2.61247e-59	2	GMPR
NFIL3	1.71278e-63	0.450333	0.769	0.577	3.35738e-59	2	NFIL3
LOC107516735	2.23502e-63	0.49949	0.668	0.433	4.38109e-59	2	LOC107516735
MEDAG1	2.42314e-63	0.544122	0.502	0.264	4.74985e-59	2	MEDAG
SNAP911	1.2177e-62	0.402287	0.379	0.167	2.38693e-58	2	SNAP91
LOC107508024	1.28657e-62	0.878105	0.807	0.634	2.52193e-58	2	LOC107508024
TST1	1.99921e-62	0.385964	0.949	0.824	3.91885e-58	2	TST
LOC107504398	2.15497e-62	0.595386	0.53	0.306	4.22418e-58	2	LOC107504398
ELAPOR1	2.21819e-62	0.484613	0.471	0.241	4.3481e-58	2	ELAPOR1
CCDC1251	8.11451e-62	0.320027	0.534	0.287	1.59061e-57	2	CCDC125
RABAC11	1.12184e-61	0.425275	0.921	0.797	2.19903e-57	2	RABAC1
ATP13A51	1.76915e-61	0.416499	0.482	0.238	3.46789e-57	2	ATP13A5
DNAJB41	1.83647e-61	0.383189	0.545	0.318	3.59984e-57	2	DNAJB4
LOC1074973371	7.35796e-61	0.365807	0.657	0.425	1.44231e-56	2	LOC107497337
ROR11	1.79895e-60	0.497534	0.413	0.196	3.5263e-56	2	ROR1
PLEKHS1	3.38247e-60	0.619206	0.319	0.13	6.63031e-56	2	PLEKHS1
OSBPL1A1	3.40262e-60	0.459312	0.599	0.376	6.66981e-56	2	OSBPL1A
LOC107498655	5.1379e-60	0.348395	0.483	0.244	1.00713e-55	2	LOC107498655
SLC35A11	1.62502e-59	0.422479	0.648	0.4	3.18536e-55	2	SLC35A1
KLHDC7A1	1.78335e-59	0.33288	0.554	0.312	3.49572e-55	2	KLHDC7A
IL23R1	3.24968e-59	0.357407	0.433	0.205	6.37002e-55	2	IL23R
MOCS11	5.78638e-59	0.332945	0.563	0.31	1.13425e-54	2	MOCS1
DMD1	1.00948e-58	0.653155	0.553	0.336	1.97878e-54	2	DMD
LOC107509507	1.34295e-58	0.309366	0.384	0.165	2.63244e-54	2	LOC107509507
SELENOP1	2.12876e-58	0.449216	0.917	0.737	4.1728e-54	2	SELENOP
CUNH9orf161	2.23095e-58	0.330895	0.899	0.75	4.37312e-54	2	CUNH9orf16
SLC35D21	3.90744e-58	0.29517	0.387	0.169	7.65936e-54	2	SLC35D2
PARVA1	4.30497e-58	0.480753	0.893	0.76	8.4386e-54	2	PARVA
MUC161	4.34081e-58	0.479836	0.28	0.102	8.50886e-54	2	MUC16
ANTKMT1	5.44123e-58	0.337042	0.769	0.528	1.06659e-53	2	ANTKMT
CTSZ	9.14106e-58	0.34629	0.549	0.322	1.79183e-53	2	CTSZ
LOC107505018	1.09692e-57	0.34486	0.53	0.297	2.15018e-53	2	LOC107505018
FRY1	1.1714e-57	0.394989	0.562	0.312	2.29618e-53	2	FRY
CUNH3orf52	1.71469e-57	0.406495	0.641	0.426	3.36113e-53	2	CUNH3orf52
LOC1075142971	2.91172e-57	0.28206	0.644	0.39	5.70755e-53	2	LOC107514297
NIBAN11	3.86187e-57	0.460009	0.362	0.163	7.57004e-53	2	NIBAN1
VKORC11	4.12029e-57	0.383031	0.854	0.662	8.07659e-53	2	VKORC1
RAB151	5.31087e-57	0.345968	0.744	0.525	1.04104e-52	2	RAB15
CLIC5	6.21044e-57	0.451675	0.531	0.3	1.21737e-52	2	CLIC5
SLC6A141	9.47054e-57	0.60581	0.314	0.126	1.85642e-52	2	SLC6A14
KITLG	1.00357e-56	0.431688	0.584	0.352	1.9672e-52	2	KITLG
LOC1075088671	1.17913e-56	0.484899	0.887	0.759	2.31133e-52	2	LOC107508867
SH3RF11	1.70813e-56	0.465751	0.824	0.661	3.34828e-52	2	SH3RF1
TEX331	2.57784e-56	0.414218	0.661	0.389	5.05308e-52	2	TEX33
GLIPR11	6.93053e-56	0.273635	0.954	0.869	1.35852e-51	2	GLIPR1
MMUT	1.47137e-55	0.342053	0.549	0.316	2.88418e-51	2	MMUT
OXR11	1.87375e-55	0.345429	0.971	0.906	3.67293e-51	2	OXR1
IL17D	5.0528e-55	0.367776	0.549	0.327	9.9045e-51	2	IL17D
CTTNBP2	5.82189e-55	0.370978	0.34	0.137	1.14121e-50	2	CTTNBP2
EPHA2	6.28233e-55	0.424048	0.379	0.166	1.23146e-50	2	EPHA2
LOC118608676	1.35332e-54	0.388502	0.37	0.154	2.65277e-50	2	LOC118608676
OXSR1	1.73201e-54	0.455075	0.74	0.558	3.39508e-50	2	OXSR1
ENTPD51	2.28168e-54	0.346468	0.712	0.487	4.47255e-50	2	ENTPD5
ZDHHC21	2.30695e-54	0.367357	0.355	0.162	4.52208e-50	2	ZDHHC2
FAM160A1	2.50523e-54	0.430466	0.782	0.599	4.91076e-50	2	FAM160A1
SMC51	3.42851e-54	0.362991	0.963	0.895	6.72057e-50	2	SMC5
CEP83	7.37231e-54	0.562233	0.865	0.753	1.44512e-49	2	CEP83
HLF1	8.17336e-54	0.347704	0.522	0.311	1.60214e-49	2	HLF
TOB21	3.31763e-53	0.321929	0.56	0.344	6.50322e-49	2	TOB2
PTPN21	3.766e-53	0.365544	0.679	0.459	7.38211e-49	2	PTPN21
ACSL31	5.64559e-53	0.334889	0.918	0.808	1.10665e-48	2	ACSL3
WIPF2	6.30483e-53	0.409279	0.559	0.358	1.23587e-48	2	WIPF2
LRRC261	1.02863e-52	0.326441	0.475	0.253	2.01633e-48	2	LRRC26
CD14	1.2324e-52	0.275721	0.27	0.096	2.41576e-48	2	CD14
[truncated: 21,252 more rows]

## Sheet: BatNasal-BronALI_Cluster
Cluster	ID
0	Suprabasal/Secretory
1	Basal
2	Suprabasal/Secretory
3	Basal
4	Ciliated
5	Suprabasal/Secretory
6	Basal
7	Suprabasal/Secretory
8	Basal
9	Suprabasal/Secretory
10	Suprabasal/Secretory
11	Ciliated
12	Suprabasal/Secretory
13	Ciliated
14	Basal-div
15	Deuterosomal
16	Ciliated
17	Brush
18	Basal
19	Suprabasal/Secretory
20	Basal
21	Ionocytes
22	Ciliated/Microfold
23	Neuroendocrine
