# Supplementary material for: Bat organoids reveal antiviral responses at epithelial surfaces
Source: Nat Immunol. 2025 May 21;26(6):934–46. doi: 10.1038/s41590-025-02155-1 (PMC12133567; doi:10.1038/s41590-025-02155-1)
Supplement: Supplementary file 4 — scRNA-seq cluster information for human nasal and bronchial ALI cultures. [file 41590_2025_2155_MOESM4_ESM.xlsx]

## Sheet: Glossary
Table	Content	Sample
hNasalALI_FindAllMarker!A1	Output from Seurat FindAllMarkers for the human NasalALI scRNA-seq dataset	Human Nasal ALI
hNasalALI_Cluster!A1	Cluster annotation of cell types present in the human NasalALI scRNA-seq dataset	Human Nasal ALI
hBronchALI_FindAllMarker!A1	Output from Seurat FindAllMarkers for the human BronchialALI scRNA-seq dataset	Human Bronchial ALI
hBronchALI_Cluster!A1	Cluster annotation of cell types present in the human BronchialALI scRNA-seq dataset	Human Bronchial ALI

## Sheet: hNasalALI_FindAllMarker
	p_val	avg_log2FC	pct.1	pct.2	p_val_adj	cluster	gene
BPIFB1	1.10963e-97	2.98892	1	0.636	2.27374e-93	0	BPIFB1
MSMB	4.02128e-90	3.3706	0.99	0.586	8.24e-86	0	MSMB
PIGR	1.50656e-79	1.63958	1	0.73	3.08709e-75	0	PIGR
CEACAM5	5.8134e-79	1.86505	0.858	0.174	1.19122e-74	0	CEACAM5
CAPN13	6.62026e-76	2.01142	0.993	0.611	1.35656e-71	0	CAPN13
CYP2F1	1.69601e-75	1.3949	0.957	0.346	3.47529e-71	0	CYP2F1
MUC5AC	8.68835e-75	2.58683	0.682	0.05	1.78033e-70	0	MUC5AC
FAM3D	2.14783e-73	1.47162	0.967	0.471	4.40112e-69	0	FAM3D
TSPAN8	3.6433e-73	1.58634	0.702	0.073	7.46548e-69	0	TSPAN8
GOLM1	9.20853e-72	1.33943	0.997	0.865	1.88692e-67	0	GOLM1
AGR2	5.34873e-70	2.02684	0.99	0.707	1.09601e-65	0	AGR2
XBP1	1.6277e-69	1.36139	0.977	0.675	3.33532e-65	0	XBP1
SLC4A4	3.13569e-69	1.69676	0.854	0.236	6.42534e-65	0	SLC4A4
RDH10	7.55356e-69	1.44799	0.99	0.542	1.5478e-64	0	RDH10
LYPD2	3.52603e-68	1.58628	0.944	0.439	7.2252e-64	0	LYPD2
WFDC2	1.52165e-67	1.60363	1	0.892	3.11801e-63	0	WFDC2
RIMS1	2.13727e-67	1.9694	0.844	0.238	4.37949e-63	0	RIMS1
VMO1	4.39075e-67	1.95316	0.977	0.545	8.99708e-63	0	VMO1
CLDN10	2.185e-66	1.22637	0.821	0.227	4.47728e-62	0	CLDN10
AC243967.1	4.45615e-66	1.29886	0.828	0.215	9.1311e-62	0	AC243967.1
CP	1.07956e-65	1.44075	0.98	0.719	2.21213e-61	0	CP
SLC12A2	2.80183e-65	1.65368	0.98	0.673	5.74123e-61	0	SLC12A2
SCGB1A1	1.20855e-63	3.10591	0.937	0.485	2.47645e-59	0	SCGB1A1
SCGB3A1	1.48537e-61	1.85841	0.94	0.35	3.04368e-57	0	SCGB3A1
CXCL1	4.29347e-61	1.99403	0.93	0.442	8.79775e-57	0	CXCL1
C3	1.46854e-60	1.40302	0.997	0.675	3.00918e-56	0	C3
STEAP4	5.60497e-60	1.19793	0.937	0.455	1.14851e-55	0	STEAP4
LCN2	4.91367e-59	1.6825	1	0.831	1.00686e-54	0	LCN2
ASRGL1	1.35834e-58	1.11113	0.904	0.419	2.78337e-54	0	ASRGL1
SERPINB11	1.44505e-57	1.08148	0.765	0.201	2.96105e-53	0	SERPINB11
MUC5B	2.42435e-57	1.5609	0.593	0.057	4.96774e-53	0	MUC5B
SLPI	1.14553e-56	1.47708	1	0.943	2.3473e-52	0	SLPI
UGT2A1	1.23698e-56	0.902815	0.689	0.121	2.5347e-52	0	UGT2A1
CAPN8	3.37068e-56	0.942029	0.801	0.243	6.90687e-52	0	CAPN8
ADH1C	5.36247e-56	1.21886	0.864	0.297	1.09882e-51	0	ADH1C
LYZ	2.50566e-54	0.864901	0.712	0.153	5.13436e-50	0	LYZ
TGM2	3.28029e-54	1.13661	0.921	0.563	6.72165e-50	0	TGM2
CREB3L1	1.16182e-53	0.844633	0.772	0.215	2.38068e-49	0	CREB3L1
MSLN	1.18711e-53	0.909327	0.758	0.22	2.4325e-49	0	MSLN
CXCL17	3.96539e-53	1.35536	0.987	0.641	8.12548e-49	0	CXCL17
VSIG2	1.03275e-52	0.925878	0.891	0.384	2.1162e-48	0	VSIG2
SLC6A14	1.26282e-52	1.30937	0.957	0.506	2.58764e-48	0	SLC6A14
KLK11	3.61134e-52	0.767118	0.818	0.249	7.4e-48	0	KLK11
FER1L6	6.83508e-52	1.58921	0.944	0.524	1.40058e-47	0	FER1L6
GABRP	8.6533e-51	1.02007	0.944	0.46	1.77315e-46	0	GABRP
S100P	1.08675e-50	1.30678	0.993	0.716	2.22685e-46	0	S100P
MDK	2.99279e-50	1.10465	0.967	0.675	6.13252e-46	0	MDK
CD55	3.07539e-50	1.25864	0.99	0.835	6.30178e-46	0	CD55
CXCL8	1.30502e-49	1.65195	0.907	0.423	2.67411e-45	0	CXCL8
RARRES1	2.69385e-49	1.67148	0.99	0.778	5.51996e-45	0	RARRES1
FAM155A	1.26375e-48	1.55593	0.715	0.185	2.58955e-44	0	FAM155A
C8orf4	3.4596e-48	1.09016	0.851	0.314	7.08907e-44	0	C8orf4
PDE8B	4.47096e-47	0.718553	0.649	0.151	9.16145e-43	0	PDE8B
CEACAM6	5.74408e-47	1.16468	0.868	0.288	1.17702e-42	0	CEACAM6
NAMPT	7.46871e-47	1.09668	0.98	0.799	1.53041e-42	0	NAMPT
TSPAN13	8.72683e-47	0.702821	0.881	0.471	1.78822e-42	0	TSPAN13
UBD	1.93798e-46	0.778299	0.586	0.098	3.97112e-42	0	UBD
SLC7A11	2.40612e-46	1.29925	0.894	0.533	4.93038e-42	0	SLC7A11
BPIFA1	3.59563e-46	2.07497	0.768	0.254	7.3678e-42	0	BPIFA1
PRSS23	5.38235e-46	0.978737	0.977	0.716	1.1029e-41	0	PRSS23
IDO1	1.45931e-45	1.37025	0.808	0.293	2.99027e-41	0	IDO1
ARHGAP26	2.39678e-45	1.08535	0.957	0.735	4.91124e-41	0	ARHGAP26
SMIM31	9.66114e-45	0.686989	0.752	0.254	1.97966e-40	0	SMIM31
CXCL3	1.52734e-44	1.2319	0.709	0.197	3.12968e-40	0	CXCL3
MARCKSL1	7.13777e-44	0.76837	0.937	0.474	1.4626e-39	0	MARCKSL1
CAVIN2	8.5283e-44	1.12652	0.755	0.252	1.74753e-39	0	CAVIN2
CATSPERB	1.08868e-43	1.05833	0.894	0.485	2.23081e-39	0	CATSPERB
KLK10	2.00438e-43	0.814626	0.781	0.279	4.10717e-39	0	KLK10
LYN	2.43296e-43	1.17523	0.97	0.78	4.98537e-39	0	LYN
LMO7	2.90221e-43	1.13821	0.99	0.895	5.94692e-39	0	LMO7
EDN1	3.37974e-43	1.26546	0.854	0.38	6.92543e-39	0	EDN1
TMEM45A	5.7513e-43	1.11608	0.924	0.465	1.1785e-38	0	TMEM45A
AC018709.1	6.67462e-43	0.906579	0.679	0.208	1.3677e-38	0	AC018709.1
ATP10B	2.08622e-42	1.13013	0.891	0.469	4.27488e-38	0	ATP10B
TOX3	4.94623e-42	0.659229	0.735	0.24	1.01353e-37	0	TOX3
FCGBP	5.03152e-42	0.719296	0.556	0.098	1.03101e-37	0	FCGBP
LDLR	5.93932e-42	0.926549	0.934	0.636	1.21703e-37	0	LDLR
BMPR1B	9.07619e-42	1.09621	0.947	0.7	1.8598e-37	0	BMPR1B
NR4A1	1.0835e-41	0.836934	0.874	0.4	2.2202e-37	0	NR4A1
CX3CL1	2.47263e-41	0.785262	0.798	0.323	5.06666e-37	0	CX3CL1
NCOA7	4.73601e-41	0.861535	0.993	0.913	9.70455e-37	0	NCOA7
AQP5	9.16592e-41	0.943551	0.659	0.185	1.87819e-36	0	AQP5
TMEM165	1.11044e-40	0.845294	0.983	0.888	2.2754e-36	0	TMEM165
ANKRD36C	9.72204e-40	1.30804	0.917	0.632	1.99214e-35	0	ANKRD36C
DUSP5	1.07549e-39	0.878763	0.947	0.588	2.20379e-35	0	DUSP5
PREP	1.47874e-39	1.04778	0.858	0.526	3.03009e-35	0	PREP
CXCL2	1.8595e-39	1.20861	0.874	0.426	3.8103e-35	0	CXCL2
IRAK3	1.94431e-39	0.914503	0.974	0.838	3.98409e-35	0	IRAK3
TPM4	3.70353e-39	0.864426	0.977	0.805	7.5889e-35	0	TPM4
HPGD	9.41452e-39	1.01057	0.937	0.533	1.92913e-34	0	HPGD
EIF2AK3	9.64069e-39	1.08994	0.887	0.588	1.97547e-34	0	EIF2AK3
CRYM	1.16076e-38	0.583257	0.781	0.33	2.37851e-34	0	CRYM
KLF6	1.03073e-37	0.837208	0.987	0.913	2.11208e-33	0	KLF6
TFPI2	1.26037e-37	1.43916	0.811	0.478	2.58262e-33	0	TFPI2
CHP2	1.90876e-37	0.668983	0.748	0.277	3.91124e-33	0	CHP2
CYB5A	2.86732e-37	0.845861	0.974	0.856	5.87543e-33	0	CYB5A
PTGFR	3.3495e-37	0.62173	0.639	0.19	6.86346e-33	0	PTGFR
KIAA1324	3.8608e-37	0.701329	0.493	0.092	7.91117e-33	0	KIAA1324
CXCL6	1.38097e-35	1.51511	0.666	0.236	2.82974e-31	0	CXCL6
RCAN1	1.68524e-35	0.96792	0.735	0.348	3.45323e-31	0	RCAN1
CD74	2.61542e-35	0.893973	0.974	0.817	5.35925e-31	0	CD74
MACC1	8.93953e-35	1.05864	0.98	0.767	1.8318e-30	0	MACC1
STRA6	9.11401e-35	0.569873	0.805	0.389	1.86755e-30	0	STRA6
HLA-DRA	1.25683e-34	1.11085	0.911	0.593	2.57536e-30	0	HLA-DRA
PI3	1.35118e-34	0.723216	0.755	0.281	2.76871e-30	0	PI3
SEL1L3	3.4475e-34	0.739533	0.911	0.696	7.06427e-30	0	SEL1L3
DOC2B	5.29723e-34	0.471051	0.609	0.178	1.08546e-29	0	DOC2B
CADPS2	5.5724e-34	0.782523	0.874	0.529	1.14184e-29	0	CADPS2
LPP	1.0355e-33	0.775356	0.983	0.897	2.12184e-29	0	LPP
SLC31A1	1.34189e-33	0.668812	0.795	0.467	2.74967e-29	0	SLC31A1
MGST1	1.73152e-33	0.757327	0.983	0.876	3.54806e-29	0	MGST1
CHL1	3.65258e-33	0.682812	0.897	0.465	7.48449e-29	0	CHL1
RBPMS	4.01817e-33	0.893743	0.947	0.753	8.23363e-29	0	RBPMS
ADAM9	5.4606e-33	0.740993	0.97	0.769	1.11893e-28	0	ADAM9
F3	1.02292e-32	0.88852	0.997	0.719	2.09607e-28	0	F3
ERRFI1	1.06967e-32	0.801725	0.957	0.696	2.19187e-28	0	ERRFI1
MAFF	1.46673e-32	0.72459	0.914	0.586	3.00548e-28	0	MAFF
INSIG1	1.51956e-32	0.72386	0.758	0.366	3.11373e-28	0	INSIG1
LYPD6B	1.59614e-32	0.64121	0.818	0.375	3.27065e-28	0	LYPD6B
FBP1	4.25672e-32	0.602823	0.858	0.485	8.72245e-28	0	FBP1
SYTL2	4.51935e-32	0.935573	0.977	0.787	9.26059e-28	0	SYTL2
BACE2	9.95145e-32	0.738017	0.954	0.755	2.03915e-27	0	BACE2
PRKAA2	1.03503e-31	0.507803	0.689	0.259	2.12088e-27	0	PRKAA2
LIPH	2.07572e-31	0.797202	0.94	0.682	4.25335e-27	0	LIPH
FOXN3	2.07753e-31	0.78663	0.967	0.801	4.25708e-27	0	FOXN3
SOX4	2.27818e-31	0.851741	0.983	0.741	4.66822e-27	0	SOX4
EPAS1	2.65089e-31	0.893793	0.96	0.622	5.43195e-27	0	EPAS1
TMEM213	3.97645e-31	0.397163	0.334	0.025	8.14814e-27	0	TMEM213
HLA-DRB1	4.7169e-31	0.973117	0.914	0.611	9.6654e-27	0	HLA-DRB1
FUT8	9.11899e-31	0.718406	0.887	0.611	1.86857e-26	0	FUT8
UGCG	1.89933e-30	0.787924	0.974	0.803	3.89192e-26	0	UGCG
NPDC1	2.18457e-30	0.514292	0.735	0.359	4.47641e-26	0	NPDC1
CYP2J2	3.79588e-30	0.383725	0.573	0.169	7.77813e-26	0	CYP2J2
GPCPD1	7.40343e-30	0.846636	0.954	0.748	1.51704e-25	0	GPCPD1
CNKSR3	1.04573e-29	1.0133	0.798	0.446	2.14281e-25	0	CNKSR3
LRRC17	1.1623e-29	0.531872	0.56	0.192	2.38167e-25	0	LRRC17
PPP1R9A	1.18176e-29	0.689389	0.762	0.387	2.42154e-25	0	PPP1R9A
TJP1	1.57675e-29	0.775731	0.977	0.867	3.23091e-25	0	TJP1
STEAP2	2.16748e-29	0.518214	0.748	0.371	4.44139e-25	0	STEAP2
ST6GALNAC1	2.24936e-29	0.631432	0.944	0.735	4.60916e-25	0	ST6GALNAC1
GPX8	2.80519e-29	0.477794	0.745	0.382	5.74812e-25	0	GPX8
CHPT1	4.21997e-29	0.501367	0.848	0.439	8.64715e-25	0	CHPT1
GRAMD2B	5.24116e-29	0.716881	0.954	0.783	1.07397e-24	0	GRAMD2B
SERPINF1	5.81825e-29	0.561256	0.685	0.302	1.19222e-24	0	SERPINF1
IER3	9.76761e-29	0.720485	0.924	0.59	2.00148e-24	0	IER3
ERO1A	9.95478e-29	0.714456	0.93	0.648	2.03983e-24	0	ERO1A
LY6E	1.04361e-28	0.614459	0.957	0.707	2.13846e-24	0	LY6E
MUC1	1.19361e-28	0.658157	0.993	0.723	2.44583e-24	0	MUC1
NEDD4L	1.32318e-28	0.796565	0.983	0.89	2.71132e-24	0	NEDD4L
FAM83D	1.42023e-28	0.588924	0.457	0.117	2.9102e-24	0	FAM83D
GMDS	2.13571e-28	0.85208	0.974	0.856	4.37628e-24	0	GMDS
TC2N	2.62991e-28	0.652405	0.93	0.684	5.38894e-24	0	TC2N
KCNE3	2.77265e-28	0.418975	0.589	0.204	5.68144e-24	0	KCNE3
SLITRK6	3.938e-28	0.738815	0.709	0.373	8.06935e-24	0	SLITRK6
B4GALT5	4.38255e-28	0.630879	0.947	0.686	8.98028e-24	0	B4GALT5
NOTCH2	6.98401e-28	0.507823	0.877	0.577	1.43109e-23	0	NOTCH2
ADAM28	8.16974e-28	0.526442	0.735	0.343	1.67406e-23	0	ADAM28
STK17B	1.28075e-27	0.754218	0.927	0.714	2.62438e-23	0	STK17B
SLC16A7	2.39978e-27	0.574901	0.788	0.394	4.91739e-23	0	SLC16A7
SLC41A2	3.24463e-27	0.455095	0.695	0.307	6.64856e-23	0	SLC41A2
MAGI3	3.68879e-27	0.801164	0.954	0.789	7.5587e-23	0	MAGI3
RAMP1	4.49004e-27	0.631315	0.947	0.684	9.20055e-23	0	RAMP1
KYNU	5.70366e-27	0.878625	0.93	0.675	1.16874e-22	0	KYNU
HNMT	6.68441e-27	0.411501	0.659	0.277	1.3697e-22	0	HNMT
ZSWIM6	6.92607e-27	1.00852	0.96	0.874	1.41922e-22	0	ZSWIM6
ABCC4	7.03209e-27	0.512009	0.649	0.263	1.44095e-22	0	ABCC4
NCMAP	9.37512e-27	0.357837	0.493	0.14	1.92105e-22	0	NCMAP
HUNK	1.55327e-26	0.373598	0.368	0.057	3.1828e-22	0	HUNK
LURAP1L	4.60195e-26	0.647867	0.858	0.508	9.42986e-22	0	LURAP1L
NUDT8	7.14154e-26	0.496516	0.646	0.311	1.46337e-21	0	NUDT8
WNK2	8.23766e-26	0.578943	0.778	0.396	1.68798e-21	0	WNK2
CCSER1	1.48152e-25	0.748103	0.742	0.384	3.03579e-21	0	CCSER1
FDFT1	1.53803e-25	0.595025	0.924	0.703	3.15157e-21	0	FDFT1
DEFB1	1.69685e-25	0.533487	0.669	0.295	3.47701e-21	0	DEFB1
VCL	1.80509e-25	0.813514	0.967	0.789	3.69881e-21	0	VCL
GPRC5A	2.08475e-25	0.738491	0.957	0.645	4.27185e-21	0	GPRC5A
GCNT3	3.05858e-25	0.439316	0.692	0.288	6.26734e-21	0	GCNT3
TMEM263	3.16331e-25	0.449718	0.725	0.396	6.48194e-21	0	TMEM263
C4orf19	3.48734e-25	0.623052	0.95	0.705	7.1459e-21	0	C4orf19
FNBP1L	4.03587e-25	0.529856	0.921	0.732	8.26989e-21	0	FNBP1L
SEC24A	4.877e-25	0.513484	0.778	0.428	9.99345e-21	0	SEC24A
MTUS1	4.98291e-25	0.674966	0.96	0.84	1.02105e-20	0	MTUS1
UAP1	5.19616e-25	0.502527	0.785	0.455	1.06475e-20	0	UAP1
TCEA3	5.19921e-25	0.421672	0.576	0.22	1.06537e-20	0	TCEA3
GALNT14	5.34134e-25	0.55686	0.689	0.327	1.09449e-20	0	GALNT14
MAGT1	6.22427e-25	0.516916	0.858	0.556	1.27542e-20	0	MAGT1
LEMD1	7.17701e-25	0.499337	0.5	0.156	1.47064e-20	0	LEMD1
MLPH	7.55676e-25	0.556503	0.838	0.519	1.54846e-20	0	MLPH
FAM107B	1.28055e-24	0.625077	0.97	0.789	2.62397e-20	0	FAM107B
MALT1	1.62512e-24	0.583117	0.632	0.293	3.33003e-20	0	MALT1
CDC42BPA	2.33299e-24	0.64881	0.964	0.867	4.78054e-20	0	CDC42BPA
PTP4A2	2.91149e-24	0.569776	0.96	0.808	5.96594e-20	0	PTP4A2
MESP1	3.34034e-24	0.338252	0.341	0.053	6.84469e-20	0	MESP1
IFRD1	4.6376e-24	0.505752	0.742	0.442	9.5029e-20	0	IFRD1
PDZK1IP1	5.32448e-24	0.718055	0.702	0.355	1.09104e-19	0	PDZK1IP1
RNF39	6.85458e-24	0.484343	0.629	0.24	1.40457e-19	0	RNF39
CFI	6.85676e-24	0.405202	0.692	0.35	1.40502e-19	0	CFI
B4GALNT3	6.94155e-24	0.800747	0.781	0.455	1.42239e-19	0	B4GALNT3
ATP13A4	9.16862e-24	0.539056	0.586	0.24	1.87874e-19	0	ATP13A4
RHOV	1.25998e-23	0.438275	0.808	0.41	2.58183e-19	0	RHOV
NFKBIZ	1.33205e-23	0.627291	0.927	0.728	2.72951e-19	0	NFKBIZ
DCLRE1C	1.47802e-23	0.626124	0.844	0.554	3.02861e-19	0	DCLRE1C
LRRN1	1.52403e-23	0.442558	0.758	0.41	3.12289e-19	0	LRRN1
DOCK5	1.67839e-23	0.751075	0.93	0.714	3.43919e-19	0	DOCK5
MSMO1	2.04849e-23	0.565542	0.758	0.453	4.19757e-19	0	MSMO1
PTPN2	2.17938e-23	0.567647	0.964	0.787	4.46578e-19	0	PTPN2
KDELR2	2.30596e-23	0.452745	0.858	0.597	4.72514e-19	0	KDELR2
ERBB3	2.37491e-23	0.455882	0.818	0.483	4.86644e-19	0	ERBB3
ABLIM1	3.72856e-23	0.672612	0.987	0.851	7.64019e-19	0	ABLIM1
FAM114A1	6.08463e-23	0.446211	0.924	0.698	1.2468e-18	0	FAM114A1
VMP1	6.26779e-23	0.571592	0.977	0.904	1.28433e-18	0	VMP1
SSR4	7.03637e-23	0.529133	0.98	0.858	1.44182e-18	0	SSR4
TSHZ2	7.67492e-23	0.853035	0.947	0.801	1.57267e-18	0	TSHZ2
FUT6	9.07256e-23	0.260912	0.407	0.101	1.85906e-18	0	FUT6
SLC16A9	1.02226e-22	0.381932	0.606	0.236	2.09471e-18	0	SLC16A9
SAMD4A	1.06715e-22	0.901705	0.798	0.503	2.1867e-18	0	SAMD4A
PODXL	1.22886e-22	0.415553	0.642	0.309	2.51806e-18	0	PODXL
OCLN	1.83784e-22	0.508822	0.841	0.556	3.76591e-18	0	OCLN
IRS2	2.08694e-22	0.609911	0.868	0.648	4.27635e-18	0	IRS2
SLC25A25	2.16226e-22	0.553862	0.748	0.419	4.4307e-18	0	SLC25A25
TM9SF3	2.39168e-22	0.412867	0.964	0.858	4.90079e-18	0	TM9SF3
UPK1B	2.58094e-22	0.55177	0.593	0.227	5.2886e-18	0	UPK1B
SEC31A	2.93589e-22	0.478793	0.967	0.844	6.01592e-18	0	SEC31A
ARNTL2	3.49282e-22	0.809077	0.828	0.545	7.15713e-18	0	ARNTL2
GNL3	4.71126e-22	0.367609	0.818	0.513	9.65383e-18	0	GNL3
CLINT1	4.93418e-22	0.468735	0.98	0.895	1.01106e-17	0	CLINT1
DHCR24	5.73221e-22	0.512738	0.944	0.73	1.17459e-17	0	DHCR24
TUFT1	5.78583e-22	0.581345	0.848	0.586	1.18557e-17	0	TUFT1
ST6GAL1	6.23318e-22	0.591794	0.93	0.751	1.27724e-17	0	ST6GAL1
PARD3B	6.80872e-22	0.534358	0.911	0.744	1.39518e-17	0	PARD3B
IDI1	1.13252e-21	0.601688	0.868	0.641	2.32066e-17	0	IDI1
EFNA5	1.37694e-21	0.707949	0.957	0.844	2.8215e-17	0	EFNA5
MYO1B	1.56399e-21	0.566384	0.977	0.897	3.20477e-17	0	MYO1B
HDAC9	1.69706e-21	0.830096	0.937	0.838	3.47745e-17	0	HDAC9
ICA1	1.83769e-21	0.413524	0.682	0.35	3.7656e-17	0	ICA1
TRIO	1.97114e-21	0.573612	0.954	0.833	4.03907e-17	0	TRIO
MGAT4A	2.4067e-21	0.304186	0.599	0.238	4.93156e-17	0	MGAT4A
FDPS	2.47577e-21	0.551974	0.891	0.691	5.07309e-17	0	FDPS
LMO4	2.69912e-21	0.438997	0.762	0.43	5.53076e-17	0	LMO4
FEM1C	3.08881e-21	0.501923	0.735	0.41	6.32927e-17	0	FEM1C
HS3ST1	3.11648e-21	0.602336	0.861	0.586	6.38597e-17	0	HS3ST1
GALNT7	3.65216e-21	0.475738	0.944	0.748	7.48363e-17	0	GALNT7
KLHL5	5.28138e-21	0.683575	0.891	0.76	1.08221e-16	0	KLHL5
PDLIM5	5.9813e-21	0.676642	0.97	0.872	1.22563e-16	0	PDLIM5
KRAS	7.17001e-21	0.473475	0.927	0.732	1.46921e-16	0	KRAS
ARF4	7.19178e-21	0.430275	0.974	0.872	1.47367e-16	0	ARF4
TANC2	7.53104e-21	0.648909	0.964	0.805	1.54319e-16	0	TANC2
KLF4	1.23847e-20	0.465862	0.702	0.419	2.53775e-16	0	KLF4
HLA-DPB1	1.44348e-20	0.503302	0.404	0.112	2.95783e-16	0	HLA-DPB1
THRB	1.46824e-20	0.698724	0.93	0.739	3.00857e-16	0	THRB
RRBP1	1.48551e-20	0.459082	0.964	0.828	3.04397e-16	0	RRBP1
MYO5B	1.63151e-20	0.568121	0.944	0.703	3.34312e-16	0	MYO5B
CNST	2.14212e-20	0.600097	0.815	0.606	4.38941e-16	0	CNST
NRXN3	2.54511e-20	0.599343	0.609	0.268	5.21519e-16	0	NRXN3
PAM	2.99786e-20	0.502829	0.911	0.735	6.14291e-16	0	PAM
MLLT3	3.38568e-20	0.562003	0.818	0.588	6.9376e-16	0	MLLT3
PPIB	3.62018e-20	0.517288	0.98	0.856	7.41811e-16	0	PPIB
ATP8B1	4.15402e-20	0.440792	0.954	0.803	8.512e-16	0	ATP8B1
BCL6	4.9643e-20	0.416835	0.864	0.584	1.01724e-15	0	BCL6
DHRS9	4.99335e-20	0.573647	0.997	0.773	1.02319e-15	0	DHRS9
ZNF644	6.46419e-20	0.674088	0.921	0.817	1.32458e-15	0	ZNF644
ALDH1A1	7.86599e-20	0.521578	0.94	0.657	1.61182e-15	0	ALDH1A1
RALGAPA2	8.98376e-20	0.631512	0.97	0.863	1.84086e-15	0	RALGAPA2
ELOVL5	1.02655e-19	0.636673	0.825	0.549	2.1035e-15	0	ELOVL5
CRACR2A	1.23463e-19	0.370384	0.652	0.32	2.52987e-15	0	CRACR2A
SLC39A7	1.31026e-19	0.342274	0.679	0.394	2.68485e-15	0	SLC39A7
QSOX1	1.79953e-19	0.380781	0.762	0.46	3.68741e-15	0	QSOX1
CHKA	1.88586e-19	0.685873	0.854	0.588	3.86431e-15	0	CHKA
P4HB	1.89835e-19	0.47476	0.954	0.732	3.88991e-15	0	P4HB
KRT7	1.90067e-19	0.510233	0.95	0.664	3.89467e-15	0	KRT7
TNIP3	1.9815e-19	0.47933	0.291	0.053	4.0603e-15	0	TNIP3
SESTD1	2.13312e-19	0.616884	0.911	0.746	4.37098e-15	0	SESTD1
GNE	2.28888e-19	0.382886	0.689	0.378	4.69014e-15	0	GNE
NDEL1	2.47696e-19	0.482618	0.825	0.577	5.07555e-15	0	NDEL1
SLC15A2	2.696e-19	0.423176	0.894	0.606	5.52436e-15	0	SLC15A2
CLEC7A	3.66401e-19	0.334953	0.576	0.238	7.50792e-15	0	CLEC7A
DHX35	4.14449e-19	0.773527	0.51	0.24	8.49248e-15	0	DHX35
STEAP1	4.57353e-19	0.34625	0.666	0.352	9.37162e-15	0	STEAP1
MCU	4.9856e-19	0.669213	0.934	0.78	1.0216e-14	0	MCU
ARGLU1	5.13504e-19	0.463326	0.98	0.87	1.05222e-14	0	ARGLU1
FAM129A	5.31044e-19	0.359508	0.579	0.263	1.08816e-14	0	FAM129A
RBM47	5.42668e-19	0.517675	0.97	0.865	1.11198e-14	0	RBM47
SYTL5	5.92491e-19	0.266631	0.49	0.176	1.21407e-14	0	SYTL5
MYDGF	5.98507e-19	0.467549	0.901	0.68	1.2264e-14	0	MYDGF
HLA-DQB1	8.96845e-19	0.348003	0.725	0.421	1.83772e-14	0	HLA-DQB1
IRS1	9.27026e-19	0.47575	0.828	0.54	1.89957e-14	0	IRS1
MAL2	9.70664e-19	0.454816	0.96	0.787	1.98899e-14	0	MAL2
KIF13B	1.02103e-18	0.478269	0.917	0.707	2.09219e-14	0	KIF13B
PPM1L	1.02304e-18	0.660945	0.887	0.636	2.09632e-14	0	PPM1L
SNX18	1.07577e-18	0.322525	0.626	0.33	2.20436e-14	0	SNX18
DIP2C	1.14932e-18	0.331018	0.56	0.245	2.35508e-14	0	DIP2C
ZNHIT6	1.23316e-18	0.598859	0.815	0.579	2.52687e-14	0	ZNHIT6
OSTC	1.39169e-18	0.469796	0.921	0.677	2.85172e-14	0	OSTC
IFITM2	1.61923e-18	0.462287	0.858	0.584	3.31797e-14	0	IFITM2
ISG20	1.67861e-18	0.460069	0.838	0.54	3.43963e-14	0	ISG20
IL1R1	2.18397e-18	0.558898	0.815	0.568	4.47518e-14	0	IL1R1
TLE1	2.20369e-18	0.445368	0.811	0.538	4.51558e-14	0	TLE1
MYEOV	2.55951e-18	0.457307	0.632	0.281	5.2447e-14	0	MYEOV
AC019117.3	3.44704e-18	0.478399	0.808	0.515	7.06332e-14	0	AC019117.3
SLC26A4	3.79097e-18	1.16894	0.368	0.11	7.76809e-14	0	SLC26A4
CAPN5	5.17484e-18	0.277393	0.593	0.263	1.06038e-13	0	CAPN5
FAM83A	6.91601e-18	0.336982	0.699	0.311	1.41716e-13	0	FAM83A
HMGCS1	7.24034e-18	0.422376	0.695	0.43	1.48362e-13	0	HMGCS1
PRKAR2B	7.35612e-18	0.346788	0.47	0.183	1.50734e-13	0	PRKAR2B
AHR	8.09624e-18	0.469929	0.851	0.611	1.659e-13	0	AHR
STAU2	8.42469e-18	0.426874	0.834	0.588	1.7263e-13	0	STAU2
IDH1	8.44921e-18	0.330311	0.742	0.481	1.73133e-13	0	IDH1
CXCL16	8.56855e-18	0.368779	0.795	0.517	1.75578e-13	0	CXCL16
SAMD12	8.61103e-18	0.483882	0.977	0.815	1.76449e-13	0	SAMD12
USP6NL	8.87273e-18	0.518579	0.871	0.684	1.81811e-13	0	USP6NL
ABCD3	9.26506e-18	0.474479	0.924	0.76	1.8985e-13	0	ABCD3
KLF2	9.78416e-18	0.369518	0.513	0.201	2.00487e-13	0	KLF2
STK38L	9.94924e-18	0.600688	0.778	0.503	2.0387e-13	0	STK38L
CYR61	1.06961e-17	0.610866	0.841	0.616	2.19175e-13	0	CYR61
OPHN1	1.237e-17	0.430019	0.636	0.366	2.53475e-13	0	OPHN1
TFF3	1.27431e-17	1.94735	0.523	0.259	2.61119e-13	0	TFF3
SPDEF	1.3822e-17	0.428761	0.477	0.213	2.83226e-13	0	SPDEF
MYH14	1.40055e-17	0.496872	0.96	0.677	2.86987e-13	0	MYH14
KLF3	1.4095e-17	0.497018	0.96	0.776	2.8882e-13	0	KLF3
GALNT6	1.43e-17	0.395695	0.47	0.197	2.93022e-13	0	GALNT6
MECOM	1.74704e-17	0.55395	0.967	0.874	3.57986e-13	0	MECOM
PLEKHS1	2.07232e-17	0.47291	0.97	0.703	4.24639e-13	0	PLEKHS1
ACAT2	2.48944e-17	0.344702	0.659	0.389	5.10111e-13	0	ACAT2
ARHGDIB	2.99769e-17	0.311491	0.735	0.458	6.14257e-13	0	ARHGDIB
HK2	3.03038e-17	0.3641	0.583	0.277	6.20955e-13	0	HK2
TNFSF10	3.55188e-17	0.476808	0.974	0.831	7.27815e-13	0	TNFSF10
ATF3	3.64993e-17	0.431088	0.907	0.73	7.47907e-13	0	ATF3
PDXDC1	5.02277e-17	0.359347	0.897	0.707	1.02921e-12	0	PDXDC1
ADIPOR2	7.61741e-17	0.457931	0.672	0.426	1.56088e-12	0	ADIPOR2
IFNGR1	8.23855e-17	0.519434	0.95	0.844	1.68816e-12	0	IFNGR1
ZG16B	9.18488e-17	0.294638	0.877	0.561	1.88207e-12	0	ZG16B
SPINT1	9.91292e-17	0.348343	0.834	0.535	2.03126e-12	0	SPINT1
FCHSD2	1.07929e-16	0.566093	0.874	0.703	2.21156e-12	0	FCHSD2
MTHFD1L	1.20503e-16	0.494389	0.778	0.517	2.46922e-12	0	MTHFD1L
SYNGR2	1.29058e-16	0.328488	0.828	0.542	2.64452e-12	0	SYNGR2
KCNK1	1.30272e-16	0.496436	0.808	0.588	2.66941e-12	0	KCNK1
FAM133B	1.49236e-16	0.465544	0.894	0.735	3.058e-12	0	FAM133B
SH3KBP1	1.55342e-16	0.393764	0.858	0.625	3.18312e-12	0	SH3KBP1
INSR	1.67285e-16	0.480303	0.901	0.666	3.42783e-12	0	INSR
OSMR	1.77976e-16	0.614502	0.811	0.577	3.64692e-12	0	OSMR
AKR1C1	1.81526e-16	0.419994	0.917	0.604	3.71965e-12	0	AKR1C1
H2AFZ	1.86095e-16	0.415607	0.947	0.805	3.81328e-12	0	H2AFZ
ZNF217	2.05209e-16	0.426061	0.844	0.664	4.20493e-12	0	ZNF217
ARL1	2.38581e-16	0.311028	0.924	0.762	4.88876e-12	0	ARL1
TMEM178B	2.53028e-16	0.401335	0.825	0.542	5.1848e-12	0	TMEM178B
HLA-DMA	2.55464e-16	0.394144	0.675	0.403	5.23471e-12	0	HLA-DMA
PPA1	3.11794e-16	0.379015	0.95	0.796	6.38896e-12	0	PPA1
CFB	3.67194e-16	0.398798	0.752	0.43	7.52417e-12	0	CFB
SSR2	3.81251e-16	0.380944	0.877	0.618	7.81221e-12	0	SSR2
COG5	3.98475e-16	0.467082	0.924	0.769	8.16516e-12	0	COG5
SMAGP	4.02393e-16	0.301766	0.745	0.451	8.24543e-12	0	SMAGP
PHACTR2	4.38846e-16	0.4874	0.954	0.808	8.99239e-12	0	PHACTR2
MFSD4A	4.47655e-16	0.310239	0.636	0.334	9.17289e-12	0	MFSD4A
DIAPH1	4.49309e-16	0.519858	0.844	0.661	9.20679e-12	0	DIAPH1
PCSK6	4.62209e-16	0.286594	0.411	0.149	9.47113e-12	0	PCSK6
RIPK2	4.69536e-16	0.541289	0.672	0.41	9.62126e-12	0	RIPK2
PLS1	5.82666e-16	0.324657	0.874	0.643	1.19394e-11	0	PLS1
RHEB	5.85929e-16	0.416902	0.93	0.78	1.20063e-11	0	RHEB
CD63	5.98338e-16	0.394828	0.993	0.918	1.22605e-11	0	CD63
SCNN1A	6.39319e-16	0.303221	0.914	0.632	1.31003e-11	0	SCNN1A
PSCA	6.75648e-16	0.481524	0.977	0.73	1.38447e-11	0	PSCA
SWAP70	7.38468e-16	0.499343	0.894	0.753	1.5132e-11	0	SWAP70
DOCK4	8.45058e-16	0.434214	0.798	0.568	1.73161e-11	0	DOCK4
TSPAN3	9.19668e-16	0.311042	0.964	0.899	1.88449e-11	0	TSPAN3
FGF13	1.15948e-15	0.530196	0.5	0.222	2.37588e-11	0	FGF13
STARD10	1.17604e-15	0.306413	0.775	0.517	2.40982e-11	0	STARD10
ANTXR1	1.261e-15	0.529353	0.755	0.526	2.58391e-11	0	ANTXR1
UBAP1	1.29792e-15	0.50392	0.891	0.705	2.65956e-11	0	UBAP1
FAM49B	1.31395e-15	0.464567	0.954	0.78	2.69242e-11	0	FAM49B
DAP	1.35993e-15	0.348903	0.692	0.432	2.78663e-11	0	DAP
PTGES	1.3903e-15	0.252072	0.623	0.309	2.84886e-11	0	PTGES
FAAH2	1.42885e-15	0.55339	0.874	0.675	2.92786e-11	0	FAAH2
CCNL1	1.68677e-15	0.374085	0.944	0.76	3.45635e-11	0	CCNL1
PLEKHG1	1.70756e-15	0.839487	0.844	0.629	3.49897e-11	0	PLEKHG1
EPB41L5	1.77058e-15	0.375766	0.709	0.435	3.62809e-11	0	EPB41L5
RABGAP1	1.83168e-15	0.370254	0.897	0.728	3.7533e-11	0	RABGAP1
KHDRBS3	2.15152e-15	0.33045	0.368	0.124	4.40868e-11	0	KHDRBS3
TMPO	2.15598e-15	0.269895	0.725	0.469	4.41783e-11	0	TMPO
ME3	2.35307e-15	0.337707	0.603	0.316	4.82168e-11	0	ME3
GCHFR	2.46724e-15	0.34877	0.719	0.43	5.05563e-11	0	GCHFR
DTX4	2.88268e-15	0.337056	0.705	0.419	5.90689e-11	0	DTX4
GLRX	2.90595e-15	0.4038	0.901	0.661	5.95458e-11	0	GLRX
NR3C2	2.93557e-15	0.641205	0.752	0.49	6.01528e-11	0	NR3C2
RGS17	3.4258e-15	0.336696	0.54	0.261	7.0198e-11	0	RGS17
NPC1	3.49706e-15	0.441949	0.805	0.533	7.16582e-11	0	NPC1
NTN1	3.67682e-15	0.352593	0.907	0.613	7.53417e-11	0	NTN1
ARFGEF3	4.15002e-15	0.418053	0.904	0.686	8.5038e-11	0	ARFGEF3
ECE1	4.20909e-15	0.319968	0.818	0.565	8.62484e-11	0	ECE1
HLA-DPA1	4.23635e-15	0.480773	0.526	0.259	8.6807e-11	0	HLA-DPA1
CLIC6	4.38108e-15	0.350768	0.874	0.579	8.97727e-11	0	CLIC6
TACC2	4.78674e-15	0.568846	0.96	0.847	9.80851e-11	0	TACC2
ARHGEF38	5.06032e-15	0.344579	0.901	0.579	1.03691e-10	0	ARHGEF38
SLC40A1	5.1873e-15	0.346105	0.788	0.551	1.06293e-10	0	SLC40A1
ADGRF1	5.71678e-15	0.454896	0.967	0.78	1.17143e-10	0	ADGRF1
TNFAIP3	5.87296e-15	0.45996	0.851	0.604	1.20343e-10	0	TNFAIP3
RPS12	6.87362e-15	0.429333	0.997	0.941	1.40847e-10	0	RPS12
PLS3	6.87806e-15	0.579423	0.944	0.778	1.40938e-10	0	PLS3
GCH1	7.33015e-15	0.305458	0.533	0.272	1.50202e-10	0	GCH1
ASAH1	7.53638e-15	0.321429	0.964	0.805	1.54428e-10	0	ASAH1
CNN3	7.77083e-15	0.317889	0.877	0.645	1.59232e-10	0	CNN3
RPL10	8.27215e-15	0.35537	0.997	0.961	1.69505e-10	0	RPL10
MUC4	8.85708e-15	0.489459	0.98	0.746	1.8149e-10	0	MUC4
EPS8L1	9.0229e-15	0.254302	0.543	0.27	1.84888e-10	0	EPS8L1
USP54	1.0255e-14	0.525542	0.844	0.636	2.10134e-10	0	USP54
PLCB4	1.07824e-14	0.427088	0.907	0.657	2.20943e-10	0	PLCB4
MIA3	1.1191e-14	0.329368	0.801	0.604	2.29314e-10	0	MIA3
RAB32	1.38781e-14	0.355509	0.772	0.481	2.84377e-10	0	RAB32
SPECC1	1.5322e-14	0.427732	0.854	0.65	3.13963e-10	0	SPECC1
TPT1	2.2542e-14	0.375457	0.993	0.961	4.61909e-10	0	TPT1
FUT2	2.4454e-14	0.311584	0.728	0.414	5.01087e-10	0	FUT2
RASSF9	2.58026e-14	0.360253	0.831	0.627	5.28721e-10	0	RASSF9
URB1	2.988e-14	0.338485	0.795	0.563	6.12271e-10	0	URB1
ARHGEF3	3.64708e-14	0.390567	0.894	0.654	7.47322e-10	0	ARHGEF3
CAMK1D	3.73971e-14	0.457167	0.964	0.833	7.66303e-10	0	CAMK1D
NBPF14	4.06879e-14	0.256357	0.49	0.238	8.33735e-10	0	NBPF14
CHD3	4.86232e-14	0.324396	0.705	0.439	9.96338e-10	0	CHD3
HMGCR	5.00494e-14	0.303292	0.662	0.41	1.02556e-09	0	HMGCR
HERPUD1	5.21159e-14	0.435056	0.887	0.698	1.06791e-09	0	HERPUD1
TXNDC11	5.43354e-14	0.497059	0.656	0.432	1.11339e-09	0	TXNDC11
BIRC3	5.52874e-14	0.365071	0.775	0.515	1.13289e-09	0	BIRC3
CCNG1	7.40511e-14	0.288981	0.735	0.467	1.51738e-09	0	CCNG1
ATF4	8.07347e-14	0.348973	0.831	0.609	1.65434e-09	0	ATF4
SDR16C5	8.86427e-14	0.292044	0.785	0.538	1.81638e-09	0	SDR16C5
CREB3L2	9.27002e-14	0.297148	0.825	0.57	1.89952e-09	0	CREB3L2
NSF	9.4511e-14	0.274877	0.791	0.561	1.93663e-09	0	NSF
PDE8A	9.61318e-14	0.352058	0.732	0.478	1.96984e-09	0	PDE8A
FUT3	1.0091e-13	0.308467	0.523	0.275	2.06774e-09	0	FUT3
B4GALT4	1.02543e-13	0.418323	0.887	0.677	2.10121e-09	0	B4GALT4
SGMS1	1.1247e-13	0.374384	0.868	0.648	2.30463e-09	0	SGMS1
PCMTD1	1.1616e-13	0.314712	0.957	0.815	2.38024e-09	0	PCMTD1
NDRG2	1.24124e-13	0.265008	0.639	0.357	2.54342e-09	0	NDRG2
SYTL4	1.26334e-13	0.291754	0.613	0.339	2.58871e-09	0	SYTL4
SH3PXD2B	1.42514e-13	0.294734	0.672	0.398	2.92024e-09	0	SH3PXD2B
PDIA3	1.43437e-13	0.394606	0.98	0.854	2.93917e-09	0	PDIA3
ACSL3	1.57252e-13	0.393245	0.96	0.87	3.22225e-09	0	ACSL3
SLC35C1	1.59856e-13	0.263565	0.566	0.307	3.2756e-09	0	SLC35C1
ALCAM	1.66159e-13	0.461211	0.993	0.938	3.40477e-09	0	ALCAM
TST	1.73954e-13	0.333872	0.818	0.595	3.56449e-09	0	TST
FBXO34	1.80315e-13	0.294157	0.95	0.815	3.69484e-09	0	FBXO34
TUBB2A	1.88571e-13	0.3375	0.785	0.551	3.864e-09	0	TUBB2A
ARHGAP42	1.96522e-13	0.630526	0.924	0.815	4.02693e-09	0	ARHGAP42
WWTR1	2.14664e-13	0.744101	0.921	0.803	4.39869e-09	0	WWTR1
ERN2	2.43465e-13	0.340637	0.858	0.586	4.98884e-09	0	ERN2
MBP	2.46477e-13	0.446846	0.924	0.808	5.05055e-09	0	MBP
TMEM205	2.52482e-13	0.254102	0.752	0.501	5.1736e-09	0	TMEM205
RHOB	2.84647e-13	0.283689	0.689	0.446	5.8327e-09	0	RHOB
NOS1AP	2.91203e-13	0.319566	0.702	0.453	5.96705e-09	0	NOS1AP
TACSTD2	2.91205e-13	0.363149	0.974	0.892	5.96708e-09	0	TACSTD2
ALDH2	2.94409e-13	0.339228	0.871	0.7	6.03274e-09	0	ALDH2
BZW1	3.24073e-13	0.352324	0.954	0.851	6.64058e-09	0	BZW1
PRKCB	3.3723e-13	0.315572	0.351	0.126	6.91018e-09	0	PRKCB
RASA2	3.5212e-13	0.491422	0.844	0.686	7.21529e-09	0	RASA2
MAP3K8	3.95397e-13	0.358844	0.96	0.764	8.10207e-09	0	MAP3K8
LIMK2	4.33525e-13	0.403836	0.927	0.792	8.88337e-09	0	LIMK2
ELL2	4.89073e-13	0.448992	0.904	0.73	1.00216e-08	0	ELL2
DPYD	5.44215e-13	0.528279	0.94	0.824	1.11515e-08	0	DPYD
SUSD4	5.66334e-13	0.380341	0.626	0.364	1.16047e-08	0	SUSD4
CXCL5	6.36253e-13	1.44047	0.275	0.085	1.30375e-08	0	CXCL5
TOP1	6.61449e-13	0.456731	0.97	0.865	1.35538e-08	0	TOP1
ANKRD10	6.7337e-13	0.314061	0.834	0.634	1.3798e-08	0	ANKRD10
BCL10	8.85426e-13	0.338083	0.844	0.652	1.81433e-08	0	BCL10
SH3RF1	9.09179e-13	0.499544	0.901	0.794	1.863e-08	0	SH3RF1
STT3B	1.04593e-12	0.345894	0.844	0.664	2.14322e-08	0	STT3B
RNF145	1.0534e-12	0.304676	0.921	0.757	2.15852e-08	0	RNF145
BACH2	1.05972e-12	0.558099	0.52	0.272	2.17148e-08	0	BACH2
GCNT2	1.26256e-12	0.485844	0.848	0.68	2.58711e-08	0	GCNT2
EPCAM	1.51977e-12	0.284286	0.944	0.677	3.11416e-08	0	EPCAM
SERP1	1.54313e-12	0.361681	0.954	0.849	3.16203e-08	0	SERP1
CCNO	1.63858e-12	0.327932	0.543	0.293	3.35761e-08	0	CCNO
LMAN2	1.78969e-12	0.288149	0.911	0.755	3.66725e-08	0	LMAN2
SHROOM3	1.85781e-12	0.620671	0.904	0.723	3.80683e-08	0	SHROOM3
CTNNA1	1.91828e-12	0.372701	0.974	0.92	3.93074e-08	0	CTNNA1
RAB27B	2.1854e-12	0.400299	0.818	0.65	4.47809e-08	0	RAB27B
TP53BP2	2.30499e-12	0.316855	0.768	0.572	4.72317e-08	0	TP53BP2
BCL2A1	2.58445e-12	0.271967	0.467	0.217	5.29579e-08	0	BCL2A1
RPS27L	2.7434e-12	0.318942	0.967	0.847	5.62151e-08	0	RPS27L
GDF15	3.17124e-12	0.484455	0.937	0.799	6.49818e-08	0	GDF15
FOSB	3.3047e-12	0.353447	0.702	0.451	6.77166e-08	0	FOSB
NEBL	3.98374e-12	0.40566	0.954	0.746	8.16309e-08	0	NEBL
CHD2	4.4864e-12	0.396401	0.94	0.796	9.19308e-08	0	CHD2
TMSB10	4.6352e-12	0.354169	0.993	0.952	9.498e-08	0	TMSB10
DENND1B	5.07161e-12	0.274162	0.745	0.54	1.03922e-07	0	DENND1B
SELENOS	6.38336e-12	0.307037	0.907	0.723	1.30801e-07	0	SELENOS
STK3	6.68864e-12	0.357391	0.93	0.787	1.37057e-07	0	STK3
MKL2	6.72218e-12	0.475674	0.864	0.693	1.37744e-07	0	MKL2
KMO	7.45252e-12	0.355785	0.394	0.176	1.5271e-07	0	KMO
RAB6A	7.47953e-12	0.416063	0.877	0.755	1.53263e-07	0	RAB6A
SREBF2	7.59761e-12	0.320629	0.838	0.673	1.55683e-07	0	SREBF2
RNASET2	1.02541e-11	0.281466	0.715	0.492	2.10117e-07	0	RNASET2
KIAA0319L	1.1962e-11	0.372651	0.791	0.618	2.45114e-07	0	KIAA0319L
PSEN1	1.20508e-11	0.34153	0.834	0.666	2.46933e-07	0	PSEN1
CST3	1.24849e-11	0.303824	0.98	0.876	2.55827e-07	0	CST3
VAMP5	1.25802e-11	0.315659	0.682	0.449	2.5778e-07	0	VAMP5
ABRACL	1.28816e-11	0.261829	0.914	0.739	2.63956e-07	0	ABRACL
IL33	1.31603e-11	0.319954	0.358	0.165	2.69667e-07	0	IL33
FRMD4A	1.44098e-11	0.527795	0.394	0.19	2.95271e-07	0	FRMD4A
CFL2	1.46732e-11	0.265087	0.702	0.435	3.00668e-07	0	CFL2
LARGE1	1.49753e-11	0.345695	0.699	0.449	3.06858e-07	0	LARGE1
MYO5C	1.53664e-11	0.269135	0.904	0.622	3.14872e-07	0	MYO5C
ST14	1.63879e-11	0.380507	0.897	0.762	3.35804e-07	0	ST14
MAP3K5	1.63952e-11	0.404054	0.93	0.792	3.35953e-07	0	MAP3K5
ARL5B	1.70377e-11	0.281252	0.864	0.604	3.49119e-07	0	ARL5B
NR4A3	1.82813e-11	0.653838	0.526	0.297	3.74603e-07	0	NR4A3
GBP2	2.3847e-11	0.261331	0.705	0.492	4.88649e-07	0	GBP2
GPD2	2.5144e-11	0.314564	0.722	0.494	5.15227e-07	0	GPD2
GPR160	2.62526e-11	0.261206	0.497	0.254	5.37942e-07	0	GPR160
GSPT1	2.67556e-11	0.310674	0.944	0.808	5.48248e-07	0	GSPT1
RAB27A	2.8525e-11	0.353489	0.672	0.478	5.84506e-07	0	RAB27A
VPS37B	2.86981e-11	0.31484	0.921	0.771	5.88053e-07	0	VPS37B
TNFSF15	2.89516e-11	0.354466	0.371	0.16	5.93247e-07	0	TNFSF15
PDIA6	3.2667e-11	0.304917	0.947	0.794	6.69379e-07	0	PDIA6
EPHA4	3.63713e-11	0.42281	0.781	0.556	7.45285e-07	0	EPHA4
REEP3	3.76299e-11	0.299658	0.93	0.746	7.71074e-07	0	REEP3
CALR	3.87501e-11	0.307686	0.947	0.789	7.94028e-07	0	CALR
RELB	3.88381e-11	0.292853	0.55	0.332	7.95831e-07	0	RELB
NR2F6	3.92778e-11	0.297079	0.801	0.629	8.04842e-07	0	NR2F6
SCIN	3.99627e-11	0.358759	0.722	0.49	8.18876e-07	0	SCIN
IBTK	4.14046e-11	0.438865	0.791	0.634	8.48421e-07	0	IBTK
ETV6	4.15619e-11	0.360916	0.967	0.867	8.51645e-07	0	ETV6
STX12	4.58746e-11	0.437145	0.808	0.661	9.40017e-07	0	STX12
CCNC	4.9791e-11	0.26057	0.815	0.636	1.02027e-06	0	CCNC
ERGIC1	4.98536e-11	0.285766	0.613	0.394	1.02155e-06	0	ERGIC1
AP000311.1	5.23154e-11	0.283641	0.51	0.286	1.072e-06	0	AP000311.1
SLC44A3	5.43879e-11	0.292938	0.646	0.382	1.11446e-06	0	SLC44A3
CPD	5.5569e-11	0.293581	0.937	0.771	1.13866e-06	0	CPD
PSME4	5.72868e-11	0.496425	0.924	0.785	1.17386e-06	0	PSME4
SNX9	6.22844e-11	0.460377	0.858	0.705	1.27627e-06	0	SNX9
ACER3	6.33261e-11	0.345691	0.632	0.389	1.29761e-06	0	ACER3
SORL1	6.46852e-11	0.250307	0.811	0.54	1.32546e-06	0	SORL1
GALNT12	6.66651e-11	0.306563	0.712	0.485	1.36603e-06	0	GALNT12
ADAM10	7.69191e-11	0.329795	0.921	0.751	1.57615e-06	0	ADAM10
KIAA1551	7.93412e-11	0.421539	0.838	0.65	1.62578e-06	0	KIAA1551
FNBP4	8.60494e-11	0.328884	0.891	0.735	1.76324e-06	0	FNBP4
LMTK2	8.85575e-11	0.318837	0.781	0.579	1.81463e-06	0	LMTK2
TMEM181	9.68864e-11	0.317321	0.778	0.609	1.9853e-06	0	TMEM181
TRIB1	9.73319e-11	0.285375	0.725	0.508	1.99443e-06	0	TRIB1
SMS	1.01656e-10	0.431855	0.848	0.689	2.08303e-06	0	SMS
CHMP1B	1.17513e-10	0.26756	0.861	0.65	2.40796e-06	0	CHMP1B
RPS6KB1	1.24249e-10	0.303442	0.606	0.435	2.54598e-06	0	RPS6KB1
GAN	1.29371e-10	0.747772	0.768	0.618	2.65095e-06	0	GAN
ARMCX3	1.34811e-10	0.252825	0.732	0.519	2.76241e-06	0	ARMCX3
NUP98	1.49403e-10	0.342226	0.791	0.652	3.06141e-06	0	NUP98
TET2	1.58418e-10	0.335173	0.904	0.767	3.24614e-06	0	TET2
ARCN1	1.60918e-10	0.250748	0.831	0.643	3.29736e-06	0	ARCN1
FGFR2	1.6167e-10	0.275831	0.695	0.455	3.31279e-06	0	FGFR2
ABHD5	1.64771e-10	0.326478	0.762	0.572	3.37631e-06	0	ABHD5
STS	1.66093e-10	0.509762	0.646	0.453	3.40342e-06	0	STS
TSTA3	2.04525e-10	0.279619	0.715	0.535	4.19093e-06	0	TSTA3
PICALM	2.16826e-10	0.515803	0.921	0.824	4.44298e-06	0	PICALM
KMT2C	2.21476e-10	0.342266	0.93	0.844	4.53826e-06	0	KMT2C
ZC3H12C	2.30022e-10	0.5317	0.715	0.526	4.71339e-06	0	ZC3H12C
DNAJC3	2.44093e-10	0.260021	0.95	0.865	5.0017e-06	0	DNAJC3
ADIRF	2.57695e-10	0.328501	0.563	0.336	5.28043e-06	0	ADIRF
CD2AP	2.61032e-10	0.262178	0.904	0.771	5.3488e-06	0	CD2AP
TFCP2L1	2.63451e-10	0.361003	0.483	0.252	5.39837e-06	0	TFCP2L1
KLF5	2.84673e-10	0.305181	0.97	0.815	5.83324e-06	0	KLF5
STK24	2.87871e-10	0.368454	0.967	0.865	5.89876e-06	0	STK24
PPM1B	3.07178e-10	0.276253	0.646	0.432	6.29439e-06	0	PPM1B
PKP4	3.28211e-10	0.32929	0.921	0.805	6.72537e-06	0	PKP4
USP53	3.49779e-10	0.265906	0.825	0.638	7.16733e-06	0	USP53
DOPEY1	3.65871e-10	0.437915	0.801	0.689	7.49707e-06	0	DOPEY1
RPS6KA3	3.70306e-10	0.387957	0.781	0.581	7.58793e-06	0	RPS6KA3
RASSF3	3.73972e-10	0.268572	0.583	0.35	7.66307e-06	0	RASSF3
ARHGAP29	3.86771e-10	0.309041	0.712	0.506	7.92533e-06	0	ARHGAP29
JUND	3.97886e-10	0.286305	0.884	0.735	8.15307e-06	0	JUND
SEC24D	4.06761e-10	0.393505	0.669	0.462	8.33495e-06	0	SEC24D
RBMS2	4.06978e-10	0.341624	0.709	0.517	8.33938e-06	0	RBMS2
HLA-B	4.53821e-10	0.359635	0.99	0.922	9.29924e-06	0	HLA-B
GOLGA3	5.39959e-10	0.273583	0.768	0.593	1.10643e-05	0	GOLGA3
TTC19	5.76278e-10	0.272469	0.894	0.723	1.18085e-05	0	TTC19
MAML3	5.91118e-10	0.376246	0.844	0.712	1.21126e-05	0	MAML3
RPL18	6.08704e-10	0.311619	0.99	0.913	1.2473e-05	0	RPL18
PRDM1	6.2465e-10	0.287495	0.54	0.309	1.27997e-05	0	PRDM1
GADD45B	7.01296e-10	0.28049	0.868	0.616	1.43703e-05	0	GADD45B
LARP1B	7.20133e-10	0.255843	0.626	0.421	1.47562e-05	0	LARP1B
SRGAP1	9.29164e-10	0.335368	0.917	0.81	1.90395e-05	0	SRGAP1
HOOK3	9.67552e-10	0.292828	0.858	0.664	1.98261e-05	0	HOOK3
YPEL2	1.31376e-09	0.41306	0.669	0.462	2.69202e-05	0	YPEL2
HIPK2	1.4218e-09	0.319205	0.874	0.783	2.9134e-05	0	HIPK2
GLUL	1.48441e-09	0.345663	0.98	0.872	3.04171e-05	0	GLUL
FOSL2	1.53284e-09	0.285404	0.725	0.526	3.14094e-05	0	FOSL2
DUSP16	1.69584e-09	0.300281	0.672	0.481	3.47495e-05	0	DUSP16
ANO10	1.84286e-09	0.2565	0.702	0.487	3.77621e-05	0	ANO10
RNF19A	1.86753e-09	0.370134	0.954	0.856	3.82676e-05	0	RNF19A
ECHS1	1.97632e-09	0.263102	0.884	0.744	4.04967e-05	0	ECHS1
FBXL17	2.05338e-09	0.362145	0.907	0.748	4.20758e-05	0	FBXL17
TPRG1	2.45754e-09	0.276554	0.401	0.208	5.03575e-05	0	TPRG1
MUC16	2.80388e-09	0.252023	0.97	0.682	5.74543e-05	0	MUC16
TMEM45B	2.91298e-09	0.347231	0.884	0.604	5.96899e-05	0	TMEM45B
HLA-C	3.14698e-09	0.310676	0.987	0.881	6.44847e-05	0	HLA-C
AGTPBP1	3.21468e-09	0.427667	0.662	0.485	6.5872e-05	0	AGTPBP1
NECTIN2	3.29792e-09	0.278024	0.745	0.558	6.75777e-05	0	NECTIN2
SMARCC1	3.31804e-09	0.265779	0.924	0.739	6.799e-05	0	SMARCC1
GALNT3	4.18443e-09	0.31586	0.851	0.691	8.57432e-05	0	GALNT3
EHD4	4.31805e-09	0.270224	0.858	0.732	8.84811e-05	0	EHD4
LNX1	4.43334e-09	0.374886	0.672	0.49	9.08437e-05	0	LNX1
SRPK1	4.6833e-09	0.272549	0.868	0.737	9.59655e-05	0	SRPK1
IFITM3	5.36362e-09	0.34742	0.97	0.858	0.000109906	0	IFITM3
KDELR1	6.38009e-09	0.260928	0.917	0.76	0.000130734	0	KDELR1
SCAPER	6.67997e-09	0.289095	0.815	0.625	0.000136879	0	SCAPER
SPCS2	6.94407e-09	0.267402	0.954	0.812	0.000142291	0	SPCS2
HSPA5	7.16339e-09	0.303987	0.95	0.876	0.000146785	0	HSPA5
CAMK2D	7.78825e-09	0.304956	0.891	0.755	0.000159589	0	CAMK2D
NFIB	8.82191e-09	0.379228	0.841	0.714	0.00018077	0	NFIB
KRT18	9.97071e-09	0.289114	0.97	0.915	0.00020431	0	KRT18
WSB1	1.01825e-08	0.362528	0.894	0.794	0.00020865	0	WSB1
SUCO	1.1613e-08	0.262774	0.732	0.577	0.000237962	0	SUCO
TMCO3	1.1819e-08	0.270008	0.719	0.568	0.000242183	0	TMCO3
SDK1	1.18272e-08	0.607596	0.589	0.407	0.00024235	0	SDK1
TRIM16	1.19749e-08	0.257153	0.689	0.492	0.000245378	0	TRIM16
FRK	1.20232e-08	0.266393	0.874	0.723	0.000246367	0	FRK
ACTR3	1.30158e-08	0.253126	0.957	0.876	0.000266706	0	ACTR3
XPO6	1.39304e-08	0.281803	0.699	0.501	0.000285448	0	XPO6
ZBTB38	1.5127e-08	0.285152	0.861	0.719	0.000309967	0	ZBTB38
SRD5A3	1.66155e-08	0.327799	0.881	0.732	0.000340468	0	SRD5A3
EPS8	1.80624e-08	0.339083	0.937	0.842	0.000370117	0	EPS8
FAM35A	2.02527e-08	0.295921	0.709	0.513	0.000414998	0	FAM35A
MYO6	2.28715e-08	0.33766	0.954	0.863	0.00046866	0	MYO6
UBAP2	2.36732e-08	0.30353	0.811	0.659	0.000485087	0	UBAP2
COMMD10	2.46326e-08	0.277446	0.818	0.643	0.000504747	0	COMMD10
DAPP1	2.4924e-08	0.340082	0.894	0.771	0.000510718	0	DAPP1
DENND3	2.63679e-08	0.31221	0.666	0.465	0.000540304	0	DENND3
JUN	3.64495e-08	0.28325	0.97	0.886	0.000746886	0	JUN
TRA2A	3.73808e-08	0.270527	0.891	0.757	0.000765971	0	TRA2A
OXSR1	4.58394e-08	0.324438	0.811	0.636	0.000939295	0	OXSR1
TMTC2	4.6839e-08	0.323285	0.884	0.773	0.000959779	0	TMTC2
TMPRSS4	5.05861e-08	0.300449	0.954	0.824	0.00103656	0	TMPRSS4
SMYD3	5.41634e-08	0.353415	0.934	0.815	0.00110986	0	SMYD3
TMEM2	6.647e-08	0.293465	0.722	0.54	0.00136204	0	TMEM2
WWOX	6.8006e-08	0.424348	0.901	0.796	0.00139351	0	WWOX
PELI2	7.7737e-08	0.370695	0.606	0.435	0.00159291	0	PELI2
BICDL1	8.6804e-08	0.326417	0.589	0.391	0.0017787	0	BICDL1
ZHX2	9.68802e-08	0.294812	0.599	0.428	0.00198517	0	ZHX2
CYP4X1	1.09966e-07	0.252454	0.732	0.545	0.00225331	0	CYP4X1
TRPS1	1.22921e-07	0.309178	0.858	0.725	0.00251878	0	TRPS1
ASPH	1.23124e-07	0.250912	0.96	0.828	0.00252293	0	ASPH
NFKB1	1.24528e-07	0.328491	0.897	0.741	0.0025517	0	NFKB1
TES	1.54465e-07	0.25315	0.884	0.744	0.00316513	0	TES
MANF	1.61044e-07	0.260148	0.768	0.618	0.00329996	0	MANF
NT5C2	2.23013e-07	0.252625	0.954	0.838	0.00456975	0	NT5C2
FOS	2.30477e-07	0.426611	0.93	0.835	0.0047227	0	FOS
STRN	2.44951e-07	0.283913	0.765	0.638	0.00501928	0	STRN
ANKRD13A	2.62117e-07	0.255835	0.778	0.62	0.00537104	0	ANKRD13A
TNFRSF10B	2.66347e-07	0.287625	0.815	0.625	0.00545772	0	TNFRSF10B
BTG2	2.78181e-07	0.378859	0.937	0.858	0.0057002	0	BTG2
COBL	3.44729e-07	0.494705	0.735	0.62	0.00706383	0	COBL
SPIDR	4.59343e-07	0.281185	0.96	0.87	0.00941239	0	SPIDR
MARCH3	5.14111e-07	0.374952	0.579	0.41	0.0105347	0	MARCH3
ACACA	5.57047e-07	0.306266	0.821	0.682	0.0114144	0	ACACA
EPB41L4A	6.22483e-07	0.313473	0.934	0.819	0.0127553	0	EPB41L4A
PPP2R2A	6.942e-07	0.251811	0.858	0.794	0.0142249	0	PPP2R2A
MAP7	8.82445e-07	0.25459	0.897	0.776	0.0180822	0	MAP7
DNAJC10	9.51653e-07	0.305452	0.834	0.7	0.0195003	0	DNAJC10
VPS13D	1.14753e-06	0.273942	0.944	0.801	0.0235141	0	VPS13D
PITPNC1	1.36512e-06	0.286797	0.785	0.641	0.0279726	0	PITPNC1
C15orf48	1.36813e-06	0.253942	0.54	0.352	0.0280343	0	C15orf48
ITSN1	1.52338e-06	0.29844	0.765	0.62	0.0312157	0	ITSN1
RASGEF1B	1.60179e-06	0.290897	0.791	0.664	0.0328222	0	RASGEF1B
SCEL	2.31725e-06	0.283644	0.474	0.293	0.0474827	0	SCEL
S100A9	7.5608e-45	2.25726	0.969	0.691	1.54928e-40	1	S100A9
IGFBP3	1.28864e-38	1.68986	0.908	0.483	2.64055e-34	1	IGFBP3
GMNN	2.03527e-36	1.07426	0.877	0.458	4.17048e-32	1	GMNN
EDIL3	2.71042e-35	0.871835	0.638	0.175	5.55393e-31	1	EDIL3
SERPINB3	9.4983e-35	2.06365	0.908	0.59	1.9463e-30	1	SERPINB3
BAG1	3.69547e-34	0.757217	0.994	0.847	7.57238e-30	1	BAG1
BHLHE40	1.96685e-29	0.915588	0.951	0.731	4.03027e-25	1	BHLHE40
KRT13	3.40912e-29	2.57552	0.411	0.075	6.98563e-25	1	KRT13
NCCRP1	5.87742e-29	0.46899	0.613	0.193	1.20434e-24	1	NCCRP1
ID1	4.47688e-27	0.957364	0.963	0.896	9.17357e-23	1	ID1
ALOX5	6.74842e-27	0.456258	0.485	0.116	1.38282e-22	1	ALOX5
PLAUR	1.04626e-25	1.08465	0.607	0.231	2.14388e-21	1	PLAUR
NCOA4	1.66213e-25	0.806526	0.926	0.703	3.40588e-21	1	NCOA4
SDC1	2.85127e-24	0.665121	0.902	0.637	5.84254e-20	1	SDC1
DHRS91	3.88067e-24	0.754816	0.982	0.832	7.95188e-20	1	DHRS9
PIP	5.421e-24	0.791072	0.436	0.115	1.11082e-19	1	PIP
IL1RN	6.2504e-24	1.05526	0.791	0.399	1.28077e-19	1	IL1RN
VTCN1	1.59562e-23	0.721938	0.859	0.552	3.26958e-19	1	VTCN1
AKR1C11	1.67922e-23	0.803033	0.951	0.67	3.44088e-19	1	AKR1C1
ASAH11	2.46818e-23	0.679772	0.963	0.844	5.05754e-19	1	ASAH1
ABCA12	5.3786e-23	0.914996	0.577	0.22	1.10213e-18	1	ABCA12
RHOBTB3	7.78227e-23	0.717802	0.908	0.684	1.59467e-18	1	RHOBTB3
FAM83A1	1.06652e-22	0.583259	0.761	0.387	2.18541e-18	1	FAM83A
EPAS11	1.56177e-22	0.804458	0.963	0.703	3.20022e-18	1	EPAS1
AKR1C2	1.83821e-22	0.791255	0.945	0.708	3.76667e-18	1	AKR1C2
ZG16B1	3.75585e-22	0.989831	0.914	0.627	7.69611e-18	1	ZG16B
GPRC5A1	7.68756e-22	0.848419	0.969	0.717	1.57526e-17	1	GPRC5A
F31	2.34535e-21	0.878713	0.975	0.792	4.80585e-17	1	F3
CRABP2	2.52823e-21	0.66402	0.65	0.314	5.18061e-17	1	CRABP2
PLK2	1.22507e-20	0.853891	0.945	0.7	2.51029e-16	1	PLK2
RAB10	1.83273e-20	0.873081	0.975	0.906	3.75544e-16	1	RAB10
RPS19	5.18938e-20	0.519334	0.994	0.95	1.06336e-15	1	RPS19
C9orf16	6.25236e-20	0.521008	0.957	0.747	1.28117e-15	1	C9orf16
ALDH1A3	8.01857e-20	0.902121	0.951	0.731	1.64309e-15	1	ALDH1A3
UBC	8.65203e-20	0.52001	1	0.972	1.77289e-15	1	UBC
CLDN4	1.10075e-19	0.693115	0.975	0.809	2.25555e-15	1	CLDN4
TNFSF101	1.1445e-19	0.754283	0.969	0.866	2.34519e-15	1	TNFSF10
CYP4X11	1.7522e-19	0.542025	0.89	0.545	3.59043e-15	1	CYP4X1
MGST11	2.05491e-19	0.647978	0.994	0.899	4.21071e-15	1	MGST1
GDF151	2.858e-19	0.970585	0.945	0.83	5.85633e-15	1	GDF15
TXNIP	4.45684e-19	0.786755	0.951	0.868	9.13251e-15	1	TXNIP
INSR1	4.79284e-19	0.627729	0.939	0.712	9.82101e-15	1	INSR
EREG	5.02211e-19	0.938195	0.791	0.491	1.02908e-14	1	EREG
SEMA5A	7.21806e-19	0.449786	0.638	0.281	1.47905e-14	1	SEMA5A
ARPC5	1.00231e-18	0.527312	0.969	0.835	2.05383e-14	1	ARPC5
KRT191	1.40634e-18	0.595986	1	0.977	2.88172e-14	1	KRT19
S100A8	1.83749e-18	1.03063	0.387	0.108	3.7652e-14	1	S100A8
SERPINB1	2.01274e-18	0.773548	0.945	0.83	4.1243e-14	1	SERPINB1
B4GALT51	2.46026e-18	0.662249	0.957	0.747	5.04132e-14	1	B4GALT5
RAP2B	5.69652e-18	0.60193	0.853	0.583	1.16727e-13	1	RAP2B
CNGA1	8.10972e-18	0.329271	0.46	0.158	1.66176e-13	1	CNGA1
SULT1E1	8.74935e-18	0.353542	0.399	0.115	1.79283e-13	1	SULT1E1
FLNB	9.46227e-18	0.48467	0.877	0.569	1.93891e-13	1	FLNB
PTGS2	1.33428e-17	0.914743	0.62	0.299	2.73408e-13	1	PTGS2
PLEKHA2	1.33562e-17	0.657048	0.718	0.446	2.73682e-13	1	PLEKHA2
OXSR11	1.55085e-17	0.710014	0.883	0.658	3.17785e-13	1	OXSR1
IVL	1.57213e-17	0.882778	0.374	0.104	3.22145e-13	1	IVL
TACSTD21	1.64809e-17	0.56277	0.994	0.906	3.3771e-13	1	TACSTD2
SLC44A2	1.96829e-17	0.426879	0.736	0.411	4.03322e-13	1	SLC44A2
DSG2	3.6772e-17	0.630067	0.908	0.752	7.53496e-13	1	DSG2
EMP1	3.8109e-17	0.880563	0.675	0.385	7.80892e-13	1	EMP1
CDKN1A	4.19718e-17	0.730273	0.926	0.759	8.60044e-13	1	CDKN1A
HPGD1	4.76077e-17	0.847063	0.951	0.627	9.75529e-13	1	HPGD
KLF51	9.43332e-17	0.479591	0.963	0.854	1.93298e-12	1	KLF5
SQSTM1	9.47906e-17	0.668404	0.975	0.915	1.94235e-12	1	SQSTM1
DUSP51	9.65712e-17	0.609168	0.951	0.674	1.97884e-12	1	DUSP5
KLF31	1.1481e-16	0.542315	0.969	0.818	2.35258e-12	1	KLF3
PTP4A21	1.26411e-16	0.508368	0.982	0.839	2.59028e-12	1	PTP4A2
RAB25	1.42816e-16	0.486581	0.939	0.778	2.92644e-12	1	RAB25
OLFM4	2.70164e-16	2.15111	0.252	0.045	5.53594e-12	1	OLFM4
MPP7	2.70978e-16	0.479577	0.926	0.741	5.55261e-12	1	MPP7
C11orf96	3.23852e-16	0.340997	0.325	0.087	6.63606e-12	1	C11orf96
MYEOV1	3.28416e-16	0.741823	0.687	0.351	6.72957e-12	1	MYEOV
GRN	3.75047e-16	0.412632	0.933	0.67	7.68509e-12	1	GRN
PHACTR3	3.92525e-16	0.626063	0.466	0.175	8.04323e-12	1	PHACTR3
ITPKC	4.27388e-16	0.88083	0.877	0.71	8.75761e-12	1	ITPKC
NDRG1	7.08559e-16	0.561097	0.564	0.262	1.45191e-11	1	NDRG1
SDCBP2	7.22493e-16	0.399913	0.712	0.42	1.48046e-11	1	SDCBP2
RPL181	8.36965e-16	0.452137	0.988	0.932	1.71502e-11	1	RPL18
ZNHIT61	1.01214e-15	0.506208	0.908	0.609	2.07397e-11	1	ZNHIT6
CEACAM1	1.46073e-15	0.482478	0.546	0.267	2.99319e-11	1	CEACAM1
PTGES1	1.52033e-15	0.391174	0.675	0.37	3.11532e-11	1	PTGES
GLUL1	1.72696e-15	0.570062	0.982	0.898	3.53871e-11	1	GLUL
HEBP2	1.88145e-15	0.440348	0.988	0.887	3.85528e-11	1	HEBP2
LAMA4	2.04616e-15	0.418087	0.644	0.326	4.1928e-11	1	LAMA4
NTN11	2.66967e-15	0.76935	0.883	0.691	5.47042e-11	1	NTN1
FAM84A	2.96001e-15	0.423326	0.706	0.429	6.06535e-11	1	FAM84A
CSTB	3.26376e-15	0.510508	1	0.964	6.68778e-11	1	CSTB
ZFP36L1	3.52067e-15	0.547812	0.975	0.839	7.2142e-11	1	ZFP36L1
RPLP0	6.37642e-15	0.492984	0.994	0.96	1.30659e-10	1	RPLP0
GFOD1	6.93985e-15	0.571	0.761	0.509	1.42204e-10	1	GFOD1
CDKN2B	7.0693e-15	0.634297	0.871	0.608	1.44857e-10	1	CDKN2B
TMEM45A1	9.16215e-15	0.669736	0.92	0.576	1.87742e-10	1	TMEM45A
SERPINB4	9.65559e-15	1.264	0.38	0.127	1.97853e-10	1	SERPINB4
CTSB	1.05437e-14	0.331336	0.975	0.891	2.1605e-10	1	CTSB
CAMK1D1	1.17535e-14	0.59055	0.969	0.863	2.40841e-10	1	CAMK1D
MXD1	1.48154e-14	0.50059	0.798	0.533	3.03583e-10	1	MXD1
PRSS3	1.71474e-14	0.324824	0.393	0.135	3.51368e-10	1	PRSS3
DAPK2	2.42728e-14	0.479049	0.528	0.234	4.97375e-10	1	DAPK2
MBOAT2	2.52068e-14	0.571467	0.896	0.726	5.16514e-10	1	MBOAT2
BID	2.76939e-14	0.463877	0.902	0.677	5.67475e-10	1	BID
FYB1	3.6549e-14	0.260999	0.675	0.335	7.48925e-10	1	FYB1
IFNGR11	4.19396e-14	0.523687	0.988	0.859	8.59384e-10	1	IFNGR1
PPP1R15A	4.49031e-14	0.681951	0.933	0.823	9.2011e-10	1	PPP1R15A
RPL8	5.124e-14	0.420471	0.975	0.944	1.04996e-09	1	RPL8
SPTSSA	6.16364e-14	0.508269	0.607	0.344	1.26299e-09	1	SPTSSA
ASPH1	6.59194e-14	0.482161	0.982	0.854	1.35075e-09	1	ASPH
TGFB2	6.66862e-14	0.617298	0.822	0.488	1.36647e-09	1	TGFB2
FBLN1	7.49632e-14	0.475676	0.693	0.403	1.53607e-09	1	FBLN1
SGK1	8.66746e-14	0.621308	0.859	0.675	1.77605e-09	1	SGK1
RHOV1	9.96967e-14	0.392678	0.81	0.505	2.04288e-09	1	RHOV
ZNF431	1.01216e-13	0.343135	0.828	0.557	2.07401e-09	1	ZNF431
RPL15	1.02454e-13	0.370569	0.982	0.943	2.09938e-09	1	RPL15
MUC20	1.19165e-13	0.522088	0.933	0.745	2.4418e-09	1	MUC20
LITAF	1.23048e-13	0.423085	0.957	0.88	2.52139e-09	1	LITAF
CCDC6	1.27892e-13	0.492018	0.883	0.726	2.62063e-09	1	CCDC6
RPL14	1.2861e-13	0.42072	0.988	0.951	2.63536e-09	1	RPL14
GLTP	1.31199e-13	0.335634	0.834	0.597	2.68839e-09	1	GLTP
SCEL1	1.41619e-13	0.50635	0.595	0.302	2.90191e-09	1	SCEL
RPS16	1.48319e-13	0.378621	0.988	0.941	3.03921e-09	1	RPS16
MPZL2	1.65599e-13	0.43056	0.896	0.693	3.3933e-09	1	MPZL2
GLRX1	1.67863e-13	0.548323	0.902	0.719	3.43968e-09	1	GLRX
PARD6B	1.95593e-13	0.494445	0.847	0.62	4.0079e-09	1	PARD6B
RPL30	1.96918e-13	0.401084	0.975	0.943	4.03505e-09	1	RPL30
IRAK2	2.06251e-13	0.486285	0.552	0.267	4.2263e-09	1	IRAK2
SLC16A71	2.31491e-13	0.398594	0.804	0.484	4.74347e-09	1	SLC16A7
CXCL171	2.32651e-13	0.655969	0.975	0.727	4.76725e-09	1	CXCL17
CERS3	2.70018e-13	0.282215	0.417	0.156	5.53294e-09	1	CERS3
SPINK5	3.28969e-13	1.10742	0.663	0.418	6.7409e-09	1	SPINK5
RCC2	3.31495e-13	0.308101	0.767	0.505	6.79266e-09	1	RCC2
KRT71	3.46531e-13	0.464964	0.963	0.729	7.10077e-09	1	KRT7
BTG1	3.65278e-13	0.443205	0.963	0.826	7.48492e-09	1	BTG1
RPL24	3.79933e-13	0.354462	1	0.95	7.7852e-09	1	RPL24
PHLDA2	4.2476e-13	0.399063	0.871	0.595	8.70375e-09	1	PHLDA2
PICALM1	4.38585e-13	0.556889	0.963	0.835	8.98705e-09	1	PICALM
NFKBIA	5.34429e-13	0.676582	0.908	0.71	1.0951e-08	1	NFKBIA
TMPRSS41	5.45077e-13	0.529995	0.969	0.851	1.11692e-08	1	TMPRSS4
LDHA	5.81552e-13	0.466927	0.939	0.675	1.19166e-08	1	LDHA
IER5	6.07278e-13	0.421047	0.718	0.47	1.24437e-08	1	IER5
IER2	6.80738e-13	0.524305	0.963	0.877	1.3949e-08	1	IER2
CLINT11	7.42934e-13	0.443775	1	0.91	1.52235e-08	1	CLINT1
CPD1	7.84603e-13	0.581213	0.933	0.812	1.60773e-08	1	CPD
MYH141	7.99973e-13	0.564346	0.939	0.752	1.63923e-08	1	MYH14
TFPI	9.23726e-13	0.288821	0.742	0.467	1.89281e-08	1	TFPI
LGALS3	1.14259e-12	0.386994	0.994	0.967	2.34128e-08	1	LGALS3
TMPRSS11D	1.26659e-12	0.466011	0.54	0.267	2.59538e-08	1	TMPRSS11D
GAPDH	1.30616e-12	0.385215	0.988	0.922	2.67645e-08	1	GAPDH
PHF20L1	1.46765e-12	0.391236	0.945	0.755	3.00737e-08	1	PHF20L1
LRRC8A	1.54383e-12	0.423685	0.748	0.493	3.16347e-08	1	LRRC8A
CMYA5	1.98736e-12	0.520738	0.81	0.557	4.0723e-08	1	CMYA5
FAM129B	2.04685e-12	0.41401	0.644	0.38	4.19419e-08	1	FAM129B
SET	2.07231e-12	0.423921	0.945	0.816	4.24637e-08	1	SET
GSTA4	2.08464e-12	0.356241	0.607	0.359	4.27165e-08	1	GSTA4
RPL21	2.10376e-12	0.318641	0.982	0.936	4.31082e-08	1	RPL21
TMSB4X	2.15337e-12	0.43626	0.994	0.951	4.41247e-08	1	TMSB4X
EGR1	2.36052e-12	0.507329	0.951	0.828	4.83694e-08	1	EGR1
PPA11	2.687e-12	0.400802	0.982	0.825	5.50593e-08	1	PPA1
RPL23A	2.75547e-12	0.365013	0.982	0.943	5.64624e-08	1	RPL23A
FAM43A	2.7641e-12	0.25811	0.35	0.123	5.66392e-08	1	FAM43A
PTTG1IP	3.16371e-12	0.414281	0.982	0.903	6.48276e-08	1	PTTG1IP
GM2A	4.00311e-12	0.26112	0.773	0.486	8.20276e-08	1	GM2A
ALDOA	4.37199e-12	0.36731	0.969	0.875	8.95865e-08	1	ALDOA
EFCAB14	4.53755e-12	0.456523	0.89	0.771	9.29789e-08	1	EFCAB14
HES4	4.63534e-12	0.36713	0.791	0.552	9.49828e-08	1	HES4
FAM3C	4.68422e-12	0.351216	0.982	0.835	9.59844e-08	1	FAM3C
C19orf33	6.05505e-12	0.435559	0.92	0.771	1.24074e-07	1	C19orf33
PSCA1	6.09113e-12	0.6309	0.951	0.797	1.24813e-07	1	PSCA
B3GALT5	7.40355e-12	0.37504	0.583	0.306	1.51706e-07	1	B3GALT5
SH3BGRL	7.48126e-12	0.357125	0.975	0.818	1.53298e-07	1	SH3BGRL
PNRC1	7.70727e-12	0.427401	0.969	0.806	1.5793e-07	1	PNRC1
RPS15A	7.80636e-12	0.379049	0.982	0.936	1.5996e-07	1	RPS15A
FTL	7.87339e-12	0.588789	0.982	0.96	1.61334e-07	1	FTL
PROM2	8.30968e-12	0.274249	0.656	0.382	1.70274e-07	1	PROM2
EPHA2	8.76766e-12	0.430787	0.84	0.668	1.79658e-07	1	EPHA2
GCNT31	9.97458e-12	0.381054	0.687	0.387	2.04389e-07	1	GCNT3
S100P1	1.17097e-11	0.606802	0.975	0.788	2.39944e-07	1	S100P
BZW11	1.25662e-11	0.391965	0.975	0.87	2.57494e-07	1	BZW1
ATP6V0E1	1.46316e-11	0.343703	0.982	0.905	2.99815e-07	1	ATP6V0E1
CASP4	1.46379e-11	0.357014	0.926	0.795	2.99945e-07	1	CASP4
ERRFI11	1.55943e-11	0.516897	0.939	0.764	3.19543e-07	1	ERRFI1
ST3GAL5	1.74748e-11	0.298605	0.497	0.255	3.58077e-07	1	ST3GAL5
ELOB	2.22346e-11	0.446776	0.975	0.896	4.55609e-07	1	ELOB
RPS27L1	2.30136e-11	0.474922	0.957	0.878	4.71571e-07	1	RPS27L
NSA2	2.4267e-11	0.345601	0.963	0.825	4.97255e-07	1	NSA2
MDK1	2.45691e-11	0.536674	0.975	0.743	5.03445e-07	1	MDK
RAB9A	2.79934e-11	0.355618	0.877	0.693	5.73614e-07	1	RAB9A
AVPI1	2.92229e-11	0.337278	0.589	0.319	5.98807e-07	1	AVPI1
LIF	2.97209e-11	0.52002	0.552	0.295	6.0901e-07	1	LIF
PON2	2.99584e-11	0.434544	0.92	0.786	6.13878e-07	1	PON2
MYOF	4.47621e-11	0.496509	0.969	0.885	9.17221e-07	1	MYOF
B4GALT41	4.5325e-11	0.428099	0.92	0.719	9.28754e-07	1	B4GALT4
CAV2	4.8793e-11	0.265399	0.847	0.562	9.99816e-07	1	CAV2
CCND3	4.93258e-11	0.42561	0.822	0.597	1.01073e-06	1	CCND3
KIAA15511	5.77464e-11	0.437529	0.84	0.694	1.18328e-06	1	KIAA1551
HS3ST11	5.84404e-11	0.482469	0.859	0.653	1.1975e-06	1	HS3ST1
LY96	6.39516e-11	0.259012	0.509	0.257	1.31043e-06	1	LY96
CD631	6.60195e-11	0.406672	0.988	0.938	1.35281e-06	1	CD63
RPS18	6.60679e-11	0.405155	0.988	0.96	1.3538e-06	1	RPS18
PLA2G4A	7.08533e-11	0.408719	0.626	0.398	1.45185e-06	1	PLA2G4A
ASS1	7.15479e-11	0.330934	0.626	0.365	1.46609e-06	1	ASS1
RPL7A	7.60678e-11	0.361828	1	0.951	1.55871e-06	1	RPL7A
NCOA3	7.81495e-11	0.461049	0.896	0.755	1.60136e-06	1	NCOA3
FGFR3	7.86138e-11	0.257685	0.546	0.293	1.61087e-06	1	FGFR3
RPLP2	8.10299e-11	0.336469	0.982	0.939	1.66038e-06	1	RPLP2
RPS3	8.16438e-11	0.400902	0.994	0.941	1.67296e-06	1	RPS3
SCCPDH	9.38986e-11	0.35819	0.89	0.726	1.92408e-06	1	SCCPDH
PABPC1	9.5044e-11	0.428142	0.963	0.885	1.94755e-06	1	PABPC1
VAMP8	9.56862e-11	0.367399	0.988	0.925	1.96071e-06	1	VAMP8
ZFP36	9.71699e-11	0.479232	0.951	0.844	1.99111e-06	1	ZFP36
LUZP2	1.03774e-10	0.349573	0.344	0.135	2.12643e-06	1	LUZP2
MAP3K81	1.06062e-10	0.471745	0.939	0.818	2.17331e-06	1	MAP3K8
HOOK31	1.14034e-10	0.419079	0.902	0.698	2.33668e-06	1	HOOK3
RPS14	1.2394e-10	0.330251	0.988	0.953	2.53965e-06	1	RPS14
MT-CO3	1.25043e-10	0.272787	0.982	0.936	2.56227e-06	1	MT-CO3
MPST	1.29325e-10	0.290916	0.816	0.578	2.64999e-06	1	MPST
ATP1B1	1.40046e-10	0.374743	0.982	0.92	2.86968e-06	1	ATP1B1
CFB1	1.49925e-10	0.394987	0.748	0.509	3.07211e-06	1	CFB
ALDH1A2	1.60703e-10	0.371405	0.448	0.22	3.29297e-06	1	ALDH1A2
DCLK1	1.81943e-10	0.315504	0.417	0.186	3.7282e-06	1	DCLK1
ATP6V1G1	1.8569e-10	0.337403	0.969	0.91	3.80497e-06	1	ATP6V1G1
FREM2	1.887e-10	0.259211	0.331	0.125	3.86664e-06	1	FREM2
PI31	2.05138e-10	0.740004	0.712	0.408	4.20349e-06	1	PI3
PPARG	2.11524e-10	0.310456	0.515	0.271	4.33433e-06	1	PPARG
RPS121	2.14994e-10	0.405427	0.994	0.955	4.40543e-06	1	RPS12
SLC25A6	2.37008e-10	0.353347	0.951	0.814	4.85653e-06	1	SLC25A6
ZMAT3	2.5072e-10	0.416336	0.785	0.573	5.13751e-06	1	ZMAT3
PLPP2	2.54334e-10	0.321851	0.902	0.684	5.21156e-06	1	PLPP2
ST3GAL1	2.60864e-10	0.342669	0.638	0.375	5.34537e-06	1	ST3GAL1
MRPS34	2.64919e-10	0.284333	0.896	0.696	5.42845e-06	1	MRPS34
MYD88	2.65722e-10	0.287315	0.595	0.375	5.44491e-06	1	MYD88
LDLRAP1	3.63852e-10	0.290277	0.62	0.372	7.45569e-06	1	LDLRAP1
NACA	3.91143e-10	0.345554	0.988	0.943	8.0149e-06	1	NACA
RPS17	3.97428e-10	0.349322	0.982	0.925	8.14369e-06	1	RPS17
TMEM2051	3.98243e-10	0.338926	0.791	0.55	8.16039e-06	1	TMEM205
KRT10	4.01495e-10	0.37816	0.951	0.851	8.22704e-06	1	KRT10
BTG21	4.0319e-10	0.509747	0.957	0.872	8.26176e-06	1	BTG2
S100A4	4.11118e-10	0.840437	0.847	0.667	8.42422e-06	1	S100A4
PLLP	4.13723e-10	0.320864	0.644	0.41	8.47761e-06	1	PLLP
HSPB1	4.2507e-10	0.341178	0.982	0.877	8.7101e-06	1	HSPB1
TMEM106B	4.28381e-10	0.412316	0.81	0.625	8.77795e-06	1	TMEM106B
PRAG1	4.55049e-10	0.3424	0.632	0.408	9.32441e-06	1	PRAG1
ARL5B1	4.72677e-10	0.503086	0.828	0.677	9.68563e-06	1	ARL5B
BIRC31	4.73733e-10	0.56263	0.798	0.571	9.70726e-06	1	BIRC3
RPL23	4.8343e-10	0.339459	0.975	0.931	9.90597e-06	1	RPL23
PLIN2	5.45755e-10	0.337482	0.472	0.255	1.11831e-05	1	PLIN2
RPL35	5.51117e-10	0.391542	0.982	0.889	1.12929e-05	1	RPL35
GPCPD11	5.52962e-10	0.409295	0.975	0.792	1.13307e-05	1	GPCPD1
LY6E1	5.93756e-10	0.453275	0.957	0.767	1.21667e-05	1	LY6E
DHCR241	6.01421e-10	0.37185	0.939	0.783	1.23237e-05	1	DHCR24
ARHGEF31	6.07766e-10	0.401524	0.883	0.715	1.24537e-05	1	ARHGEF3
ETS1	6.57425e-10	0.390744	0.546	0.316	1.34713e-05	1	ETS1
SYNGR21	6.64623e-10	0.290763	0.834	0.609	1.36188e-05	1	SYNGR2
CXCL161	6.73093e-10	0.285103	0.822	0.576	1.37924e-05	1	CXCL16
WNT4	7.15254e-10	0.423129	0.65	0.413	1.46563e-05	1	WNT4
TPCN1	7.34966e-10	0.320954	0.773	0.564	1.50602e-05	1	TPCN1
GPX1	7.44585e-10	0.394511	0.975	0.905	1.52573e-05	1	GPX1
HES1	7.80252e-10	0.655221	0.896	0.823	1.59881e-05	1	HES1
TPD52L1	8.02796e-10	0.311067	0.859	0.656	1.64501e-05	1	TPD52L1
SMAGP1	8.0407e-10	0.326339	0.742	0.523	1.64762e-05	1	SMAGP
SGPP2	8.13278e-10	0.52941	0.834	0.667	1.66649e-05	1	SGPP2
ARL8B	8.22561e-10	0.355947	0.822	0.634	1.68551e-05	1	ARL8B
CHMP4B	8.48462e-10	0.354206	0.89	0.747	1.73858e-05	1	CHMP4B
EEF1A1	8.92396e-10	0.326829	0.994	0.974	1.82861e-05	1	EEF1A1
ABHD51	9.28157e-10	0.265318	0.822	0.601	1.90189e-05	1	ABHD5
CD551	9.54736e-10	0.478317	0.982	0.875	1.95635e-05	1	CD55
REEP31	9.55228e-10	0.327619	0.926	0.792	1.95736e-05	1	REEP3
ARAP2	1.02098e-09	0.43342	0.902	0.759	2.09209e-05	1	ARAP2
KYNU1	1.03685e-09	0.486959	0.945	0.733	2.12462e-05	1	KYNU
RIPK4	1.04495e-09	0.326351	0.613	0.413	2.14122e-05	1	RIPK4
RPL27A	1.07084e-09	0.32527	0.994	0.97	2.19426e-05	1	RPL27A
WDR83OS	1.07796e-09	0.292019	0.963	0.821	2.20885e-05	1	WDR83OS
CTSD	1.14999e-09	0.375819	0.969	0.861	2.35645e-05	1	CTSD
RNF391	1.36641e-09	0.508933	0.595	0.344	2.79992e-05	1	RNF39
RPS21	1.46145e-09	0.381669	0.994	0.906	2.99466e-05	1	RPS21
HIST1H2AC	1.46871e-09	0.372294	0.798	0.639	3.00953e-05	1	HIST1H2AC
SERINC2	1.49066e-09	0.274709	0.859	0.663	3.0545e-05	1	SERINC2
SDR16C51	1.50316e-09	0.30496	0.798	0.594	3.08013e-05	1	SDR16C5
RALBP1	1.55077e-09	0.287734	0.933	0.776	3.17769e-05	1	RALBP1
NIPAL1	1.83183e-09	0.261833	0.485	0.266	3.7536e-05	1	NIPAL1
YWHAB	1.93451e-09	0.310611	0.975	0.891	3.964e-05	1	YWHAB
ABLIM11	2.07029e-09	0.404896	0.969	0.889	4.24224e-05	1	ABLIM1
TPI1	2.12534e-09	0.312997	0.957	0.818	4.35504e-05	1	TPI1
MAL21	2.16607e-09	0.367966	0.963	0.828	4.4385e-05	1	MAL2
NCOA71	2.30007e-09	0.436319	0.994	0.932	4.71307e-05	1	NCOA7
CSDE1	2.30446e-09	0.310346	0.988	0.891	4.72207e-05	1	CSDE1
SLC6A141	2.42296e-09	0.366381	0.939	0.62	4.96489e-05	1	SLC6A14
RPL5	2.46731e-09	0.287801	0.975	0.951	5.05576e-05	1	RPL5
APOL1	2.5968e-09	0.378163	0.742	0.562	5.3211e-05	1	APOL1
VPS4B	2.76733e-09	0.388197	0.92	0.828	5.67054e-05	1	VPS4B
RASSF31	2.89247e-09	0.475679	0.62	0.396	5.92695e-05	1	RASSF3
LRP10	2.89366e-09	0.330522	0.963	0.823	5.9294e-05	1	LRP10
SPRR1B	2.92787e-09	0.773547	0.313	0.122	5.99949e-05	1	SPRR1B
RPS29	2.9342e-09	0.380873	0.975	0.891	6.01247e-05	1	RPS29
RND3	3.04863e-09	0.357783	0.988	0.896	6.24694e-05	1	RND3
DDIT4	3.08163e-09	0.477095	0.663	0.441	6.31457e-05	1	DDIT4
CAMTA1	3.35079e-09	0.32118	0.902	0.766	6.86611e-05	1	CAMTA1
SLC39A6	3.3929e-09	0.262299	0.798	0.627	6.95239e-05	1	SLC39A6
RPL13	3.39547e-09	0.298122	0.994	0.974	6.95767e-05	1	RPL13
RPL26	3.41538e-09	0.318734	0.994	0.941	6.99846e-05	1	RPL26
SLC9A3R1	3.50344e-09	0.275008	0.883	0.7	7.17889e-05	1	SLC9A3R1
BCAS2	3.55302e-09	0.363943	0.853	0.707	7.28049e-05	1	BCAS2
LSR	3.5775e-09	0.321128	0.509	0.278	7.33066e-05	1	LSR
MCL1	3.79197e-09	0.352225	0.926	0.783	7.77012e-05	1	MCL1
ANP32B	4.26833e-09	0.32112	0.92	0.741	8.74624e-05	1	ANP32B
MAT2A	4.73667e-09	0.262073	0.761	0.519	9.70591e-05	1	MAT2A
CHPT11	4.76249e-09	0.309926	0.816	0.547	9.75882e-05	1	CHPT1
KLF61	5.21842e-09	0.395134	0.975	0.934	0.000106931	1	KLF6
ELF3	5.66669e-09	0.334924	0.994	0.903	0.000116116	1	ELF3
CLEC2B	5.75714e-09	0.400052	0.736	0.523	0.00011797	1	CLEC2B
SLC38A1	5.92977e-09	0.326252	0.939	0.698	0.000121507	1	SLC38A1
STARD101	6.33773e-09	0.331092	0.779	0.578	0.000129866	1	STARD10
DNAJC21	6.57483e-09	0.273889	0.914	0.715	0.000134725	1	DNAJC21
TMEM1651	6.95438e-09	0.366981	0.982	0.911	0.000142502	1	TMEM165
HMOX1	7.10216e-09	0.280415	0.264	0.095	0.00014553	1	HMOX1
BICDL11	7.1878e-09	0.269969	0.632	0.427	0.000147285	1	BICDL1
IRF2BP2	7.18924e-09	0.322142	0.902	0.743	0.000147315	1	IRF2BP2
KRAS1	7.35869e-09	0.306689	0.939	0.776	0.000150787	1	KRAS
RACK1	7.38772e-09	0.348458	0.982	0.932	0.000151382	1	RACK1
RPL6	7.55872e-09	0.251399	0.994	0.948	0.000154886	1	RPL6
FBXO9	7.78498e-09	0.279113	0.779	0.576	0.000159522	1	FBXO9
MPRIP	7.81091e-09	0.340683	0.724	0.573	0.000160053	1	MPRIP
RPL13A	8.00107e-09	0.392839	0.994	0.95	0.00016395	1	RPL13A
ALDH21	8.12555e-09	0.299613	0.896	0.734	0.000166501	1	ALDH2
TPT11	8.49565e-09	0.325424	0.994	0.969	0.000174084	1	TPT1
RPL37	8.80068e-09	0.379828	0.982	0.924	0.000180335	1	RPL37
MBIP	9.17158e-09	0.254798	0.528	0.312	0.000187935	1	MBIP
ATP5D	9.21841e-09	0.264955	0.951	0.83	0.000188894	1	ATP5D
RPL19	9.36045e-09	0.290089	0.994	0.964	0.000191805	1	RPL19
VILL	9.38964e-09	0.268958	0.718	0.472	0.000192403	1	VILL
RNF24	9.40672e-09	0.307172	0.564	0.359	0.000192753	1	RNF24
TJP2	1.01994e-08	0.46096	0.926	0.819	0.000208996	1	TJP2
NCK1	1.06413e-08	0.301136	0.877	0.755	0.00021805	1	NCK1
SRSF5	1.06565e-08	0.251011	0.969	0.92	0.000218362	1	SRSF5
CDC42SE1	1.0731e-08	0.275774	0.681	0.493	0.000219889	1	CDC42SE1
DTX41	1.1559e-08	0.318067	0.699	0.49	0.000236855	1	DTX4
COX14	1.16506e-08	0.285635	0.945	0.799	0.000238732	1	COX14
MCTP1	1.27875e-08	0.39754	0.834	0.641	0.000262028	1	MCTP1
AP2M1	1.27986e-08	0.276362	0.926	0.757	0.000262256	1	AP2M1
UQCRH	1.32637e-08	0.318921	0.975	0.866	0.000271787	1	UQCRH
PITPNC11	1.3375e-08	0.339202	0.828	0.663	0.000274068	1	PITPNC1
TMEM30A	1.36071e-08	0.294009	0.933	0.79	0.000278824	1	TMEM30A
TAX1BP3	1.39764e-08	0.294701	0.767	0.531	0.000286391	1	TAX1BP3
TST1	1.40317e-08	0.255425	0.853	0.639	0.000287523	1	TST
HOOK2	1.44706e-08	0.250747	0.822	0.648	0.000296518	1	HOOK2
PPP1R14B	1.56297e-08	0.34382	0.926	0.733	0.000320268	1	PPP1R14B
TOP11	1.6169e-08	0.295998	0.969	0.891	0.000331319	1	TOP1
INAVA	1.61774e-08	0.27154	0.767	0.601	0.000331491	1	INAVA
KRT23	1.6762e-08	0.437742	0.963	0.878	0.000343471	1	KRT23
RPL27	1.70282e-08	0.268902	0.975	0.924	0.000348924	1	RPL27
DEFB11	1.78325e-08	0.356093	0.669	0.385	0.000365406	1	DEFB1
AFF11	2.05122e-08	0.526954	0.945	0.856	0.000420316	1	AFF1
LURAP1L1	2.14547e-08	0.360031	0.859	0.592	0.000439628	1	LURAP1L
RPS28	2.28812e-08	0.381058	0.994	0.925	0.000468859	1	RPS28
ST141	2.29015e-08	0.327491	0.933	0.785	0.000469274	1	ST14
RPL4	2.29607e-08	0.283706	0.969	0.901	0.000470487	1	RPL4
ADGRG6	2.32315e-08	0.258418	0.344	0.148	0.000476038	1	ADGRG6
RPS9	2.33421e-08	0.293448	0.982	0.906	0.000478302	1	RPS9
SPINT11	2.36977e-08	0.308439	0.828	0.609	0.00048559	1	SPINT1
NFKBIZ1	2.55879e-08	0.407359	0.933	0.774	0.000524321	1	NFKBIZ
PPM1L1	2.60997e-08	0.35198	0.883	0.698	0.000534809	1	PPM1L
CXADR	2.64743e-08	0.337754	0.877	0.762	0.000542485	1	CXADR
WNK21	2.71948e-08	0.382153	0.767	0.491	0.000557249	1	WNK2
CEACAM61	2.82916e-08	0.553619	0.724	0.469	0.000579724	1	CEACAM6
MAFF1	2.97082e-08	0.354493	0.853	0.682	0.000608751	1	MAFF
AMOTL2	2.99805e-08	0.317514	0.595	0.378	0.000614331	1	AMOTL2
RPS13	3.3267e-08	0.273205	0.975	0.948	0.000681675	1	RPS13
RPL18A	3.36931e-08	0.310378	0.988	0.941	0.000690405	1	RPL18A
FUT21	3.65955e-08	0.266058	0.718	0.493	0.000749877	1	FUT2
CCNL11	3.73342e-08	0.423727	0.926	0.809	0.000765016	1	CCNL1
EIF3E	3.83017e-08	0.314839	0.957	0.844	0.000784841	1	EIF3E
MARCKSL11	3.97019e-08	0.365354	0.902	0.595	0.000813533	1	MARCKSL1
TRIP10	4.04808e-08	0.250341	0.472	0.274	0.000829493	1	TRIP10
PLAU	4.09424e-08	0.445956	0.54	0.318	0.000838951	1	PLAU
ABCA1	4.12428e-08	0.394349	0.521	0.295	0.000845106	1	ABCA1
RPS20	4.15946e-08	0.316346	0.975	0.922	0.000852315	1	RPS20
ERMP1	4.31007e-08	0.334246	0.638	0.507	0.000883176	1	ERMP1
NTN41	4.79439e-08	0.403355	0.969	0.859	0.000982419	1	NTN4
JAK1	4.85891e-08	0.28526	0.945	0.884	0.000995638	1	JAK1
CHMP3	4.95337e-08	0.25278	0.877	0.731	0.00101499	1	CHMP3
SUSD41	5.02024e-08	0.260198	0.663	0.417	0.0010287	1	SUSD4
METRNL	5.12001e-08	0.254464	0.448	0.243	0.00104914	1	METRNL
HSD17B2	5.25789e-08	0.336206	0.405	0.208	0.0010774	1	HSD17B2
PLSCR1	5.83527e-08	0.357935	0.969	0.894	0.00119571	1	PLSCR1
IL20RB	5.87458e-08	0.258639	0.558	0.337	0.00120376	1	IL20RB
A4GALT	6.00011e-08	0.264697	0.736	0.564	0.00122948	1	A4GALT
EFNA1	6.18419e-08	0.372294	0.675	0.474	0.0012672	1	EFNA1
WASF2	6.28692e-08	0.302749	0.969	0.849	0.00128825	1	WASF2
FNIP2	6.29278e-08	0.394413	0.718	0.554	0.00128945	1	FNIP2
EEF1D	6.5252e-08	0.28575	0.969	0.887	0.00133708	1	EEF1D
STK241	6.60486e-08	0.371781	0.963	0.891	0.0013534	1	STK24
FOSB1	6.65531e-08	0.266705	0.718	0.507	0.00136374	1	FOSB
CCND1	6.69173e-08	0.298652	0.853	0.648	0.0013712	1	CCND1
ARHGEF37	6.85385e-08	0.335394	0.767	0.602	0.00140442	1	ARHGEF37
ID2	6.92782e-08	0.294363	0.552	0.352	0.00141958	1	ID2
EEF1B2	6.94219e-08	0.31087	0.988	0.92	0.00142252	1	EEF1B2
ATP6V1F	7.44982e-08	0.300511	0.926	0.812	0.00152654	1	ATP6V1F
TTC9	7.63471e-08	0.442006	0.791	0.606	0.00156443	1	TTC9
FOS1	7.71841e-08	0.477078	0.963	0.849	0.00158158	1	FOS
TMEM178B1	7.77903e-08	0.416933	0.804	0.616	0.001594	1	TMEM178B
PPP1CA	7.96336e-08	0.274992	0.828	0.634	0.00163177	1	PPP1CA
S100A16	8.0221e-08	0.285923	0.914	0.637	0.00164381	1	S100A16
RPS23	8.04283e-08	0.301773	0.988	0.948	0.00164806	1	RPS23
MPG	8.42521e-08	0.25203	0.773	0.582	0.00172641	1	MPG
ERO1A1	8.63161e-08	0.365143	0.89	0.727	0.0017687	1	ERO1A
GADD45B1	9.7244e-08	0.422931	0.828	0.688	0.00199263	1	GADD45B
CHMP1B1	1.00193e-07	0.250771	0.865	0.7	0.00205306	1	CHMP1B
BTG3	1.06235e-07	0.270322	0.73	0.524	0.00217685	1	BTG3
RPS25	1.07468e-07	0.278085	0.988	0.932	0.00220213	1	RPS25
RPL22	1.12368e-07	0.307462	0.988	0.924	0.00230253	1	RPL22
TMOD3	1.1679e-07	0.291115	0.963	0.872	0.00239314	1	TMOD3
SLC20A2	1.18888e-07	0.370114	0.951	0.861	0.00243614	1	SLC20A2
RPS24	1.19461e-07	0.272361	0.988	0.967	0.00244788	1	RPS24
COX5B	1.20263e-07	0.317358	0.975	0.873	0.00246431	1	COX5B
SEMA3A	1.24202e-07	0.402233	0.798	0.642	0.00254503	1	SEMA3A
YY1	1.2479e-07	0.305366	0.865	0.747	0.00255708	1	YY1
ADAM101	1.33093e-07	0.419352	0.92	0.792	0.00272721	1	ADAM10
EML4	1.41069e-07	0.433804	0.871	0.731	0.00289064	1	EML4
TRIM38	1.45816e-07	0.26753	0.822	0.649	0.00298792	1	TRIM38
CHP1	1.51204e-07	0.254819	0.853	0.714	0.00309832	1	CHP1
ACTG1	1.61986e-07	0.250474	0.994	0.974	0.00331927	1	ACTG1
RPS10	1.65253e-07	0.294034	0.982	0.915	0.0033862	1	RPS10
MUC11	1.66046e-07	0.357487	0.939	0.804	0.00340245	1	MUC1
PRDM11	1.69062e-07	0.359041	0.552	0.361	0.00346426	1	PRDM1
KIF13B1	1.73349e-07	0.360249	0.92	0.757	0.0035521	1	KIF13B
RPL9	1.75034e-07	0.277475	0.988	0.944	0.00358662	1	RPL9
ID3	1.81958e-07	0.41933	0.785	0.635	0.00372851	1	ID3
AFAP1	1.86403e-07	0.348697	0.656	0.486	0.00381958	1	AFAP1
LIMA1	1.91597e-07	0.271117	0.975	0.878	0.003926	1	LIMA1
LMO41	2.04e-07	0.300618	0.712	0.524	0.00418017	1	LMO4
RPL37A	2.04837e-07	0.339226	0.994	0.924	0.00419732	1	RPL37A
IER31	2.13619e-07	0.387086	0.883	0.682	0.00437727	1	IER3
COBLL1	2.17017e-07	0.457158	0.81	0.658	0.0044469	1	COBLL1
SCNN1A1	2.22229e-07	0.313427	0.853	0.717	0.0045537	1	SCNN1A
CSTA	2.25442e-07	0.385354	0.644	0.453	0.00461954	1	CSTA
CCNI	2.32877e-07	0.309213	0.969	0.826	0.00477188	1	CCNI
C31	2.37443e-07	0.41708	0.945	0.767	0.00486544	1	C3
ZCCHC6	2.38434e-07	0.277598	0.877	0.738	0.00488576	1	ZCCHC6
UGCG1	2.46768e-07	0.261414	0.963	0.847	0.00505653	1	UGCG
C20orf24	2.60626e-07	0.255282	0.828	0.681	0.00534049	1	C20orf24
ZNF83	2.86002e-07	0.286575	0.65	0.512	0.00586047	1	ZNF83
SLC12A6	2.96807e-07	0.293062	0.65	0.464	0.00608187	1	SLC12A6
RPS3A	3.36914e-07	0.280957	1	0.955	0.0069037	1	RPS3A
LIPH1	3.40482e-07	0.27062	0.939	0.745	0.00697682	1	LIPH
NUFIP2	3.51518e-07	0.285871	0.828	0.74	0.00720296	1	NUFIP2
ADIRF1	3.69121e-07	0.346212	0.589	0.384	0.00756366	1	ADIRF
DHRS3	3.81927e-07	0.272808	0.969	0.868	0.00782607	1	DHRS3
LY6D	4.06342e-07	1.04372	0.411	0.234	0.00832636	1	LY6D
IFI16	4.6336e-07	0.264983	0.982	0.872	0.00949471	1	IFI16
SLC15A21	4.83726e-07	0.298411	0.847	0.689	0.00991204	1	SLC15A2
SNX6	5.04567e-07	0.303353	0.963	0.878	0.0103391	1	SNX6
RNF149	5.06159e-07	0.326659	0.755	0.602	0.0103717	1	RNF149
FAM160A1	5.10046e-07	0.377119	0.791	0.639	0.0104513	1	FAM160A1
RORA	5.39978e-07	0.395223	0.601	0.443	0.0110647	1	RORA
FOXN31	5.44165e-07	0.382918	0.963	0.842	0.0111505	1	FOXN3
PTCHD4	5.47622e-07	0.351698	0.577	0.378	0.0112213	1	PTCHD4
WNT5B	6.86198e-07	0.281573	0.423	0.241	0.0140609	1	WNT5B
ROBO1	7.16132e-07	0.258423	0.669	0.444	0.0146743	1	ROBO1
TRIB11	7.32416e-07	0.254496	0.767	0.549	0.0150079	1	TRIB1
GMDS1	7.47495e-07	0.308972	0.969	0.885	0.0153169	1	GMDS
ATP8B11	7.75999e-07	0.428988	0.945	0.842	0.015901	1	ATP8B1
PLS31	7.79979e-07	0.287402	0.969	0.811	0.0159826	1	PLS3
GNAI3	8.25841e-07	0.299082	0.871	0.738	0.0169223	1	GNAI3
RPS2	8.42123e-07	0.294713	0.982	0.957	0.0172559	1	RPS2
PPL	8.86547e-07	0.321358	0.742	0.59	0.0181662	1	PPL
TIAM1	9.30694e-07	0.266254	0.571	0.408	0.0190709	1	TIAM1
STAP2	1.14067e-06	0.295626	0.613	0.439	0.0233736	1	STAP2
ATF6	1.14104e-06	0.307474	0.828	0.674	0.023381	1	ATF6
RPL36A	1.14594e-06	0.262285	0.908	0.76	0.0234815	1	RPL36A
RPL29	1.16796e-06	0.271592	0.975	0.865	0.0239327	1	RPL29
JUP	1.23367e-06	0.263902	0.865	0.778	0.0252791	1	JUP
CDH1	1.24915e-06	0.349714	0.957	0.905	0.0255963	1	CDH1
HK1	1.41853e-06	0.259182	0.73	0.594	0.029067	1	HK1
REL	1.48945e-06	0.277725	0.908	0.78	0.0305204	1	REL
HSBP1L1	1.54241e-06	0.284025	0.834	0.714	0.0316055	1	HSBP1L1
OST4	1.58869e-06	0.311347	0.975	0.858	0.0325539	1	OST4
APRT	1.61796e-06	0.256727	0.945	0.842	0.0331535	1	APRT
RPL32	1.74482e-06	0.277337	0.988	0.953	0.0357531	1	RPL32
SYNJ2BP	1.90876e-06	0.261187	0.742	0.573	0.0391125	1	SYNJ2BP
RPL34	2.31672e-06	0.290376	1	0.944	0.0474718	1	RPL34
EIF4B	2.40394e-06	0.253145	0.945	0.837	0.0492591	1	EIF4B
DYDC2	3.89592e-119	2.03076	0.977	0.054	7.98314e-115	2	DYDC2
C11orf97	1.44641e-117	2.04278	0.939	0.043	2.96383e-113	2	C11orf97
C1orf194	2.13431e-116	2.12482	0.97	0.056	4.3734e-112	2	C1orf194
FAM216B	1.21767e-115	1.81786	0.985	0.063	2.49514e-111	2	FAM216B
RSPH4A	2.1229e-114	1.90936	0.985	0.064	4.35004e-110	2	RSPH4A
TMEM190	2.14404e-114	2.82879	0.977	0.068	4.39335e-110	2	TMEM190
C22orf15	2.52851e-114	1.51309	0.932	0.043	5.18118e-110	2	C22orf15
AKAP14	3.77401e-114	1.80465	0.985	0.061	7.73333e-110	2	AKAP14
CFAP126	1.49609e-113	1.62249	0.962	0.051	3.06564e-109	2	CFAP126
FOXJ1	1.76618e-113	1.17912	0.871	0.03	3.61909e-109	2	FOXJ1
ZMYND10	3.77088e-112	1.74257	0.97	0.061	7.7269e-108	2	ZMYND10
ANKRD66	1.99133e-111	1.78975	0.902	0.041	4.08044e-107	2	ANKRD66
PIH1D2	2.10365e-110	1.38128	0.939	0.061	4.3106e-106	2	PIH1D2
TPPP3	2.49764e-110	2.6992	0.992	0.082	5.11791e-106	2	TPPP3
CAPSL	1.73091e-109	2.46375	1	0.081	3.54681e-105	2	CAPSL
CCL15	1.98848e-109	1.20579	0.788	0.015	4.07459e-105	2	CCL15
RIIAD1	2.166e-109	1.26051	0.871	0.035	4.43835e-105	2	RIIAD1
ROPN1L	3.47198e-109	2.76214	1	0.092	7.11444e-105	2	ROPN1L
LRRC46	6.66632e-109	1.40199	0.909	0.048	1.366e-104	2	LRRC46
FAM81B	3.60563e-108	2.15281	1	0.091	7.3883e-104	2	FAM81B
SNTN	1.40475e-107	2.81698	0.992	0.094	2.87848e-103	2	SNTN
FAM92B	1.56494e-107	2.2144	0.977	0.079	3.20671e-103	2	FAM92B
EFCAB1	4.32091e-107	2.1474	1	0.084	8.85397e-103	2	EFCAB1
TCTEX1D4	1.40074e-106	1.95652	0.932	0.059	2.87026e-102	2	TCTEX1D4
TEX26	1.4437e-106	1.54779	0.879	0.044	2.95828e-102	2	TEX26
DRC1	3.34625e-106	1.72509	0.962	0.071	6.85681e-102	2	DRC1
C11orf88	4.76933e-106	2.49421	0.992	0.084	9.77284e-102	2	C11orf88
DYNLRB2	6.13943e-106	2.12151	0.985	0.089	1.25803e-101	2	DYNLRB2
LDLRAD1	1.0951e-105	1.5279	0.909	0.051	2.24398e-101	2	LDLRAD1
CFAP73	3.55996e-105	1.69031	0.985	0.076	7.29472e-101	2	CFAP73
CFAP45	4.17624e-105	1.82754	0.962	0.074	8.55753e-101	2	CFAP45
STOML3	4.92371e-105	1.33595	0.924	0.056	1.00892e-100	2	STOML3
ERICH3	8.02067e-105	2.1185	0.977	0.072	1.64352e-100	2	ERICH3
RIBC2	2.65866e-104	1.24637	0.932	0.059	5.44787e-100	2	RIBC2
TEKT1	9.54106e-104	1.8961	0.992	0.074	1.95506e-99	2	TEKT1
MORN5	9.94422e-104	2.13409	0.932	0.068	2.03767e-99	2	MORN5
KIAA2012	1.34433e-103	1.63485	0.947	0.058	2.75467e-99	2	KIAA2012
CFAP157	2.22001e-103	2.06193	0.977	0.074	4.54902e-99	2	CFAP157
PPP1R42	2.46227e-103	1.53111	0.939	0.064	5.04543e-99	2	PPP1R42
C9orf24	3.02855e-103	3.21418	0.977	0.105	6.2058e-99	2	C9orf24
CRIP1	3.49337e-103	2.19643	0.97	0.099	7.15825e-99	2	CRIP1
PPIL6	3.99501e-103	2.09205	1	0.1	8.18618e-99	2	PPIL6
MAATS1	4.76679e-103	1.31634	0.97	0.066	9.76763e-99	2	MAATS1
RSPH9	5.88711e-103	1.75855	0.947	0.068	1.20633e-98	2	RSPH9
MAP3K19	9.50002e-103	1.86415	0.985	0.082	1.94665e-98	2	MAP3K19
DNAH10	1.05847e-102	1.58846	0.962	0.066	2.1689e-98	2	DNAH10
WDR49	1.08471e-102	2.00925	0.97	0.063	2.22269e-98	2	WDR49
AGBL4	1.56702e-102	2.14027	0.97	0.066	3.21099e-98	2	AGBL4
C20orf85	1.76587e-102	3.15429	0.992	0.1	3.61844e-98	2	C20orf85
TUBA4B	1.94512e-102	1.21581	0.909	0.054	3.98574e-98	2	TUBA4B
C9orf135	2.33905e-102	2.00819	0.977	0.084	4.79294e-98	2	C9orf135
CASC1	3.18442e-102	1.81284	0.992	0.081	6.52519e-98	2	CASC1
TTC25	3.86096e-102	1.20246	0.886	0.051	7.9115e-98	2	TTC25
CFAP47	3.92146e-102	1.85635	0.977	0.063	8.03547e-98	2	CFAP47
EFCAB10	7.95995e-102	1.591	0.977	0.104	1.63107e-97	2	EFCAB10
MNS1	1.34874e-101	2.04749	1	0.11	2.76371e-97	2	MNS1
CDHR4	1.69467e-101	1.2626	0.902	0.053	3.47254e-97	2	CDHR4
SERPINI2	1.74078e-101	1.42148	0.947	0.059	3.56702e-97	2	SERPINI2
DNAAF1	1.86439e-101	1.65224	0.962	0.063	3.82033e-97	2	DNAAF1
DNAH12	2.01962e-101	2.41921	1	0.084	4.1384e-97	2	DNAH12
ZBBX	2.21121e-101	1.82779	0.977	0.068	4.531e-97	2	ZBBX
TTC29	2.74734e-101	2.06036	0.977	0.076	5.62958e-97	2	TTC29
C4orf47	2.88862e-101	1.60422	0.977	0.084	5.91907e-97	2	C4orf47
PIFO	3.69633e-101	2.65916	0.992	0.114	7.57416e-97	2	PIFO
TNFAIP8L1	3.8595e-101	1.27578	0.886	0.063	7.90849e-97	2	TNFAIP8L1
PIH1D3	3.86687e-101	1.09673	0.826	0.036	7.9236e-97	2	PIH1D3
DNAI1	4.08691e-101	1.54196	0.977	0.071	8.37449e-97	2	DNAI1
TMEM212	5.21769e-101	1.37945	0.879	0.051	1.06916e-96	2	TMEM212
C6orf118	5.69049e-101	1.49486	0.955	0.071	1.16604e-96	2	C6orf118
STMND1	7.69663e-101	1.36493	0.924	0.068	1.57712e-96	2	STMND1
CCDC39	9.05911e-101	1.86837	0.97	0.079	1.8563e-96	2	CCDC39
CCDC173	1.01412e-100	2.05337	1	0.091	2.07804e-96	2	CCDC173
CFAP77	1.16188e-100	1.16286	0.917	0.058	2.38081e-96	2	CFAP77
DNAH11	1.64812e-100	2.07278	0.97	0.071	3.37717e-96	2	DNAH11
CFAP43	1.72829e-100	2.25937	0.97	0.074	3.54144e-96	2	CFAP43
TSPAN19	1.76685e-100	1.62465	0.932	0.063	3.62046e-96	2	TSPAN19
ARMC4	4.70866e-100	1.73642	0.962	0.069	9.64851e-96	2	ARMC4
SPEF2	7.60136e-100	1.96607	0.992	0.084	1.5576e-95	2	SPEF2
RP1	1.1219e-99	2.18457	0.955	0.074	2.29888e-95	2	RP1
AK7	1.17754e-99	1.70074	0.97	0.091	2.4129e-95	2	AK7
TCTEX1D1	1.87757e-99	1.43311	0.924	0.063	3.84733e-95	2	TCTEX1D1
RRAD	2.98841e-99	2.62998	1	0.13	6.12355e-95	2	RRAD
AL160396.2	4.15426e-99	1.51945	0.924	0.063	8.51249e-95	2	AL160396.2
CCDC17	8.95948e-99	1.38522	0.917	0.063	1.83589e-94	2	CCDC17
SPAG17	1.00837e-98	2.12293	0.992	0.084	2.06625e-94	2	SPAG17
ADGB	1.27982e-98	1.55311	0.977	0.068	2.62249e-94	2	ADGB
LRRC34	1.38281e-98	1.08252	0.795	0.035	2.83351e-94	2	LRRC34
DCDC1	1.42277e-98	1.93789	0.955	0.069	2.91541e-94	2	DCDC1
CCDC74A	2.20531e-98	1.39307	0.902	0.074	4.51891e-94	2	CCDC74A
DNAH6	3.4747e-98	1.9193	0.985	0.077	7.12001e-94	2	DNAH6
CFAP52	3.52009e-98	1.53669	0.962	0.072	7.21302e-94	2	CFAP52
C10orf107	3.52338e-98	1.68661	0.985	0.082	7.21976e-94	2	C10orf107
CFAP53	5.52904e-98	2.2001	0.992	0.138	1.13295e-93	2	CFAP53
CDHR3	7.18482e-98	2.21023	0.985	0.092	1.47224e-93	2	CDHR3
CFAP54	8.009e-98	2.01727	0.97	0.082	1.64112e-93	2	CFAP54
CFAP221	1.08146e-97	1.56652	0.97	0.076	2.21602e-93	2	CFAP221
ANKFN1	1.75363e-97	1.72689	0.909	0.061	3.59336e-93	2	ANKFN1
C5orf49	2.30819e-97	2.21404	0.992	0.112	4.72971e-93	2	C5orf49
LRRIQ1	4.67604e-97	2.36252	1	0.096	9.58168e-93	2	LRRIQ1
CCDC96	7.52574e-97	1.27764	0.902	0.082	1.5421e-92	2	CCDC96
EFHB	9.77565e-97	1.22684	0.932	0.077	2.00313e-92	2	EFHB
C1orf141	1.25984e-96	0.983387	0.833	0.044	2.58154e-92	2	C1orf141
CCDC153	1.93842e-96	1.59297	0.909	0.091	3.97201e-92	2	CCDC153
DNAI2	2.06703e-96	1.11246	0.909	0.063	4.23556e-92	2	DNAI2
C4orf22	2.91166e-96	2.29753	0.992	0.105	5.96628e-92	2	C4orf22
HYDIN	9.99613e-96	2.18687	0.977	0.091	2.04831e-91	2	HYDIN
ARMC3	1.19895e-95	2.01722	0.992	0.086	2.45677e-91	2	ARMC3
EFHC2	1.55566e-95	1.39468	0.909	0.066	3.1877e-91	2	EFHC2
DNAH9	3.82292e-95	2.17611	0.977	0.094	7.83354e-91	2	DNAH9
RSPH1	4.24321e-95	2.90545	1	0.133	8.69476e-91	2	RSPH1
NWD1	1.63594e-94	1.82747	0.977	0.117	3.35221e-90	2	NWD1
SAMD15	1.71828e-94	1.23042	0.864	0.063	3.52093e-90	2	SAMD15
FILIP1	2.58117e-94	1.2485	0.871	0.058	5.28908e-90	2	FILIP1
SPATA17	3.23163e-94	2.03263	0.992	0.1	6.62192e-90	2	SPATA17
WDR54	3.3226e-94	1.77666	0.939	0.115	6.80834e-90	2	WDR54
CCDC113	6.96629e-94	2.13562	0.985	0.148	1.42746e-89	2	CCDC113
CFAP61	9.10376e-94	1.43339	0.909	0.066	1.86545e-89	2	CFAP61
TTLL10	1.59825e-93	1.10891	0.894	0.076	3.27498e-89	2	TTLL10
DNAH7	5.23478e-93	2.11504	0.977	0.104	1.07266e-88	2	DNAH7
C6	7.51144e-93	0.954146	0.72	0.021	1.53917e-88	2	C6
STK33	8.11644e-93	2.12327	0.985	0.112	1.66314e-88	2	STK33
GRM7	1.04903e-92	1.22061	0.848	0.048	2.14956e-88	2	GRM7
CFAP57	1.09464e-92	1.16744	0.909	0.086	2.24303e-88	2	CFAP57
UBXN10	1.34352e-92	1.09366	0.909	0.081	2.75301e-88	2	UBXN10
LMNTD1	3.20677e-92	1.88216	0.955	0.096	6.571e-88	2	LMNTD1
ECT2L	4.75384e-92	1.62062	0.932	0.089	9.7411e-88	2	ECT2L
C7orf57	5.30283e-92	1.13942	0.894	0.066	1.0866e-87	2	C7orf57
FAM183A	6.63384e-92	2.2257	0.947	0.125	1.35934e-87	2	FAM183A
AC007906.2	1.34749e-91	2.32733	0.992	0.153	2.76113e-87	2	AC007906.2
CFAP46	1.40019e-91	1.51836	0.955	0.087	2.86914e-87	2	CFAP46
DRC3	1.63221e-91	1.54015	0.947	0.092	3.34456e-87	2	DRC3
SPAG6	2.89406e-91	1.88388	0.977	0.11	5.93021e-87	2	SPAG6
WDR78	3.10431e-91	2.08115	0.977	0.12	6.36105e-87	2	WDR78
VWA3A	5.34606e-91	1.2453	0.909	0.069	1.09546e-86	2	VWA3A
LRRC10B	5.39451e-91	0.821932	0.735	0.03	1.10539e-86	2	LRRC10B
RIBC1	8.98905e-91	0.871717	0.765	0.04	1.84195e-86	2	RIBC1
FAM227A	2.13381e-90	1.24351	0.917	0.079	4.37239e-86	2	FAM227A
C9orf116	2.26872e-90	2.66466	0.977	0.173	4.64883e-86	2	C9orf116
C11orf70	2.26944e-90	1.90134	0.985	0.147	4.65031e-86	2	C11orf70
CFAP58	2.53745e-90	1.03155	0.871	0.064	5.19949e-86	2	CFAP58
LDLRAD4	2.89145e-90	1.43804	0.902	0.074	5.92487e-86	2	LDLRAD4
FRMPD2	3.6564e-90	1.12118	0.924	0.081	7.49233e-86	2	FRMPD2
DNALI1	6.39886e-90	2.18474	0.992	0.165	1.31119e-85	2	DNALI1
C2orf73	7.93859e-90	0.95831	0.788	0.044	1.6267e-85	2	C2orf73
RIPOR2	8.52985e-90	1.38078	0.894	0.087	1.74785e-85	2	RIPOR2
PLCH1	1.30133e-89	1.53399	0.97	0.119	2.66656e-85	2	PLCH1
C2orf40	2.89204e-89	1.60235	0.795	0.048	5.92609e-85	2	C2orf40
CCDC114	6.13837e-89	0.914301	0.848	0.061	1.25781e-84	2	CCDC114
MORN3	6.60056e-89	0.953189	0.788	0.054	1.35252e-84	2	MORN3
LRTOMT	8.56425e-89	1.17519	0.894	0.1	1.7549e-84	2	LRTOMT
IQCD	9.86542e-89	1.2711	0.909	0.102	2.02152e-84	2	IQCD
PACRG	1.76296e-88	2.06355	0.977	0.114	3.61249e-84	2	PACRG
DCDC2B	1.89508e-88	0.783378	0.72	0.03	3.8832e-84	2	DCDC2B
SPACA9	2.108e-88	1.31817	0.947	0.135	4.31949e-84	2	SPACA9
TMEM231	4.14844e-88	1.34007	0.932	0.104	8.50057e-84	2	TMEM231
RGS22	4.3869e-88	1.24965	0.841	0.059	8.98919e-84	2	RGS22
WDR63	5.03061e-88	1.37048	0.955	0.119	1.03082e-83	2	WDR63
LRRC6	1.4436e-87	1.45644	0.977	0.14	2.95808e-83	2	LRRC6
IQUB	4.29679e-87	1.30348	0.939	0.099	8.80455e-83	2	IQUB
SAXO2	8.17563e-87	2.02334	0.992	0.168	1.67527e-82	2	SAXO2
APOBEC4	9.40616e-87	0.841021	0.765	0.04	1.92742e-82	2	APOBEC4
KCNRG	1.1868e-86	0.762849	0.742	0.041	2.43188e-82	2	KCNRG
HACD4	1.53562e-86	1.20456	0.886	0.105	3.14664e-82	2	HACD4
NME5	1.82433e-86	1.88016	0.962	0.153	3.73824e-82	2	NME5
CERKL	7.8178e-86	0.919562	0.818	0.058	1.60195e-81	2	CERKL
ENKUR	9.82447e-86	1.84522	0.97	0.175	2.01313e-81	2	ENKUR
DAW1	1.77705e-85	0.946755	0.818	0.058	3.64135e-81	2	DAW1
COL21A1	2.84506e-85	1.15232	0.886	0.084	5.82981e-81	2	COL21A1
AC013470.2	3.41726e-85	0.966944	0.856	0.077	7.00232e-81	2	AC013470.2
DNAAF4	7.03486e-85	1.81289	0.985	0.171	1.44151e-80	2	DNAAF4
MS4A8	1.01928e-84	1.87112	0.97	0.155	2.08861e-80	2	MS4A8
NEK5	1.20344e-84	1.24422	0.909	0.105	2.46597e-80	2	NEK5
CCDC40	1.66675e-84	1.19435	0.924	0.117	3.41534e-80	2	CCDC40
AGBL2	2.22013e-84	0.861024	0.818	0.061	4.54928e-80	2	AGBL2
CCDC74B	2.23284e-84	0.872426	0.674	0.025	4.57532e-80	2	CCDC74B
ZNF487	3.00505e-84	1.2799	0.924	0.143	6.15764e-80	2	ZNF487
CFAP100	3.42206e-84	1.03801	0.917	0.094	7.01215e-80	2	CFAP100
CCDC30	1.44061e-83	1.52765	0.955	0.129	2.95194e-79	2	CCDC30
ALDH3B1	2.61896e-83	1.28763	0.939	0.163	5.36652e-79	2	ALDH3B1
SPA17	3.36848e-83	2.0519	0.985	0.211	6.90235e-79	2	SPA17
DLEC1	4.06224e-83	1.02481	0.864	0.079	8.32394e-79	2	DLEC1
SPAG8	4.11342e-83	0.786244	0.758	0.044	8.42882e-79	2	SPAG8
SPATA4	4.7366e-83	0.713882	0.682	0.026	9.70576e-79	2	SPATA4
MAP1A	8.54335e-83	0.887172	0.735	0.04	1.75062e-78	2	MAP1A
STOX1	1.23801e-82	1.31708	0.939	0.145	2.53681e-78	2	STOX1
TOGARAM2	1.55313e-82	0.971665	0.826	0.063	3.18251e-78	2	TOGARAM2
KLHL6	1.74105e-82	1.01921	0.773	0.051	3.56758e-78	2	KLHL6
DZIP1L	1.86664e-82	1.12142	0.879	0.072	3.82492e-78	2	DZIP1L
DNAH2	2.34295e-82	0.968603	0.826	0.072	4.80093e-78	2	DNAH2
DNAH3	3.36785e-82	1.99117	0.977	0.163	6.90107e-78	2	DNAH3
NPHP1	5.15729e-82	1.71933	0.992	0.191	1.05678e-77	2	NPHP1
COL28A1	5.68725e-82	1.07578	0.78	0.049	1.16537e-77	2	COL28A1
LCA5L	7.35929e-82	1.07361	0.879	0.107	1.50799e-77	2	LCA5L
C21orf58	9.13452e-82	0.998489	0.856	0.092	1.87175e-77	2	C21orf58
MAP6	2.00621e-81	0.935678	0.765	0.063	4.11092e-77	2	MAP6
CATSPERD	3.57774e-81	0.889622	0.727	0.044	7.33114e-77	2	CATSPERD
KIF9	3.61726e-81	1.89819	0.985	0.222	7.41212e-77	2	KIF9
C1orf158	4.418e-81	0.761827	0.697	0.033	9.05293e-77	2	C1orf158
RSPH14	5.13158e-81	0.799464	0.75	0.046	1.05151e-76	2	RSPH14
DTHD1	2.24402e-80	2.18646	0.992	0.194	4.59823e-76	2	DTHD1
C1orf87	2.87001e-80	0.9265	0.742	0.046	5.88094e-76	2	C1orf87
CFAP65	9.12841e-80	0.783985	0.765	0.054	1.8705e-75	2	CFAP65
OSCP1	1.01447e-79	1.18308	0.932	0.152	2.07876e-75	2	OSCP1
WDR38	1.40531e-79	0.608466	0.652	0.025	2.87963e-75	2	WDR38
DRC7	1.69387e-79	0.755395	0.758	0.049	3.47091e-75	2	DRC7
KCNE1	2.88567e-79	1.38546	0.871	0.102	5.91303e-75	2	KCNE1
TTLL9	3.53176e-79	0.795294	0.803	0.059	7.23693e-75	2	TTLL9
SPEF1	3.66982e-79	0.785469	0.674	0.03	7.51983e-75	2	SPEF1
HRASLS2	9.29531e-79	1.25041	0.864	0.115	1.9047e-74	2	HRASLS2
LRRC23	1.3904e-78	1.79138	0.992	0.244	2.84907e-74	2	LRRC23
RFX2	3.64961e-78	1.69844	0.962	0.185	7.47842e-74	2	RFX2
C12orf75	3.93144e-78	1.76561	0.962	0.214	8.05591e-74	2	C12orf75
CCDC170	4.32718e-78	2.48169	1	0.292	8.86683e-74	2	CCDC170
CC2D2A	5.35833e-78	1.58032	0.955	0.194	1.09797e-73	2	CC2D2A
CFAP70	5.94636e-78	1.58807	0.947	0.17	1.21847e-73	2	CFAP70
SYNE1	8.51872e-78	2.16115	0.962	0.193	1.74557e-73	2	SYNE1
OMG	1.09146e-77	2.14465	0.985	0.277	2.23652e-73	2	OMG
CCDC180	1.50487e-77	0.765481	0.758	0.051	3.08363e-73	2	CCDC180
CFAP69	5.22515e-77	1.35859	0.955	0.165	1.07068e-72	2	CFAP69
WDR93	5.94837e-77	0.681823	0.742	0.054	1.21888e-72	2	WDR93
TUBA1A	8.3515e-77	2.95147	0.992	0.287	1.71131e-72	2	TUBA1A
KIF19	9.12011e-77	0.575459	0.659	0.028	1.8688e-72	2	KIF19
EGLN3	9.40993e-77	1.24949	0.856	0.105	1.92819e-72	2	EGLN3
FANK1	2.11431e-76	2.0329	0.992	0.234	4.33242e-72	2	FANK1
TMEM232	2.46272e-76	2.33927	0.977	0.214	5.04636e-72	2	TMEM232
TRIP13	2.51451e-76	0.713232	0.72	0.053	5.15249e-72	2	TRIP13
MOK	2.68225e-76	1.25619	0.97	0.181	5.4962e-72	2	MOK
ANKRD45	2.93084e-76	0.849532	0.788	0.076	6.00559e-72	2	ANKRD45
STX2	4.57789e-76	0.953054	0.818	0.097	9.38055e-72	2	STX2
TCTEX1D2	9.7045e-76	2.10938	0.977	0.272	1.98855e-71	2	TCTEX1D2
AC010255.3	1.03267e-75	0.812255	0.727	0.049	2.11604e-71	2	AC010255.3
CCDC33	1.0912e-75	1.54769	0.977	0.283	2.23598e-71	2	CCDC33
CFAP74	1.23614e-75	0.738891	0.78	0.059	2.53297e-71	2	CFAP74
CST6	1.83747e-75	1.52629	0.886	0.148	3.76515e-71	2	CST6
KIF6	2.14773e-75	0.995468	0.811	0.082	4.40092e-71	2	KIF6
FBXO15	3.93395e-75	0.888192	0.742	0.063	8.06105e-71	2	FBXO15
VWA3B	8.73407e-75	1.53534	0.97	0.208	1.7897e-70	2	VWA3B
LEKR1	9.89218e-75	1.26583	0.886	0.137	2.02701e-70	2	LEKR1
B9D1	1.26699e-74	1.19266	0.902	0.163	2.59618e-70	2	B9D1
AGR3	1.63843e-74	2.5595	0.992	0.329	3.3573e-70	2	AGR3
AK8	3.21115e-74	0.899034	0.848	0.105	6.57997e-70	2	AK8
CCDC13	5.84351e-74	0.805326	0.75	0.058	1.19739e-69	2	CCDC13
ODF3B	1.44501e-73	2.29905	0.985	0.338	2.96096e-69	2	ODF3B
IQCG	2.36276e-73	1.77685	0.985	0.285	4.84153e-69	2	IQCG
SLC9C2	3.50766e-73	0.828925	0.758	0.061	7.18755e-69	2	SLC9C2
MLF1	4.40454e-73	1.80843	0.985	0.301	9.02534e-69	2	MLF1
IL5RA	5.92285e-73	0.729609	0.712	0.048	1.21365e-68	2	IL5RA
HBB	7.23233e-73	1.08162	0.598	0.021	1.48198e-68	2	HBB
TSNAXIP1	8.58861e-73	0.716205	0.72	0.056	1.75989e-68	2	TSNAXIP1
EFHC1	1.16076e-72	1.87595	1	0.282	2.37852e-68	2	EFHC1
IQCH	1.60542e-72	1.39894	0.932	0.185	3.28967e-68	2	IQCH
FHAD1	2.15564e-72	1.76618	0.97	0.222	4.41712e-68	2	FHAD1
FAM229B	2.80719e-72	2.02848	0.955	0.26	5.75221e-68	2	FAM229B
EFCAB2	3.08909e-72	1.56637	0.992	0.293	6.32986e-68	2	EFCAB2
TTC26	4.4569e-72	1.05348	0.833	0.117	9.13264e-68	2	TTC26
EFCAB6	9.79525e-72	1.43263	0.917	0.16	2.00715e-67	2	EFCAB6
ASB14	2.61625e-71	0.842493	0.72	0.056	5.36096e-67	2	ASB14
MDH1B	3.54044e-71	0.701005	0.765	0.071	7.25472e-67	2	MDH1B
ACYP1	3.77802e-71	1.07616	0.902	0.193	7.74154e-67	2	ACYP1
FBXO36	4.89279e-71	0.939347	0.841	0.127	1.00258e-66	2	FBXO36
ARMC2	5.48889e-71	1.36212	0.939	0.199	1.12473e-66	2	ARMC2
DPCD	5.71364e-71	1.43201	0.955	0.267	1.17078e-66	2	DPCD
KIF27	6.26972e-71	1.38535	0.97	0.239	1.28473e-66	2	KIF27
CROCC2	6.55359e-71	0.713861	0.727	0.053	1.3429e-66	2	CROCC2
GPR162	7.81415e-71	0.578315	0.591	0.023	1.6012e-66	2	GPR162
DNAL1	9.31802e-71	1.29151	0.955	0.26	1.90935e-66	2	DNAL1
BBOF1	1.1723e-70	1.70445	0.985	0.277	2.40215e-66	2	BBOF1
TCTN1	1.45165e-70	1.30103	0.955	0.232	2.97458e-66	2	TCTN1
GON7	1.78521e-70	1.64704	0.947	0.262	3.65808e-66	2	GON7
TTC23L	2.2513e-70	0.851071	0.803	0.099	4.61315e-66	2	TTC23L
CCDC60	2.75791e-70	1.23732	0.932	0.186	5.65124e-66	2	CCDC60
LRGUK	3.92999e-70	1.20001	0.932	0.185	8.05294e-66	2	LRGUK
C20orf96	5.01273e-70	0.918195	0.818	0.122	1.02716e-65	2	C20orf96
CCDC187	5.88178e-70	0.70971	0.727	0.058	1.20524e-65	2	CCDC187
SPATA18	8.81038e-70	1.49376	0.97	0.269	1.80533e-65	2	SPATA18
MIA	9.54544e-70	1.07691	0.674	0.054	1.95596e-65	2	MIA
MAK	1.20221e-69	0.90019	0.848	0.133	2.46345e-65	2	MAK
CCDC81	1.24981e-69	0.804349	0.697	0.054	2.56098e-65	2	CCDC81
CETN2	1.73053e-69	2.29101	0.985	0.407	3.54603e-65	2	CETN2
CRISP2	2.11029e-69	0.703005	0.561	0.018	4.3242e-65	2	CRISP2
IFT22	2.40192e-69	1.72674	0.977	0.329	4.92178e-65	2	IFT22
TMEM67	2.92742e-69	1.10356	0.909	0.176	5.99858e-65	2	TMEM67
IFT88	1.05267e-68	1.46883	0.97	0.278	2.15703e-64	2	IFT88
RABL2A	1.12288e-68	1.06712	0.894	0.176	2.30088e-64	2	RABL2A
NEK10	1.47083e-68	2.02191	0.97	0.265	3.01388e-64	2	NEK10
KIAA0319	1.68525e-68	0.784043	0.697	0.053	3.45325e-64	2	KIAA0319
TXLNB	2.18366e-68	0.728565	0.652	0.044	4.47454e-64	2	TXLNB
FAM47E	2.65755e-68	0.570211	0.689	0.059	5.44559e-64	2	FAM47E
C11orf74	9.52665e-68	1.36416	0.939	0.275	1.95211e-63	2	C11orf74
RPGR	1.07379e-67	1.2055	0.924	0.201	2.2003e-63	2	RPGR
NEK11	1.28181e-67	1.84355	0.985	0.31	2.62656e-63	2	NEK11
TEX9	1.99018e-67	1.5717	0.985	0.348	4.07809e-63	2	TEX9
GRAMD2A	3.10016e-67	1.04437	0.735	0.076	6.35254e-63	2	GRAMD2A
DZIP3	7.4192e-67	1.67924	0.977	0.315	1.52027e-62	2	DZIP3
HHLA2	8.26588e-67	0.79124	0.652	0.041	1.69376e-62	2	HHLA2
TMEM107	2.05774e-66	1.15183	0.894	0.219	4.21651e-62	2	TMEM107
SLFN13	2.64702e-66	0.663694	0.758	0.087	5.42401e-62	2	SLFN13
CEP126	2.74586e-66	1.53119	0.97	0.305	5.62654e-62	2	CEP126
IGFBP7	3.29214e-66	2.27482	0.992	0.269	6.74592e-62	2	IGFBP7
IFT57	5.19184e-66	2.26376	0.992	0.544	1.06386e-61	2	IFT57
CKB	5.47804e-66	1.54993	0.97	0.333	1.12251e-61	2	CKB
SYT8	7.38098e-66	1.89192	0.886	0.224	1.51244e-61	2	SYT8
IFT172	9.93112e-66	1.22312	0.962	0.295	2.03499e-61	2	IFT172
MORN2	1.24539e-65	2.70661	0.985	0.493	2.55193e-61	2	MORN2
TEKT4	1.85605e-65	0.539613	0.553	0.021	3.80323e-61	2	TEKT4
CAPS	3.72372e-65	2.82128	0.992	0.526	7.63026e-61	2	CAPS
RABL2B	3.78154e-65	1.04586	0.909	0.206	7.74876e-61	2	RABL2B
ZFHX2	7.60649e-65	0.638184	0.682	0.061	1.55865e-60	2	ZFHX2
SPATA6L	1.28567e-64	1.32007	0.939	0.239	2.63447e-60	2	SPATA6L
ANKDD1B	1.35506e-64	1.10159	0.833	0.147	2.77665e-60	2	ANKDD1B
C11orf16	3.72287e-64	0.72926	0.697	0.059	7.62853e-60	2	C11orf16
DSCAML1	7.60721e-64	0.719879	0.652	0.046	1.55879e-59	2	DSCAML1
ALDH3A1	8.32138e-64	1.51098	0.75	0.119	1.70513e-59	2	ALDH3A1
DNAJA4	1.05396e-63	1.34707	0.955	0.353	2.15967e-59	2	DNAJA4
C21orf59	1.32875e-63	1.64189	0.977	0.471	2.72274e-59	2	C21orf59
CCDC191	2.88251e-63	1.27346	0.955	0.303	5.90655e-59	2	CCDC191
RAB36	3.43947e-63	0.594903	0.636	0.051	7.04781e-59	2	RAB36
LRRC43	8.07598e-63	0.398134	0.538	0.023	1.65485e-58	2	LRRC43
CROCC	1.02868e-62	0.9433	0.795	0.13	2.10786e-58	2	CROCC
DUSP18	1.20587e-62	0.969415	0.856	0.191	2.47095e-58	2	DUSP18
DZIP1	1.2118e-62	0.754312	0.765	0.109	2.48309e-58	2	DZIP1
IK	1.33824e-62	1.95196	0.992	0.755	2.7422e-58	2	IK
RUVBL2	2.49484e-62	1.23606	0.902	0.262	5.11217e-58	2	RUVBL2
ZDHHC1	2.77321e-62	0.929453	0.795	0.153	5.68259e-58	2	ZDHHC1
CLDN3	3.58913e-62	1.48249	0.924	0.308	7.35448e-58	2	CLDN3
PSENEN	3.59042e-62	2.01045	0.992	0.575	7.35712e-58	2	PSENEN
TUBB4B	3.59627e-62	2.9016	1	0.768	7.36912e-58	2	TUBB4B
MRPS31	3.77201e-62	1.95233	0.977	0.524	7.72922e-58	2	MRPS31
DYDC1	6.97093e-62	0.507517	0.553	0.026	1.42841e-57	2	DYDC1
PROS1	9.389e-62	1.1024	0.758	0.117	1.9239e-57	2	PROS1
GAS8	1.01817e-61	0.781812	0.758	0.117	2.08632e-57	2	GAS8
ERICH2	1.26911e-61	0.543011	0.515	0.02	2.60053e-57	2	ERICH2
BASP1	1.31812e-61	1.5235	0.977	0.343	2.70096e-57	2	BASP1
RFX3	1.5158e-61	1.94266	0.985	0.451	3.10602e-57	2	RFX3
CCDC65	6.31741e-61	1.21646	0.909	0.283	1.2945e-56	2	CCDC65
AKAP6	6.69725e-61	1.26677	0.902	0.224	1.37233e-56	2	AKAP6
RPGRIP1L	7.5343e-61	0.98328	0.886	0.203	1.54385e-56	2	RPGRIP1L
NQO1	1.0337e-60	2.18679	0.977	0.613	2.11816e-56	2	NQO1
DMKN	1.14263e-60	1.33943	0.977	0.425	2.34136e-56	2	DMKN
CCDC189	1.31676e-60	0.602498	0.591	0.043	2.69817e-56	2	CCDC189
PPP1R36	1.35275e-60	0.675673	0.614	0.053	2.77193e-56	2	PPP1R36
TRAF3IP1	2.73072e-60	1.70728	0.977	0.466	5.59552e-56	2	TRAF3IP1
ARL3	2.87272e-60	1.96398	0.985	0.773	5.88649e-56	2	ARL3
MRLN	2.89545e-60	0.422518	0.462	0.01	5.93306e-56	2	MRLN
ARHGAP18	3.26085e-60	1.84475	1	0.708	6.68181e-56	2	ARHGAP18
RUVBL1	4.58201e-60	1.45424	0.955	0.456	9.38899e-56	2	RUVBL1
ZNF474	5.10127e-60	0.461729	0.53	0.025	1.0453e-55	2	ZNF474
CCDC148	6.5094e-60	1.18691	0.902	0.224	1.33384e-55	2	CCDC148
MUC12	6.70383e-60	0.690639	0.523	0.023	1.37368e-55	2	MUC12
KLHDC9	8.40166e-60	0.666306	0.682	0.081	1.72158e-55	2	KLHDC9
FSD1L	8.72439e-60	0.791772	0.795	0.133	1.78771e-55	2	FSD1L
TTC12	8.83201e-60	0.886064	0.886	0.236	1.80977e-55	2	TTC12
CFAP44	9.92793e-60	1.77728	0.977	0.443	2.03433e-55	2	CFAP44
C11orf63	1.09184e-59	0.810708	0.818	0.171	2.23729e-55	2	C11orf63
AK9	1.35795e-59	1.57281	0.97	0.404	2.78258e-55	2	AK9
PRR29	1.54256e-59	0.516299	0.583	0.04	3.16087e-55	2	PRR29
NME9	2.02325e-59	0.908288	0.795	0.142	4.14584e-55	2	NME9
C1orf228	4.97748e-59	0.674861	0.689	0.072	1.01993e-54	2	C1orf228
MEIG1	5.72681e-59	0.463689	0.568	0.038	1.17348e-54	2	MEIG1
CLUAP1	7.24827e-59	1.52185	0.97	0.479	1.48524e-54	2	CLUAP1
FGF14	7.94633e-59	0.76207	0.614	0.049	1.62828e-54	2	FGF14
TTC21A	1.57448e-58	0.80815	0.811	0.155	3.22627e-54	2	TTC21A
C5AR1	2.24422e-58	0.769981	0.795	0.155	4.59864e-54	2	C5AR1
EFCAB12	2.38121e-58	0.470546	0.598	0.043	4.87934e-54	2	EFCAB12
RBM24	2.40973e-58	0.496939	0.545	0.031	4.93778e-54	2	RBM24
C16orf71	2.71614e-58	0.420753	0.53	0.028	5.56564e-54	2	C16orf71
ESRRG	4.00133e-58	1.4247	0.939	0.275	8.19912e-54	2	ESRRG
IFT122	4.5758e-58	0.802994	0.795	0.148	9.37628e-54	2	IFT122
PKIG	4.65665e-58	0.958788	0.864	0.214	9.54195e-54	2	PKIG
CTSS	5.33581e-58	1.68922	0.985	0.68	1.09336e-53	2	CTSS
MIPEP	5.77236e-58	1.11942	0.939	0.323	1.18282e-53	2	MIPEP
IFT43	7.627e-58	1.43305	0.977	0.61	1.56285e-53	2	IFT43
DPY30	8.55628e-58	1.71398	0.985	0.755	1.75327e-53	2	DPY30
HSPH1	1.04412e-57	1.57172	0.992	0.677	2.13951e-53	2	HSPH1
PPOX	1.31396e-57	0.727363	0.712	0.105	2.69243e-53	2	PPOX
C17orf97	1.42273e-57	0.663351	0.667	0.087	2.91533e-53	2	C17orf97
CNTRL	1.60044e-57	1.10622	0.932	0.313	3.27946e-53	2	CNTRL
MORN1	4.68532e-57	0.769028	0.773	0.13	9.60069e-53	2	MORN1
SPATA33	5.39258e-57	0.67666	0.689	0.097	1.10499e-52	2	SPATA33
CYB5D1	5.47367e-57	0.627234	0.659	0.087	1.12161e-52	2	CYB5D1
FSIP1	5.53224e-57	0.596556	0.705	0.094	1.13361e-52	2	FSIP1
CCDC190	7.08806e-57	1.58071	0.932	0.334	1.45241e-52	2	CCDC190
UFC1	8.60749e-57	2.04116	0.985	0.857	1.76376e-52	2	UFC1
EML1	1.01396e-56	0.681134	0.758	0.127	2.0777e-52	2	EML1
CYSTM1	1.25901e-56	1.43455	1	0.858	2.57983e-52	2	CYSTM1
P4HTM	1.26155e-56	1.06498	0.917	0.321	2.58505e-52	2	P4HTM
SLC22A4	1.2996e-56	0.801337	0.848	0.206	2.663e-52	2	SLC22A4
CIB1	1.30448e-56	1.93386	1	0.921	2.67302e-52	2	CIB1
CCDC181	1.45182e-56	0.634478	0.674	0.086	2.97492e-52	2	CCDC181
ANKRD42	1.82009e-56	0.85553	0.833	0.209	3.72954e-52	2	ANKRD42
BCO2	3.97653e-56	0.818807	0.833	0.176	8.1483e-52	2	BCO2
FBXW9	4.724e-56	0.60748	0.705	0.105	9.67994e-52	2	FBXW9
SAMHD1	4.97469e-56	1.35134	0.955	0.473	1.01936e-51	2	SAMHD1
TSGA10	6.51426e-56	1.35261	0.97	0.423	1.33484e-51	2	TSGA10
NUDC	6.72675e-56	1.6644	0.992	0.781	1.37838e-51	2	NUDC
CFAP36	7.41289e-56	1.30239	0.962	0.478	1.51897e-51	2	CFAP36
ANKUB1	7.48042e-56	1.65854	0.992	0.657	1.53281e-51	2	ANKUB1
ULK4	8.55661e-56	1.65736	0.977	0.499	1.75334e-51	2	ULK4
ZNF440	8.76754e-56	1.05001	0.894	0.239	1.79656e-51	2	ZNF440
ANKRD37	1.03682e-55	1.22698	0.939	0.278	2.12456e-51	2	ANKRD37
DIAPH2	1.04042e-55	1.79347	0.985	0.562	2.13192e-51	2	DIAPH2
PRDX5	1.11025e-55	2.02721	0.992	0.942	2.27502e-51	2	PRDX5
TP73	1.16521e-55	0.486518	0.576	0.046	2.38764e-51	2	TP73
SPATA6	1.25131e-55	1.14878	0.924	0.308	2.56407e-51	2	SPATA6
MAP9	1.35722e-55	1.29783	0.924	0.384	2.78109e-51	2	MAP9
MUC15	1.95387e-55	1.01694	0.811	0.206	4.00367e-51	2	MUC15
HMGN3	1.98366e-55	1.58483	1	0.939	4.06472e-51	2	HMGN3
CSPP1	2.02307e-55	1.56796	0.97	0.478	4.14547e-51	2	CSPP1
DZANK1	2.13259e-55	0.77908	0.78	0.148	4.36989e-51	2	DZANK1
B9D2	2.18478e-55	0.877893	0.788	0.168	4.47683e-51	2	B9D2
CCDC146	2.28051e-55	1.71854	1	0.819	4.67298e-51	2	CCDC146
CCP110	3.39323e-55	0.969621	0.848	0.219	6.95307e-51	2	CCP110
FBXL13	3.54616e-55	1.17131	0.909	0.283	7.26644e-51	2	FBXL13
DNAH5	3.5874e-55	1.98429	0.977	0.58	7.35094e-51	2	DNAH5
FAM81A	4.43232e-55	0.806225	0.773	0.143	9.08227e-51	2	FAM81A
WRB	4.66051e-55	0.94473	0.841	0.236	9.54984e-51	2	WRB
IFT81	5.07552e-55	1.3669	0.939	0.366	1.04002e-50	2	IFT81
CEP162	7.56645e-55	1.1501	0.894	0.301	1.55044e-50	2	CEP162
ST8SIA1	8.13568e-55	0.612256	0.614	0.061	1.66708e-50	2	ST8SIA1
ENDOG	8.3207e-55	1.32282	0.932	0.41	1.705e-50	2	ENDOG
SMPD2	1.64972e-54	0.551978	0.659	0.082	3.38044e-50	2	SMPD2
ZMYND12	2.11166e-54	0.402992	0.508	0.03	4.32699e-50	2	ZMYND12
POLR2I	2.18911e-54	1.58455	0.97	0.616	4.48572e-50	2	POLR2I
HSPBP1	3.33331e-54	0.925878	0.818	0.213	6.83028e-50	2	HSPBP1
AKAP9	3.61088e-54	1.34858	0.985	0.919	7.39905e-50	2	AKAP9
SPAG1	3.70441e-54	1.54238	0.985	0.768	7.5907e-50	2	SPAG1
CARS	3.95429e-54	1.82067	0.955	0.532	8.10273e-50	2	CARS
LRRIQ3	4.53628e-54	0.49888	0.485	0.023	9.29529e-50	2	LRRIQ3
LCA5	4.88397e-54	1.13809	0.924	0.354	1.00077e-49	2	LCA5
NCALD	5.72714e-54	0.932041	0.902	0.242	1.17355e-49	2	NCALD
KCND2	6.8059e-54	1.55675	0.667	0.096	1.3946e-49	2	KCND2
SPAG16	1.49843e-53	1.94732	0.977	0.723	3.07043e-49	2	SPAG16
TTLL7	2.03217e-53	0.589808	0.689	0.104	4.16411e-49	2	TTLL7
LRP11	2.2634e-53	1.41831	0.97	0.773	4.63793e-49	2	LRP11
DYNC2LI1	2.3957e-53	1.01312	0.902	0.326	4.90904e-49	2	DYNC2LI1
METTL27	3.02538e-53	0.498427	0.538	0.044	6.19931e-49	2	METTL27
WDR34	3.90976e-53	0.888707	0.841	0.241	8.01149e-49	2	WDR34
ODF2L	4.12368e-53	1.39604	0.992	0.756	8.44983e-49	2	ODF2L
HSPB11	5.87081e-53	1.51349	0.977	0.699	1.20299e-48	2	HSPB11
RSPH3	6.35795e-53	1.34622	0.932	0.387	1.30281e-48	2	RSPH3
CLU	6.40213e-53	1.30243	0.879	0.301	1.31186e-48	2	CLU
CCDC34	8.30538e-53	0.884111	0.818	0.213	1.70186e-48	2	CCDC34
ARL6	9.39959e-53	0.636574	0.75	0.133	1.92607e-48	2	ARL6
CD38	9.53092e-53	0.525544	0.545	0.044	1.95298e-48	2	CD38
MYEF2	9.81747e-53	0.509681	0.606	0.059	2.0117e-48	2	MYEF2
C10orf67	9.88741e-53	0.545984	0.629	0.071	2.02603e-48	2	C10orf67
CALM1	1.09115e-52	1.63428	0.985	0.959	2.23588e-48	2	CALM1
HSP90AA1	1.10065e-52	1.6645	1	0.98	2.25533e-48	2	HSP90AA1
IQCE	1.56535e-52	0.983197	0.879	0.29	3.20756e-48	2	IQCE
LRRC74B	1.58201e-52	0.455292	0.553	0.041	3.24169e-48	2	LRRC74B
HIPK1	1.6186e-52	1.08422	0.962	0.476	3.31667e-48	2	HIPK1
PCM1	1.64671e-52	1.40323	0.977	0.832	3.37428e-48	2	PCM1
CEP83	3.29224e-52	1.27517	0.894	0.318	6.74613e-48	2	CEP83
ATPIF1	1.19392e-51	1.7502	0.977	0.924	2.44646e-47	2	ATPIF1
FAM161A	1.37702e-51	0.616619	0.697	0.119	2.82164e-47	2	FAM161A
ARMC9	1.74202e-51	0.879639	0.917	0.311	3.56956e-47	2	ARMC9
CFAP161	2.19249e-51	0.602489	0.614	0.074	4.49263e-47	2	CFAP161
DENND6B	2.62088e-51	0.564192	0.621	0.074	5.37044e-47	2	DENND6B
BDH1	2.83048e-51	0.714862	0.788	0.175	5.79993e-47	2	BDH1
NAT1	3.08279e-51	0.859139	0.803	0.217	6.31694e-47	2	NAT1
CLMN	3.59392e-51	1.21533	0.97	0.527	7.3643e-47	2	CLMN
ALS2CR12	3.88705e-51	0.560916	0.606	0.069	7.96495e-47	2	ALS2CR12
KATNAL2	4.98618e-51	0.790268	0.818	0.206	1.02172e-46	2	KATNAL2
MARCH10	5.26128e-51	0.658927	0.735	0.132	1.07809e-46	2	MARCH10
TNFRSF19	6.74892e-51	0.602941	0.674	0.096	1.38292e-46	2	TNFRSF19
WDR60	6.95137e-51	1.3841	0.962	0.552	1.4244e-46	2	WDR60
DYNLL1	8.87361e-51	1.83395	1	0.952	1.81829e-46	2	DYNLL1
USP2	1.21401e-50	0.479587	0.515	0.041	2.48763e-46	2	USP2
DYNC2H1	1.42885e-50	1.45445	0.97	0.563	2.92785e-46	2	DYNC2H1
ABHD12B	1.5053e-50	0.700006	0.674	0.114	3.08451e-46	2	ABHD12B
MRNIP	1.63103e-50	0.74806	0.788	0.198	3.34213e-46	2	MRNIP
GRAMD1C	1.80873e-50	0.716165	0.765	0.16	3.70627e-46	2	GRAMD1C
IFT74	3.65585e-50	1.14688	0.932	0.453	7.49121e-46	2	IFT74
DNAJB13	3.76853e-50	0.455417	0.523	0.041	7.72209e-46	2	DNAJB13
BAIAP3	3.84562e-50	0.493528	0.508	0.036	7.88006e-46	2	BAIAP3
RSPH10B	4.3999e-50	0.428767	0.477	0.028	9.01583e-46	2	RSPH10B
PRDX1	4.76249e-50	1.49044	0.992	0.947	9.75883e-46	2	PRDX1
TXNDC8	4.91142e-50	0.561369	0.614	0.074	1.0064e-45	2	TXNDC8
IQCK	5.98711e-50	1.09513	0.977	0.539	1.22682e-45	2	IQCK
RBKS	1.01064e-49	0.712925	0.773	0.168	2.07091e-45	2	RBKS
UBB	1.28279e-49	1.3195	0.992	0.931	2.62857e-45	2	UBB
PHTF1	1.41591e-49	0.905711	0.879	0.31	2.90135e-45	2	PHTF1
DYNLT1	1.62263e-49	1.64723	0.992	0.936	3.32494e-45	2	DYNLT1
KIF3A	1.81388e-49	0.94828	0.924	0.372	3.71682e-45	2	KIF3A
DNPH1	2.4992e-49	1.388	0.947	0.669	5.12111e-45	2	DNPH1
GSTA3	2.63649e-49	0.539202	0.485	0.033	5.40243e-45	2	GSTA3
SRD5A2	5.11558e-49	0.315526	0.356	0.003	1.04823e-44	2	SRD5A2
PTGES3	7.10252e-49	1.24782	0.985	0.852	1.45538e-44	2	PTGES3
CHST6	7.45149e-49	0.789958	0.833	0.244	1.52688e-44	2	CHST6
PZP	7.84415e-49	0.65757	0.561	0.056	1.60735e-44	2	PZP
LRRC71	7.85013e-49	0.432995	0.492	0.035	1.60857e-44	2	LRRC71
CFAP206	1.50362e-48	0.32849	0.394	0.012	3.08107e-44	2	CFAP206
IFT46	1.5619e-48	0.681345	0.72	0.16	3.20048e-44	2	IFT46
WDR66	2.50744e-48	1.15059	0.962	0.354	5.138e-44	2	WDR66
KIAA0825	2.91899e-48	1.44698	0.955	0.461	5.98131e-44	2	KIAA0825
BEST4	2.92378e-48	0.445747	0.53	0.044	5.99112e-44	2	BEST4
SSB	4.32642e-48	1.27895	0.985	0.794	8.86526e-44	2	SSB
SMYD2	5.09341e-48	0.854423	0.879	0.292	1.04369e-43	2	SMYD2
KIAA1211L	1.00931e-47	1.22239	0.962	0.575	2.06817e-43	2	KIAA1211L
SMIM22	1.03577e-47	1.44342	0.955	0.682	2.1224e-43	2	SMIM22
DIXDC1	1.08297e-47	0.998928	0.924	0.361	2.21912e-43	2	DIXDC1
NUCB2	2.66989e-47	1.54738	0.985	0.827	5.47088e-43	2	NUCB2
DNAAF3	3.05173e-47	0.337478	0.5	0.038	6.25329e-43	2	DNAAF3
NME7	3.39482e-47	1.11992	0.962	0.445	6.95633e-43	2	NME7
TOGARAM1	3.43276e-47	0.947225	0.879	0.333	7.03406e-43	2	TOGARAM1
TCTE1	3.73039e-47	0.344092	0.447	0.026	7.64394e-43	2	TCTE1
KIAA1257	3.75205e-47	0.469077	0.515	0.044	7.68833e-43	2	KIAA1257
FAM184A	4.13369e-47	0.484366	0.455	0.026	8.47034e-43	2	FAM184A
PRKAR1A	4.80614e-47	1.15614	0.977	0.847	9.84825e-43	2	PRKAR1A
ADAM12	4.96897e-47	0.474615	0.591	0.074	1.01819e-42	2	ADAM12
CATIP	5.20441e-47	0.372218	0.477	0.035	1.06644e-42	2	CATIP
BTG4	5.80682e-47	0.462287	0.515	0.044	1.18988e-42	2	BTG4
LXN	7.10538e-47	1.25145	0.917	0.465	1.45596e-42	2	LXN
UBAC1	7.10557e-47	1.04978	0.894	0.395	1.456e-42	2	UBAC1
PLAC8	1.29073e-46	1.50232	0.992	0.629	2.64483e-42	2	PLAC8
CBY1	3.31959e-46	0.894729	0.841	0.321	6.80218e-42	2	CBY1
SMKR1	4.32643e-46	0.301978	0.386	0.013	8.86529e-42	2	SMKR1
KIAA0895	5.63303e-46	0.588537	0.629	0.1	1.15426e-41	2	KIAA0895
MYB	5.97694e-46	0.519649	0.621	0.089	1.22474e-41	2	MYB
CCDC89	6.16064e-46	0.324981	0.402	0.018	1.26238e-41	2	CCDC89
KAZN	1.01139e-45	1.61255	0.939	0.499	2.07244e-41	2	KAZN
LAP3	1.01889e-45	1.15906	0.955	0.689	2.0878e-41	2	LAP3
ANKMY1	1.06788e-45	1.04977	0.894	0.361	2.18819e-41	2	ANKMY1
GAS2L2	1.20584e-45	0.321102	0.432	0.025	2.47089e-41	2	GAS2L2
CYP4B1	1.37535e-45	1.35084	0.932	0.529	2.81823e-41	2	CYP4B1
ZC2HC1C	1.50653e-45	0.396784	0.462	0.035	3.08702e-41	2	ZC2HC1C
ZNF20	2.39571e-45	0.413384	0.462	0.036	4.90904e-41	2	ZNF20
FAM174A	2.41551e-45	1.11357	0.932	0.558	4.94962e-41	2	FAM174A
TBC1D8	2.56232e-45	1.12241	0.939	0.465	5.25046e-41	2	TBC1D8
IDNK	4.35763e-45	0.561453	0.682	0.142	8.92922e-41	2	IDNK
AL512506.3	5.54023e-45	0.890943	0.826	0.241	1.13525e-40	2	AL512506.3
WDR19	5.64839e-45	0.819664	0.75	0.191	1.15741e-40	2	WDR19
FAM104B	5.67208e-45	0.912242	0.803	0.293	1.16227e-40	2	FAM104B
MYCBPAP	5.68733e-45	0.338473	0.5	0.043	1.16539e-40	2	MYCBPAP
KIAA1841	7.55612e-45	0.938	0.879	0.353	1.54832e-40	2	KIAA1841
IFT140	9.14011e-45	0.694611	0.788	0.217	1.8729e-40	2	IFT140
ARL13B	1.16815e-44	0.726624	0.833	0.27	2.39365e-40	2	ARL13B
FABP6	1.45324e-44	0.695564	0.477	0.04	2.97783e-40	2	FABP6
CALM2	1.9309e-44	1.11682	0.977	0.946	3.95661e-40	2	CALM2
INTU	2.90151e-44	0.751301	0.841	0.265	5.94549e-40	2	INTU
ENPP5	3.91348e-44	0.492604	0.583	0.089	8.01911e-40	2	ENPP5
ICA1L	4.08215e-44	0.791601	0.833	0.28	8.36473e-40	2	ICA1L
MYCBP	5.79046e-44	0.871431	0.811	0.293	1.18652e-39	2	MYCBP
HAGHL	8.95223e-44	0.42945	0.523	0.059	1.8344e-39	2	HAGHL
SCGB2A1	1.03773e-43	1.29576	0.75	0.214	2.12642e-39	2	SCGB2A1
ENKD1	1.43432e-43	0.520985	0.576	0.087	2.93906e-39	2	ENKD1
CDS1	1.46326e-43	1.05691	0.947	0.646	2.99837e-39	2	CDS1
ALDH1L1	1.53328e-43	0.973959	0.667	0.155	3.14184e-39	2	ALDH1L1
COPRS	1.81809e-43	1.01258	0.924	0.494	3.72545e-39	2	COPRS
IFT27	1.9287e-43	0.606546	0.705	0.166	3.9521e-39	2	IFT27
ORAI2	2.46373e-43	0.624439	0.621	0.122	5.04842e-39	2	ORAI2
TSPAN1	3.2212e-43	1.13927	0.992	0.931	6.60056e-39	2	TSPAN1
NSUN7	6.42686e-43	1.04627	0.848	0.346	1.31693e-38	2	NSUN7
BBS9	7.16956e-43	1.02522	0.917	0.418	1.46911e-38	2	BBS9
ANXA1	1.13839e-42	1.3285	1	0.868	2.33267e-38	2	ANXA1
MROH9	1.29967e-42	1.15944	0.864	0.293	2.66314e-38	2	MROH9
AZIN1	1.76997e-42	1.02466	0.939	0.611	3.62685e-38	2	AZIN1
SOD1	1.80795e-42	1.23387	0.977	0.88	3.70466e-38	2	SOD1
RCAN3	2.13178e-42	0.790857	0.886	0.381	4.36822e-38	2	RCAN3
FAM227B	2.40211e-42	0.64482	0.697	0.157	4.92216e-38	2	FAM227B
MAPRE3	2.4974e-42	0.619028	0.705	0.157	5.11742e-38	2	MAPRE3
C9orf72	2.51841e-42	0.946608	0.917	0.468	5.16046e-38	2	C9orf72
EFCAB7	2.55332e-42	0.558262	0.727	0.181	5.23201e-38	2	EFCAB7
CCDC125	3.27852e-42	0.927433	0.97	0.656	6.71802e-38	2	CCDC125
SEM1	3.79421e-42	1.12677	0.985	0.895	7.77472e-38	2	SEM1
C6orf52	4.60536e-42	0.408853	0.455	0.041	9.43684e-38	2	C6orf52
ZC2HC1A	7.55128e-42	0.882727	0.932	0.474	1.54733e-37	2	ZC2HC1A
CAPS2	8.03458e-42	0.937369	0.894	0.395	1.64637e-37	2	CAPS2
CIR1	9.07277e-42	1.04268	0.97	0.727	1.8591e-37	2	CIR1
SYTL3	1.47513e-41	1.03116	0.864	0.369	3.02268e-37	2	SYTL3
TTC30B	1.48782e-41	0.545878	0.545	0.082	3.04869e-37	2	TTC30B
APOO	1.67839e-41	0.947063	0.902	0.45	3.43918e-37	2	APOO
CCDC157	2.18036e-41	0.531307	0.606	0.107	4.46778e-37	2	CCDC157
COQ4	2.76533e-41	0.89581	0.894	0.484	5.66643e-37	2	COQ4
AAED1	2.81862e-41	0.683356	0.697	0.189	5.77563e-37	2	AAED1
C8orf34	3.36005e-41	0.574511	0.409	0.026	6.88509e-37	2	C8orf34
POU2AF1	3.44616e-41	0.683033	0.689	0.148	7.06152e-37	2	POU2AF1
WDR92	3.61305e-41	0.576185	0.659	0.152	7.4035e-37	2	WDR92
KNDC1	4.22907e-41	0.402001	0.47	0.044	8.66578e-37	2	KNDC1
AKNA	5.60402e-41	0.43876	0.591	0.094	1.14832e-36	2	AKNA
ATF7IP2	5.99216e-41	1.11531	0.932	0.554	1.22785e-36	2	ATF7IP2
ADH7	5.9931e-41	0.703655	0.568	0.094	1.22805e-36	2	ADH7
CCDC138	6.84789e-41	0.789288	0.864	0.315	1.4032e-36	2	CCDC138
CD24	7.2472e-41	1.11665	0.992	0.934	1.48502e-36	2	CD24
HSBP1	9.73663e-41	1.11585	0.97	0.888	1.99513e-36	2	HSBP1
CALML4	1.15534e-40	0.350477	0.432	0.035	2.3674e-36	2	CALML4
LZTFL1	1.23352e-40	0.72365	0.75	0.241	2.52761e-36	2	LZTFL1
TTC21B	1.28198e-40	0.682099	0.78	0.229	2.62691e-36	2	TTC21B
IDH2	1.29006e-40	0.868415	0.879	0.399	2.64347e-36	2	IDH2
ARHGAP39	1.55698e-40	0.490542	0.568	0.089	3.19041e-36	2	ARHGAP39
FAIM	2.03191e-40	0.831734	0.864	0.402	4.16358e-36	2	FAIM
RPA3	4.45885e-40	1.01525	0.909	0.582	9.13664e-36	2	RPA3
C16orf46	5.36051e-40	0.319501	0.386	0.025	1.09842e-35	2	C16orf46
GRIN3B	5.43254e-40	0.300372	0.379	0.021	1.11318e-35	2	GRIN3B
C11orf49	6.6911e-40	1.02425	0.932	0.563	1.37107e-35	2	C11orf49
TSTD1	6.74169e-40	1.17132	0.947	0.796	1.38144e-35	2	TSTD1
SLAIN2	7.20896e-40	1.11905	0.939	0.593	1.47719e-35	2	SLAIN2
TAX1BP1	7.73856e-40	0.762182	0.992	0.965	1.58571e-35	2	TAX1BP1
ENPP4	7.83538e-40	0.902852	0.879	0.407	1.60555e-35	2	ENPP4
C2orf81	8.06979e-40	0.272243	0.356	0.016	1.65358e-35	2	C2orf81
IQCA1	1.04528e-39	0.776048	0.78	0.231	2.14187e-35	2	IQCA1
STRBP	1.19613e-39	1.00161	0.955	0.703	2.451e-35	2	STRBP
ODF2	1.19962e-39	0.54701	0.712	0.186	2.45813e-35	2	ODF2
TBCA	1.23124e-39	1.0074	0.977	0.873	2.52294e-35	2	TBCA
ZNF391	2.10409e-39	0.449433	0.477	0.051	4.31149e-35	2	ZNF391
EPB41L4B	2.91064e-39	0.616228	0.78	0.25	5.9642e-35	2	EPB41L4B
TIMP4	3.13298e-39	0.308664	0.341	0.015	6.4198e-35	2	TIMP4
ST3GAL6	4.24399e-39	0.705944	0.636	0.142	8.69635e-35	2	ST3GAL6
CENPS	4.80152e-39	0.444238	0.568	0.102	9.8388e-35	2	CENPS
EZR	5.02314e-39	0.787376	1	0.969	1.02929e-34	2	EZR
WDR73	5.69694e-39	0.704702	0.856	0.353	1.16736e-34	2	WDR73
NEK1	5.71202e-39	1.04133	0.924	0.499	1.17045e-34	2	NEK1
LRMP	6.45747e-39	0.389798	0.576	0.089	1.3232e-34	2	LRMP
WFDC6	8.66862e-39	0.305113	0.326	0.012	1.77629e-34	2	WFDC6
HSD11B1L	1.01145e-38	0.47715	0.538	0.091	2.07256e-34	2	HSD11B1L
ZNF688	1.41076e-38	0.671477	0.735	0.229	2.89079e-34	2	ZNF688
PRSS12	1.75649e-38	0.970419	0.917	0.565	3.59922e-34	2	PRSS12
TTLL5	1.75778e-38	0.967482	0.909	0.509	3.60187e-34	2	TTLL5
WDPCP	1.78125e-38	1.15586	0.97	0.657	3.64996e-34	2	WDPCP
TSPAN6	2.02076e-38	0.940487	0.962	0.774	4.14074e-34	2	TSPAN6
LMLN	3.19487e-38	0.608324	0.712	0.193	6.5466e-34	2	LMLN
TP53AIP1	3.35906e-38	0.574811	0.545	0.089	6.88304e-34	2	TP53AIP1
ZNF273	3.60654e-38	0.567557	0.659	0.155	7.39017e-34	2	ZNF273
IRAK1BP1	4.27699e-38	0.720053	0.811	0.303	8.76398e-34	2	IRAK1BP1
WDR35	4.38423e-38	0.669675	0.727	0.208	8.98373e-34	2	WDR35
SPATA7	4.80007e-38	0.633544	0.75	0.226	9.83582e-34	2	SPATA7
JPT2	6.97149e-38	0.863559	0.939	0.58	1.42853e-33	2	JPT2
FAM166B	1.05178e-37	0.257192	0.341	0.016	2.15521e-33	2	FAM166B
CEP97	1.14554e-37	0.604004	0.667	0.178	2.34732e-33	2	CEP97
MDM1	1.25212e-37	0.601544	0.644	0.153	2.56572e-33	2	MDM1
SLC38A6	1.27771e-37	0.62573	0.826	0.313	2.61815e-33	2	SLC38A6
LAMA2	1.40931e-37	0.445701	0.568	0.097	2.88781e-33	2	LAMA2
STPG1	1.43327e-37	0.560261	0.682	0.175	2.93692e-33	2	STPG1
CLEC19A	1.93009e-37	0.419376	0.508	0.071	3.95495e-33	2	CLEC19A
TCP11L2	2.58471e-37	0.679759	0.871	0.374	5.29633e-33	2	TCP11L2
TTC34	2.80112e-37	0.410581	0.462	0.051	5.73978e-33	2	TTC34
FAM13A	3.17529e-37	1.03021	0.947	0.583	6.50648e-33	2	FAM13A
TMEM254	3.22707e-37	0.62525	0.697	0.199	6.61259e-33	2	TMEM254
LRRC18	4.11179e-37	0.27677	0.303	0.008	8.42547e-33	2	LRRC18
KIAA1456	4.17081e-37	0.504093	0.591	0.115	8.54641e-33	2	KIAA1456
BTC	4.2603e-37	0.605288	0.72	0.224	8.72978e-33	2	BTC
CCDC80	4.27605e-37	1.22349	0.917	0.517	8.76206e-33	2	CCDC80
PLA2G16	4.85878e-37	0.809231	0.871	0.438	9.95612e-33	2	PLA2G16
GAS7	5.09282e-37	0.423989	0.455	0.049	1.04357e-32	2	GAS7
KDM1B	5.10853e-37	0.637472	0.705	0.206	1.04679e-32	2	KDM1B
CCDC160	5.39486e-37	0.696181	0.742	0.234	1.10546e-32	2	CCDC160
HRK	6.5454e-37	0.38899	0.485	0.064	1.34122e-32	2	HRK
CDC14A	1.10289e-36	0.892596	0.848	0.381	2.25993e-32	2	CDC14A
KIF21A	1.17092e-36	1.07196	0.955	0.797	2.39934e-32	2	KIF21A
LINC00094	1.21089e-36	0.405236	0.462	0.061	2.48124e-32	2	LINC00094
WDR31	1.37341e-36	0.414861	0.53	0.086	2.81426e-32	2	WDR31
TUSC3	1.54542e-36	0.940144	0.97	0.636	3.16673e-32	2	TUSC3
H2AFJ	1.77136e-36	0.957697	0.977	0.852	3.6297e-32	2	H2AFJ
OXTR	2.13062e-36	0.33248	0.326	0.015	4.36585e-32	2	OXTR
SSBP4	2.24782e-36	0.71037	0.841	0.361	4.60601e-32	2	SSBP4
GCC2	2.97233e-36	0.782656	0.977	0.901	6.09061e-32	2	GCC2
DNAJA1	3.21122e-36	0.825322	0.992	0.896	6.58012e-32	2	DNAJA1
IFT80	3.54234e-36	0.543889	0.652	0.17	7.2586e-32	2	IFT80
CEP128	5.1868e-36	0.620229	0.712	0.183	1.06283e-31	2	CEP128
KIF24	5.37977e-36	0.378966	0.5	0.071	1.10237e-31	2	KIF24
PTRH1	5.83066e-36	0.605772	0.758	0.262	1.19476e-31	2	PTRH1
CFAP99	7.01916e-36	0.292733	0.417	0.038	1.4383e-31	2	CFAP99
ATP6V1D	8.24611e-36	0.850055	0.947	0.738	1.68971e-31	2	ATP6V1D
SH3RF3	8.35476e-36	0.430686	0.424	0.043	1.71197e-31	2	SH3RF3
TRPV4	1.31668e-35	0.62322	0.674	0.176	2.69802e-31	2	TRPV4
CEP19	1.61615e-35	0.346285	0.439	0.053	3.31166e-31	2	CEP19
ENPEP	1.64438e-35	0.330993	0.341	0.02	3.36949e-31	2	ENPEP
SELENOW	2.00205e-35	0.977896	0.985	0.906	4.10239e-31	2	SELENOW
EPPK1	2.13023e-35	0.671858	0.758	0.273	4.36505e-31	2	EPPK1
CHMP5	3.42206e-35	0.851371	0.962	0.862	7.01214e-31	2	CHMP5
DYNLRB1	3.54457e-35	0.907385	0.977	0.835	7.26317e-31	2	DYNLRB1
LRRC49	3.70139e-35	0.748232	0.742	0.245	7.58452e-31	2	LRRC49
SLC25A4	4.01928e-35	0.736053	0.902	0.506	8.2359e-31	2	SLC25A4
CFDP1	4.72491e-35	0.823081	0.962	0.876	9.68181e-31	2	CFDP1
EFCAB11	5.7009e-35	0.688919	0.795	0.301	1.16817e-30	2	EFCAB11
ACAT1	7.00357e-35	0.645443	0.758	0.283	1.4351e-30	2	ACAT1
PCSK5	7.48686e-35	0.955446	0.932	0.514	1.53413e-30	2	PCSK5
TUBGCP2	7.77224e-35	0.838217	0.902	0.624	1.59261e-30	2	TUBGCP2
CCDC82	7.96554e-35	0.694621	0.902	0.519	1.63222e-30	2	CCDC82
ANKRD26	1.2858e-34	0.828036	0.864	0.44	2.63474e-30	2	ANKRD26
TCTN2	1.43606e-34	0.348158	0.477	0.069	2.94262e-30	2	TCTN2
CCDC28A	1.53706e-34	0.638024	0.78	0.321	3.1496e-30	2	CCDC28A
IFT52	1.54742e-34	0.518748	0.727	0.219	3.17082e-30	2	IFT52
CEP41	1.6086e-34	0.463236	0.606	0.138	3.29618e-30	2	CEP41
DNAH1	1.72259e-34	0.348715	0.568	0.105	3.52977e-30	2	DNAH1
C2orf50	1.7594e-34	0.31242	0.333	0.02	3.60518e-30	2	C2orf50
SARAF	1.80458e-34	0.830891	0.985	0.904	3.69777e-30	2	SARAF
ANKRD18A	1.94509e-34	0.58213	0.568	0.12	3.98568e-30	2	ANKRD18A
CD59	2.09304e-34	0.898958	0.992	0.96	4.28885e-30	2	CD59
LY6G5C	2.17294e-34	0.288885	0.402	0.043	4.45257e-30	2	LY6G5C
TMEM14B	2.58261e-34	0.902422	0.955	0.789	5.29203e-30	2	TMEM14B
TMEM68	2.63554e-34	0.651603	0.773	0.293	5.40048e-30	2	TMEM68
TTC30A	3.42352e-34	0.391348	0.424	0.054	7.01514e-30	2	TTC30A
EPPIN	4.01301e-34	0.320846	0.28	0.008	8.22306e-30	2	EPPIN
CCDC66	4.30134e-34	0.689035	0.833	0.372	8.81387e-30	2	CCDC66
PATL2	4.34861e-34	0.432249	0.538	0.094	8.91074e-30	2	PATL2
RAD9A	4.58766e-34	0.698512	0.811	0.328	9.40057e-30	2	RAD9A
POLD2	5.52771e-34	0.572686	0.765	0.287	1.13268e-29	2	POLD2
DMD	5.79263e-34	1.19352	0.947	0.697	1.18697e-29	2	DMD
OSBPL6	5.897e-34	0.698926	0.598	0.14	1.20835e-29	2	OSBPL6
BBS4	6.60358e-34	0.520724	0.682	0.194	1.35314e-29	2	BBS4
PLTP	7.03888e-34	0.464916	0.561	0.112	1.44234e-29	2	PLTP
DCDC2	8.33106e-34	0.309324	0.348	0.025	1.70712e-29	2	DCDC2
PPP1R7	9.63264e-34	0.884962	0.932	0.761	1.97382e-29	2	PPP1R7
ACAP1	9.89967e-34	0.356523	0.386	0.041	2.02854e-29	2	ACAP1
ABCA13	1.02406e-33	1.21655	0.977	0.731	2.0984e-29	2	ABCA13
UNC119B	1.05355e-33	0.368428	0.523	0.102	2.15882e-29	2	UNC119B
CCDC121	1.20621e-33	0.4504	0.477	0.077	2.47165e-29	2	CCDC121
ZNF106	1.22183e-33	0.884487	0.962	0.812	2.50364e-29	2	ZNF106
C9orf3	1.31781e-33	1.00941	0.97	0.819	2.70033e-29	2	C9orf3
CLHC1	1.39557e-33	0.576509	0.735	0.247	2.85967e-29	2	CLHC1
ERGIC3	1.56446e-33	0.773563	0.947	0.748	3.20573e-29	2	ERGIC3
MAP1B	1.5873e-33	0.724475	0.735	0.231	3.25254e-29	2	MAP1B
VPS35	1.91743e-33	0.787079	0.97	0.771	3.929e-29	2	VPS35
AHSA1	1.98229e-33	0.685421	0.879	0.501	4.06192e-29	2	AHSA1
NUDT7	2.30505e-33	0.478398	0.515	0.1	4.72329e-29	2	NUDT7
EML6	2.47913e-33	0.549961	0.614	0.152	5.07999e-29	2	EML6
PTPRT	2.59819e-33	0.577501	0.318	0.018	5.32395e-29	2	PTPRT
KIAA0556	2.757e-33	0.829895	0.932	0.558	5.64936e-29	2	KIAA0556
ZNF396	2.87476e-33	0.261855	0.348	0.026	5.89067e-29	2	ZNF396
DEUP1	3.22922e-33	0.448038	0.523	0.094	6.617e-29	2	DEUP1
XPNPEP3	3.69647e-33	0.624304	0.78	0.318	7.57444e-29	2	XPNPEP3
CFAP20	4.08988e-33	0.619145	0.667	0.206	8.38057e-29	2	CFAP20
TRNAU1AP	4.31186e-33	0.693467	0.803	0.376	8.83543e-29	2	TRNAU1AP
CCDC78	4.82536e-33	0.258613	0.295	0.013	9.88765e-29	2	CCDC78
MAPK15	5.25693e-33	0.309336	0.402	0.041	1.0772e-28	2	MAPK15
MDM2	6.41881e-33	1.08618	0.977	0.837	1.31528e-28	2	MDM2
RAET1E	6.52649e-33	0.419744	0.538	0.11	1.33734e-28	2	RAET1E
HSPA12A	6.95807e-33	0.426229	0.652	0.175	1.42578e-28	2	HSPA12A
CDKL2	7.03985e-33	0.324942	0.409	0.049	1.44254e-28	2	CDKL2
MGMT	7.2919e-33	0.836969	0.947	0.781	1.49418e-28	2	MGMT
PLA2G10	9.05392e-33	0.820344	0.864	0.456	1.85524e-28	2	PLA2G10
PRDX3	9.11104e-33	0.702671	0.947	0.73	1.86694e-28	2	PRDX3
SNX29	9.25982e-33	0.769202	0.917	0.539	1.89743e-28	2	SNX29
PFDN5	9.51532e-33	0.874614	0.985	0.924	1.94978e-28	2	PFDN5
CCL28	1.09814e-32	0.778841	0.765	0.331	2.25019e-28	2	CCL28
CD99	1.10869e-32	0.638666	0.864	0.45	2.27182e-28	2	CD99
EBNA1BP2	1.21268e-32	0.766668	0.886	0.519	2.48491e-28	2	EBNA1BP2
SLC27A2	1.53312e-32	0.743813	0.864	0.422	3.14151e-28	2	SLC27A2
C2orf70	1.94399e-32	0.258286	0.273	0.01	3.98343e-28	2	C2orf70
MED31	2.25271e-32	0.725157	0.841	0.405	4.61603e-28	2	MED31
VNN3	2.55035e-32	0.916832	0.886	0.381	5.22592e-28	2	VNN3
C3orf67	2.57635e-32	0.757645	0.818	0.311	5.27919e-28	2	C3orf67
ENO4	2.81874e-32	0.486851	0.644	0.181	5.77588e-28	2	ENO4
PPP4R3B	3.74033e-32	0.807024	0.939	0.703	7.66432e-28	2	PPP4R3B
PACRGL	3.78909e-32	0.544825	0.727	0.244	7.76421e-28	2	PACRGL
LRRC27	4.04654e-32	0.409827	0.545	0.115	8.29177e-28	2	LRRC27
KLHL32	4.28167e-32	0.353566	0.394	0.041	8.77357e-28	2	KLHL32
STXBP4	4.60703e-32	0.640773	0.773	0.292	9.44027e-28	2	STXBP4
NUP62CL	4.70948e-32	0.263198	0.371	0.036	9.6502e-28	2	NUP62CL
SLC4A8	4.98769e-32	0.408883	0.492	0.081	1.02203e-27	2	SLC4A8
CCDC88C	6.12992e-32	0.786878	0.894	0.56	1.25608e-27	2	CCDC88C
RHPN2	9.14436e-32	0.753804	0.902	0.488	1.87377e-27	2	RHPN2
DSTN	9.60442e-32	0.791307	0.992	0.962	1.96804e-27	2	DSTN
CHST9	1.10991e-31	1.20256	0.985	0.811	2.27431e-27	2	CHST9
CD200R1L	1.14438e-31	0.25216	0.379	0.04	2.34496e-27	2	CD200R1L
BBIP1	1.32836e-31	0.670525	0.826	0.435	2.72195e-27	2	BBIP1
SRI	1.46163e-31	0.887938	0.977	0.909	2.99504e-27	2	SRI
IL16	1.61722e-31	0.371104	0.492	0.084	3.31385e-27	2	IL16
TMF1	2.96084e-31	0.746918	0.97	0.825	6.06706e-27	2	TMF1
NDUFAB1	2.96189e-31	0.823361	0.955	0.847	6.06921e-27	2	NDUFAB1
TMEM40	3.07828e-31	0.701832	0.841	0.341	6.30769e-27	2	TMEM40
SH3GL3	3.51463e-31	0.336451	0.386	0.043	7.20182e-27	2	SH3GL3
CLDN16	3.56527e-31	0.487401	0.568	0.132	7.3056e-27	2	CLDN16
METTL7A	4.07414e-31	0.841531	0.864	0.496	8.34832e-27	2	METTL7A
STYXL1	4.15731e-31	0.534984	0.735	0.297	8.51875e-27	2	STYXL1
CEP290	4.39425e-31	0.753654	0.886	0.586	9.00426e-27	2	CEP290
MPDZ	4.85018e-31	0.660671	0.773	0.295	9.93851e-27	2	MPDZ
UBE3D	4.90111e-31	0.925964	0.803	0.404	1.00429e-26	2	UBE3D
ATG9B	4.94326e-31	0.27667	0.25	0.007	1.01292e-26	2	ATG9B
UBXN11	5.3036e-31	0.338501	0.462	0.077	1.08676e-26	2	UBXN11
LRRC45	6.32326e-31	0.278351	0.386	0.048	1.2957e-26	2	LRRC45
NAP1L1	7.229e-31	0.731641	0.985	0.908	1.4813e-26	2	NAP1L1
MGLL	7.57261e-31	0.696768	0.705	0.247	1.5517e-26	2	MGLL
MRPL40	7.64368e-31	0.788359	0.917	0.666	1.56627e-26	2	MRPL40
BICC1	9.59927e-31	0.452589	0.447	0.066	1.96699e-26	2	BICC1
PLEKHB1	9.80668e-31	0.377526	0.409	0.056	2.00949e-26	2	PLEKHB1
BTBD3	1.21578e-30	0.583497	0.742	0.285	2.49125e-26	2	BTBD3
DALRD3	1.35039e-30	0.570098	0.644	0.204	2.76708e-26	2	DALRD3
NDUFAF3	1.39384e-30	0.789747	0.917	0.651	2.85611e-26	2	NDUFAF3
KIF3B	1.49506e-30	0.676743	0.833	0.466	3.06352e-26	2	KIF3B
LPAR3	1.50886e-30	0.370514	0.492	0.096	3.09181e-26	2	LPAR3
KALRN	1.51395e-30	0.406154	0.5	0.099	3.10223e-26	2	KALRN
NDUFC1	1.52592e-30	0.89541	0.955	0.843	3.12676e-26	2	NDUFC1
PRICKLE2	1.65157e-30	0.71475	0.803	0.336	3.38423e-26	2	PRICKLE2
SPATA24	1.66756e-30	0.301996	0.371	0.044	3.41701e-26	2	SPATA24
MT-ND2	2.55167e-30	0.816716	0.97	0.939	5.22863e-26	2	MT-ND2
PNMA1	2.62569e-30	0.522588	0.583	0.171	5.38029e-26	2	PNMA1
AXDND1	2.63329e-30	0.317893	0.356	0.036	5.39588e-26	2	AXDND1
KTN1	2.71457e-30	0.607917	0.985	0.947	5.56242e-26	2	KTN1
TXN	2.73292e-30	0.986727	0.992	0.951	5.60002e-26	2	TXN
KANSL1L	3.35465e-30	0.835203	0.902	0.563	6.87402e-26	2	KANSL1L
ZSCAN18	3.49664e-30	0.352027	0.477	0.091	7.16496e-26	2	ZSCAN18
RBM43	3.63823e-30	0.527103	0.614	0.175	7.4551e-26	2	RBM43
CWH43	5.53011e-30	0.304616	0.303	0.02	1.13317e-25	2	CWH43
ZNF214	6.8797e-30	0.323035	0.417	0.061	1.40972e-25	2	ZNF214
BUD23	7.32551e-30	0.792457	0.879	0.596	1.50107e-25	2	BUD23
TMPRSS3	7.70734e-30	0.483905	0.598	0.157	1.57931e-25	2	TMPRSS3
HSPD1	8.88343e-30	0.795384	0.962	0.858	1.8203e-25	2	HSPD1
IQANK1	9.12893e-30	0.545418	0.697	0.242	1.87061e-25	2	IQANK1
ZSCAN5A	9.38532e-30	0.496724	0.72	0.252	1.92315e-25	2	ZSCAN5A
SERPINB6	1.03226e-29	0.69132	0.939	0.68	2.1152e-25	2	SERPINB6
ZNF473	1.26621e-29	0.368541	0.424	0.064	2.59458e-25	2	ZNF473
BCL7A	1.70531e-29	0.43886	0.636	0.199	3.49436e-25	2	BCL7A
USP10	1.79832e-29	0.781127	0.917	0.629	3.68494e-25	2	USP10
DEGS2	1.97217e-29	0.699916	0.742	0.306	4.04117e-25	2	DEGS2
MYLK	2.3979e-29	0.263128	0.629	0.145	4.91354e-25	2	MYLK
GOLPH3L	3.084e-29	0.670634	0.871	0.55	6.31942e-25	2	GOLPH3L
BRCA1	3.09107e-29	0.613944	0.682	0.239	6.33392e-25	2	BRCA1
OMA1	3.3083e-29	0.479573	0.773	0.326	6.77904e-25	2	OMA1
SLC25A14	3.61193e-29	0.358891	0.5	0.1	7.40121e-25	2	SLC25A14
ADGRE5	3.96538e-29	0.578704	0.553	0.145	8.12545e-25	2	ADGRE5
ZNHIT2	4.02591e-29	0.423854	0.568	0.153	8.24949e-25	2	ZNHIT2
PRDM111	4.15641e-29	0.39383	0.53	0.119	8.51689e-25	2	PRDM11
CHORDC1	4.66532e-29	0.557552	0.75	0.318	9.55972e-25	2	CHORDC1
IL7	5.10118e-29	0.659019	0.697	0.25	1.04528e-24	2	IL7
WRAP53	5.58886e-29	0.333224	0.371	0.048	1.14521e-24	2	WRAP53
UCP2	6.81334e-29	0.795251	0.909	0.633	1.39612e-24	2	UCP2
JAZF1	7.23261e-29	0.65705	0.803	0.331	1.48203e-24	2	JAZF1
TMC5	7.23265e-29	0.811632	0.992	0.827	1.48204e-24	2	TMC5
CAP2	8.46068e-29	0.796361	0.811	0.392	1.73368e-24	2	CAP2
PSIP1	1.00541e-28	0.608795	0.818	0.39	2.06019e-24	2	PSIP1
ATP5G2	1.2209e-28	0.769785	0.977	0.916	2.50174e-24	2	ATP5G2
RNF103-CHMP3	1.41071e-28	0.770475	0.606	0.17	2.89068e-24	2	RNF103-CHMP3
NAF1	1.44552e-28	0.48183	0.712	0.277	2.96202e-24	2	NAF1
DMGDH	1.80095e-28	0.768012	0.795	0.361	3.69034e-24	2	DMGDH
P4HA1	1.96923e-28	0.711823	0.818	0.451	4.03515e-24	2	P4HA1
CR1L	2.18482e-28	0.398127	0.379	0.049	4.47691e-24	2	CR1L
SAP18	2.28581e-28	0.769367	0.97	0.878	4.68384e-24	2	SAP18
PALMD	3.16965e-28	0.448403	0.788	0.239	6.49493e-24	2	PALMD
CAST	3.54713e-28	0.552655	0.992	0.98	7.26842e-24	2	CAST
TNNT3	4.07492e-28	0.907881	0.402	0.063	8.34993e-24	2	TNNT3
KIFAP3	4.7588e-28	0.530365	0.856	0.453	9.75125e-24	2	KIFAP3
DNAL4	5.14677e-28	0.391509	0.492	0.11	1.05462e-23	2	DNAL4
PPID	5.47036e-28	0.622175	0.765	0.394	1.12093e-23	2	PPID
ERCC3	5.82095e-28	0.70556	0.712	0.328	1.19277e-23	2	ERCC3
VDAC3	6.89657e-28	0.727622	0.886	0.636	1.41318e-23	2	VDAC3
AGPAT4	9.05469e-28	0.495571	0.621	0.176	1.8554e-23	2	AGPAT4
GTF2H5	1.02061e-27	0.702787	0.924	0.722	2.09133e-23	2	GTF2H5
HSP90AB1	1.10352e-27	0.717006	0.992	0.956	2.26122e-23	2	HSP90AB1
IGFBP2	1.21546e-27	0.539032	0.939	0.484	2.4906e-23	2	IGFBP2
CES2	1.23845e-27	0.512711	0.621	0.206	2.53771e-23	2	CES2
PLA1A	1.39653e-27	0.25326	0.288	0.023	2.86163e-23	2	PLA1A
ARHGAP6	1.51609e-27	0.425752	0.462	0.086	3.10663e-23	2	ARHGAP6
GRM5	2.19059e-27	0.435061	0.273	0.018	4.48875e-23	2	GRM5
TRMT1L	2.30566e-27	0.535796	0.682	0.27	4.72453e-23	2	TRMT1L
AADACL2	2.56873e-27	0.310887	0.402	0.059	5.26359e-23	2	AADACL2
CES1	2.65344e-27	0.801498	0.508	0.117	5.43717e-23	2	CES1
HMGB2	2.70211e-27	0.463618	0.606	0.185	5.53689e-23	2	HMGB2
MAGIX	2.7366e-27	0.37156	0.523	0.127	5.60756e-23	2	MAGIX
CEP112	2.86951e-27	0.531956	0.803	0.331	5.87991e-23	2	CEP112
WDR27	3.15005e-27	0.599218	0.864	0.42	6.45476e-23	2	WDR27
RPP38	3.55382e-27	0.612228	0.894	0.578	7.28213e-23	2	RPP38
BNIP3	3.92605e-27	0.54908	0.652	0.242	8.04487e-23	2	BNIP3
CCDC57	4.18674e-27	0.548105	0.818	0.372	8.57905e-23	2	CCDC57
ALG1L	4.27384e-27	0.383107	0.553	0.145	8.75753e-23	2	ALG1L
GIPR	5.19444e-27	0.39783	0.53	0.122	1.06439e-22	2	GIPR
MRPS21	5.22574e-27	0.716878	0.962	0.792	1.07081e-22	2	MRPS21
HIST2H2BF	6.61578e-27	0.349245	0.447	0.086	1.35564e-22	2	HIST2H2BF
SMAP2	7.4836e-27	0.726322	0.924	0.722	1.53346e-22	2	SMAP2
[truncated: 3,486 more rows]

## Sheet: hNasalALI_Cluster
Cluster	ID
0	Secretory
1	Suprabasal
2	Deuterosomal
3	Basal
4	Deuterosomal
5	Ciliated
6	Basal
7	Ionocytes

## Sheet: hBronchALI_FindAllMarker
	p_val	avg_log2FC	pct.1	pct.2	p_val_adj	cluster	gene
MUC5B	0	4.58257	0.979	0.156	0	0	MUC5B
MSMB	3.63422e-270	4.56377	0.976	0.27	7.44687e-266	0	MSMB
TSPAN8	1.23387e-268	1.96765	0.933	0.153	2.52832e-264	0	TSPAN8
BPIFB1	1.40356e-268	3.84707	0.992	0.489	2.87603e-264	0	BPIFB1
PIGR	3.04926e-256	2.82128	0.984	0.396	6.24825e-252	0	PIGR
CXCL17	2.41055e-232	2.14192	0.989	0.735	4.93945e-228	0	CXCL17
WFDC2	7.82249e-231	2.39719	0.995	0.961	1.60291e-226	0	WFDC2
LCN2	3.35372e-227	3.04556	0.995	0.892	6.87211e-223	0	LCN2
CAPN13	2.05731e-222	2.07783	0.858	0.167	4.21564e-218	0	CAPN13
SSR4	8.28658e-218	1.58472	0.981	0.937	1.698e-213	0	SSR4
CP	4.21656e-217	1.94215	0.984	0.575	8.64015e-213	0	CP
SLPI	1.56113e-216	2.48157	0.994	0.951	3.19891e-212	0	SLPI
XBP1	1.09717e-215	1.79859	0.986	0.676	2.24821e-211	0	XBP1
FCGBP	7.52826e-215	1.88016	0.8	0.12	1.54262e-210	0	FCGBP
CEACAM6	2.99774e-214	1.76065	0.882	0.176	6.14266e-210	0	CEACAM6
LYZ	1.44644e-213	1.15551	0.804	0.108	2.96389e-209	0	LYZ
TFF3	2.38791e-213	3.2963	0.976	0.441	4.89307e-209	0	TFF3
ZG16B	3.35359e-208	1.73185	0.962	0.519	6.87183e-204	0	ZG16B
C3	6.18178e-208	1.96887	0.957	0.488	1.26671e-203	0	C3
BPIFA1	1.46728e-207	3.15485	0.965	0.373	3.0066e-203	0	BPIFA1
RIMS1	3.93354e-206	2.44484	0.974	0.461	8.06021e-202	0	RIMS1
MUC5AC	1.50632e-198	2.52894	0.74	0.086	3.08659e-194	0	MUC5AC
AGR2	5.42506e-198	2.56475	0.989	0.916	1.11165e-193	0	AGR2
STEAP4	1.48417e-197	1.45445	0.933	0.302	3.04122e-193	0	STEAP4
SCGB3A1	2.54105e-193	2.47132	0.994	0.574	5.20686e-189	0	SCGB3A1
CLDN10	2.83557e-193	1.44907	0.944	0.296	5.81036e-189	0	CLDN10
SLC5A1	3.74202e-191	0.630503	0.66	0.047	7.66777e-187	0	SLC5A1
FKBP11	1.03806e-184	1.1951	0.851	0.249	2.12709e-180	0	FKBP11
CADPS2	2.05496e-184	1.6184	0.968	0.576	4.21083e-180	0	CADPS2
FAM3D	2.95466e-184	1.43061	0.968	0.35	6.05439e-180	0	FAM3D
RARRES1	1.84875e-183	2.22086	0.966	0.527	3.78827e-179	0	RARRES1
CTSC	3.67285e-183	1.62573	0.984	0.768	7.52604e-179	0	CTSC
SLC26A4	1.4555e-181	1.8925	0.609	0.036	2.98247e-177	0	SLC26A4
IRAK3	2.47322e-181	1.45667	0.968	0.652	5.06787e-177	0	IRAK3
KLK12	2.56375e-181	1.51076	0.719	0.107	5.25338e-177	0	KLK12
GALNT6	2.58501e-179	0.992579	0.837	0.218	5.29694e-175	0	GALNT6
TLL1	1.30544e-178	1.32535	0.655	0.066	2.67498e-174	0	TLL1
SLC5A8	1.38444e-178	1.00761	0.567	0.023	2.83686e-174	0	SLC5A8
PI3	1.32216e-175	1.04501	0.866	0.212	2.70924e-171	0	PI3
TGM2	6.51017e-173	1.36618	0.958	0.526	1.334e-168	0	TGM2
SELENOM	5.58605e-171	1.13182	0.899	0.381	1.14464e-166	0	SELENOM
PRSS23	2.783e-167	1.49982	0.979	0.691	5.70264e-163	0	PRSS23
SLC26A2	1.08672e-163	1.23248	0.919	0.375	2.22681e-159	0	SLC26A2
VMO1	1.63358e-160	1.90867	0.957	0.504	3.34736e-156	0	VMO1
KIAA1324	7.6004e-160	1.04959	0.904	0.307	1.5574e-155	0	KIAA1324
CD74	1.51065e-158	1.46468	0.97	0.775	3.09548e-154	0	CD74
MDK	2.64712e-157	1.35758	0.963	0.69	5.42422e-153	0	MDK
STXBP6	7.81794e-157	0.777003	0.604	0.064	1.60197e-152	0	STXBP6
CYP2F1	6.36917e-155	0.84267	0.757	0.147	1.30511e-150	0	CYP2F1
CRACR2A	1.04835e-154	0.764781	0.748	0.155	2.14817e-150	0	CRACR2A
HLA-DRA	7.61206e-154	1.5223	0.952	0.63	1.55979e-149	0	HLA-DRA
TOX3	3.61423e-153	1.19318	0.949	0.479	7.40591e-149	0	TOX3
ARHGAP26	8.90523e-152	1.38518	0.955	0.573	1.82477e-147	0	ARHGAP26
TMEM45A	2.96357e-145	1.52569	0.922	0.374	6.07264e-141	0	TMEM45A
CFB	2.9873e-144	0.66612	0.784	0.201	6.12128e-140	0	CFB
SMIM31	1.35759e-143	0.708056	0.728	0.161	2.78184e-139	0	SMIM31
CD55	1.74902e-143	1.54682	0.989	0.806	3.58391e-139	0	CD55
CATSPERB	1.15686e-142	1.39037	0.909	0.459	2.37052e-138	0	CATSPERB
CRYM	2.13242e-142	0.59311	0.625	0.089	4.36954e-138	0	CRYM
CHL1	2.31285e-141	0.893156	0.84	0.254	4.73926e-137	0	CHL1
SLC31A1	1.54182e-140	0.857166	0.911	0.426	3.15935e-136	0	SLC31A1
SAA2	8.23948e-140	1.16768	0.883	0.333	1.68835e-135	0	SAA2
PROM1	3.9114e-138	1.04771	0.895	0.274	8.01485e-134	0	PROM1
LMCD1	5.86616e-138	1.65881	0.677	0.144	1.20204e-133	0	LMCD1
SCGB1A1	7.45882e-138	2.28488	0.95	0.408	1.52839e-133	0	SCGB1A1
SLC7A11	9.61632e-136	1.15341	0.76	0.22	1.97048e-131	0	SLC7A11
GOLM1	1.43088e-135	0.901631	0.978	0.71	2.93201e-131	0	GOLM1
CST3	2.68553e-135	0.876769	0.981	0.904	5.50291e-131	0	CST3
LTF	3.51773e-135	2.6192	0.542	0.065	7.20817e-131	0	LTF
P4HB	1.91914e-134	0.998547	0.968	0.812	3.93251e-130	0	P4HB
HLA-DRB1	2.75099e-134	0.905697	0.781	0.22	5.63705e-130	0	HLA-DRB1
TMC5	7.23622e-133	1.21903	0.982	0.518	1.48277e-128	0	TMC5
DNAJC10	1.68478e-131	0.992318	0.938	0.591	3.45229e-127	0	DNAJC10
ARHGEF38	2.68592e-131	1.01144	0.919	0.347	5.50372e-127	0	ARHGEF38
KCNE3	7.82702e-131	0.53966	0.613	0.096	1.60383e-126	0	KCNE3
NUCB2	1.86704e-130	1.07355	0.982	0.649	3.82576e-126	0	NUCB2
CPD	2.08093e-130	1.00391	0.962	0.676	4.26403e-126	0	CPD
TSPAN13	1.41839e-129	0.816052	0.903	0.472	2.90642e-125	0	TSPAN13
SERPINA1	3.73048e-129	0.851025	0.588	0.091	7.64413e-125	0	SERPINA1
SEC11C	4.60494e-129	1.06547	0.93	0.636	9.43597e-125	0	SEC11C
PDE8B	7.10065e-129	0.655303	0.494	0.045	1.45499e-124	0	PDE8B
PAPSS2	1.46737e-126	0.71307	0.661	0.145	3.0068e-122	0	PAPSS2
BPIFB2	3.80477e-126	0.802751	0.411	0.012	7.79636e-122	0	BPIFB2
FOLR1	6.01296e-126	1.04508	0.867	0.445	1.23212e-121	0	FOLR1
PLEKHS1	1.18091e-125	1.12118	0.979	0.555	2.4198e-121	0	PLEKHS1
PPP1R9A	1.6324e-125	0.973349	0.901	0.369	3.34496e-121	0	PPP1R9A
C16orf89	2.01824e-122	0.405328	0.463	0.035	4.13558e-118	0	C16orf89
SEC24D	3.60797e-120	0.996752	0.835	0.366	7.39309e-116	0	SEC24D
MUC1	6.82083e-119	0.815974	0.976	0.653	1.39766e-114	0	MUC1
TACR1	2.40312e-116	0.771006	0.634	0.139	4.92423e-112	0	TACR1
UAP1	1.8244e-115	0.745775	0.898	0.452	3.73837e-111	0	UAP1
ARFGEF3	1.9023e-115	0.902116	0.947	0.598	3.898e-111	0	ARFGEF3
FAM129A	4.00395e-115	0.881492	0.839	0.318	8.2045e-111	0	FAM129A
SLC6A14	7.70813e-115	1.18617	0.949	0.481	1.57947e-110	0	SLC6A14
CAPN8	1.56178e-114	0.557837	0.615	0.13	3.20025e-110	0	CAPN8
GNA14	7.77249e-113	0.797057	0.765	0.209	1.59266e-108	0	GNA14
SLC34A2	9.80489e-113	1.0629	0.946	0.504	2.00912e-108	0	SLC34A2
SLC4A4	1.21274e-112	1.28744	0.963	0.495	2.48502e-108	0	SLC4A4
EIF2AK3	1.36231e-112	1.08942	0.906	0.501	2.7915e-108	0	EIF2AK3
RABAC1	3.97738e-112	0.806606	0.939	0.725	8.15005e-108	0	RABAC1
GPCPD1	5.72985e-112	1.07779	0.96	0.718	1.1741e-107	0	GPCPD1
CFTR	8.43405e-112	0.684619	0.863	0.325	1.72822e-107	0	CFTR
SEL1L3	2.7258e-111	0.942331	0.95	0.656	5.58545e-107	0	SEL1L3
NBEA	1.87527e-110	1.15906	0.955	0.657	3.84262e-106	0	NBEA
TC2N	6.07216e-109	0.870118	0.927	0.597	1.24425e-104	0	TC2N
PDIA3	5.3246e-108	0.939056	0.981	0.913	1.09106e-103	0	PDIA3
FDPS	1.92626e-105	1.05331	0.962	0.781	3.94709e-101	0	FDPS
FAM46C	2.18564e-105	0.425055	0.575	0.112	4.47859e-101	0	FAM46C
FER1L6	3.2537e-105	1.33292	0.823	0.325	6.66715e-101	0	FER1L6
PAM	9.94236e-105	0.924876	0.954	0.656	2.03729e-100	0	PAM
FKBP2	9.86674e-104	0.779036	0.971	0.883	2.02179e-99	0	FKBP2
SAA1	1.35482e-103	1.27969	0.898	0.559	2.77617e-99	0	SAA1
MSMO1	4.03705e-103	0.931736	0.912	0.552	8.27232e-99	0	MSMO1
CHRM3	4.23129e-103	0.789826	0.55	0.108	8.67034e-99	0	CHRM3
HLA-DPB1	9.82059e-103	0.560509	0.542	0.103	2.01234e-98	0	HLA-DPB1
S100P	1.23686e-102	1.19935	0.971	0.646	2.53445e-98	0	S100P
PDIA4	1.51619e-102	0.778329	0.893	0.571	3.10682e-98	0	PDIA4
RGS17	1.12407e-101	0.620165	0.764	0.251	2.30334e-97	0	RGS17
ABCA13	1.40582e-101	1.04757	0.923	0.483	2.88066e-97	0	ABCA13
RRBP1	1.85149e-101	0.752188	0.979	0.862	3.79388e-97	0	RRBP1
GALNTL6	9.91037e-101	0.739865	0.629	0.159	2.03073e-96	0	GALNTL6
HLA-DMA	4.30449e-100	0.617967	0.807	0.347	8.82033e-96	0	HLA-DMA
FADS2	4.39305e-100	0.495876	0.669	0.196	9.0018e-96	0	FADS2
PDZK1IP1	8.98022e-100	0.494124	0.784	0.284	1.84014e-95	0	PDZK1IP1
ERLEC1	2.63433e-99	0.816238	0.93	0.676	5.39801e-95	0	ERLEC1
CREB3L1	2.70577e-99	0.525829	0.688	0.187	5.5444e-95	0	CREB3L1
SLC43A2	2.81072e-99	0.637487	0.717	0.243	5.75945e-95	0	SLC43A2
GFPT1	3.3139e-99	0.715467	0.906	0.548	6.79052e-95	0	GFPT1
HMGCS1	1.72832e-98	1.0657	0.879	0.527	3.54151e-94	0	HMGCS1
KSR1	7.73212e-97	0.861679	0.772	0.308	1.58439e-92	0	KSR1
KDELR3	1.51176e-96	0.346475	0.519	0.095	3.09775e-92	0	KDELR3
HNMT	8.62249e-96	0.599247	0.796	0.31	1.76683e-91	0	HNMT
ANG	9.25718e-96	0.428134	0.585	0.132	1.89689e-91	0	ANG
GALNT7	1.29643e-95	0.828931	0.935	0.639	2.65652e-91	0	GALNT7
PRKAA2	3.0307e-95	0.656888	0.78	0.302	6.21021e-91	0	PRKAA2
OPHN1	3.31829e-95	0.758497	0.866	0.453	6.79951e-91	0	OPHN1
ENPP3	1.07387e-94	0.524859	0.476	0.079	2.20046e-90	0	ENPP3
PTGFR	4.48071e-94	0.379747	0.543	0.107	9.18143e-90	0	PTGFR
TMEM263	6.69393e-92	0.64801	0.827	0.443	1.37165e-87	0	TMEM263
LYPD2	7.96287e-92	0.47888	0.358	0.027	1.63167e-87	0	LYPD2
PPIB	3.62179e-91	0.820801	0.973	0.937	7.42141e-87	0	PPIB
SLC12A2	1.10826e-90	1.20476	0.933	0.629	2.27094e-86	0	SLC12A2
NCMAP	2.24649e-90	0.34794	0.51	0.099	4.60327e-86	0	NCMAP
CSF3	4.44796e-90	0.432555	0.339	0.021	9.11432e-86	0	CSF3
MLEC	6.62965e-90	0.626758	0.928	0.671	1.35848e-85	0	MLEC
SEC24A	7.67651e-89	0.64444	0.816	0.383	1.57299e-84	0	SEC24A
HLA-DPA1	1.5924e-88	0.685798	0.594	0.159	3.26298e-84	0	HLA-DPA1
BACE2	3.43458e-88	0.766746	0.942	0.742	7.03779e-84	0	BACE2
CXCL6	1.68845e-87	0.857225	0.733	0.277	3.4598e-83	0	CXCL6
SAA2-SAA4	2.50826e-87	0.504045	0.591	0.15	5.13968e-83	0	SAA2-SAA4
CXCL1	2.86224e-87	1.1033	0.947	0.589	5.86502e-83	0	CXCL1
KDELR2	3.12073e-87	0.607219	0.888	0.585	6.39468e-83	0	KDELR2
LMAN1	4.88118e-87	0.704406	0.965	0.866	1.0002e-82	0	LMAN1
RAI14	8.11008e-87	0.782678	0.946	0.672	1.66184e-82	0	RAI14
ABCC4	1.82066e-86	0.72714	0.816	0.387	3.73072e-82	0	ABCC4
DOCK4	2.84795e-85	0.831768	0.874	0.508	5.83573e-81	0	DOCK4
CCSER1	3.03976e-85	0.664705	0.704	0.262	6.22878e-81	0	CCSER1
MYDGF	6.41692e-85	0.710956	0.931	0.716	1.31489e-80	0	MYDGF
HERPUD1	1.96468e-84	0.751335	0.941	0.751	4.02583e-80	0	HERPUD1
SLC39A7	4.90509e-84	0.482612	0.775	0.345	1.0051e-79	0	SLC39A7
LYN	6.60018e-84	0.89788	0.978	0.82	1.35244e-79	0	LYN
AQP5	6.01275e-83	0.748805	0.911	0.458	1.23207e-78	0	AQP5
TMED2	1.97081e-82	0.62294	0.935	0.789	4.03838e-78	0	TMED2
RDH10	2.52692e-82	0.802986	0.982	0.754	5.17791e-78	0	RDH10
INSIG1	4.15646e-82	0.804271	0.904	0.529	8.51701e-78	0	INSIG1
CCPG1	1.61471e-81	0.593213	0.968	0.794	3.30871e-77	0	CCPG1
HM13	2.81513e-81	0.664415	0.896	0.62	5.76848e-77	0	HM13
AC018709.1	3.37787e-81	0.439813	0.417	0.064	6.9216e-77	0	AC018709.1
HLA-DQA2	4.91199e-81	0.368349	0.441	0.076	1.00652e-76	0	HLA-DQA2
KYNU	7.30811e-81	0.956517	0.904	0.531	1.4975e-76	0	KYNU
SLC44A4	9.04899e-81	0.528438	0.947	0.495	1.85423e-76	0	SLC44A4
ALDH18A1	1.61393e-79	0.39735	0.623	0.199	3.30711e-75	0	ALDH18A1
STK17B	1.89394e-79	0.839674	0.96	0.688	3.88088e-75	0	STK17B
WSB1	4.34367e-79	0.897814	0.957	0.849	8.9006e-75	0	WSB1
NPDC1	1.57067e-78	0.452661	0.786	0.353	3.21846e-74	0	NPDC1
VSIG2	1.58407e-78	0.467085	0.788	0.333	3.24591e-74	0	VSIG2
DNAJC3	1.88838e-78	0.669423	0.965	0.864	3.86949e-74	0	DNAJC3
IDI1	5.86091e-78	0.863758	0.93	0.728	1.20096e-73	0	IDI1
COL24A1	3.18638e-77	0.622968	0.532	0.147	6.52921e-73	0	COL24A1
RASD1	5.3843e-77	0.464595	0.482	0.106	1.1033e-72	0	RASD1
KCNK1	1.16179e-76	0.736586	0.863	0.485	2.38063e-72	0	KCNK1
NR4A1	1.39571e-76	0.770292	0.907	0.619	2.85995e-72	0	NR4A1
FDFT1	4.8462e-76	0.692585	0.957	0.789	9.93035e-72	0	FDFT1
ANTXR1	1.33778e-75	0.710005	0.756	0.364	2.74125e-71	0	ANTXR1
MAGI3	1.45758e-75	0.91867	0.938	0.701	2.98673e-71	0	MAGI3
SLCO4C1	2.54808e-75	0.355424	0.498	0.117	5.22126e-71	0	SLCO4C1
CHKA	6.00286e-75	0.803947	0.904	0.564	1.23005e-70	0	CHKA
ANKRD36C	7.38502e-75	1.30892	0.781	0.395	1.51326e-70	0	ANKRD36C
CA8	8.35799e-75	0.267302	0.305	0.024	1.71264e-70	0	CA8
RASEF	1.23176e-74	0.657019	0.88	0.504	2.52399e-70	0	RASEF
PODXL	1.27565e-74	0.61873	0.736	0.374	2.61393e-70	0	PODXL
HIPK2	4.68639e-74	0.705573	0.935	0.718	9.60288e-70	0	HIPK2
NEBL	4.87626e-74	0.774233	0.909	0.48	9.99194e-70	0	NEBL
CD63	6.9447e-74	0.538537	0.989	0.965	1.42304e-69	0	CD63
CAPN5	1.00021e-73	0.30916	0.548	0.146	2.04953e-69	0	CAPN5
RPN2	1.01268e-73	0.605932	0.931	0.745	2.07507e-69	0	RPN2
ERN2	1.05572e-73	0.578245	0.911	0.479	2.16328e-69	0	ERN2
ARL1	3.55098e-73	0.593563	0.914	0.76	7.27631e-69	0	ARL1
HLA-DQA1	3.83123e-73	0.318057	0.385	0.057	7.85058e-69	0	HLA-DQA1
SDK1	2.28186e-72	1.07425	0.887	0.566	4.67575e-68	0	SDK1
SERPINF1	2.10306e-71	0.681156	0.915	0.7	4.30939e-67	0	SERPINF1
PRDX4	2.13102e-71	0.619824	0.879	0.64	4.36668e-67	0	PRDX4
KHDRBS3	2.70102e-71	0.545023	0.679	0.254	5.53466e-67	0	KHDRBS3
ASRGL1	4.05237e-71	0.312723	0.396	0.073	8.30371e-67	0	ASRGL1
SLC41A2	6.02232e-71	0.43428	0.628	0.221	1.23403e-66	0	SLC41A2
MESP1	1.81656e-70	0.29897	0.425	0.083	3.72231e-66	0	MESP1
TSPAN1	4.46085e-70	0.37234	0.982	0.728	9.14073e-66	0	TSPAN1
MYH14	1.28543e-69	0.588079	0.804	0.387	2.63398e-65	0	MYH14
SLC6A20	1.35254e-69	0.290443	0.406	0.076	2.77148e-65	0	SLC6A20
SSR3	1.5053e-69	0.641105	0.933	0.788	3.08452e-65	0	SSR3
CYBA	1.8983e-69	0.583108	0.957	0.784	3.8898e-65	0	CYBA
TM9SF3	5.43229e-69	0.523102	0.971	0.873	1.11313e-64	0	TM9SF3
SRPRA	1.11197e-68	0.532694	0.856	0.561	2.27854e-64	0	SRPRA
URB1	2.2602e-68	0.66922	0.855	0.526	4.63138e-64	0	URB1
PON3	1.16871e-67	0.334001	0.535	0.157	2.39481e-63	0	PON3
CCL20	1.87006e-67	1.49384	0.684	0.294	3.83194e-63	0	CCL20
FAM114A1	3.18877e-67	0.490091	0.922	0.652	6.5341e-63	0	FAM114A1
HSD17B2	2.11051e-66	0.670685	0.698	0.326	4.32465e-62	0	HSD17B2
CALU	4.26863e-66	0.48462	0.871	0.557	8.74684e-62	0	CALU
CELF2	5.72273e-66	0.340136	0.546	0.162	1.17264e-61	0	CELF2
NAV2	6.58971e-66	0.611161	0.875	0.503	1.3503e-61	0	NAV2
DDR2	7.26538e-66	0.322991	0.374	0.066	1.48875e-61	0	DDR2
MACC1	1.10457e-65	0.953505	0.925	0.639	2.26338e-61	0	MACC1
SERPINB11	1.25855e-65	0.548254	0.615	0.24	2.5789e-61	0	SERPINB11
NRXN3	2.09983e-65	0.70554	0.613	0.227	4.30277e-61	0	NRXN3
MVD	3.05615e-65	0.424855	0.607	0.223	6.26236e-61	0	MVD
HMGCR	8.42746e-65	0.597933	0.859	0.546	1.72687e-60	0	HMGCR
MSLN	1.76697e-64	0.624595	0.57	0.217	3.62069e-60	0	MSLN
ARFGAP3	1.80217e-64	0.567314	0.923	0.749	3.69283e-60	0	ARFGAP3
CHP2	3.81368e-64	0.487221	0.858	0.378	7.81461e-60	0	CHP2
RNF145	4.40551e-64	0.553072	0.928	0.667	9.02733e-60	0	RNF145
PGM3	1.12531e-63	0.456627	0.711	0.34	2.30588e-59	0	PGM3
SUCO	1.5983e-63	0.488913	0.829	0.51	3.27507e-59	0	SUCO
C8orf4	2.72864e-63	0.428662	0.369	0.065	5.59126e-59	0	C8orf4
CYP51A1	6.52235e-63	0.376428	0.615	0.23	1.33649e-58	0	CYP51A1
ICA1	8.43665e-63	0.458442	0.808	0.422	1.72875e-58	0	ICA1
SLC4A8	1.30238e-62	0.414134	0.452	0.11	2.66871e-58	0	SLC4A8
TSPAN3	1.41123e-62	0.490209	0.95	0.768	2.89176e-58	0	TSPAN3
SMIM14	3.68536e-62	0.514302	0.944	0.722	7.55168e-58	0	SMIM14
ASAH1	1.0329e-61	0.494261	0.952	0.771	2.11651e-57	0	ASAH1
SPDEF	2.37909e-61	0.395706	0.653	0.252	4.87499e-57	0	SPDEF
RAMP1	2.69295e-61	0.454109	0.629	0.234	5.51812e-57	0	RAMP1
NCOA4	4.85031e-61	0.552161	0.907	0.73	9.93876e-57	0	NCOA4
SYNGR2	5.97309e-61	0.42764	0.818	0.484	1.22395e-56	0	SYNGR2
KRT7	6.41171e-61	0.36814	0.939	0.602	1.31382e-56	0	KRT7
AC243967.1	1.561e-60	0.326356	0.401	0.087	3.19865e-56	0	AC243967.1
FYB2	1.79999e-60	0.413793	0.802	0.355	3.68836e-56	0	FYB2
DPYSL3	1.87713e-60	0.559478	0.358	0.069	3.84643e-56	0	DPYSL3
HDLBP	3.93334e-60	0.508921	0.965	0.918	8.0598e-56	0	HDLBP
SCNN1B	6.68797e-60	0.370531	0.639	0.247	1.37043e-55	0	SCNN1B
DUSP6	6.87894e-60	0.614552	0.696	0.337	1.40956e-55	0	DUSP6
TNIP3	8.75016e-60	0.342925	0.275	0.03	1.793e-55	0	TNIP3
FADS1	1.4245e-59	0.522825	0.709	0.362	2.91895e-55	0	FADS1
TTC3	1.444e-59	0.505913	0.97	0.921	2.95889e-55	0	TTC3
SQLE	1.55542e-59	0.49788	0.829	0.49	3.18721e-55	0	SQLE
MAN1A1	2.71805e-59	0.266584	0.428	0.104	5.56956e-55	0	MAN1A1
FAM107B	3.68341e-59	0.598647	0.95	0.803	7.54767e-55	0	FAM107B
ATP8B1	4.25299e-59	0.653052	0.944	0.798	8.7148e-55	0	ATP8B1
RGL1	8.05545e-59	0.576387	0.808	0.428	1.65064e-54	0	RGL1
CREB3L2	1.5071e-58	0.387896	0.719	0.334	3.0882e-54	0	CREB3L2
OSTC	1.84385e-58	0.572481	0.92	0.777	3.77823e-54	0	OSTC
GLIPR2	2.01393e-58	0.283067	0.738	0.313	4.12675e-54	0	GLIPR2
SEC31A	2.72187e-58	0.534037	0.968	0.901	5.57739e-54	0	SEC31A
PACS1	6.13718e-58	0.774129	0.949	0.788	1.25757e-53	0	PACS1
PLCB4	7.57287e-58	0.311469	0.708	0.291	1.55176e-53	0	PLCB4
TCN1	1.1417e-57	0.45645	0.679	0.268	2.33946e-53	0	TCN1
RALGAPA2	1.19657e-57	0.710582	0.973	0.9	2.45188e-53	0	RALGAPA2
TMED3	1.77396e-57	0.45979	0.855	0.582	3.63502e-53	0	TMED3
AC002429.2	2.87406e-57	0.302478	0.471	0.133	5.88924e-53	0	AC002429.2
HSP90B1	4.23223e-57	0.586574	0.982	0.949	8.67226e-53	0	HSP90B1
TNFSF10	2.90863e-56	0.577878	0.968	0.742	5.96008e-52	0	TNFSF10
RDH11	2.96634e-56	0.420582	0.789	0.456	6.07833e-52	0	RDH11
ARMCX3	3.04174e-56	0.428978	0.823	0.507	6.23284e-52	0	ARMCX3
MANF	3.56725e-56	0.584407	0.835	0.565	7.30964e-52	0	MANF
ELOVL5	3.62389e-56	0.838406	0.879	0.606	7.42571e-52	0	ELOVL5
SLC46A3	4.53371e-56	0.271131	0.526	0.174	9.29002e-52	0	SLC46A3
ACAT2	4.70932e-56	0.494315	0.845	0.527	9.64987e-52	0	ACAT2
LURAP1L	4.75056e-56	0.589215	0.818	0.454	9.73437e-52	0	LURAP1L
GMDS	7.81919e-56	0.763338	0.974	0.904	1.60223e-51	0	GMDS
MAFF	9.81108e-56	0.603117	0.909	0.688	2.01039e-51	0	MAFF
B3GNT6	1.5308e-55	0.266257	0.267	0.032	3.13677e-51	0	B3GNT6
LMAN2	1.6182e-55	0.464359	0.919	0.721	3.31586e-51	0	LMAN2
EHD4	2.01355e-55	0.650219	0.883	0.647	4.12597e-51	0	EHD4
MED24	3.9373e-55	0.418663	0.631	0.284	8.06793e-51	0	MED24
PLPP5	4.63956e-55	0.400654	0.832	0.512	9.50693e-51	0	PLPP5
BEND5	5.78502e-55	0.267982	0.49	0.148	1.18541e-50	0	BEND5
PARM1	8.19327e-55	0.382404	0.543	0.195	1.67888e-50	0	PARM1
SND1	8.19966e-55	0.585304	0.941	0.765	1.68019e-50	0	SND1
MLPH	9.54445e-55	0.360993	0.708	0.305	1.95575e-50	0	MLPH
DNAJB9	1.23935e-54	0.411639	0.573	0.232	2.53956e-50	0	DNAJB9
CCDC149	1.75242e-54	0.332064	0.594	0.228	3.59089e-50	0	CCDC149
GPX8	1.82979e-54	0.354413	0.641	0.28	3.74943e-50	0	GPX8
SLFN5	1.95453e-54	0.495865	0.936	0.723	4.00502e-50	0	SLFN5
SRPRB	2.17302e-54	0.371587	0.684	0.337	4.45274e-50	0	SRPRB
RPN1	2.59622e-54	0.44086	0.832	0.523	5.31992e-50	0	RPN1
TPM4	3.28748e-54	0.615142	0.987	0.907	6.73638e-50	0	TPM4
PDE1A	3.29716e-54	0.30768	0.391	0.094	6.75622e-50	0	PDE1A
MARCKSL1	4.05614e-54	0.422927	0.861	0.476	8.31143e-50	0	MARCKSL1
ADAM28	4.93526e-54	0.460516	0.764	0.366	1.01128e-49	0	ADAM28
SEC22B	5.84628e-54	0.393429	0.759	0.413	1.19796e-49	0	SEC22B
SH3KBP1	1.48814e-53	0.427338	0.791	0.412	3.04934e-49	0	SH3KBP1
SLC27A2	1.61832e-53	0.330412	0.703	0.31	3.3161e-49	0	SLC27A2
CRELD2	1.9723e-53	0.412118	0.677	0.338	4.04145e-49	0	CRELD2
PLEKHG7	2.83875e-53	0.353294	0.671	0.277	5.81688e-49	0	PLEKHG7
PDXDC1	3.14464e-53	0.49263	0.923	0.744	6.44368e-49	0	PDXDC1
TMCO3	6.04855e-53	0.482954	0.819	0.534	1.23941e-48	0	TMCO3
VNN3	8.81721e-53	0.25327	0.534	0.167	1.80673e-48	0	VNN3
MIA3	1.04856e-52	0.461411	0.903	0.664	2.14861e-48	0	MIA3
ST6GALNAC1	1.06136e-52	0.457918	0.928	0.707	2.17483e-48	0	ST6GALNAC1
HLA-C	1.38068e-52	0.425209	0.973	0.89	2.82916e-48	0	HLA-C
ME3	1.60121e-52	0.443172	0.677	0.313	3.28103e-48	0	ME3
MCTP1	1.87992e-52	0.535448	0.856	0.535	3.85214e-48	0	MCTP1
TMEM125	2.28164e-52	0.254619	0.597	0.222	4.6753e-48	0	TMEM125
ISG20	2.95613e-52	0.46385	0.826	0.462	6.05741e-48	0	ISG20
GOLGA2	3.07536e-52	0.405178	0.883	0.591	6.30172e-48	0	GOLGA2
PPP1R16B	5.11266e-52	0.284422	0.348	0.074	1.04763e-47	0	PPP1R16B
SLITRK6	3.11968e-51	0.473755	0.682	0.336	6.39254e-47	0	SLITRK6
ASAP3	3.45486e-51	0.281969	0.473	0.15	7.07936e-47	0	ASAP3
SLC16A9	3.70038e-51	0.323691	0.623	0.254	7.58245e-47	0	SLC16A9
DHCR7	4.88573e-51	0.280847	0.594	0.246	1.00113e-46	0	DHCR7
BCAP29	6.66126e-51	0.431624	0.888	0.636	1.36496e-46	0	BCAP29
COBL	1.74534e-50	0.937595	0.73	0.426	3.57639e-46	0	COBL
GOLGA3	2.68517e-50	0.39029	0.81	0.517	5.50218e-46	0	GOLGA3
SEC62	2.9513e-50	0.393767	0.974	0.909	6.04752e-46	0	SEC62
CYB561	5.6129e-50	0.318749	0.66	0.315	1.15014e-45	0	CYB561
SPCS2	2.43914e-49	0.491481	0.97	0.889	4.99804e-45	0	SPCS2
SEC61A1	4.99554e-49	0.286021	0.577	0.232	1.02364e-44	0	SEC61A1
SDF2L1	6.0255e-49	0.490485	0.712	0.4	1.23469e-44	0	SDF2L1
EDEM3	1.05795e-48	0.38059	0.701	0.364	2.16784e-44	0	EDEM3
RHOBTB3	1.17875e-48	0.420379	0.827	0.503	2.41538e-44	0	RHOBTB3
TMED10	2.11544e-48	0.39096	0.962	0.869	4.33476e-44	0	TMED10
GLRX	2.17944e-48	0.477115	0.901	0.673	4.46589e-44	0	GLRX
ATP2C2	3.3682e-48	0.491248	0.927	0.676	6.90179e-44	0	ATP2C2
SELENOS	3.72916e-48	0.456454	0.933	0.774	7.64141e-44	0	SELENOS
RHOB	6.40338e-48	0.294806	0.596	0.244	1.31212e-43	0	RHOB
PNPLA3	6.86032e-48	0.260694	0.342	0.082	1.40575e-43	0	PNPLA3
MGAT4A	9.26418e-48	0.257095	0.532	0.195	1.89832e-43	0	MGAT4A
C4orf19	1.40193e-47	0.491358	0.887	0.591	2.8727e-43	0	C4orf19
TM7SF2	1.47927e-47	0.314531	0.711	0.344	3.03118e-43	0	TM7SF2
DOC2B	1.73781e-47	0.269872	0.428	0.133	3.56094e-43	0	DOC2B
SMAP2	2.13808e-47	0.338624	0.772	0.436	4.38114e-43	0	SMAP2
ADGRV1	3.50432e-47	0.471158	0.363	0.097	7.18071e-43	0	ADGRV1
ECE1	6.12281e-47	0.517441	0.92	0.696	1.25462e-42	0	ECE1
WNK2	6.27021e-47	0.46605	0.791	0.42	1.28483e-42	0	WNK2
PLEKHA5	8.91752e-47	0.638601	0.987	0.929	1.82729e-42	0	PLEKHA5
DEFB1	3.60754e-46	0.303291	0.43	0.138	7.3922e-42	0	DEFB1
STEAP2	4.33122e-46	0.316109	0.649	0.302	8.87511e-42	0	STEAP2
NAMPT	6.06479e-46	0.760079	0.966	0.834	1.24274e-41	0	NAMPT
SSR1	6.85929e-46	0.447911	0.848	0.622	1.40554e-41	0	SSR1
QSOX1	7.56236e-46	0.377717	0.765	0.441	1.5496e-41	0	QSOX1
IFITM1	8.70623e-46	0.323664	0.636	0.285	1.78399e-41	0	IFITM1
LSS	1.00212e-45	0.368326	0.61	0.285	2.05344e-41	0	LSS
TMEM165	1.32364e-45	0.543772	0.984	0.923	2.71227e-41	0	TMEM165
DUSP5	1.56147e-45	0.56766	0.933	0.735	3.19961e-41	0	DUSP5
NUDT8	2.15487e-45	0.342187	0.676	0.335	4.41554e-41	0	NUDT8
PPM1H	2.39222e-45	0.434717	0.799	0.456	4.9019e-41	0	PPM1H
SRP54	2.63479e-45	0.442431	0.901	0.698	5.39895e-41	0	SRP54
FRMD4A	3.25416e-45	0.431404	0.503	0.198	6.66809e-41	0	FRMD4A
KIF13B	7.79133e-45	0.535604	0.915	0.67	1.59652e-40	0	KIF13B
HDAC9	7.91309e-45	1.17384	0.778	0.537	1.62147e-40	0	HDAC9
SRD5A3	8.74509e-45	0.333283	0.85	0.512	1.79196e-40	0	SRD5A3
SEC61B	1.0299e-44	0.510963	0.947	0.934	2.11037e-40	0	SEC61B
DHCR24	1.37759e-44	0.417629	0.963	0.825	2.82281e-40	0	DHCR24
INPP4B	3.751e-44	0.441017	0.923	0.636	7.68617e-40	0	INPP4B
CEACAM5	4.00207e-44	0.311829	0.257	0.044	8.20065e-40	0	CEACAM5
COPA	4.15467e-44	0.417982	0.888	0.689	8.51333e-40	0	COPA
ARCN1	4.85255e-44	0.402436	0.848	0.638	9.94336e-40	0	ARCN1
MTHFD2	5.0126e-44	0.276833	0.625	0.289	1.02713e-39	0	MTHFD2
TCEA3	9.31304e-44	0.416224	0.823	0.543	1.90833e-39	0	TCEA3
VMP1	9.41031e-44	0.611813	0.965	0.921	1.92827e-39	0	VMP1
BPIFA2	9.85257e-44	0.360971	0.497	0.183	2.01889e-39	0	BPIFA2
CASP7	9.99106e-44	0.267284	0.681	0.332	2.04727e-39	0	CASP7
WIPI1	3.23401e-43	0.428657	0.847	0.561	6.62682e-39	0	WIPI1
CXCL3	3.81728e-43	0.451548	0.435	0.148	7.82199e-39	0	CXCL3
MYO1B	4.34944e-43	0.493701	0.96	0.793	8.91245e-39	0	MYO1B
DUSP23	2.13331e-42	0.502711	0.856	0.683	4.37137e-38	0	DUSP23
COG5	2.78317e-42	0.491303	0.935	0.761	5.703e-38	0	COG5
ALCAM	3.39021e-42	0.570867	0.99	0.935	6.94688e-38	0	ALCAM
KLF6	8.01817e-42	0.55681	0.96	0.903	1.643e-37	0	KLF6
STARD10	1.37834e-41	0.312413	0.783	0.459	2.82436e-37	0	STARD10
SLC30A7	2.64427e-41	0.417297	0.751	0.484	5.41838e-37	0	SLC30A7
SSR2	3.08814e-41	0.435232	0.941	0.824	6.3279e-37	0	SSR2
ING1	3.67387e-41	0.268443	0.482	0.187	7.52813e-37	0	ING1
CANX	5.43484e-41	0.386027	0.962	0.891	1.11365e-36	0	CANX
MAGED2	5.88307e-41	0.374442	0.875	0.641	1.2055e-36	0	MAGED2
SPCS3	7.05929e-41	0.40507	0.919	0.732	1.44652e-36	0	SPCS3
ERBB3	8.7736e-41	0.329877	0.776	0.481	1.7978e-36	0	ERBB3
KLK11	1.33392e-40	0.386838	0.858	0.521	2.73333e-36	0	KLK11
TOB1	2.0244e-40	0.419866	0.826	0.572	4.14821e-36	0	TOB1
COPG1	2.04251e-40	0.261628	0.591	0.279	4.18532e-36	0	COPG1
SNTB1	2.17257e-40	0.409179	0.615	0.308	4.4518e-36	0	SNTB1
GLIS3	3.43773e-40	0.683875	0.957	0.793	7.04425e-36	0	GLIS3
SORL1	4.66567e-40	0.451094	0.768	0.48	9.56042e-36	0	SORL1
LRG1	6.22259e-40	0.278952	0.629	0.307	1.27507e-35	0	LRG1
TMEM208	2.08437e-39	0.353628	0.877	0.662	4.27109e-35	0	TMEM208
LRRC59	3.17069e-39	0.297939	0.62	0.317	6.49706e-35	0	LRRC59
INSR	4.22028e-39	0.504244	0.931	0.753	8.64777e-35	0	INSR
ALDH1A1	4.31659e-39	0.446599	0.957	0.782	8.84513e-35	0	ALDH1A1
SLC15A2	6.07865e-39	0.359123	0.847	0.566	1.24558e-34	0	SLC15A2
IBTK	6.43554e-39	0.462491	0.807	0.566	1.31871e-34	0	IBTK
FEM1C	9.08828e-39	0.301788	0.596	0.285	1.86228e-34	0	FEM1C
AGAP1	1.26232e-38	0.432652	0.939	0.828	2.58663e-34	0	AGAP1
SAR1B	1.67359e-38	0.301648	0.864	0.629	3.42936e-34	0	SAR1B
CFI	1.93993e-38	0.283021	0.641	0.317	3.97511e-34	0	CFI
TMEM167A	2.34475e-38	0.315782	0.89	0.702	4.80463e-34	0	TMEM167A
COPB2	2.46409e-38	0.34626	0.906	0.748	5.04917e-34	0	COPB2
RHOQ	2.63975e-38	0.370225	0.775	0.499	5.4091e-34	0	RHOQ
DUSP1	2.91113e-38	0.565997	0.949	0.864	5.96521e-34	0	DUSP1
USP54	4.83921e-38	0.473124	0.866	0.589	9.91603e-34	0	USP54
EPCAM	8.10583e-38	0.306805	0.971	0.782	1.66096e-33	0	EPCAM
MYO5C	9.80808e-38	0.432011	0.904	0.687	2.00977e-33	0	MYO5C
AACS	1.04524e-37	0.311616	0.663	0.362	2.14179e-33	0	AACS
GOLGA5	1.05804e-37	0.273803	0.722	0.426	2.16804e-33	0	GOLGA5
SEC23B	1.16319e-37	0.408721	0.773	0.508	2.3835e-33	0	SEC23B
MFSD4A	1.21291e-37	0.273544	0.53	0.229	2.48538e-33	0	MFSD4A
PTP4A2	1.26613e-37	0.359378	0.944	0.839	2.59444e-33	0	PTP4A2
SIDT1	1.26952e-37	0.389886	0.597	0.294	2.60137e-33	0	SIDT1
CLIC6	1.37308e-37	0.321895	0.756	0.416	2.81359e-33	0	CLIC6
FNBP1L	2.11094e-37	0.369948	0.944	0.79	4.32552e-33	0	FNBP1L
TMTC2	3.39787e-37	0.511462	0.931	0.758	6.96257e-33	0	TMTC2
UBE2J1	4.12101e-37	0.332127	0.826	0.565	8.44435e-33	0	UBE2J1
CYR61	4.38814e-37	0.658004	0.807	0.613	8.99173e-33	0	CYR61
PPP1CB	7.38565e-37	0.430111	0.958	0.897	1.51339e-32	0	PPP1CB
RUNX1	8.94243e-37	0.548895	0.974	0.912	1.83239e-32	0	RUNX1
TMEM205	1.28245e-36	0.376725	0.911	0.693	2.62786e-32	0	TMEM205
MPZL1	5.61441e-36	0.353533	0.826	0.573	1.15045e-31	0	MPZL1
RNF39	5.98319e-36	0.458661	0.848	0.564	1.22602e-31	0	RNF39
KDM7A	6.94629e-36	0.500226	0.872	0.681	1.42336e-31	0	KDM7A
ASPH	9.91578e-36	0.421069	0.979	0.903	2.03184e-31	0	ASPH
KDELR1	2.162e-35	0.373003	0.925	0.819	4.43016e-31	0	KDELR1
PLAC8	2.28055e-35	0.621315	0.89	0.58	4.67308e-31	0	PLAC8
TNFAIP2	2.44211e-35	0.30858	0.538	0.244	5.00412e-31	0	TNFAIP2
RBM47	2.52894e-35	0.429083	0.976	0.892	5.18206e-31	0	RBM47
ST3GAL1	2.60124e-35	0.334782	0.666	0.358	5.3302e-31	0	ST3GAL1
AZGP1	2.91031e-35	0.309554	0.356	0.115	5.96352e-31	0	AZGP1
PRR5L	3.3938e-35	0.315979	0.559	0.26	6.95424e-31	0	PRR5L
HS3ST1	5.45452e-35	0.345972	0.704	0.381	1.11769e-30	0	HS3ST1
CXCL8	1.51033e-34	0.668913	0.942	0.697	3.09483e-30	0	CXCL8
DNAJC1	1.76532e-34	0.388156	0.812	0.557	3.61731e-30	0	DNAJC1
GORASP2	2.17125e-34	0.265846	0.719	0.437	4.44912e-30	0	GORASP2
B4GALT1	4.5719e-34	0.470435	0.947	0.802	9.36829e-30	0	B4GALT1
LYSMD3	5.22207e-34	0.275862	0.621	0.332	1.07005e-29	0	LYSMD3
NAALADL2	5.65377e-34	0.531347	0.931	0.772	1.15851e-29	0	NAALADL2
MSI2	6.9507e-34	0.431309	0.963	0.833	1.42427e-29	0	MSI2
SLC38A10	7.98627e-34	0.26502	0.556	0.271	1.63647e-29	0	SLC38A10
ADAM9	8.35267e-34	0.434161	0.903	0.745	1.71155e-29	0	ADAM9
CFD	1.0168e-33	0.326877	0.594	0.307	2.08353e-29	0	CFD
PDIA6	1.19428e-33	0.399749	0.965	0.904	2.4472e-29	0	PDIA6
GNL3	1.34634e-33	0.33076	0.808	0.549	2.75879e-29	0	GNL3
PRRC1	1.98285e-33	0.286464	0.641	0.356	4.06306e-29	0	PRRC1
TMEM39A	3.17899e-33	0.25046	0.508	0.23	6.51407e-29	0	TMEM39A
DAP	3.2913e-33	0.32237	0.781	0.511	6.7442e-29	0	DAP
THRB	4.40046e-33	0.605701	0.942	0.809	9.01698e-29	0	THRB
DLG3	5.3988e-33	0.283104	0.796	0.538	1.10627e-28	0	DLG3
ERGIC1	7.24599e-33	0.378157	0.757	0.498	1.48478e-28	0	ERGIC1
TBL1X	7.48364e-33	0.38464	0.778	0.499	1.53347e-28	0	TBL1X
CNKSR3	8.76219e-33	0.454025	0.743	0.459	1.79546e-28	0	CNKSR3
LRIG1	9.35494e-33	0.458404	0.864	0.622	1.91692e-28	0	LRIG1
ARG2	1.15474e-32	0.351798	0.474	0.215	2.36618e-28	0	ARG2
ACACA	1.27632e-32	0.466059	0.925	0.779	2.61531e-28	0	ACACA
GOLGB1	1.50292e-32	0.361004	0.979	0.931	3.07964e-28	0	GOLGB1
GK	4.31549e-32	0.610787	0.661	0.347	8.84288e-28	0	GK
IL6	6.4473e-32	0.574864	0.254	0.068	1.32112e-27	0	IL6
SEC16A	7.43996e-32	0.329503	0.712	0.449	1.52452e-27	0	SEC16A
NOTCH2	9.3002e-32	0.301192	0.765	0.447	1.9057e-27	0	NOTCH2
LMTK2	1.34132e-31	0.383997	0.794	0.513	2.74851e-27	0	LMTK2
CDK2AP2	1.69277e-31	0.328524	0.73	0.471	3.46866e-27	0	CDK2AP2
FAAH2	2.58319e-31	0.520046	0.93	0.746	5.29321e-27	0	FAAH2
FNDC3B	2.92021e-31	0.500267	0.952	0.853	5.9838e-27	0	FNDC3B
FAM83D	3.65123e-31	0.396217	0.383	0.15	7.48173e-27	0	FAM83D
TRIO	4.34748e-31	0.479405	0.928	0.781	8.90843e-27	0	TRIO
FNDC3A	4.47983e-31	0.398868	0.885	0.705	9.17962e-27	0	FNDC3A
HSD17B4	5.72107e-31	0.329482	0.848	0.646	1.1723e-26	0	HSD17B4
TXNDC15	7.30287e-31	0.260404	0.641	0.347	1.49643e-26	0	TXNDC15
UNC13B	9.06808e-31	0.326065	0.621	0.342	1.85814e-26	0	UNC13B
SDR16C5	1.0288e-30	0.28475	0.823	0.566	2.10811e-26	0	SDR16C5
ZNHIT6	1.18983e-30	0.438002	0.736	0.492	2.43807e-26	0	ZNHIT6
SEC63	1.37981e-30	0.357362	0.888	0.704	2.82738e-26	0	SEC63
CAMK1D	1.7966e-30	0.479695	0.968	0.844	3.68142e-26	0	CAMK1D
TANC2	1.83855e-30	0.499398	0.963	0.881	3.76737e-26	0	TANC2
SEC61G	1.89075e-30	0.431096	0.911	0.867	3.87433e-26	0	SEC61G
PGM2L1	2.1335e-30	0.25372	0.615	0.313	4.37176e-26	0	PGM2L1
PEAK1	2.9146e-30	0.347993	0.808	0.524	5.97231e-26	0	PEAK1
NR4A3	2.9728e-30	0.642844	0.604	0.353	6.09157e-26	0	NR4A3
HSPA5	3.16725e-30	0.490264	0.958	0.905	6.49002e-26	0	HSPA5
FOXN3	3.30157e-30	0.469233	0.971	0.897	6.76524e-26	0	FOXN3
SLC10A7	4.46193e-30	0.456443	0.628	0.385	9.14294e-26	0	SLC10A7
AC019117.3	5.73395e-30	0.378917	0.843	0.563	1.17494e-25	0	AC019117.3
KCNQ1	6.98642e-30	0.328382	0.759	0.5	1.43159e-25	0	KCNQ1
RAB2A	1.62345e-29	0.269489	0.965	0.942	3.3266e-25	0	RAB2A
CALR	1.80931e-29	0.401377	0.936	0.872	3.70745e-25	0	CALR
CLINT1	2.95999e-29	0.304326	0.974	0.928	6.06533e-25	0	CLINT1
ABCD3	5.50211e-29	0.394264	0.891	0.707	1.12744e-24	0	ABCD3
EMP2	6.72441e-29	0.306782	0.939	0.744	1.3779e-24	0	EMP2
UGGT1	8.31273e-29	0.269239	0.625	0.356	1.70336e-24	0	UGGT1
LARP1B	9.40999e-29	0.433608	0.786	0.555	1.9282e-24	0	LARP1B
CYB5A	1.04353e-28	0.273935	0.95	0.892	2.13829e-24	0	CYB5A
SESTD1	1.30366e-28	0.405369	0.89	0.685	2.67133e-24	0	SESTD1
GRAMD2B	1.61123e-28	0.364425	0.957	0.841	3.30156e-24	0	GRAMD2B
SCD	1.78603e-28	0.407301	0.765	0.52	3.65975e-24	0	SCD
TMED9	4.60462e-28	0.283359	0.776	0.521	9.43533e-24	0	TMED9
ARF4	4.62173e-28	0.374252	0.986	0.921	9.47039e-24	0	ARF4
CAMK2D	4.92952e-28	0.431362	0.893	0.713	1.01011e-23	0	CAMK2D
SERP1	6.07719e-28	0.357137	0.949	0.92	1.24528e-23	0	SERP1
SH3PXD2B	6.30068e-28	0.318205	0.749	0.486	1.29107e-23	0	SH3PXD2B
SLC11A2	6.94395e-28	0.258523	0.724	0.444	1.42288e-23	0	SLC11A2
ELL2	8.38918e-28	0.526887	0.944	0.782	1.71903e-23	0	ELL2
TOM1	2.49969e-27	0.262621	0.666	0.381	5.12212e-23	0	TOM1
FNIP2	2.57525e-27	0.266422	0.642	0.372	5.27695e-23	0	FNIP2
UGCG	3.1023e-27	0.362865	0.935	0.771	6.35692e-23	0	UGCG
MACF1	3.39395e-27	0.353733	0.966	0.875	6.95454e-23	0	MACF1
IL33	3.51681e-27	0.327793	0.653	0.391	7.20629e-23	0	IL33
STT3B	4.4472e-27	0.280832	0.829	0.611	9.11275e-23	0	STT3B
PMM2	4.64222e-27	0.301055	0.783	0.549	9.51237e-23	0	PMM2
MACROD2	4.89324e-27	0.569136	0.733	0.518	1.00267e-22	0	MACROD2
GNE	7.31151e-27	0.263454	0.629	0.355	1.4982e-22	0	GNE
CTAGE5	8.53566e-27	0.268614	0.93	0.751	1.74904e-22	0	CTAGE5
DDOST	1.24886e-26	0.307942	0.885	0.746	2.55904e-22	0	DDOST
C1orf27	1.4399e-26	0.27704	0.738	0.492	2.95049e-22	0	C1orf27
LRMDA	1.56695e-26	0.458254	0.946	0.794	3.21083e-22	0	LRMDA
FMN1	1.63436e-26	0.308817	0.874	0.628	3.34896e-22	0	FMN1
SELENOK	2.48641e-26	0.391801	0.909	0.801	5.0949e-22	0	SELENOK
SPDYA	3.24233e-26	0.538414	0.522	0.29	6.64386e-22	0	SPDYA
MYRIP	3.47112e-26	0.287208	0.28	0.095	7.11267e-22	0	MYRIP
CCDC186	5.04013e-26	0.292294	0.919	0.782	1.03277e-21	0	CCDC186
C1QTNF3-AMACR	5.47589e-26	0.281736	0.626	0.37	1.12206e-21	0	C1QTNF3-AMACR
COPB1	5.64947e-26	0.267929	0.895	0.758	1.15763e-21	0	COPB1
KDM4C	1.46133e-25	0.345995	0.901	0.735	2.99442e-21	0	KDM4C
ZBTB38	1.74826e-25	0.366566	0.92	0.8	3.58235e-21	0	ZBTB38
CLU	1.97858e-25	0.3472	0.888	0.707	4.0543e-21	0	CLU
RCAN1	2.55763e-25	0.404104	0.414	0.195	5.24084e-21	0	RCAN1
MUC16	2.70803e-25	0.328642	0.658	0.367	5.54902e-21	0	MUC16
LDLR	3.50353e-25	0.446489	0.962	0.886	7.17909e-21	0	LDLR
USO1	3.6186e-25	0.300569	0.872	0.712	7.41487e-21	0	USO1
B4GALNT3	4.25948e-25	0.468743	0.757	0.507	8.72809e-21	0	B4GALNT3
MKL2	6.60142e-25	0.371515	0.95	0.827	1.3527e-20	0	MKL2
NCOA7	1.36521e-24	0.376209	0.989	0.947	2.79745e-20	0	NCOA7
ALDH1A3	1.48903e-24	0.39591	0.915	0.681	3.05117e-20	0	ALDH1A3
KIAA0319L	1.49913e-24	0.308928	0.847	0.639	3.07186e-20	0	KIAA0319L
CXCL2	1.54122e-24	0.521091	0.703	0.461	3.15812e-20	0	CXCL2
TPCN1	1.81246e-24	0.291492	0.696	0.439	3.71391e-20	0	TPCN1
LY6E	2.27031e-24	0.277616	0.925	0.748	4.65209e-20	0	LY6E
GCNT2	3.29145e-24	0.5022	0.895	0.71	6.74452e-20	0	GCNT2
GNAQ	4.68886e-24	0.367033	0.966	0.886	9.60795e-20	0	GNAQ
SELENOF	4.88791e-24	0.289479	0.909	0.766	1.00158e-19	0	SELENOF
MAGT1	6.30123e-24	0.266618	0.883	0.66	1.29118e-19	0	MAGT1
PLEKHG1	8.85891e-24	0.384794	0.692	0.448	1.81528e-19	0	PLEKHG1
SH3BP4	9.34481e-24	0.272671	0.693	0.455	1.91484e-19	0	SH3BP4
ETV6	1.09104e-23	0.435086	0.971	0.899	2.23565e-19	0	ETV6
NPC1	1.16913e-23	0.401519	0.847	0.67	2.39566e-19	0	NPC1
ATF3	1.23236e-23	0.339807	0.85	0.681	2.52522e-19	0	ATF3
RAB1A	2.0556e-23	0.276979	0.912	0.801	4.21213e-19	0	RAB1A
EPRS	2.49932e-23	0.267238	0.88	0.773	5.12135e-19	0	EPRS
TXNDC11	4.74873e-23	0.369994	0.652	0.412	9.73063e-19	0	TXNDC11
REEP3	5.45076e-23	0.265742	0.927	0.761	1.11691e-18	0	REEP3
CTGF	6.34562e-23	0.534197	0.781	0.569	1.30028e-18	0	CTGF
EPS8	1.48354e-22	0.333339	0.957	0.875	3.03993e-18	0	EPS8
PDE4D	1.5493e-22	0.50014	0.962	0.883	3.17467e-18	0	PDE4D
MON2	2.11231e-22	0.322569	0.867	0.701	4.32834e-18	0	MON2
GOLGA4	2.84838e-22	0.316998	0.976	0.928	5.83663e-18	0	GOLGA4
ATP9A	2.91292e-22	0.252252	0.867	0.647	5.96887e-18	0	ATP9A
ST7	3.27692e-22	0.290946	0.749	0.501	6.71474e-18	0	ST7
SLC39A11	4.8185e-22	0.306382	0.773	0.541	9.87358e-18	0	SLC39A11
SLC45A4	5.19369e-22	0.272941	0.661	0.432	1.06424e-17	0	SLC45A4
BCL6	6.43822e-22	0.280041	0.804	0.579	1.31926e-17	0	BCL6
FHIT	1.26895e-21	0.37663	0.942	0.84	2.6002e-17	0	FHIT
SIL1	1.43961e-21	0.306534	0.858	0.655	2.94991e-17	0	SIL1
SOX4	2.54982e-21	0.261895	0.95	0.847	5.22483e-17	0	SOX4
MAGED1	3.19844e-21	0.259376	0.847	0.647	6.55392e-17	0	MAGED1
RAPGEF1	3.36359e-21	0.295075	0.717	0.52	6.89233e-17	0	RAPGEF1
SLC25A25	7.45394e-21	0.276772	0.746	0.513	1.52739e-16	0	SLC25A25
LYPD6B	7.69358e-21	0.335289	0.895	0.712	1.57649e-16	0	LYPD6B
LPAR1	9.9649e-21	0.331388	0.741	0.527	2.04191e-16	0	LPAR1
TSPAN5	2.15991e-20	0.30059	0.591	0.354	4.42587e-16	0	TSPAN5
NDFIP1	2.22699e-20	0.272142	0.858	0.664	4.56333e-16	0	NDFIP1
SHROOM3	2.41962e-20	0.27559	0.765	0.538	4.95805e-16	0	SHROOM3
DCLRE1C	3.37667e-20	0.330662	0.752	0.531	6.91913e-16	0	DCLRE1C
EPAS1	3.38919e-20	0.364051	0.928	0.746	6.94479e-16	0	EPAS1
SSH2	6.39793e-20	0.356174	0.907	0.765	1.311e-15	0	SSH2
CBR3	7.8357e-20	0.260956	0.639	0.409	1.60561e-15	0	CBR3
BMPR1B	1.07068e-19	0.478609	0.974	0.903	2.19394e-15	0	BMPR1B
MARCH3	1.7613e-19	0.296825	0.733	0.508	3.60907e-15	0	MARCH3
LPP	1.84045e-19	0.33656	0.976	0.939	3.77127e-15	0	LPP
TACC2	2.49151e-19	0.356074	0.917	0.807	5.10535e-15	0	TACC2
MTUS1	2.91932e-19	0.299654	0.955	0.876	5.98197e-15	0	MTUS1
PSTPIP2	7.9316e-19	0.266442	0.641	0.424	1.62526e-14	0	PSTPIP2
FARP1	8.19902e-19	0.326634	0.915	0.794	1.68006e-14	0	FARP1
ME1	1.0627e-18	0.282124	0.599	0.372	2.17757e-14	0	ME1
TM9SF2	1.10062e-18	0.255478	0.941	0.864	2.25527e-14	0	TM9SF2
ACSL3	1.26893e-18	0.328026	0.962	0.875	2.60016e-14	0	ACSL3
KMT2C	1.68445e-18	0.3205	0.949	0.885	3.4516e-14	0	KMT2C
SAMD12	5.48358e-18	0.359917	0.963	0.885	1.12364e-13	0	SAMD12
CHST9	1.55552e-17	0.318741	0.989	0.87	3.18742e-13	0	CHST9
SGMS1	1.88879e-17	0.300576	0.903	0.755	3.87033e-13	0	SGMS1
RNF130	2.98613e-17	0.255032	0.874	0.702	6.11889e-13	0	RNF130
DUSP2	5.65245e-17	0.416702	0.471	0.283	1.15824e-12	0	DUSP2
SGPP2	8.92513e-17	0.253826	0.845	0.642	1.82885e-12	0	SGPP2
CDC42BPA	1.04387e-16	0.3433	0.941	0.853	2.13899e-12	0	CDC42BPA
EPB41	1.08294e-16	0.255057	0.748	0.523	2.21905e-12	0	EPB41
VTCN1	1.75309e-16	0.303619	0.629	0.41	3.59225e-12	0	VTCN1
EZR	3.68663e-16	0.270195	0.987	0.958	7.55427e-12	0	EZR
LIMK2	4.44835e-16	0.268997	0.919	0.772	9.11512e-12	0	LIMK2
ZNF609	5.14193e-16	0.288212	0.909	0.768	1.05363e-11	0	ZNF609
MAN1A2	7.62803e-16	0.284693	0.938	0.838	1.56306e-11	0	MAN1A2
MUC4	1.00241e-15	0.259663	0.97	0.844	2.05405e-11	0	MUC4
RBPMS	3.48087e-15	0.383669	0.909	0.778	7.13265e-11	0	RBPMS
IGFBP5	4.16339e-15	0.329519	0.441	0.268	8.5312e-11	0	IGFBP5
ST6GAL1	1.12651e-14	0.296042	0.971	0.864	2.30833e-10	0	ST6GAL1
PHKB	1.36611e-14	0.257901	0.883	0.748	2.79929e-10	0	PHKB
FOS	7.87335e-14	0.32719	0.957	0.906	1.61333e-09	0	FOS
ERRFI1	1.11746e-13	0.34934	0.893	0.769	2.28979e-09	0	ERRFI1
NEDD4L	4.57838e-13	0.304551	0.971	0.92	9.38156e-09	0	NEDD4L
STOM	9.62255e-13	0.32697	0.815	0.678	1.97176e-08	0	STOM
SIK2	1.01471e-12	0.261294	0.583	0.403	2.07923e-08	0	SIK2
TMEM217	3.69919e-12	0.257753	0.425	0.27	7.58e-08	0	TMEM217
PLPP1	2.52647e-11	0.252421	0.72	0.552	5.17698e-07	0	PLPP1
ARHGAP42	2.97775e-11	0.359909	0.824	0.698	6.10172e-07	0	ARHGAP42
CHD2	6.20098e-11	0.25316	0.942	0.847	1.27064e-06	0	CHD2
ZNF644	1.00658e-10	0.331869	0.931	0.883	2.06258e-06	0	ZNF644
LMO7	1.4444e-10	0.328532	0.963	0.905	2.95972e-06	0	LMO7
PRKAG2	1.52893e-10	0.263771	0.623	0.456	3.13293e-06	0	PRKAG2
BAIAP2L1	5.29506e-10	0.258404	0.871	0.76	1.08501e-05	0	BAIAP2L1
IGF2BP2	1.00328e-09	0.262823	0.911	0.794	2.05582e-05	0	IGF2BP2
TOP1	1.16192e-09	0.330163	0.966	0.931	2.38089e-05	0	TOP1
CHODL	1.73981e-09	0.260954	0.387	0.251	3.56505e-05	0	CHODL
GDA	5.33518e-09	0.309394	0.455	0.308	0.000109323	0	GDA
MECOM	2.33546e-08	0.262647	0.974	0.925	0.000478558	0	MECOM
VPS13D	2.12307e-07	0.261145	0.89	0.763	0.00435039	0	VPS13D
SERPINB3	7.55313e-196	2.83492	0.998	0.707	1.54771e-191	1	SERPINB3
CLCA2	3.53897e-148	1.30722	0.877	0.31	7.25171e-144	1	CLCA2
ZNF750	3.12663e-146	1.08951	0.861	0.343	6.40677e-142	1	ZNF750
CLDN4	1.25458e-125	1.3966	0.978	0.733	2.57076e-121	1	CLDN4
KRT19	2.06565e-118	1.07468	1	0.984	4.23272e-114	1	KRT19
DENND2C	2.46775e-106	1.32601	0.956	0.682	5.05666e-102	1	DENND2C
KLF5	4.22408e-102	0.822279	0.984	0.881	8.65556e-98	1	KLF5
UPK1B	1.40679e-99	1.32239	0.808	0.388	2.88266e-95	1	UPK1B
KRT4	1.94717e-98	1.26249	0.514	0.093	3.98996e-94	1	KRT4
TACSTD2	2.70515e-98	0.86822	0.998	0.935	5.54312e-94	1	TACSTD2
CSTA	1.56923e-92	1.27989	0.956	0.657	3.2155e-88	1	CSTA
B4GALT5	6.25927e-87	0.859492	0.952	0.702	1.28259e-82	1	B4GALT5
ALOX15	1.04384e-81	0.674789	0.734	0.285	2.13894e-77	1	ALOX15
EPAS11	1.985e-81	0.874168	0.984	0.742	4.06747e-77	1	EPAS1
RAP2B	7.14163e-81	0.777449	0.855	0.499	1.46339e-76	1	RAP2B
SERPINB4	3.39269e-80	1.33999	0.754	0.31	6.95196e-76	1	SERPINB4
SEMA3A	6.56065e-74	0.85377	0.901	0.581	1.34434e-69	1	SEMA3A
RPLP0	1.96838e-73	0.625764	1	0.965	4.03341e-69	1	RPLP0
EREG	3.79863e-73	1.16903	0.77	0.398	7.78378e-69	1	EREG
RPL18	1.31085e-72	0.589913	1	0.972	2.68607e-68	1	RPL18
CHP21	1.33973e-72	0.680518	0.843	0.422	2.74525e-68	1	CHP2
BARD1	1.08503e-71	0.803762	0.732	0.358	2.22334e-67	1	BARD1
CDH26	3.01224e-71	0.971712	0.911	0.661	6.17237e-67	1	CDH26
DCLK1	3.19793e-68	0.993339	0.788	0.415	6.55288e-64	1	DCLK1
OXSR1	5.43159e-68	0.744391	0.887	0.652	1.11299e-63	1	OXSR1
CHST91	3.03696e-67	0.863461	0.994	0.878	6.22303e-63	1	CHST9
ST14	9.79029e-65	0.748674	0.907	0.658	2.00613e-60	1	ST14
CYP1B1	4.14417e-64	0.692073	0.609	0.228	8.49183e-60	1	CYP1B1
RAB10	1.94146e-63	0.727206	0.988	0.917	3.97824e-59	1	RAB10
ITPKC	2.2897e-63	0.884017	0.921	0.654	4.69183e-59	1	ITPKC
B4GALT4	7.03997e-63	0.74593	0.891	0.663	1.44256e-58	1	B4GALT4
ABI1	7.21572e-63	0.732857	0.974	0.852	1.47857e-58	1	ABI1
DSG3	1.49651e-61	1.01246	0.71	0.317	3.0665e-57	1	DSG3
CYP4B1	6.61913e-61	0.456308	0.855	0.497	1.35633e-56	1	CYP4B1
KLK111	8.8527e-61	0.641018	0.901	0.534	1.81401e-56	1	KLK11
GLUL	1.03043e-60	0.695534	0.998	0.908	2.11145e-56	1	GLUL
EHF	3.00739e-60	0.573248	0.99	0.94	6.16244e-56	1	EHF
RPS24	1.30999e-59	0.502596	1	0.984	2.6843e-55	1	RPS24
KLK10	1.61732e-59	0.945789	0.73	0.41	3.31406e-55	1	KLK10
MAP3K8	5.27368e-59	0.717015	0.903	0.683	1.08063e-54	1	MAP3K8
MTSS1	7.30196e-59	0.531889	0.899	0.574	1.49625e-54	1	MTSS1
RPLP2	2.06466e-58	0.494096	1	0.959	4.2307e-54	1	RPLP2
C19orf33	2.31915e-58	0.631735	0.978	0.843	4.75216e-54	1	C19orf33
ANXA2	5.34366e-58	0.480212	1	0.997	1.09497e-53	1	ANXA2
KLF3	6.88295e-58	0.650541	0.972	0.834	1.41039e-53	1	KLF3
GSTP1	1.7404e-57	0.352927	1	0.981	3.56625e-53	1	GSTP1
GCHFR	2.19077e-57	0.51055	0.835	0.503	4.4891e-53	1	GCHFR
PABPC1	9.01641e-57	0.525688	0.994	0.933	1.84755e-52	1	PABPC1
MAL2	1.62116e-56	0.670147	0.98	0.833	3.32192e-52	1	MAL2
TJP1	3.02382e-56	0.742127	0.992	0.901	6.19611e-52	1	TJP1
RPS18	4.19138e-56	0.588419	1	0.98	8.58856e-52	1	RPS18
RHOV	9.79777e-56	0.493237	0.766	0.421	2.00766e-51	1	RHOV
RPL28	1.00336e-55	0.525618	1	0.97	2.05598e-51	1	RPL28
RPS14	3.51457e-55	0.504931	1	0.978	7.2017e-51	1	RPS14
DUSP51	1.13538e-53	0.640341	0.962	0.742	2.3265e-49	1	DUSP5
GABRP	1.78532e-53	0.61067	0.688	0.365	3.65829e-49	1	GABRP
RPS23	5.5925e-53	0.512997	1	0.969	1.14596e-48	1	RPS23
RPL10A	1.34187e-52	0.537708	1	0.96	2.74962e-48	1	RPL10A
VPS37B	1.58791e-52	0.62793	0.948	0.816	3.25379e-48	1	VPS37B
RPL15	3.13208e-52	0.453679	0.998	0.975	6.41794e-48	1	RPL15
IGFBP3	3.36819e-52	0.851305	0.873	0.616	6.90177e-48	1	IGFBP3
ITGA2	5.62212e-52	0.616834	0.974	0.8	1.15203e-47	1	ITGA2
PMAIP1	1.30946e-51	0.614254	0.917	0.697	2.68321e-47	1	PMAIP1
RPS16	5.58918e-51	0.505061	1	0.973	1.14528e-46	1	RPS16
SERPINB5	7.36997e-51	0.760544	0.865	0.547	1.51018e-46	1	SERPINB5
AQP3	7.78627e-50	0.699389	0.96	0.857	1.59548e-45	1	AQP3
RPS29	1.62237e-49	0.496088	1	0.942	3.3244e-45	1	RPS29
ARL5B	2.17613e-49	0.566457	0.905	0.705	4.45912e-45	1	ARL5B
CTNND1	2.60892e-49	0.503852	0.972	0.843	5.34593e-45	1	CTNND1
RNF391	3.48358e-49	0.825086	0.873	0.579	7.1382e-45	1	RNF39
RPL23	5.03711e-49	0.4918	0.996	0.965	1.03215e-44	1	RPL23
TMPRSS4	8.52224e-49	0.568376	0.966	0.852	1.74629e-44	1	TMPRSS4
TXN	1.01695e-48	0.58726	0.998	0.965	2.08384e-44	1	TXN
RPS27	2.44539e-48	0.458825	1	0.968	5.01085e-44	1	RPS27
RPL27A	4.02499e-48	0.486073	0.998	0.976	8.2476e-44	1	RPL27A
RPL8	7.82642e-48	0.488176	1	0.977	1.60371e-43	1	RPL8
LMO71	2.06002e-47	0.754276	0.982	0.903	4.22119e-43	1	LMO7
RPL30	2.33251e-47	0.443462	1	0.971	4.77955e-43	1	RPL30
SLK	2.92284e-47	0.559632	0.937	0.813	5.98919e-43	1	SLK
LBH	2.94187e-47	1.12151	0.681	0.406	6.02818e-43	1	LBH
RPL37A	5.22945e-47	0.481543	1	0.97	1.07157e-42	1	RPL37A
NET1	8.55331e-47	0.501927	0.893	0.678	1.75266e-42	1	NET1
F3	1.95238e-46	0.710111	0.988	0.843	4.00063e-42	1	F3
SYTL2	3.31657e-46	0.606826	0.869	0.624	6.79599e-42	1	SYTL2
RAB25	4.93683e-46	0.442951	0.921	0.764	1.01161e-41	1	RAB25
RPL34	1.03194e-45	0.412462	0.998	0.977	2.11454e-41	1	RPL34
TICAM1	1.58632e-45	0.37878	0.603	0.286	3.25052e-41	1	TICAM1
RPS4X	2.52947e-45	0.446874	0.998	0.978	5.18314e-41	1	RPS4X
RPL32	2.5669e-45	0.470117	0.996	0.971	5.25984e-41	1	RPL32
ALDH1A31	5.58857e-45	0.702661	0.927	0.696	1.14515e-40	1	ALDH1A3
AQP51	8.23867e-45	0.728991	0.845	0.518	1.68819e-40	1	AQP5
CLDN1	1.06527e-44	0.60554	0.921	0.631	2.18285e-40	1	CLDN1
RPS21	1.28673e-44	0.452647	1	0.963	2.63665e-40	1	RPS21
SERPINB2	1.46889e-44	0.848116	0.607	0.274	3.0099e-40	1	SERPINB2
RPL23A	4.32775e-44	0.43266	0.998	0.963	8.86799e-40	1	RPL23A
FOXN31	1.17408e-43	0.51402	0.976	0.902	2.40581e-39	1	FOXN3
IL1RN	1.18403e-43	0.595339	0.623	0.286	2.4262e-39	1	IL1RN
RPL37	1.20252e-43	0.461567	1	0.963	2.46408e-39	1	RPL37
RPS3	1.38988e-43	0.476843	0.998	0.967	2.848e-39	1	RPS3
RPS15A	1.55007e-43	0.441463	1	0.972	3.17626e-39	1	RPS15A
NACA	2.29909e-43	0.428268	0.998	0.961	4.71107e-39	1	NACA
EPHA2	2.59395e-43	0.480453	0.813	0.56	5.31526e-39	1	EPHA2
CDH1	2.94684e-43	0.646833	0.966	0.88	6.03837e-39	1	CDH1
EEF1A1	3.10305e-43	0.429059	1	0.992	6.35847e-39	1	EEF1A1
RPS2	5.6728e-43	0.493132	1	0.98	1.16241e-38	1	RPS2
RPS3A	1.0288e-42	0.438973	0.998	0.978	2.10811e-38	1	RPS3A
NECTIN2	1.21944e-42	0.531171	0.748	0.497	2.49875e-38	1	NECTIN2
RPL27	1.71197e-42	0.40833	0.994	0.959	3.508e-38	1	RPL27
RPL7A	4.16958e-42	0.440455	0.998	0.98	8.5439e-38	1	RPL7A
RPL26	5.37418e-42	0.444653	0.998	0.968	1.10122e-37	1	RPL26
RDH101	5.70756e-42	0.581327	0.968	0.778	1.16954e-37	1	RDH10
PLS3	7.11541e-42	0.628314	0.919	0.751	1.45802e-37	1	PLS3
SLC4A41	1.00221e-41	0.598938	0.925	0.547	2.05363e-37	1	SLC4A4
PHLDA2	1.16364e-41	0.627137	0.827	0.573	2.38441e-37	1	PHLDA2
EMP1	1.23558e-41	0.788934	0.655	0.36	2.53184e-37	1	EMP1
RPS6	1.63192e-41	0.440531	0.998	0.982	3.34398e-37	1	RPS6
ADIRF	3.05169e-41	0.475434	0.736	0.413	6.25322e-37	1	ADIRF
RPL24	3.35072e-41	0.399379	0.998	0.97	6.86596e-37	1	RPL24
RPL39	3.63161e-41	0.43983	0.996	0.954	7.44154e-37	1	RPL39
S100A6	3.63926e-41	0.44772	1	0.988	7.45721e-37	1	S100A6
RPS7	8.6712e-41	0.430363	0.998	0.977	1.77682e-36	1	RPS7
EPB41L5	9.56254e-41	0.611149	0.802	0.601	1.95946e-36	1	EPB41L5
H3F3A	1.31898e-40	0.323803	0.998	0.976	2.70272e-36	1	H3F3A
RPL11	1.59222e-40	0.411451	0.998	0.983	3.26261e-36	1	RPL11
NOTCH1	2.04154e-40	0.344015	0.562	0.251	4.18331e-36	1	NOTCH1
SUSD4	3.27457e-40	0.556095	0.675	0.396	6.70992e-36	1	SUSD4
SERPINB1	5.08864e-40	0.726922	0.948	0.832	1.04271e-35	1	SERPINB1
BAG1	6.94811e-40	0.427496	0.994	0.925	1.42374e-35	1	BAG1
TNFSF101	8.35168e-40	0.518503	0.966	0.761	1.71134e-35	1	TNFSF10
RPL13	1.07314e-39	0.400518	1	0.982	2.19898e-35	1	RPL13
RPL12	1.1176e-39	0.447937	1	0.972	2.29008e-35	1	RPL12
RPL9	1.16486e-39	0.367204	0.998	0.96	2.38692e-35	1	RPL9
SLC20A2	1.44631e-39	0.617369	0.952	0.857	2.96363e-35	1	SLC20A2
RPS28	1.57778e-39	0.440044	0.998	0.965	3.23302e-35	1	RPS28
LIPH	1.93303e-39	0.737948	0.738	0.468	3.96097e-35	1	LIPH
FA2H	2.56764e-39	0.426188	0.518	0.235	5.26135e-35	1	FA2H
RPS19	4.32208e-39	0.459489	1	0.97	8.85638e-35	1	RPS19
RPS13	6.78349e-39	0.396925	1	0.972	1.39e-34	1	RPS13
UQCRB	9.201e-39	0.364122	0.99	0.94	1.88538e-34	1	UQCRB
RPL7	1.61889e-38	0.427685	0.996	0.962	3.31727e-34	1	RPL7
TXNIP	2.11857e-38	0.487382	0.962	0.769	4.34117e-34	1	TXNIP
GALNT3	4.04785e-38	0.597313	0.865	0.683	8.29445e-34	1	GALNT3
RPS12	1.00201e-37	0.433296	1	0.97	2.05322e-33	1	RPS12
RPL6	1.33497e-37	0.412492	0.998	0.963	2.73549e-33	1	RPL6
UQCRH	1.7744e-37	0.441898	0.994	0.914	3.63592e-33	1	UQCRH
RPS26	2.14485e-37	0.367083	0.996	0.955	4.39502e-33	1	RPS26
SRSF5	2.88798e-37	0.345048	0.994	0.953	5.91775e-33	1	SRSF5
RACK1	3.59151e-37	0.406194	1	0.963	7.35937e-33	1	RACK1
PPM1L	3.88087e-37	0.601963	0.865	0.665	7.95228e-33	1	PPM1L
GPRC5A1	4.32601e-37	0.634309	0.937	0.735	8.86443e-33	1	GPRC5A
RPS15	5.42386e-37	0.381016	1	0.972	1.1114e-32	1	RPS15
PLAT	5.45126e-37	0.59641	0.349	0.11	1.11702e-32	1	PLAT
RPL14	5.62935e-37	0.4212	0.998	0.965	1.15351e-32	1	RPL14
RPL21	6.02572e-37	0.377063	0.996	0.966	1.23473e-32	1	RPL21
RPL29	6.10074e-37	0.408189	0.994	0.92	1.2501e-32	1	RPL29
RPS25	1.69314e-36	0.357346	0.996	0.966	3.46942e-32	1	RPS25
ANXA11	1.88463e-36	0.39479	0.978	0.877	3.86179e-32	1	ANXA11
AKAP13	2.76306e-36	0.461337	0.978	0.918	5.66179e-32	1	AKAP13
RPL31	3.39544e-36	0.371505	0.994	0.959	6.95759e-32	1	RPL31
SGMS2	3.67408e-36	0.705641	0.944	0.823	7.52855e-32	1	SGMS2
RPL5	9.67937e-36	0.394227	0.996	0.965	1.9834e-31	1	RPL5
RPS9	1.36014e-35	0.366384	1	0.953	2.78707e-31	1	RPS9
RPL3	1.45417e-35	0.38843	0.998	0.978	2.97974e-31	1	RPL3
NHS	1.54119e-35	0.521956	0.895	0.717	3.15805e-31	1	NHS
SLC25A5	1.99207e-35	0.434049	0.99	0.922	4.08196e-31	1	SLC25A5
RPS8	3.87659e-35	0.407922	1	0.982	7.94352e-31	1	RPS8
RPL13A	3.9015e-35	0.426092	1	0.975	7.99456e-31	1	RPL13A
EPHA4	4.32067e-35	0.430432	0.851	0.585	8.85348e-31	1	EPHA4
RPS10	4.76257e-35	0.382909	0.996	0.938	9.75899e-31	1	RPS10
IER2	5.16948e-35	0.430324	0.996	0.928	1.05928e-30	1	IER2
GSTA1	7.54536e-35	0.448732	0.919	0.618	1.54612e-30	1	GSTA1
FRK	1.4998e-34	0.608168	0.853	0.71	3.07324e-30	1	FRK
COX7C	1.53953e-34	0.344523	0.996	0.954	3.15464e-30	1	COX7C
RPSA	2.07836e-34	0.428442	0.996	0.944	4.25878e-30	1	RPSA
UBC	2.14216e-34	0.383927	0.998	0.985	4.38951e-30	1	UBC
PLAUR	2.16917e-34	0.564161	0.468	0.208	4.44485e-30	1	PLAUR
ADH7	2.41121e-34	0.450111	0.748	0.396	4.9408e-30	1	ADH7
TRIM7	2.88612e-34	0.377126	0.694	0.42	5.91395e-30	1	TRIM7
RPL18A	2.89767e-34	0.409948	0.996	0.968	5.93761e-30	1	RPL18A
RPL22	5.86511e-34	0.363781	0.996	0.957	1.20182e-29	1	RPL22
RPL19	1.14137e-33	0.361924	1	0.974	2.33877e-29	1	RPL19
BTBD11	1.44357e-33	0.466841	0.583	0.305	2.95803e-29	1	BTBD11
HES1	1.47529e-33	0.57509	0.972	0.846	3.02301e-29	1	HES1
RPL36	1.74289e-33	0.384589	1	0.951	3.57135e-29	1	RPL36
RPL36A	2.93335e-33	0.389392	0.98	0.886	6.01073e-29	1	RPL36A
ZFP36L1	4.65686e-33	0.467856	0.99	0.9	9.54237e-29	1	ZFP36L1
RPL35	6.12177e-33	0.419553	0.998	0.94	1.25441e-28	1	RPL35
EGR1	6.39425e-33	0.480134	0.992	0.892	1.31025e-28	1	EGR1
RPS11	6.58468e-33	0.353025	1	0.974	1.34927e-28	1	RPS11
COX4I1	6.84498e-33	0.334643	0.998	0.961	1.40261e-28	1	COX4I1
AKR1C1	7.65413e-33	0.40303	0.956	0.83	1.56841e-28	1	AKR1C1
TM4SF1	1.02894e-32	0.547441	0.706	0.443	2.1084e-28	1	TM4SF1
CLINT11	1.12877e-32	0.39525	0.99	0.926	2.31296e-28	1	CLINT1
RPL10	1.142e-32	0.376146	0.998	0.979	2.34008e-28	1	RPL10
RCOR1	1.27976e-32	0.488952	0.756	0.565	2.62237e-28	1	RCOR1
BLZF1	1.57497e-32	0.500673	0.669	0.457	3.22727e-28	1	BLZF1
MKL21	1.77594e-32	0.502624	0.95	0.838	3.63908e-28	1	MKL2
LRRC8A	4.0965e-32	0.448904	0.786	0.555	8.39415e-28	1	LRRC8A
MYOF	7.62924e-32	0.456943	0.97	0.872	1.56331e-27	1	MYOF
ARHGEF3	1.00855e-31	0.424822	0.931	0.758	2.06662e-27	1	ARHGEF3
SGPP21	1.23242e-31	0.514356	0.855	0.655	2.52535e-27	1	SGPP2
ARPC5	1.68069e-31	0.33091	0.974	0.874	3.44391e-27	1	ARPC5
KRT18	1.82965e-31	0.407131	0.994	0.949	3.74913e-27	1	KRT18
RPL35A	3.06251e-31	0.341504	1	0.963	6.2754e-27	1	RPL35A
SERPINB13	4.11076e-31	0.771403	0.5	0.23	8.42336e-27	1	SERPINB13
PLCE1	5.4319e-31	0.374031	0.772	0.536	1.11305e-26	1	PLCE1
NFKBIZ	5.52401e-31	0.518606	0.944	0.83	1.13192e-26	1	NFKBIZ
S100A9	6.44775e-31	0.978511	0.871	0.667	1.32121e-26	1	S100A9
RPL4	6.87373e-31	0.375944	0.998	0.943	1.4085e-26	1	RPL4
SLC25A6	7.25093e-31	0.380058	0.998	0.907	1.48579e-26	1	SLC25A6
SLC25A251	7.35843e-31	0.439089	0.758	0.528	1.50782e-26	1	SLC25A25
MPZL2	1.01411e-30	0.378138	0.877	0.731	2.07802e-26	1	MPZL2
DSP	1.20834e-30	0.431603	0.98	0.921	2.47602e-26	1	DSP
TCN11	1.93846e-30	0.501734	0.599	0.329	3.9721e-26	1	TCN1
GADD45A	2.4904e-30	0.411485	0.873	0.684	5.10308e-26	1	GADD45A
RPL41	3.38908e-30	0.305499	1	0.99	6.94457e-26	1	RPL41
NECTIN1	3.45225e-30	0.273812	0.47	0.227	7.074e-26	1	NECTIN1
MT-CO3	4.00815e-30	0.294678	1	0.957	8.21309e-26	1	MT-CO3
RPS5	4.68412e-30	0.354076	0.998	0.955	9.59824e-26	1	RPS5
TET2	5.24355e-30	0.36059	0.923	0.781	1.07446e-25	1	TET2
HES4	5.93099e-30	0.301516	0.565	0.322	1.21532e-25	1	HES4
TJP2	9.32329e-30	0.489654	0.865	0.73	1.91043e-25	1	TJP2
S100A2	1.03122e-29	0.309437	0.889	0.518	2.11307e-25	1	S100A2
RPLP1	1.03364e-29	0.306977	1	0.985	2.11804e-25	1	RPLP1
FNBP4	1.28493e-29	0.400085	0.869	0.763	2.63295e-25	1	FNBP4
TSC22D1	1.49932e-29	0.400886	0.99	0.931	3.07226e-25	1	TSC22D1
S100A16	1.86196e-29	0.449628	0.909	0.752	3.81534e-25	1	S100A16
MGST1	2.15225e-29	0.382968	0.996	0.934	4.41017e-25	1	MGST1
JUP	3.21397e-29	0.342983	0.909	0.772	6.58574e-25	1	JUP
DAPP1	3.41158e-29	0.65787	0.841	0.687	6.99068e-25	1	DAPP1
C9orf16	3.63449e-29	0.369068	0.901	0.76	7.44744e-25	1	C9orf16
RPS17	3.64766e-29	0.363447	0.996	0.951	7.47442e-25	1	RPS17
FOSL1	5.2461e-29	0.357408	0.687	0.435	1.07498e-24	1	FOSL1
FGFR3	6.13142e-29	0.281561	0.522	0.271	1.25639e-24	1	FGFR3
MT1X	6.63464e-29	0.55029	0.75	0.524	1.3595e-24	1	MT1X
RNF24	7.91948e-29	0.478134	0.732	0.521	1.62278e-24	1	RNF24
LAYN	8.41327e-29	0.379326	0.478	0.249	1.72396e-24	1	LAYN
MYO1E	1.03417e-28	0.564716	0.978	0.911	2.11912e-24	1	MYO1E
TIAM1	1.19595e-28	0.4068	0.593	0.339	2.45062e-24	1	TIAM1
RPS27A	4.0827e-28	0.314933	1	0.982	8.36587e-24	1	RPS27A
RAP1B	4.88261e-28	0.396105	0.982	0.919	1.0005e-23	1	RAP1B
GLTP	8.02675e-28	0.301218	0.8	0.616	1.64476e-23	1	GLTP
PTPN13	9.10557e-28	0.431009	0.925	0.808	1.86582e-23	1	PTPN13
PRKCB	9.18611e-28	0.464426	0.337	0.133	1.88233e-23	1	PRKCB
ELF3	9.67732e-28	0.41324	0.998	0.913	1.98298e-23	1	ELF3
EIF3F	1.39644e-27	0.289699	0.982	0.862	2.86145e-23	1	EIF3F
PSEN1	1.41593e-27	0.395166	0.887	0.745	2.90138e-23	1	PSEN1
RPS20	1.53348e-27	0.322704	0.996	0.96	3.14226e-23	1	RPS20
VPS9D1	1.82414e-27	0.366547	0.5	0.28	3.73784e-23	1	VPS9D1
SERINC5	2.20551e-27	0.481846	0.861	0.686	4.51931e-23	1	SERINC5
CAMK1D1	2.21418e-27	0.422746	0.974	0.852	4.53707e-23	1	CAMK1D
EGR3	2.77696e-27	0.419933	0.627	0.393	5.69026e-23	1	EGR3
RASSF9	2.99128e-27	0.410831	0.827	0.65	6.12943e-23	1	RASSF9
ID1	3.18072e-27	0.434986	0.901	0.703	6.51761e-23	1	ID1
GSTA4	3.57016e-27	0.326576	0.621	0.409	7.31561e-23	1	GSTA4
C3orf52	3.78696e-27	0.331074	0.673	0.449	7.75986e-23	1	C3orf52
GCNT21	4.38741e-27	0.442445	0.899	0.724	8.99025e-23	1	GCNT2
IRF6	5.19764e-27	0.341126	0.8	0.597	1.06505e-22	1	IRF6
KRT6B	6.57196e-27	0.444649	0.397	0.171	1.34666e-22	1	KRT6B
ATP12A	6.80169e-27	0.408602	0.329	0.128	1.39373e-22	1	ATP12A
SCEL	7.79395e-27	0.456675	0.446	0.223	1.59706e-22	1	SCEL
HSPB1	8.21221e-27	0.419082	0.97	0.867	1.68276e-22	1	HSPB1
CDKN1A	9.93795e-27	0.283419	0.752	0.507	2.03639e-22	1	CDKN1A
CCNL1	1.08144e-26	0.364372	0.956	0.839	2.21597e-22	1	CCNL1
PERP	1.12892e-26	0.26466	0.996	0.97	2.31327e-22	1	PERP
ZNF561	1.25351e-26	0.351606	0.633	0.415	2.56857e-22	1	ZNF561
GNAI3	1.29876e-26	0.333166	0.869	0.727	2.66129e-22	1	GNAI3
ACTG1	1.47681e-26	0.285798	1	0.986	3.02614e-22	1	ACTG1
ZCCHC6	1.71645e-26	0.390179	0.812	0.673	3.51717e-22	1	ZCCHC6
BHLHE40	1.93502e-26	0.427115	0.938	0.801	3.96506e-22	1	BHLHE40
EMP21	2.13556e-26	0.352797	0.94	0.76	4.37598e-22	1	EMP2
DCXR	2.38586e-26	0.282154	0.752	0.547	4.88887e-22	1	DCXR
ARF41	2.92179e-26	0.29774	0.984	0.927	5.98704e-22	1	ARF4
CDC42EP4	3.13357e-26	0.342726	0.607	0.397	6.421e-22	1	CDC42EP4
EGR2	4.09587e-26	0.322812	0.571	0.334	8.39285e-22	1	EGR2
SAMD9	4.17375e-26	0.369213	0.673	0.469	8.55243e-22	1	SAMD9
MUC41	4.32449e-26	0.481498	0.984	0.849	8.8613e-22	1	MUC4
CORO1C	5.37005e-26	0.413536	0.843	0.692	1.10038e-21	1	CORO1C
DDX5	6.39818e-26	0.26287	0.996	0.977	1.31105e-21	1	DDX5
ZSWIM61	8.97925e-26	0.474163	0.994	0.916	1.83994e-21	1	ZSWIM6
RAB38	1.04279e-25	0.278023	0.687	0.428	2.13678e-21	1	RAB38
S100A14	1.15972e-25	0.477624	0.966	0.783	2.37637e-21	1	S100A14
PLEKHF2	1.19401e-25	0.329978	0.742	0.553	2.44666e-21	1	PLEKHF2
MAGT11	1.35406e-25	0.384732	0.865	0.685	2.7746e-21	1	MAGT1
INSR1	1.45387e-25	0.444094	0.919	0.772	2.97913e-21	1	INSR
BTF3	2.55761e-25	0.292455	0.996	0.942	5.24079e-21	1	BTF3
FAF1	3.23336e-25	0.402003	0.97	0.916	6.62547e-21	1	FAF1
TPT1	4.28668e-25	0.29089	0.998	0.983	8.78385e-21	1	TPT1
BAALC	4.83844e-25	0.324908	0.589	0.361	9.91444e-21	1	BAALC
RPL38	5.64864e-25	0.291309	0.994	0.949	1.15746e-20	1	RPL38
BMPR1B1	9.49413e-25	0.444121	0.982	0.906	1.94544e-20	1	BMPR1B
COX5B	1.01832e-24	0.298848	0.998	0.929	2.08665e-20	1	COX5B
YWHAZ	1.41791e-24	0.275554	0.998	0.97	2.90544e-20	1	YWHAZ
OCLN	1.56676e-24	0.345418	0.679	0.465	3.21045e-20	1	OCLN
FAM49B	1.60337e-24	0.396543	0.948	0.859	3.28547e-20	1	FAM49B
SLC25A23	2.04794e-24	0.271894	0.536	0.325	4.19644e-20	1	SLC25A23
UBA52	2.52143e-24	0.277647	0.994	0.961	5.16666e-20	1	UBA52
EIF3E	3.44181e-24	0.325206	0.976	0.911	7.05262e-20	1	EIF3E
PLSCR1	4.01384e-24	0.340546	0.839	0.701	8.22476e-20	1	PLSCR1
CTSD	4.41587e-24	0.323221	0.933	0.829	9.04857e-20	1	CTSD
S100P1	5.14432e-24	0.446744	0.964	0.675	1.05412e-19	1	S100P
ERBB4	5.77003e-24	0.55519	0.849	0.683	1.18234e-19	1	ERBB4
FOSB	6.65968e-24	0.381882	0.843	0.653	1.36463e-19	1	FOSB
SDC1	7.11525e-24	0.295994	0.722	0.532	1.45799e-19	1	SDC1
IER5	9.20495e-24	0.329299	0.611	0.393	1.88619e-19	1	IER5
FABP5	1.32402e-23	0.603867	0.857	0.712	2.71305e-19	1	FABP5
DHRS9	1.59264e-23	0.467623	0.812	0.574	3.26347e-19	1	DHRS9
EIF3H	1.73628e-23	0.2827	0.974	0.884	3.55782e-19	1	EIF3H
COL4A3BP	2.71572e-23	0.341839	0.899	0.796	5.56477e-19	1	COL4A3BP
CTTNBP2NL	2.7679e-23	0.32371	0.81	0.647	5.67171e-19	1	CTTNBP2NL
SPAG9	3.22356e-23	0.347185	0.901	0.8	6.6054e-19	1	SPAG9
RASSF3	3.59431e-23	0.413435	0.468	0.271	7.3651e-19	1	RASSF3
CAVIN2	3.78979e-23	0.482573	0.48	0.25	7.76567e-19	1	CAVIN2
VTCN11	3.9899e-23	0.387925	0.639	0.425	8.1757e-19	1	VTCN1
PPP1R15A	5.04212e-23	0.358238	0.919	0.849	1.03318e-18	1	PPP1R15A
TGFA	5.32356e-23	0.369654	0.649	0.453	1.09085e-18	1	TGFA
ABCA12	1.16189e-22	0.311841	0.325	0.135	2.38083e-18	1	ABCA12
EML4	1.3751e-22	0.322313	0.938	0.846	2.81772e-18	1	EML4
EIF3K	1.38784e-22	0.291306	0.988	0.93	2.84382e-18	1	EIF3K
TRIM38	1.41306e-22	0.325979	0.704	0.538	2.8955e-18	1	TRIM38
EEF1D	1.53129e-22	0.274687	0.996	0.934	3.13776e-18	1	EEF1D
C1orf116	1.74481e-22	0.296158	0.673	0.484	3.57529e-18	1	C1orf116
STIM2	1.95654e-22	0.331458	0.942	0.853	4.00916e-18	1	STIM2
NCOA71	2.06988e-22	0.452694	0.994	0.949	4.24139e-18	1	NCOA7
SLC9A3R1	2.59783e-22	0.290403	0.871	0.718	5.32322e-18	1	SLC9A3R1
ATP5D	2.68411e-22	0.279695	0.98	0.892	5.50001e-18	1	ATP5D
WNK21	3.5528e-22	0.357069	0.7	0.481	7.28005e-18	1	WNK2
ETV61	4.03659e-22	0.356236	0.98	0.902	8.27139e-18	1	ETV6
PLEKHA2	4.97784e-22	0.301859	0.556	0.346	1.02001e-17	1	PLEKHA2
MBP	6.98966e-22	0.370837	0.948	0.867	1.43225e-17	1	MBP
LMO4	7.16126e-22	0.294577	0.808	0.637	1.46741e-17	1	LMO4
FOXA1	1.26774e-21	0.341511	0.861	0.706	2.59773e-17	1	FOXA1
VAV3	1.27704e-21	0.258299	0.611	0.392	2.61678e-17	1	VAV3
UST	1.49569e-21	0.321329	0.764	0.587	3.06481e-17	1	UST
ARHGAP32	1.63759e-21	0.346895	0.95	0.864	3.35559e-17	1	ARHGAP32
SLC38A1	1.83614e-21	0.359645	0.964	0.849	3.76243e-17	1	SLC38A1
NUP88	2.01558e-21	0.357285	0.726	0.568	4.13012e-17	1	NUP88
STK17B1	2.27213e-21	0.2899	0.933	0.72	4.65583e-17	1	STK17B
ADH5	2.57059e-21	0.272199	0.919	0.782	5.2674e-17	1	ADH5
WWTR1	3.08911e-21	0.483802	0.885	0.775	6.3299e-17	1	WWTR1
PLA2R1	3.1704e-21	0.391715	0.812	0.639	6.49648e-17	1	PLA2R1
TRIM29	4.28168e-21	0.258989	0.698	0.47	8.77359e-17	1	TRIM29
CMTM7	4.45513e-21	0.323103	0.629	0.436	9.12901e-17	1	CMTM7
TACC21	5.99097e-21	0.432514	0.929	0.812	1.22761e-16	1	TACC2
ABLIM1	6.03386e-21	0.403003	0.966	0.872	1.2364e-16	1	ABLIM1
BCAS2	6.66706e-21	0.345045	0.861	0.768	1.36615e-16	1	BCAS2
ANXA1	8.17283e-21	0.281384	0.964	0.846	1.67469e-16	1	ANXA1
TMEM1651	8.53915e-21	0.323959	0.99	0.926	1.74976e-16	1	TMEM165
KRT8	9.25383e-21	0.262556	0.986	0.95	1.8962e-16	1	KRT8
MPST	9.25893e-21	0.278753	0.821	0.634	1.89725e-16	1	MPST
ANK3	9.44048e-21	0.314727	0.984	0.923	1.93445e-16	1	ANK3
MAFF1	1.31912e-20	0.399227	0.889	0.713	2.70301e-16	1	MAFF
FAM83A	1.55148e-20	0.341822	0.722	0.537	3.17914e-16	1	FAM83A
SRGAP3	1.65206e-20	0.383607	0.946	0.842	3.38524e-16	1	SRGAP3
PPTC7	1.93664e-20	0.281726	0.671	0.499	3.96836e-16	1	PPTC7
ATP5B	2.6877e-20	0.280952	0.974	0.896	5.50737e-16	1	ATP5B
NOP53	3.34923e-20	0.256355	0.921	0.83	6.86291e-16	1	NOP53
TCEA31	3.80697e-20	0.251781	0.81	0.57	7.80086e-16	1	TCEA3
PON2	4.22422e-20	0.26982	0.893	0.791	8.65584e-16	1	PON2
PELI2	4.59234e-20	0.359459	0.653	0.455	9.41016e-16	1	PELI2
IGSF11	6.56868e-20	0.25853	0.278	0.115	1.34599e-15	1	IGSF11
MYO5B	8.01341e-20	0.351354	0.815	0.637	1.64203e-15	1	MYO5B
PTGER4	8.88276e-20	0.270637	0.448	0.261	1.82017e-15	1	PTGER4
VCL	9.73079e-20	0.466608	0.97	0.867	1.99394e-15	1	VCL
DEPTOR	1.80695e-19	0.261307	0.413	0.224	3.70262e-15	1	DEPTOR
ERMP1	2.13728e-19	0.27464	0.671	0.498	4.37951e-15	1	ERMP1
ALDH2	3.74333e-19	0.285198	0.942	0.837	7.67046e-15	1	ALDH2
TMCC3	4.92132e-19	0.264459	0.331	0.158	1.00843e-14	1	TMCC3
RND3	6.36669e-19	0.254974	0.968	0.856	1.3046e-14	1	RND3
ETV3	7.31566e-19	0.267012	0.607	0.418	1.49905e-14	1	ETV3
ZBTB7C	8.19454e-19	0.292524	0.794	0.659	1.67914e-14	1	ZBTB7C
MYO1D	8.404e-19	0.354633	0.966	0.907	1.72206e-14	1	MYO1D
TP53BP2	1.01076e-18	0.309846	0.738	0.6	2.07115e-14	1	TP53BP2
MBD2	1.48121e-18	0.27432	0.748	0.6	3.03516e-14	1	MBD2
NDRG1	1.59891e-18	0.322034	0.546	0.342	3.27633e-14	1	NDRG1
KRT6A	1.85793e-18	0.604333	0.514	0.297	3.80709e-14	1	KRT6A
PDLIM5	1.9156e-18	0.34236	0.992	0.93	3.92525e-14	1	PDLIM5
TF	2.67555e-18	0.43499	0.315	0.154	5.48247e-14	1	TF
ARAP2	3.9134e-18	0.285171	0.841	0.748	8.01895e-14	1	ARAP2
DCLRE1C1	4.06333e-18	0.449104	0.722	0.56	8.32617e-14	1	DCLRE1C
EEF1B2	4.32792e-18	0.273183	0.996	0.947	8.86834e-14	1	EEF1B2
VPS4B	4.69248e-18	0.252023	0.923	0.831	9.61536e-14	1	VPS4B
RAB27B	4.80835e-18	0.284379	0.724	0.56	9.85278e-14	1	RAB27B
WNT2B	4.86134e-18	0.269587	0.546	0.345	9.96138e-14	1	WNT2B
FAM133B	5.34623e-18	0.319275	0.899	0.824	1.0955e-13	1	FAM133B
LYN1	6.96972e-18	0.310216	0.972	0.835	1.42816e-13	1	LYN
PARD6B	7.73532e-18	0.32475	0.694	0.558	1.58504e-13	1	PARD6B
AKR1C2	7.75883e-18	0.301258	0.921	0.755	1.58986e-13	1	AKR1C2
ADH1C	8.25256e-18	0.416559	0.613	0.428	1.69103e-13	1	ADH1C
TUFT1	9.8562e-18	0.311112	0.81	0.656	2.01963e-13	1	TUFT1
STK24	1.14023e-17	0.324421	0.944	0.882	2.33645e-13	1	STK24
BAZ1A	1.31428e-17	0.352759	0.881	0.793	2.69308e-13	1	BAZ1A
RPS4Y1	1.54695e-17	0.282179	0.913	0.829	3.16986e-13	1	RPS4Y1
MAML3	2.08562e-17	0.259758	0.899	0.766	4.27364e-13	1	MAML3
NFE2L2	2.14046e-17	0.327533	0.978	0.939	4.38602e-13	1	NFE2L2
FBXO34	2.46186e-17	0.297522	0.901	0.809	5.0446e-13	1	FBXO34
EEF2	2.57325e-17	0.259339	0.988	0.906	5.27284e-13	1	EEF2
YPEL5	3.26597e-17	0.335642	0.863	0.762	6.69229e-13	1	YPEL5
TSPO	4.49207e-17	0.263012	0.994	0.927	9.2047e-13	1	TSPO
STN1	5.16653e-17	0.268801	0.651	0.505	1.05867e-12	1	STN1
ARNTL2	6.75216e-17	0.493331	0.841	0.692	1.38358e-12	1	ARNTL2
MECOM1	6.9239e-17	0.306542	0.986	0.925	1.41878e-12	1	MECOM
FGFR2	7.7027e-17	0.307188	0.819	0.667	1.57836e-12	1	FGFR2
GLIS31	9.45384e-17	0.31168	0.938	0.813	1.93719e-12	1	GLIS3
EYA2	1.24093e-16	0.280517	0.952	0.873	2.54279e-12	1	EYA2
DHRS3	1.30008e-16	0.256924	0.925	0.829	2.66399e-12	1	DHRS3
CD551	1.42182e-16	0.271547	0.976	0.825	2.91345e-12	1	CD55
NR4A11	2.13187e-16	0.31497	0.869	0.656	4.36841e-12	1	NR4A1
NTN1	2.25964e-16	0.327113	0.879	0.782	4.63023e-12	1	NTN1
SLC25A3	2.33291e-16	0.250768	0.99	0.922	4.78036e-12	1	SLC25A3
RIOK3	2.38536e-16	0.268921	0.931	0.873	4.88785e-12	1	RIOK3
ATP5G3	2.72993e-16	0.263533	0.98	0.928	5.59391e-12	1	ATP5G3
VMP11	3.05705e-16	0.27813	0.988	0.917	6.2642e-12	1	VMP1
ALDOA	3.34722e-16	0.279005	0.982	0.924	6.85879e-12	1	ALDOA
PTPN2	4.30137e-16	0.361212	0.905	0.836	8.81395e-12	1	PTPN2
PHF20L1	4.56112e-16	0.267276	0.891	0.812	9.34619e-12	1	PHF20L1
SPINK5	4.70419e-16	0.297587	0.48	0.283	9.63935e-12	1	SPINK5
GMDS1	4.72825e-16	0.279913	0.978	0.909	9.68866e-12	1	GMDS
TSHZ2	5.08046e-16	0.282648	0.97	0.884	1.04104e-11	1	TSHZ2
STK38	5.0907e-16	0.26457	0.899	0.826	1.04313e-11	1	STK38
BCL10	6.286e-16	0.257286	0.869	0.737	1.28806e-11	1	BCL10
PLAC81	6.59225e-16	0.396209	0.857	0.617	1.35082e-11	1	PLAC8
SH3RF2	1.32479e-15	0.278571	0.778	0.622	2.71462e-11	1	SH3RF2
FAM160A1	1.85298e-15	0.32716	0.919	0.842	3.79695e-11	1	FAM160A1
ERBIN	2.07547e-15	0.297211	0.937	0.873	4.25285e-11	1	ERBIN
ERRFI11	2.47452e-15	0.318543	0.925	0.769	5.07055e-11	1	ERRFI1
ADAM281	3.05533e-15	0.311359	0.621	0.447	6.26068e-11	1	ADAM28
AREG	3.54209e-15	0.706166	0.681	0.539	7.25809e-11	1	AREG
ZFP36	3.79097e-15	0.263533	0.944	0.823	7.76808e-11	1	ZFP36
ODC1	3.86542e-15	0.378257	0.667	0.522	7.92062e-11	1	ODC1
NPC11	4.52185e-15	0.327811	0.829	0.69	9.26573e-11	1	NPC1
AP1S3	4.70649e-15	0.266431	0.651	0.501	9.64407e-11	1	AP1S3
TMEM45B	8.11738e-15	0.260029	0.714	0.518	1.66333e-10	1	TMEM45B
RAB11FIP1	8.87382e-15	0.281185	0.95	0.776	1.81833e-10	1	RAB11FIP1
PELI1	1.13403e-14	0.338381	0.722	0.592	2.32374e-10	1	PELI1
PPP2R2A	1.24306e-14	0.273214	0.883	0.799	2.54716e-10	1	PPP2R2A
CYP4X1	1.51386e-14	0.259679	0.819	0.676	3.10204e-10	1	CYP4X1
BTG2	1.54487e-14	0.380824	0.98	0.899	3.16559e-10	1	BTG2
THRB1	1.76712e-14	0.291964	0.937	0.822	3.62101e-10	1	THRB
RUNX11	2.19916e-14	0.293881	0.984	0.914	4.5063e-10	1	RUNX1
CCND1	2.48598e-14	0.449394	0.744	0.615	5.09403e-10	1	CCND1
TNFRSF10B	4.69822e-14	0.325529	0.831	0.713	9.62712e-10	1	TNFRSF10B
SOS1	5.04872e-14	0.321327	0.833	0.74	1.03453e-09	1	SOS1
GDF15	5.04974e-14	0.399507	0.71	0.56	1.03474e-09	1	GDF15
KLF61	6.10071e-14	0.337955	0.976	0.902	1.2501e-09	1	KLF6
TOB11	6.10254e-14	0.266986	0.77	0.612	1.25047e-09	1	TOB1
CRYBG1	6.41748e-14	0.266633	0.81	0.671	1.31501e-09	1	CRYBG1
PICALM	6.61998e-14	0.402668	0.893	0.821	1.3565e-09	1	PICALM
CFL2	8.31666e-14	0.291635	0.657	0.511	1.70417e-09	1	CFL2
CDC42BPA1	1.04639e-13	0.272171	0.935	0.862	2.14416e-09	1	CDC42BPA
FOXP2	3.00851e-13	0.317909	0.855	0.729	6.16473e-09	1	FOXP2
WIPI11	3.32667e-13	0.255924	0.756	0.616	6.81668e-09	1	WIPI1
RBM471	4.41028e-13	0.272268	0.976	0.899	9.0371e-09	1	RBM47
RASA2	4.48667e-13	0.266573	0.821	0.719	9.19364e-09	1	RASA2
SUSD6	4.71697e-13	0.264017	0.714	0.592	9.66554e-09	1	SUSD6
STK38L	1.61545e-12	0.421159	0.817	0.696	3.31022e-08	1	STK38L
ADAM17	4.07769e-12	0.257734	0.694	0.566	8.35559e-08	1	ADAM17
CXCL81	4.72188e-12	0.339782	0.913	0.727	9.67561e-08	1	CXCL8
PSME4	3.03842e-11	0.276413	0.889	0.825	6.22603e-07	1	PSME4
SPECC1	6.36679e-11	0.255475	0.825	0.766	1.30462e-06	1	SPECC1
LIF	3.29382e-10	0.260565	0.272	0.154	6.74937e-06	1	LIF
FGFBP1	4.19168e-10	0.305089	0.829	0.695	8.58918e-06	1	FGFBP1
STRN	4.4457e-10	0.261915	0.754	0.662	9.10969e-06	1	STRN
NCOA3	6.64424e-10	0.271963	0.825	0.737	1.36147e-05	1	NCOA3
RORA	7.46468e-10	0.283469	0.669	0.584	1.52959e-05	1	RORA
NEK7	3.22294e-09	0.301323	0.79	0.724	6.60412e-05	1	NEK7
OSBPL3	4.44361e-09	0.364687	0.665	0.572	9.10539e-05	1	OSBPL3
PDE10A	6.07499e-09	0.293444	0.425	0.304	0.000124483	1	PDE10A
RNF168	8.36941e-09	0.517474	0.536	0.453	0.000171498	1	RNF168
STX12	5.35593e-07	0.265736	0.746	0.712	0.0109748	1	STX12
PLEKHG11	1.10226e-06	0.275773	0.605	0.497	0.0225864	1	PLEKHG1
LOXL4	4.15076e-242	1.46015	0.869	0.112	8.50531e-238	2	LOXL4
IGFBP6	1.17626e-231	1.96518	0.818	0.08	2.41027e-227	2	IGFBP6
KRT15	2.80304e-221	3.74106	0.983	0.346	5.74372e-217	2	KRT15
NRG1	3.06918e-219	2.29517	0.862	0.123	6.28906e-215	2	NRG1
KRT5	7.45058e-217	2.34402	1	0.277	1.5267e-212	2	KRT5
COL17A1	1.3258e-216	1.32342	0.877	0.141	2.71669e-212	2	COL17A1
TP63	5.16615e-212	1.92378	0.946	0.227	1.0586e-207	2	TP63
DLK2	3.49158e-208	0.826823	0.672	0.04	7.1546e-204	2	DLK2
DKK3	7.77288e-202	0.739809	0.682	0.043	1.59274e-197	2	DKK3
TSLP	4.31036e-196	1.42199	0.793	0.119	8.83236e-192	2	TSLP
DST	7.44432e-192	2.60428	1	0.641	1.52542e-187	2	DST
WNT4	2.73617e-186	1.53874	0.924	0.285	5.60669e-182	2	WNT4
TNS3	7.34272e-185	1.84893	0.953	0.366	1.5046e-180	2	TNS3
TNS1	5.23538e-184	1.02361	0.837	0.169	1.07278e-179	2	TNS1
PDPN	4.95449e-180	0.665852	0.638	0.048	1.01523e-175	2	PDPN
FYB1	5.67086e-179	1.34444	0.869	0.197	1.16202e-174	2	FYB1
C9	1.1164e-174	0.922706	0.667	0.069	2.28762e-170	2	C9
FST	2.19201e-174	1.06789	0.635	0.052	4.49165e-170	2	FST
LHFPL6	1.68694e-169	1.06067	0.675	0.077	3.45672e-165	2	LHFPL6
SEMA5A	2.16108e-168	1.87671	0.973	0.429	4.42827e-164	2	SEMA5A
ANKH	4.02992e-166	1.38097	0.815	0.193	8.2577e-162	2	ANKH
TGM1	8.79574e-165	0.663319	0.584	0.043	1.80233e-160	2	TGM1
CCDC3	2.44067e-163	1.00812	0.653	0.074	5.00119e-159	2	CCDC3
BCAM	5.57594e-162	0.829562	0.754	0.136	1.14257e-157	2	BCAM
CAV1	1.0023e-161	1.37197	0.828	0.194	2.0538e-157	2	CAV1
USP31	2.81219e-160	1.34692	0.936	0.393	5.76246e-156	2	USP31
JAG2	4.95851e-157	0.676285	0.66	0.086	1.01605e-152	2	JAG2
RPLP11	9.91516e-155	1.13846	1	0.986	2.03172e-150	2	RPLP1
FHOD3	1.37376e-153	1.25613	0.889	0.266	2.81497e-149	2	FHOD3
RBBP8	1.89568e-146	1.52765	0.966	0.603	3.88443e-142	2	RBBP8
S100A21	1.44589e-143	1.94691	1	0.512	2.96277e-139	2	S100A2
CD109	1.76866e-142	1.13923	0.84	0.232	3.62417e-138	2	CD109
WNT10A	2.47323e-142	0.555837	0.564	0.055	5.06789e-138	2	WNT10A
KRT17	5.96106e-142	1.74409	1	0.69	1.22148e-137	2	KRT17
FAT1	2.34734e-140	1.4965	0.98	0.74	4.80994e-136	2	FAT1
FLNA	1.06567e-139	0.635606	0.717	0.121	2.18366e-135	2	FLNA
PRICKLE1	1.18025e-139	1.13394	0.764	0.179	2.41844e-135	2	PRICKLE1
ALDH3A1	2.10243e-139	1.7364	0.926	0.428	4.30809e-135	2	ALDH3A1
PTPRZ1	2.55781e-139	1.47114	0.99	0.746	5.24121e-135	2	PTPRZ1
RPL131	1.1004e-137	0.939768	0.998	0.984	2.25483e-133	2	RPL13
TGFBI	1.12902e-136	0.73946	0.744	0.157	2.31348e-132	2	TGFBI
SULT1E1	2.38765e-136	0.75237	0.667	0.112	4.89253e-132	2	SULT1E1
CAVIN1	6.21324e-135	0.657467	0.677	0.121	1.27316e-130	2	CAVIN1
DGKH	8.3465e-134	1.54206	0.993	0.873	1.71028e-129	2	DGKH
ANOS1	1.54076e-132	1.3866	0.818	0.264	3.15717e-128	2	ANOS1
BTF31	2.18633e-132	1.04106	0.993	0.946	4.48001e-128	2	BTF3
GHR	4.58801e-132	1.10975	0.793	0.218	9.40129e-128	2	GHR
PTPN14	6.44572e-132	1.28482	0.936	0.536	1.32079e-127	2	PTPN14
RPL51	1.24672e-131	0.95846	1	0.966	2.55466e-127	2	RPL5
EEF1A11	2.98225e-131	0.85318	1	0.992	6.11092e-127	2	EEF1A1
RACK11	1.46775e-130	0.995439	0.998	0.966	3.00756e-126	2	RACK1
TUBB6	1.75239e-127	0.943032	0.842	0.249	3.59082e-123	2	TUBB6
RPL191	1.99277e-127	0.878028	1	0.975	4.08339e-123	2	RPL19
FBLN1	2.00441e-127	1.02987	0.906	0.342	4.10723e-123	2	FBLN1
NGFR	2.16795e-127	0.59257	0.544	0.059	4.44234e-123	2	NGFR
RPL33	2.55536e-127	0.904529	1	0.978	5.23618e-123	2	RPL3
RPS81	3.22721e-127	0.982613	1	0.984	6.61287e-123	2	RPS8
RPS22	2.4767e-126	1.06033	0.998	0.982	5.075e-122	2	RPS2
FRMD4B	1.41591e-125	1.30183	0.963	0.605	2.90133e-121	2	FRMD4B
VWA8	2.51415e-125	1.36252	0.973	0.755	5.15174e-121	2	VWA8
RPL321	2.85567e-125	0.952039	1	0.971	5.85156e-121	2	RPL32
ETS2	4.41667e-125	1.18411	0.985	0.832	9.0502e-121	2	ETS2
PDLIM1	6.21763e-125	1.06698	0.998	0.89	1.27406e-120	2	PDLIM1
EFEMP1	1.36817e-123	0.986032	0.855	0.355	2.80351e-119	2	EFEMP1
NPM1	1.95612e-123	1.02263	0.995	0.957	4.00829e-119	2	NPM1
RPS51	2.80239e-123	0.927612	0.998	0.957	5.74237e-119	2	RPS5
HNRNPA1	3.10915e-122	1.07748	0.998	0.942	6.37096e-118	2	HNRNPA1
ALDH3A2	3.78046e-122	1.1269	0.953	0.643	7.74654e-118	2	ALDH3A2
RPS3A1	7.09547e-122	0.868308	1	0.978	1.45393e-117	2	RPS3A
SOX6	1.46292e-121	0.998051	0.707	0.172	2.99766e-117	2	SOX6
RPL121	1.68894e-121	0.941242	0.998	0.974	3.46081e-117	2	RPL12
VSNL1	8.87072e-121	0.526609	0.52	0.06	1.8177e-116	2	VSNL1
RPL261	1.15621e-120	0.89443	0.998	0.97	2.3692e-116	2	RPL26
RPS61	2.52784e-120	0.87834	1	0.982	5.1798e-116	2	RPS6
LAMB3	2.53608e-120	1.24165	0.985	0.609	5.19668e-116	2	LAMB3
PLP2	4.27382e-120	1.03929	0.943	0.516	8.75749e-116	2	PLP2
FERMT1	1.12843e-119	0.72804	0.803	0.255	2.31226e-115	2	FERMT1
RPS27A1	1.41318e-119	0.807558	1	0.984	2.89574e-115	2	RPS27A
RPL231	2.55084e-119	0.872857	1	0.966	5.22693e-115	2	RPL23
RPS31	1.01705e-118	0.965828	0.998	0.969	2.08403e-114	2	RPS3
RPL341	1.3341e-118	0.795025	0.998	0.978	2.7337e-114	2	RPL34
PTPRQ	3.24888e-118	0.7902	0.436	0.032	6.65728e-114	2	PTPRQ
TPM2	3.42162e-118	1.1235	0.921	0.471	7.01124e-114	2	TPM2
RPS281	5.51575e-118	0.898158	1	0.967	1.13023e-113	2	RPS28
ITGB1	7.1366e-118	1.14346	0.998	0.944	1.46236e-113	2	ITGB1
RPS181	2.05721e-117	0.977048	1	0.982	4.21543e-113	2	RPS18
RASSF6	2.74662e-117	1.10358	0.936	0.522	5.62809e-113	2	RASSF6
MPPED2	3.65278e-117	1.11649	0.803	0.251	7.4849e-113	2	MPPED2
HMCN1	1.57008e-116	0.705956	0.426	0.03	3.21725e-112	2	HMCN1
CD44	3.42244e-116	0.965045	0.899	0.383	7.01293e-112	2	CD44
RPL10A1	1.0584e-115	0.907772	0.998	0.963	2.16876e-111	2	RPL10A
SSH1	2.08868e-115	0.886097	0.815	0.319	4.27992e-111	2	SSH1
EGFR	2.45537e-115	1.22736	0.98	0.813	5.03131e-111	2	EGFR
RPS271	6.89824e-115	0.860193	0.998	0.97	1.41352e-110	2	RPS27
LAMA3	6.96232e-115	1.21276	0.865	0.334	1.42665e-110	2	LAMA3
LGALS1	1.70703e-114	1.22866	0.633	0.123	3.49787e-110	2	LGALS1
CDH3	5.13901e-114	1.47229	0.933	0.544	1.05303e-109	2	CDH3
FRMD6	7.26611e-114	1.06908	0.855	0.308	1.4889e-109	2	FRMD6
RPL71	7.55497e-114	0.850382	1	0.963	1.54809e-109	2	RPL7
LAMB1	7.81552e-114	0.800529	0.759	0.232	1.60148e-109	2	LAMB1
PHLDB2	9.08388e-114	1.28612	0.85	0.293	1.86138e-109	2	PHLDB2
RPS15A1	1.01757e-113	0.838064	1	0.973	2.0851e-109	2	RPS15A
RPL301	1.16023e-113	0.782938	0.998	0.973	2.37743e-109	2	RPL30
RPS141	1.24571e-113	0.799435	1	0.98	2.55258e-109	2	RPS14
TXNDC17	1.58955e-113	1.02768	0.988	0.868	3.25716e-109	2	TXNDC17
RPL61	3.6209e-113	0.825135	1	0.964	7.41958e-109	2	RPL6
COL4A6	3.62411e-113	1.00309	0.796	0.256	7.42617e-109	2	COL4A6
MYC	6.79699e-113	0.915845	0.788	0.253	1.39277e-108	2	MYC
SNCA	1.3981e-112	0.962057	0.835	0.326	2.86484e-108	2	SNCA
RPL7A1	3.14404e-112	0.824589	1	0.981	6.44245e-108	2	RPL7A
RPL18A1	2.19733e-111	0.861161	1	0.968	4.50256e-107	2	RPL18A
RPS161	2.69477e-111	0.840916	1	0.975	5.52185e-107	2	RPS16
RPL351	4.56731e-111	0.882955	0.998	0.944	9.35888e-107	2	RPL35
RPS231	7.36926e-111	0.855209	0.998	0.971	1.51004e-106	2	RPS23
DLL1	8.56495e-111	0.597315	0.559	0.091	1.75504e-106	2	DLL1
RPL281	1.76379e-110	0.825604	1	0.972	3.61417e-106	2	RPL28
RNF165	1.95578e-110	0.565185	0.527	0.077	4.00758e-106	2	RNF165
RPL111	2.98892e-110	0.780463	0.998	0.984	6.1246e-106	2	RPL11
RPL371	3.0269e-110	0.826875	1	0.965	6.20242e-106	2	RPL37
ATP1B3	5.27021e-110	1.07033	0.983	0.761	1.07992e-105	2	ATP1B3
RPL81	2.75329e-109	0.846344	1	0.978	5.64177e-105	2	RPL8
RPS151	8.90625e-109	0.779119	1	0.974	1.82498e-104	2	RPS15
SORCS2	1.12432e-108	0.802565	0.741	0.249	2.30385e-104	2	SORCS2
RPS4X1	1.28801e-108	0.773065	1	0.978	2.63927e-104	2	RPS4X
RPS251	1.53234e-108	0.698529	0.998	0.968	3.13991e-104	2	RPS25
RPS121	9.49599e-108	0.785619	1	0.972	1.94582e-103	2	RPS12
COL4A5	1.31289e-107	1.27875	0.973	0.748	2.69024e-103	2	COL4A5
RPL141	1.87196e-107	0.810567	1	0.966	3.83584e-103	2	RPL14
SLC38A2	2.64315e-107	1.1412	0.99	0.818	5.41608e-103	2	SLC38A2
PPP1R12B	8.77452e-107	1.38376	0.968	0.728	1.79799e-102	2	PPP1R12B
S100A10	9.09825e-107	1.39167	0.99	0.711	1.86432e-102	2	S100A10
ITGB4	2.00425e-106	0.778815	0.857	0.393	4.1069e-102	2	ITGB4
RPS131	2.05409e-106	0.731389	1	0.973	4.20903e-102	2	RPS13
ADH71	6.53991e-106	0.917857	0.921	0.373	1.34009e-101	2	ADH7
RPL101	2.36652e-105	0.723973	1	0.98	4.84923e-101	2	RPL10
RPS211	3.99045e-105	0.830427	1	0.965	8.17682e-101	2	RPS21
RPL35A1	5.54551e-105	0.722939	0.998	0.966	1.13633e-100	2	RPL35A
RPS201	2.73652e-104	0.754607	1	0.961	5.6074e-100	2	RPS20
LGALS7B	3.70253e-104	0.82674	0.692	0.17	7.58685e-100	2	LGALS7B
RPL361	4.61007e-104	0.812427	0.995	0.956	9.4465e-100	2	RPL36
PIK3R1	6.21515e-104	1.09897	0.911	0.569	1.27355e-99	2	PIK3R1
RPL91	6.81536e-104	0.699846	1	0.962	1.39654e-99	2	RPL9
GAPDH	7.20074e-104	1.08626	0.998	0.965	1.4755e-99	2	GAPDH
RPL23A1	1.8352e-103	0.748345	0.998	0.965	3.7605e-99	2	RPL23A
RPL391	3.04141e-103	0.81296	0.998	0.956	6.23216e-99	2	RPL39
PPIA	4.33861e-103	0.824863	1	0.956	8.89024e-99	2	PPIA
EIF3E1	7.93336e-103	0.859274	0.988	0.912	1.62563e-98	2	EIF3E
IL18	8.28735e-103	1.15679	0.988	0.796	1.69816e-98	2	IL18
RPS71	1.23977e-102	0.768749	0.998	0.978	2.5404e-98	2	RPS7
IQCJ-SCHIP1	1.62366e-102	1.09294	0.791	0.293	3.32705e-98	2	IQCJ-SCHIP1
SLC1A3	9.65214e-102	0.741441	0.586	0.129	1.97782e-97	2	SLC1A3
RPL211	8.45121e-101	0.701417	0.998	0.968	1.73174e-96	2	RPL21
SESN3	1.93142e-100	0.913186	0.852	0.412	3.95767e-96	2	SESN3
RPS171	6.88066e-100	0.810707	0.993	0.955	1.40992e-95	2	RPS17
TKT	1.74363e-99	0.935051	0.985	0.881	3.57287e-95	2	TKT
EHBP1	2.13894e-99	1.14158	0.966	0.747	4.38289e-95	2	EHBP1
CYYR1	3.58764e-99	0.421845	0.387	0.031	7.35144e-95	2	CYYR1
RPS91	4.58225e-99	0.753479	0.995	0.957	9.38949e-95	2	RPS9
ARHGAP10	7.2791e-99	0.608958	0.589	0.122	1.49156e-94	2	ARHGAP10
ITGA3	8.26034e-99	0.820663	0.791	0.334	1.69263e-94	2	ITGA3
RPS191	9.53205e-99	0.861451	0.998	0.972	1.95321e-94	2	RPS19
RPL151	1.39982e-98	0.661084	1	0.976	2.86836e-94	2	RPL15
OBSCN	1.40261e-98	0.624526	0.655	0.181	2.87409e-94	2	OBSCN
RPL291	1.62328e-98	0.825632	0.985	0.927	3.32625e-94	2	RPL29
G0S2	2.5031e-98	0.727579	0.473	0.065	5.12911e-94	2	G0S2
RPL42	5.9877e-98	0.761855	0.993	0.948	1.22694e-93	2	RPL4
NCKAP5	6.79205e-98	1.40571	0.756	0.261	1.39176e-93	2	NCKAP5
AMOTL1	1.7026e-97	0.495666	0.534	0.093	3.4888e-93	2	AMOTL1
RPL411	1.86617e-97	0.613747	1	0.99	3.82397e-93	2	RPL41
RPL37A1	1.8964e-97	0.740401	1	0.972	3.88591e-93	2	RPL37A
CALD1	3.3047e-97	0.760275	0.894	0.44	6.77167e-93	2	CALD1
RPL311	4.01427e-97	0.735409	0.998	0.96	8.22564e-93	2	RPL31
CLSTN1	7.45699e-97	0.83688	0.933	0.673	1.52801e-92	2	CLSTN1
ANXA8	8.56771e-97	0.566427	0.665	0.162	1.75561e-92	2	ANXA8
KLHL29	9.62714e-97	0.761809	0.65	0.181	1.9727e-92	2	KLHL29
CBR1	1.83772e-96	0.902101	0.936	0.662	3.76567e-92	2	CBR1
ABCC3	3.98488e-96	0.711063	0.695	0.213	8.16541e-92	2	ABCC3
RPL27A1	7.28206e-96	0.714176	1	0.977	1.49217e-91	2	RPL27A
ARPC2	1.86802e-95	0.855526	0.995	0.908	3.82775e-91	2	ARPC2
ELN	2.369e-95	0.505512	0.483	0.074	4.85433e-91	2	ELN
ADK	7.71798e-95	0.961283	0.988	0.885	1.58149e-90	2	ADK
HIVEP3	7.77437e-95	1.14416	0.897	0.529	1.59305e-90	2	HIVEP3
EXOC6B	8.7309e-95	1.02709	0.97	0.847	1.78905e-90	2	EXOC6B
IGFBP7	1.61391e-94	0.252224	0.951	0.364	3.30706e-90	2	IGFBP7
RPL241	2.8809e-94	0.659537	0.998	0.972	5.90326e-90	2	RPL24
NACA1	3.1192e-94	0.722245	0.998	0.964	6.39156e-90	2	NACA
COL7A1	5.80992e-94	0.338528	0.394	0.036	1.19051e-89	2	COL7A1
KCNQ5	7.74163e-94	0.992027	0.384	0.035	1.58634e-89	2	KCNQ5
KCNJ16	8.24065e-94	0.727568	0.433	0.057	1.68859e-89	2	KCNJ16
TNS4	8.35251e-94	0.758354	0.771	0.294	1.71151e-89	2	TNS4
TGFB2	1.47325e-93	0.833736	0.781	0.265	3.01883e-89	2	TGFB2
RPS101	3.19893e-93	0.714043	0.995	0.942	6.55493e-89	2	RPS10
COL12A1	6.60901e-93	0.516718	0.473	0.07	1.35425e-88	2	COL12A1
C16orf74	1.23986e-92	0.690807	0.739	0.259	2.54059e-88	2	C16orf74
IL20RB	3.41197e-92	0.727673	0.798	0.352	6.99146e-88	2	IL20RB
SLC25A61	4.67405e-92	0.849638	0.985	0.916	9.57761e-88	2	SLC25A6
EEF1B21	5.32966e-92	0.760483	0.995	0.95	1.0921e-87	2	EEF1B2
CTSH	1.16865e-91	0.912301	0.973	0.827	2.39468e-87	2	CTSH
ID11	1.23482e-91	1.34596	0.973	0.697	2.53026e-87	2	ID1
MARVELD1	5.07301e-91	0.347877	0.409	0.048	1.03951e-86	2	MARVELD1
POLR1D	5.31837e-91	0.782939	0.958	0.731	1.08979e-86	2	POLR1D
SLC9A9	1.56955e-90	0.982725	0.702	0.242	3.21616e-86	2	SLC9A9
RPSA1	1.80212e-90	0.734958	0.995	0.947	3.69272e-86	2	RPSA
RPS111	2.19098e-90	0.63674	1	0.975	4.48953e-86	2	RPS11
KIRREL1	2.91752e-90	0.397558	0.431	0.058	5.97828e-86	2	KIRREL1
RPS291	1.14559e-89	0.710696	0.995	0.947	2.34742e-85	2	RPS29
PDGFA	1.83468e-89	0.557973	0.611	0.164	3.75945e-85	2	PDGFA
SLC2A9	2.46911e-88	0.811215	0.796	0.357	5.05946e-84	2	SLC2A9
CCND2	7.5351e-88	0.853701	0.603	0.161	1.54402e-83	2	CCND2
RPS241	1.78073e-87	0.629229	0.998	0.985	3.6489e-83	2	RPS24
ACTN1	3.42618e-87	0.784533	0.84	0.447	7.02059e-83	2	ACTN1
RPL13A1	4.6218e-87	0.753917	1	0.977	9.47053e-83	2	RPL13A
LAMC2	3.39803e-86	1.47057	0.933	0.603	6.96291e-82	2	LAMC2
BLCAP	3.60236e-86	0.767927	0.884	0.584	7.3816e-82	2	BLCAP
FAT2	4.92794e-86	0.627778	0.717	0.232	1.00978e-81	2	FAT2
RPL221	1.49122e-85	0.644022	0.995	0.96	3.05566e-81	2	RPL22
FMNL2	2.72446e-85	1.02232	0.899	0.59	5.58269e-81	2	FMNL2
GJA1	4.03977e-85	0.359415	0.409	0.052	8.2779e-81	2	GJA1
UBA521	4.35987e-85	0.596657	0.995	0.963	8.93382e-81	2	UBA52
NAP1L1	5.45293e-85	0.677701	0.99	0.956	1.11736e-80	2	NAP1L1
CDH6	6.82279e-84	1.32599	0.594	0.162	1.39806e-79	2	CDH6
HIF1A	8.52354e-84	0.906324	0.929	0.676	1.74656e-79	2	HIF1A
CLDN11	1.03082e-83	1.17425	0.978	0.635	2.11225e-79	2	CLDN1
UQCRH1	4.15174e-83	0.763308	0.985	0.921	8.50732e-79	2	UQCRH
ATP10B	5.35856e-83	1.56242	0.872	0.591	1.09802e-78	2	ATP10B
RPLP01	1.71171e-81	0.673079	0.998	0.968	3.50746e-77	2	RPLP0
RPL381	1.96326e-81	0.603708	0.993	0.952	4.02291e-77	2	RPL38
TENM2	1.9791e-81	0.71579	0.377	0.045	4.05537e-77	2	TENM2
RBMS3	1.99129e-81	1.0302	0.921	0.609	4.08034e-77	2	RBMS3
PKM	2.16401e-81	0.761192	0.99	0.89	4.43427e-77	2	PKM
CAMSAP2	2.25076e-81	1.03823	0.879	0.588	4.61203e-77	2	CAMSAP2
MCC	9.2259e-81	0.909841	0.951	0.718	1.89048e-76	2	MCC
SEMA3C	1.43202e-80	0.921736	0.973	0.811	2.93436e-76	2	SEMA3C
SNAI2	1.98613e-80	0.539284	0.493	0.101	4.06978e-76	2	SNAI2
CLIP4	2.90951e-80	0.73857	0.823	0.445	5.96187e-76	2	CLIP4
C1R	6.759e-80	0.476759	0.463	0.091	1.38499e-75	2	C1R
IFI16	6.92431e-80	0.7816	0.966	0.794	1.41886e-75	2	IFI16
SPATS2L	1.39103e-79	0.832889	0.983	0.876	2.85035e-75	2	SPATS2L
RPL36A1	1.43747e-79	0.766536	0.988	0.89	2.94552e-75	2	RPL36A
TINAGL1	3.41118e-79	0.490228	0.586	0.155	6.98985e-75	2	TINAGL1
CA2	3.75409e-79	0.761455	0.441	0.076	7.69251e-75	2	CA2
NFE2L21	8.88269e-79	0.789491	1	0.936	1.82015e-74	2	NFE2L2
SHC1	9.39834e-79	0.493254	0.611	0.2	1.92581e-74	2	SHC1
FHL2	1.18875e-78	0.765581	0.975	0.779	2.43588e-74	2	FHL2
IFITM3	4.75604e-78	0.995028	0.988	0.889	9.7456e-74	2	IFITM3
BLVRB	1.69112e-77	0.842809	0.946	0.785	3.46527e-73	2	BLVRB
TAX1BP3	4.52042e-77	0.613213	0.8	0.408	9.2628e-73	2	TAX1BP3
COL18A1	9.30378e-77	0.330387	0.382	0.055	1.90644e-72	2	COL18A1
RPL181	2.61319e-76	0.6091	0.998	0.974	5.3547e-72	2	RPL18
CDK6	4.15113e-76	0.878917	0.953	0.749	8.50609e-72	2	CDK6
CYP26A1	4.57853e-76	1.10886	0.461	0.09	9.38187e-72	2	CYP26A1
EEF21	4.83672e-76	0.685255	0.99	0.911	9.91093e-72	2	EEF2
MMP10	7.36406e-76	1.05662	0.35	0.042	1.50897e-71	2	MMP10
SDK2	1.44542e-75	0.433069	0.49	0.109	2.96181e-71	2	SDK2
ACKR3	1.57719e-75	0.892919	0.643	0.221	3.23183e-71	2	ACKR3
BHLHE41	2.34098e-75	0.480979	0.495	0.115	4.79689e-71	2	BHLHE41
LDHB	5.94405e-75	0.687544	0.985	0.924	1.218e-70	2	LDHB
ENTPD7	6.60528e-75	0.737399	0.591	0.196	1.35349e-70	2	ENTPD7
PCDH7	1.02631e-74	1.05524	0.988	0.822	2.10302e-70	2	PCDH7
RPLP21	2.85626e-74	0.561929	1	0.962	5.85277e-70	2	RPLP2
S100A141	2.87989e-74	0.85997	0.973	0.793	5.90118e-70	2	S100A14
HES11	3.07796e-74	1.07124	0.983	0.852	6.30705e-70	2	HES1
ENO1	5.09119e-74	0.867189	0.975	0.841	1.04324e-69	2	ENO1
FER	1.47863e-73	0.938727	0.924	0.724	3.02987e-69	2	FER
IL1RAP	2.1592e-73	0.741351	0.761	0.379	4.42442e-69	2	IL1RAP
GPC3	3.85034e-73	0.435866	0.374	0.055	7.88974e-69	2	GPC3
TPM1	1.41859e-72	0.596838	0.936	0.694	2.90683e-68	2	TPM1
PRKCA	3.91641e-72	0.843664	0.884	0.569	8.02511e-68	2	PRKCA
ACTG11	7.23212e-72	0.639012	1	0.987	1.48193e-67	2	ACTG1
KLF10	8.59322e-72	0.818005	0.739	0.36	1.76084e-67	2	KLF10
FAU	1.93371e-71	0.529099	0.998	0.966	3.96237e-67	2	FAU
ALDH7A1	3.00524e-71	0.65944	0.874	0.56	6.15804e-67	2	ALDH7A1
PPFIBP1	3.36551e-71	0.667494	0.778	0.399	6.89626e-67	2	PPFIBP1
AJUBA	4.83237e-71	0.4094	0.463	0.101	9.90201e-67	2	AJUBA
BMP7	8.20288e-71	0.464052	0.569	0.17	1.68085e-66	2	BMP7
MYOF1	9.73116e-71	0.744226	0.99	0.873	1.99401e-66	2	MYOF
CTDSPL	1.11849e-70	0.759846	0.916	0.678	2.29189e-66	2	CTDSPL
AVPI1	1.2273e-70	0.733013	0.8	0.435	2.51486e-66	2	AVPI1
SLC25A31	1.62397e-70	0.625707	0.993	0.926	3.32768e-66	2	SLC25A3
ST6GALNAC2	2.03525e-70	0.570131	0.722	0.294	4.17043e-66	2	ST6GALNAC2
MRC2	2.24814e-70	0.339184	0.397	0.069	4.60667e-66	2	MRC2
BICD1	3.99881e-70	0.927695	0.86	0.565	8.19396e-66	2	BICD1
RPL271	5.87269e-70	0.538145	0.995	0.961	1.20337e-65	2	RPL27
RPL17	1.21012e-69	0.623866	0.968	0.883	2.47965e-65	2	RPL17
GPNMB	1.68391e-69	0.453932	0.355	0.049	3.45049e-65	2	GPNMB
SPOCK3	1.88854e-69	0.723569	0.431	0.084	3.86981e-65	2	SPOCK3
NR2F2	4.5216e-69	0.698808	0.904	0.656	9.26521e-65	2	NR2F2
COL27A1	5.56603e-69	0.333412	0.404	0.074	1.14053e-64	2	COL27A1
SYT12	6.7106e-69	0.30923	0.352	0.051	1.37507e-64	2	SYT12
CDH11	7.03218e-69	0.453638	0.394	0.066	1.44096e-64	2	CDH11
SERPINB51	1.28338e-68	0.812259	0.931	0.549	2.62977e-64	2	SERPINB5
ATP2B4	2.48452e-68	0.736578	0.786	0.412	5.09104e-64	2	ATP2B4
LAMA1	4.52381e-68	0.3302	0.3	0.031	9.26974e-64	2	LAMA1
TMTC1	4.72634e-68	0.600492	0.466	0.107	9.68475e-64	2	TMTC1
MT-CO31	5.51491e-68	0.547008	0.998	0.96	1.13006e-63	2	MT-CO3
TNFRSF12A	1.1878e-67	0.60556	0.81	0.423	2.43392e-63	2	TNFRSF12A
EIF3K1	3.24621e-67	0.636352	0.978	0.936	6.65182e-63	2	EIF3K
NDFIP2	5.40858e-67	0.75593	0.926	0.728	1.10827e-62	2	NDFIP2
PTPRS	5.78981e-67	0.563926	0.768	0.403	1.18639e-62	2	PTPRS
CRTAP	6.11812e-67	0.537784	0.754	0.38	1.25366e-62	2	CRTAP
TPT11	1.39914e-66	0.465532	1	0.984	2.86697e-62	2	TPT1
ERG	4.7696e-66	0.294096	0.256	0.018	9.77338e-62	2	ERG
FAM162A	6.03721e-66	0.666046	0.938	0.744	1.23708e-61	2	FAM162A
TIMP3	6.27606e-66	0.58688	0.7	0.258	1.28603e-61	2	TIMP3
ANXA8L1	6.54223e-66	0.371264	0.498	0.124	1.34057e-61	2	ANXA8L1
AHNAK2	1.05488e-65	0.67655	0.828	0.443	2.16155e-61	2	AHNAK2
IKBIP	1.4405e-65	0.563261	0.756	0.393	2.95173e-61	2	IKBIP
PGAP1	2.68787e-65	0.526939	0.665	0.263	5.50771e-61	2	PGAP1
EIF4B	6.62641e-65	0.583068	0.99	0.921	1.35782e-60	2	EIF4B
CEBPD	8.20292e-65	0.859994	0.966	0.784	1.68086e-60	2	CEBPD
SLCO3A1	9.54333e-65	0.668237	0.8	0.382	1.95552e-60	2	SLCO3A1
GLI3	1.67884e-64	0.602915	0.793	0.438	3.44011e-60	2	GLI3
VDAC2	3.73258e-64	0.611404	0.99	0.883	7.64844e-60	2	VDAC2
HAS3	6.13236e-64	0.443989	0.438	0.105	1.25658e-59	2	HAS3
RGS12	1.51658e-63	0.774267	0.857	0.589	3.10763e-59	2	RGS12
SLIT3	1.55018e-63	0.682356	0.414	0.087	3.17646e-59	2	SLIT3
SFN	1.83523e-63	0.548605	0.719	0.307	3.76056e-59	2	SFN
AKR1B10	4.57003e-63	0.401591	0.374	0.067	9.36445e-59	2	AKR1B10
OXR1	7.05236e-63	0.760653	0.953	0.81	1.4451e-58	2	OXR1
LAMC1	1.26283e-62	0.726728	0.712	0.369	2.58766e-58	2	LAMC1
PYCARD	1.39548e-62	0.611252	0.904	0.66	2.85949e-58	2	PYCARD
XPR1	1.64722e-62	1.05713	0.901	0.746	3.37533e-58	2	XPR1
CAV2	2.99668e-62	0.674744	0.889	0.639	6.14049e-58	2	CAV2
PALMD	5.07761e-62	0.704151	0.736	0.342	1.04045e-57	2	PALMD
DFNA5	5.70805e-62	0.283643	0.379	0.072	1.16964e-57	2	DFNA5
TXNIP1	7.14897e-62	0.827652	0.98	0.776	1.4649e-57	2	TXNIP
SYNPO2	7.18681e-62	0.495981	0.367	0.069	1.47265e-57	2	SYNPO2
BCL11A	8.15958e-62	0.569266	0.665	0.298	1.67198e-57	2	BCL11A
KANK1	9.67273e-62	0.802438	0.862	0.591	1.98204e-57	2	KANK1
COX4I11	2.41157e-61	0.502833	0.998	0.963	4.94156e-57	2	COX4I1
RDX	3.88694e-61	0.643691	0.924	0.742	7.96473e-57	2	RDX
OSMR	4.10165e-61	0.925742	0.961	0.74	8.4047e-57	2	OSMR
TP53AIP1	4.26945e-61	0.301861	0.397	0.078	8.74853e-57	2	TP53AIP1
LTB4R	4.88788e-61	0.272332	0.308	0.043	1.00157e-56	2	LTB4R
DHRS31	6.45323e-61	0.672463	0.963	0.826	1.32233e-56	2	DHRS3
CACNB4	1.08785e-60	0.49323	0.505	0.149	2.22912e-56	2	CACNB4
KRT14	1.38366e-60	1.08579	0.261	0.025	2.83525e-56	2	KRT14
MT1E	1.71514e-60	0.811962	0.909	0.676	3.5145e-56	2	MT1E
PLEKHA1	2.92561e-60	0.55774	0.845	0.578	5.99487e-56	2	PLEKHA1
IRS1	3.14242e-60	0.610917	0.586	0.231	6.43914e-56	2	IRS1
GPC1	3.98684e-60	0.444095	0.682	0.289	8.16944e-56	2	GPC1
CDH13	4.23056e-60	0.739625	0.613	0.228	8.66883e-56	2	CDH13
HSPB11	6.05318e-60	0.714156	0.983	0.87	1.24036e-55	2	HSPB1
APP	9.00322e-60	0.655241	0.99	0.923	1.84485e-55	2	APP
EDIL3	1.457e-59	0.513516	0.468	0.12	2.98555e-55	2	EDIL3
C20orf194	1.94751e-59	0.756161	0.894	0.681	3.99064e-55	2	C20orf194
TBC1D2	6.09708e-59	0.59239	0.724	0.386	1.24935e-54	2	TBC1D2
FAT3	6.42263e-59	0.369473	0.404	0.084	1.31606e-54	2	FAT3
GALNT5	1.37187e-58	0.560872	0.759	0.414	2.81109e-54	2	GALNT5
SLC25A21	4.29899e-58	0.64951	0.581	0.216	8.80906e-54	2	SLC25A21
RPS261	4.31858e-58	0.495749	0.993	0.958	8.84921e-54	2	RPS26
KLHL13	4.93626e-58	0.474387	0.483	0.138	1.01149e-53	2	KLHL13
LTBP4	7.70796e-58	0.371198	0.507	0.165	1.57944e-53	2	LTBP4
RPL22L1	9.37997e-58	0.7204	0.941	0.796	1.92205e-53	2	RPL22L1
SPINK51	1.26626e-57	0.71874	0.631	0.256	2.59469e-53	2	SPINK5
SQSTM1	1.5225e-57	0.64966	0.995	0.925	3.11975e-53	2	SQSTM1
ROBO1	2.73026e-57	0.830234	0.85	0.593	5.59458e-53	2	ROBO1
HINT1	3.18477e-57	0.47651	0.998	0.954	6.52592e-53	2	HINT1
RND31	3.9592e-57	0.880156	0.97	0.862	8.1128e-53	2	RND3
PEBP1	4.0771e-57	0.563028	0.968	0.834	8.35438e-53	2	PEBP1
PNRC1	4.15445e-57	0.572996	0.978	0.895	8.51288e-53	2	PNRC1
ATXN10	6.63451e-57	0.627759	0.958	0.832	1.35948e-52	2	ATXN10
TOMM20	6.92626e-57	0.496606	0.99	0.932	1.41926e-52	2	TOMM20
MAP3K5	1.73692e-56	0.777394	0.958	0.829	3.55913e-52	2	MAP3K5
PLXDC2	2.26445e-56	0.794793	0.85	0.536	4.64009e-52	2	PLXDC2
SEPT10	2.92061e-56	0.637177	0.862	0.611	5.98462e-52	2	SEPT10
ADIRF1	2.95813e-56	0.650915	0.8	0.416	6.06151e-52	2	ADIRF
PABPC11	6.81277e-56	0.55894	0.995	0.937	1.39601e-51	2	PABPC1
ITGA6	7.14141e-56	0.53001	0.736	0.367	1.46335e-51	2	ITGA6
CSTA1	7.27705e-56	0.639371	0.963	0.674	1.49114e-51	2	CSTA
P2RY1	9.36388e-56	0.256458	0.33	0.059	1.91875e-51	2	P2RY1
CROT	1.37588e-55	0.548447	0.808	0.503	2.81932e-51	2	CROT
AHNAK	1.43162e-55	0.603739	0.968	0.832	2.93354e-51	2	AHNAK
STON2	1.79701e-55	0.602549	0.793	0.47	3.68225e-51	2	STON2
TNFRSF21	2.58397e-55	0.794762	0.862	0.652	5.29482e-51	2	TNFRSF21
EPHB6	2.88347e-55	0.461413	0.567	0.211	5.90851e-51	2	EPHB6
HNRNPC	3.19253e-55	0.583697	0.99	0.947	6.54182e-51	2	HNRNPC
DSC3	3.4611e-55	0.510251	0.727	0.341	7.09215e-51	2	DSC3
PID1	4.33627e-55	0.578681	0.51	0.163	8.88546e-51	2	PID1
SOX15	5.44184e-55	0.323517	0.374	0.083	1.11509e-50	2	SOX15
STARD5	6.41404e-55	0.302989	0.36	0.076	1.3143e-50	2	STARD5
EIF3L	6.66305e-55	0.513215	0.958	0.819	1.36533e-50	2	EIF3L
DAPK2	7.01658e-55	0.5142	0.392	0.092	1.43777e-50	2	DAPK2
CLYBL	7.73998e-55	0.578653	0.584	0.236	1.586e-50	2	CLYBL
MMP28	1.50574e-54	0.485377	0.567	0.199	3.08542e-50	2	MMP28
SYT2	1.7352e-54	0.416725	0.483	0.154	3.5556e-50	2	SYT2
NXN	1.8442e-54	0.723132	0.889	0.652	3.77894e-50	2	NXN
HCAR3	2.72322e-54	0.397969	0.431	0.119	5.58016e-50	2	HCAR3
PRNP	4.76309e-54	0.503074	0.768	0.435	9.76005e-50	2	PRNP
RPS4Y11	1.01577e-53	0.739814	0.877	0.843	2.08141e-49	2	RPS4Y1
NFIA	1.20665e-53	0.684512	0.978	0.924	2.47254e-49	2	NFIA
DTNB	1.45997e-53	0.699719	0.901	0.683	2.99163e-49	2	DTNB
NLGN4Y	1.8336e-53	0.798095	0.768	0.473	3.75724e-49	2	NLGN4Y
RAB7B	1.93628e-53	0.280406	0.305	0.052	3.96764e-49	2	RAB7B
LUZP1	3.00534e-53	0.569757	0.857	0.617	6.15825e-49	2	LUZP1
EYA21	3.27559e-53	0.689724	0.97	0.874	6.712e-49	2	EYA2
EPHB2	6.94088e-53	0.502242	0.653	0.294	1.42226e-48	2	EPHB2
C6orf48	9.23333e-53	0.560639	0.82	0.538	1.892e-48	2	C6orf48
TBL1XR1	1.06355e-52	0.650611	0.943	0.854	2.17931e-48	2	TBL1XR1
PCSK5	1.28612e-52	0.693024	0.85	0.546	2.63539e-48	2	PCSK5
MINDY2	1.41277e-52	0.791773	0.872	0.657	2.89491e-48	2	MINDY2
MXRA7	1.43216e-52	0.493367	0.746	0.431	2.93464e-48	2	MXRA7
CCND11	2.22556e-52	0.616482	0.894	0.584	4.5604e-48	2	CCND1
KRT191	2.58889e-52	0.654985	1	0.985	5.30489e-48	2	KRT19
PROSER2	2.76859e-52	0.466927	0.52	0.19	5.67312e-48	2	PROSER2
ANXA4	2.83434e-52	0.496644	0.961	0.857	5.80784e-48	2	ANXA4
HGNC:18790	3.40417e-52	0.317115	0.429	0.114	6.97549e-48	2	HGNC:18790
SETBP1	3.49098e-52	0.784728	0.833	0.574	7.15336e-48	2	SETBP1
ABCC1	1.55641e-51	0.572783	0.857	0.591	3.18925e-47	2	ABCC1
IGFBP2	1.74006e-51	0.531566	0.771	0.418	3.56555e-47	2	IGFBP2
CACHD1	1.80958e-51	0.748024	0.813	0.565	3.708e-47	2	CACHD1
HACD1	2.15523e-51	0.392583	0.478	0.157	4.41628e-47	2	HACD1
CIRBP	2.32531e-51	0.556798	0.988	0.923	4.7648e-47	2	CIRBP
HRH1	3.09586e-51	0.559604	0.574	0.245	6.34372e-47	2	HRH1
RAB30	6.58717e-51	0.539129	0.498	0.176	1.34978e-46	2	RAB30
RAB34	6.64708e-51	0.501752	0.764	0.475	1.36205e-46	2	RAB34
ACTN4	1.62294e-50	0.608467	0.97	0.883	3.32557e-46	2	ACTN4
NOP531	2.21693e-50	0.520052	0.953	0.827	4.54271e-46	2	NOP53
GSTO1	2.35787e-50	0.50566	0.897	0.714	4.83152e-46	2	GSTO1
SRGAP31	2.39607e-50	0.653571	0.966	0.844	4.90978e-46	2	SRGAP3
MID1	4.26816e-50	0.770244	0.958	0.812	8.74589e-46	2	MID1
AL132780.3	5.44157e-50	0.264608	0.31	0.06	1.11503e-45	2	AL132780.3
NUAK1	6.18464e-50	0.429427	0.51	0.185	1.26729e-45	2	NUAK1
CACNA1D	7.02242e-50	0.813564	0.793	0.503	1.43896e-45	2	CACNA1D
ATP5G31	9.24387e-50	0.535511	0.993	0.928	1.89416e-45	2	ATP5G3
KIAA0040	1.13544e-49	0.406184	0.488	0.168	2.32663e-45	2	KIAA0040
GCNT1	1.16639e-49	0.531517	0.776	0.49	2.39005e-45	2	GCNT1
MAST4	5.59181e-49	0.658048	0.983	0.871	1.14582e-44	2	MAST4
FKBP9	6.75162e-49	0.481158	0.638	0.324	1.38348e-44	2	FKBP9
GRIP1	7.7134e-49	0.717179	0.8	0.514	1.58055e-44	2	GRIP1
YAP1	8.88836e-49	0.607151	0.933	0.801	1.82131e-44	2	YAP1
GPX4	1.04648e-48	0.472413	0.963	0.855	2.14435e-44	2	GPX4
CHI3L1	2.83344e-48	0.382267	0.273	0.045	5.80601e-44	2	CHI3L1
CCDC88A	4.11545e-48	0.500152	0.719	0.396	8.43297e-44	2	CCDC88A
EFNB1	5.45253e-48	0.309155	0.384	0.101	1.11728e-43	2	EFNB1
LMO2	5.5502e-48	0.432513	0.562	0.242	1.13729e-43	2	LMO2
ADH51	6.11839e-48	0.504309	0.951	0.782	1.25372e-43	2	ADH5
PLXNA2	7.12091e-48	0.605466	0.677	0.383	1.45915e-43	2	PLXNA2
LDHA	7.28139e-48	0.813294	0.948	0.805	1.49203e-43	2	LDHA
PTEN	9.87455e-48	0.615324	0.921	0.819	2.02339e-43	2	PTEN
NCS1	2.37983e-47	0.294179	0.436	0.13	4.8765e-43	2	NCS1
PRUNE2	2.38715e-47	0.354642	0.438	0.135	4.8915e-43	2	PRUNE2
SNRPD2	3.61016e-47	0.474746	0.97	0.869	7.39758e-43	2	SNRPD2
HSPA4L	3.62684e-47	0.614541	0.773	0.449	7.43177e-43	2	HSPA4L
ITGAV	7.41127e-47	0.574096	0.828	0.651	1.51864e-42	2	ITGAV
PCED1B	7.76171e-47	0.561162	0.473	0.158	1.59045e-42	2	PCED1B
TGFBR3	1.09684e-46	0.260128	0.337	0.076	2.24754e-42	2	TGFBR3
DENND4A	1.1398e-46	0.80639	0.86	0.683	2.33557e-42	2	DENND4A
IMMP2L	1.15916e-46	0.740644	0.958	0.851	2.37524e-42	2	IMMP2L
WDR36	1.98379e-46	0.460215	0.68	0.399	4.06499e-42	2	WDR36
ARHGEF4	2.51389e-46	0.455652	0.502	0.19	5.15122e-42	2	ARHGEF4
RSL1D1	2.79473e-46	0.528986	0.901	0.765	5.72668e-42	2	RSL1D1
ROCK2	3.89098e-46	0.646272	0.874	0.704	7.973e-42	2	ROCK2
TMEM237	4.22718e-46	0.349045	0.517	0.202	8.66191e-42	2	TMEM237
FLRT3	4.63447e-46	0.417825	0.451	0.15	9.49648e-42	2	FLRT3
WASF2	7.53216e-46	0.513184	0.97	0.895	1.54342e-41	2	WASF2
PARD3	1.88881e-45	0.56938	0.988	0.934	3.87036e-41	2	PARD3
NPC2	2.00058e-45	0.546821	0.938	0.844	4.09938e-41	2	NPC2
PTTG1	2.38378e-45	0.269926	0.458	0.142	4.88461e-41	2	PTTG1
ST3GAL5	3.32061e-45	0.32744	0.372	0.099	6.80427e-41	2	ST3GAL5
DOCK5	6.76144e-45	0.633592	0.921	0.789	1.38549e-40	2	DOCK5
KRT6A1	7.61469e-45	0.83758	0.658	0.273	1.56033e-40	2	KRT6A
NOB1	1.19937e-44	0.381482	0.638	0.324	2.45763e-40	2	NOB1
TOMM7	1.63217e-44	0.414831	0.983	0.932	3.34449e-40	2	TOMM7
JAG1	1.66774e-44	0.487365	0.749	0.437	3.41737e-40	2	JAG1
LARGE2	1.87709e-44	0.288863	0.411	0.127	3.84635e-40	2	LARGE2
GM2A	1.91669e-44	0.423622	0.591	0.283	3.92749e-40	2	GM2A
TP73	2.04145e-44	0.279782	0.36	0.091	4.18313e-40	2	TP73
FJX1	3.1325e-44	0.279043	0.335	0.082	6.41882e-40	2	FJX1
DDIT4	4.65244e-44	0.691873	0.773	0.489	9.53332e-40	2	DDIT4
EEF1D1	6.13646e-44	0.464099	0.993	0.939	1.25742e-39	2	EEF1D
FBLN2	1.0443e-43	0.268702	0.347	0.088	2.13988e-39	2	FBLN2
TSHZ3	1.13292e-43	0.357979	0.466	0.169	2.32146e-39	2	TSHZ3
NFKB1	1.57536e-43	0.8098	0.941	0.844	3.22807e-39	2	NFKB1
IFI27L2	1.5818e-43	0.476298	0.744	0.477	3.24126e-39	2	IFI27L2
SOWAHC	2.32112e-43	0.382668	0.579	0.261	4.75621e-39	2	SOWAHC
PARD6G	3.18658e-43	0.351407	0.522	0.216	6.52961e-39	2	PARD6G
LAMA5	3.36179e-43	0.404257	0.635	0.331	6.88864e-39	2	LAMA5
MICAL3	3.68556e-43	0.456795	0.663	0.383	7.55208e-39	2	MICAL3
ISYNA1	5.85443e-43	0.320901	0.483	0.176	1.19963e-38	2	ISYNA1
IMPA2	6.8549e-43	0.473091	0.815	0.568	1.40464e-38	2	IMPA2
ACOT11	7.67019e-43	0.328286	0.436	0.15	1.5717e-38	2	ACOT11
RASAL2	1.14145e-42	0.64752	0.914	0.76	2.33894e-38	2	RASAL2
RAB381	1.662e-42	0.534106	0.732	0.432	3.4056e-38	2	RAB38
FOXQ1	1.92527e-42	0.47898	0.643	0.322	3.94507e-38	2	FOXQ1
JPT1	2.13894e-42	0.431526	0.936	0.788	4.3829e-38	2	JPT1
SH3PXD2A	2.45373e-42	0.583558	0.897	0.709	5.02794e-38	2	SH3PXD2A
SERPINB131	3.0321e-42	0.4903	0.579	0.227	6.21309e-38	2	SERPINB13
ZFP36L2	3.52613e-42	0.495203	0.631	0.326	7.22539e-38	2	ZFP36L2
DSG31	4.05053e-42	0.469522	0.749	0.332	8.29994e-38	2	DSG3
IMPDH2	4.50925e-42	0.485404	0.835	0.609	9.23991e-38	2	IMPDH2
CLIP2	4.55143e-42	0.366918	0.411	0.14	9.32634e-38	2	CLIP2
NT5C	7.00903e-42	0.435194	0.768	0.502	1.43622e-37	2	NT5C
FEZ1	1.18051e-41	0.263996	0.325	0.082	2.41899e-37	2	FEZ1
ASAP1	1.23785e-41	0.552156	0.828	0.608	2.53648e-37	2	ASAP1
VPS13B	1.31561e-41	0.575741	0.943	0.844	2.69581e-37	2	VPS13B
HSP90AB1	2.17296e-41	0.336421	0.993	0.978	4.45261e-37	2	HSP90AB1
ATP5D1	2.23766e-41	0.480013	0.968	0.9	4.58519e-37	2	ATP5D
MT-CO2	2.31257e-41	0.314991	0.998	0.961	4.73868e-37	2	MT-CO2
CKB	2.92606e-41	0.297656	0.729	0.389	5.99578e-37	2	CKB
RAB7A	4.42264e-41	0.571668	0.924	0.813	9.06244e-37	2	RAB7A
NCL	6.38659e-41	0.475347	0.998	0.949	1.30868e-36	2	NCL
PDZD2	7.5567e-41	0.580339	0.783	0.516	1.54844e-36	2	PDZD2
PTPN131	8.06365e-41	0.614426	0.953	0.808	1.65232e-36	2	PTPN13
IGFBP4	1.34851e-40	0.399097	0.591	0.291	2.76324e-36	2	IGFBP4
GPX2	1.50116e-40	0.330065	0.478	0.173	3.07602e-36	2	GPX2
ARHGAP24	2.16385e-40	0.761318	0.914	0.777	4.43395e-36	2	ARHGAP24
PKIA	2.59851e-40	0.470767	0.544	0.26	5.3246e-36	2	PKIA
RHOD	2.92615e-40	0.298596	0.458	0.172	5.99597e-36	2	RHOD
IFITM2	5.30136e-40	0.658956	0.926	0.748	1.0863e-35	2	IFITM2
PYGB	5.70948e-40	0.48351	0.687	0.406	1.16993e-35	2	PYGB
FAM83B	1.01255e-39	0.416377	0.532	0.238	2.07482e-35	2	FAM83B
MAP4	1.47335e-39	0.507469	0.901	0.786	3.01903e-35	2	MAP4
FBN2	1.81591e-39	0.353625	0.254	0.048	3.72098e-35	2	FBN2
EYA4	1.85347e-39	0.693991	0.897	0.798	3.79794e-35	2	EYA4
NFKBIA	2.93874e-39	0.671871	0.894	0.727	6.02176e-35	2	NFKBIA
FKBP5	3.38485e-39	0.505992	0.702	0.415	6.9359e-35	2	FKBP5
UQCRB1	3.92729e-39	0.393148	0.98	0.945	8.04742e-35	2	UQCRB
IRF61	6.82573e-39	0.51188	0.823	0.603	1.39866e-34	2	IRF6
KHDC1	7.25005e-39	0.257357	0.369	0.113	1.48561e-34	2	KHDC1
QKI	1.12321e-38	0.595567	0.818	0.603	2.30157e-34	2	QKI
C16orf45	1.36066e-38	0.45749	0.695	0.418	2.78812e-34	2	C16orf45
HSPG2	1.6571e-38	0.279249	0.419	0.147	3.39557e-34	2	HSPG2
RAB4A	3.68405e-38	0.407755	0.86	0.674	7.54899e-34	2	RAB4A
NUCKS1	3.97538e-38	0.430412	0.943	0.854	8.14595e-34	2	NUCKS1
CBLB	5.27652e-38	0.725661	0.897	0.756	1.08121e-33	2	CBLB
BEX3	5.52793e-38	0.479615	0.862	0.649	1.13273e-33	2	BEX3
RBFOX2	6.40394e-38	0.420739	0.988	0.919	1.31223e-33	2	RBFOX2
PKP1	6.47605e-38	0.343639	0.515	0.206	1.32701e-33	2	PKP1
TBC1D5	1.08342e-37	0.588886	0.968	0.876	2.22005e-33	2	TBC1D5
GAMT	1.6257e-37	0.302551	0.401	0.146	3.33122e-33	2	GAMT
EML41	1.65822e-37	0.631286	0.938	0.852	3.39785e-33	2	EML4
SRGAP1	1.66329e-37	0.641157	0.948	0.882	3.40824e-33	2	SRGAP1
ALDOA1	2.24203e-37	0.543857	0.978	0.928	4.59415e-33	2	ALDOA
EDARADD	2.52837e-37	0.414374	0.576	0.298	5.18089e-33	2	EDARADD
YBX3	2.73112e-37	0.445592	0.993	0.922	5.59634e-33	2	YBX3
CLNS1A	4.19356e-37	0.462882	0.847	0.692	8.59302e-33	2	CLNS1A
PPP1R13B	4.80964e-37	0.481258	0.833	0.671	9.85544e-33	2	PPP1R13B
ANKRD6	1.06762e-36	0.456686	0.69	0.419	2.18766e-32	2	ANKRD6
GALNT18	1.1757e-36	0.455374	0.628	0.348	2.40912e-32	2	GALNT18
MYL9	1.65758e-36	0.316793	0.441	0.169	3.39655e-32	2	MYL9
ANKRD11	2.0118e-36	0.437968	0.973	0.898	4.12238e-32	2	ANKRD11
EIF1AX	2.21555e-36	0.431323	0.926	0.781	4.53989e-32	2	EIF1AX
CCNB1IP1	2.43747e-36	0.364307	0.707	0.407	4.99462e-32	2	CCNB1IP1
IL1RN1	2.48088e-36	0.661988	0.626	0.306	5.08357e-32	2	IL1RN
PPP1R16A	5.83788e-36	0.379703	0.584	0.312	1.19624e-31	2	PPP1R16A
SNAPC1	8.9911e-36	0.435878	0.66	0.397	1.84237e-31	2	SNAPC1
NFAT5	1.15107e-35	0.607988	0.951	0.88	2.35866e-31	2	NFAT5
IGBP1	1.2584e-35	0.415591	0.906	0.769	2.57859e-31	2	IGBP1
HSPD1	1.26585e-35	0.375474	0.978	0.907	2.59384e-31	2	HSPD1
SH3BGRL3	1.31876e-35	0.51394	0.938	0.848	2.70227e-31	2	SH3BGRL3
RBP1	1.4454e-35	0.414656	0.586	0.281	2.96177e-31	2	RBP1
WASF1	1.70153e-35	0.305183	0.441	0.176	3.4866e-31	2	WASF1
TSPO1	1.79114e-35	0.434413	0.988	0.933	3.67023e-31	2	TSPO
KDSR	2.22282e-35	0.419139	0.833	0.623	4.55478e-31	2	KDSR
MAF	4.69025e-35	0.266457	0.379	0.125	9.6108e-31	2	MAF
GALNT1	5.09746e-35	0.533714	0.921	0.835	1.04452e-30	2	GALNT1
SPRY1	5.15318e-35	0.310466	0.342	0.111	1.05594e-30	2	SPRY1
APBB2	5.48041e-35	0.714518	0.724	0.511	1.12299e-30	2	APBB2
C19orf331	7.12894e-35	0.441378	0.968	0.854	1.46079e-30	2	C19orf33
CDH2	7.83937e-35	0.442546	0.493	0.228	1.60637e-30	2	CDH2
BAG11	1.07523e-34	0.429508	0.993	0.93	2.20326e-30	2	BAG1
C9orf3	1.2162e-34	0.439382	0.958	0.838	2.49211e-30	2	C9orf3
GTF2I	1.23319e-34	0.378583	0.985	0.954	2.52693e-30	2	GTF2I
EVA1C	1.60585e-34	0.578011	0.961	0.861	3.29054e-30	2	EVA1C
CLEC2D	1.94151e-34	0.405157	0.539	0.273	3.97834e-30	2	CLEC2D
STAG1	2.44631e-34	0.517005	0.956	0.855	5.01272e-30	2	STAG1
NTNG1	2.71123e-34	0.587439	0.433	0.17	5.55559e-30	2	NTNG1
MT-CYB	5.64788e-34	0.268682	0.998	0.956	1.15731e-29	2	MT-CYB
SPRED2	5.93139e-34	0.527111	0.645	0.39	1.2154e-29	2	SPRED2
SLC35F2	7.77574e-34	0.28316	0.369	0.129	1.59333e-29	2	SLC35F2
PHLDA3	8.10398e-34	0.25284	0.475	0.198	1.66059e-29	2	PHLDA3
SCPEP1	9.22019e-34	0.412302	0.916	0.794	1.88931e-29	2	SCPEP1
LRRC8A1	9.84423e-34	0.43296	0.823	0.56	2.01718e-29	2	LRRC8A
ATP5A1	1.11731e-33	0.412591	0.97	0.891	2.28947e-29	2	ATP5A1
JARID2	1.27769e-33	0.550707	0.845	0.654	2.61811e-29	2	JARID2
TIPARP	1.40892e-33	0.432454	0.631	0.372	2.88702e-29	2	TIPARP
SVIL	1.73287e-33	0.528878	0.899	0.756	3.55083e-29	2	SVIL
ABI11	1.77607e-33	0.524801	0.978	0.859	3.63935e-29	2	ABI1
UQCRC1	2.70333e-33	0.410611	0.818	0.637	5.5394e-29	2	UQCRC1
EBPL	5.96736e-33	0.416504	0.857	0.693	1.22277e-28	2	EBPL
GCLC	8.59582e-33	0.599057	0.904	0.75	1.76137e-28	2	GCLC
EIF3H1	1.01481e-32	0.36997	0.968	0.891	2.07945e-28	2	EIF3H
SNRPF	1.16537e-32	0.376428	0.889	0.727	2.38797e-28	2	SNRPF
MSN	1.21881e-32	0.31891	0.505	0.232	2.49746e-28	2	MSN
MYO18A	1.22508e-32	0.310826	0.478	0.222	2.51031e-28	2	MYO18A
FBL	1.34078e-32	0.36748	0.714	0.484	2.7474e-28	2	FBL
CCDC85B	1.66795e-32	0.299511	0.537	0.27	3.41779e-28	2	CCDC85B
MAP3K14	1.81239e-32	0.383814	0.441	0.194	3.71377e-28	2	MAP3K14
NDUFS4	1.93975e-32	0.403537	0.919	0.817	3.97473e-28	2	NDUFS4
ANP32B	2.05505e-32	0.413736	0.916	0.801	4.211e-28	2	ANP32B
STK17A	2.63132e-32	0.575916	0.897	0.756	5.39183e-28	2	STK17A
ARHGAP23	2.83337e-32	0.37142	0.606	0.357	5.80585e-28	2	ARHGAP23
MAML2	3.19132e-32	0.574446	0.958	0.886	6.53933e-28	2	MAML2
PKD2	3.42465e-32	0.364656	0.633	0.372	7.01745e-28	2	PKD2
WDFY2	3.57953e-32	0.447914	0.739	0.5	7.33481e-28	2	WDFY2
ADAMTSL1	3.82204e-32	0.434904	0.256	0.064	7.83174e-28	2	ADAMTSL1
PTCHD4	4.7188e-32	0.617694	0.571	0.302	9.66929e-28	2	PTCHD4
NDUFA8	5.06507e-32	0.38624	0.899	0.743	1.03788e-27	2	NDUFA8
MT2A	5.21951e-32	0.996085	0.919	0.791	1.06953e-27	2	MT2A
CLDN16	5.60534e-32	0.332948	0.49	0.214	1.14859e-27	2	CLDN16
SLC16A7	7.06102e-32	0.453084	0.744	0.513	1.44687e-27	2	SLC16A7
MARCKS	7.17692e-32	0.437105	0.931	0.79	1.47062e-27	2	MARCKS
PTPRE	7.89012e-32	0.35085	0.631	0.359	1.61676e-27	2	PTPRE
RAN	9.37318e-32	0.356379	0.963	0.88	1.92066e-27	2	RAN
PTK2	1.05556e-31	0.462639	0.983	0.931	2.16296e-27	2	PTK2
RIPK4	1.11631e-31	0.429707	0.645	0.407	2.28743e-27	2	RIPK4
SET	1.33723e-31	0.397384	0.943	0.867	2.74012e-27	2	SET
PFN1	1.53164e-31	0.386907	0.973	0.901	3.13848e-27	2	PFN1
IGSF3	1.55082e-31	0.294639	0.483	0.228	3.17778e-27	2	IGSF3
TUSC1	2.62735e-31	0.341202	0.515	0.266	5.3837e-27	2	TUSC1
NEO1	3.74143e-31	0.52554	0.8	0.661	7.66656e-27	2	NEO1
FAM213A	4.00816e-31	0.433418	0.867	0.761	8.21313e-27	2	FAM213A
TPI1	4.18355e-31	0.521079	0.961	0.886	8.57252e-27	2	TPI1
CUTC	4.64138e-31	0.438565	0.633	0.425	9.51064e-27	2	CUTC
EIF1	4.7088e-31	0.270676	0.998	0.983	9.6488e-27	2	EIF1
KIAA1217	5.36685e-31	0.498529	0.998	0.944	1.09972e-26	2	KIAA1217
AHCY	5.50158e-31	0.37836	0.653	0.427	1.12733e-26	2	AHCY
CCNL11	5.92351e-31	0.473105	0.953	0.847	1.21379e-26	2	CCNL1
TNFAIP8	8.04867e-31	0.512785	0.899	0.735	1.64925e-26	2	TNFAIP8
EIF3M	9.78576e-31	0.387614	0.909	0.794	2.0052e-26	2	EIF3M
TRMT112	9.94386e-31	0.356612	0.914	0.761	2.0376e-26	2	TRMT112
TNFAIP3	1.3835e-30	0.935507	0.741	0.573	2.83493e-26	2	TNFAIP3
WNT7B	1.85822e-30	0.370513	0.512	0.263	3.80767e-26	2	WNT7B
HP1BP3	2.09404e-30	0.381885	0.924	0.806	4.29089e-26	2	HP1BP3
RRAS	2.17953e-30	0.397746	0.653	0.427	4.46608e-26	2	RRAS
EIF3D	2.1993e-30	0.358358	0.931	0.792	4.50658e-26	2	EIF3D
FGFBP11	2.23065e-30	0.645243	0.916	0.681	4.57082e-26	2	FGFBP1
LPCAT2	2.97953e-30	0.263471	0.488	0.225	6.10536e-26	2	LPCAT2
COX7C1	5.44686e-30	0.324149	0.998	0.956	1.11612e-25	2	COX7C
EIF3F1	5.49235e-30	0.372951	0.968	0.873	1.12544e-25	2	EIF3F
SSBP2	1.03565e-29	0.579398	0.921	0.786	2.12216e-25	2	SSBP2
SCARA3	1.05122e-29	0.262677	0.389	0.158	2.15405e-25	2	SCARA3
NFIB	1.51271e-29	0.498732	0.938	0.867	3.0997e-25	2	NFIB
HIST2H2AC	1.52077e-29	0.369998	0.741	0.524	3.1162e-25	2	HIST2H2AC
MEF2A	1.86013e-29	0.45833	0.919	0.843	3.81158e-25	2	MEF2A
NSA2	2.20098e-29	0.363795	0.98	0.919	4.51002e-25	2	NSA2
SERINC2	2.43049e-29	0.392533	0.855	0.704	4.98032e-25	2	SERINC2
NEURL1	2.43796e-29	0.348118	0.446	0.206	4.99562e-25	2	NEURL1
PPL	3.0399e-29	0.357833	0.781	0.578	6.22906e-25	2	PPL
NCOR2	3.63163e-29	0.348353	0.692	0.469	7.44157e-25	2	NCOR2
HACD2	4.28922e-29	0.367461	0.616	0.379	8.78904e-25	2	HACD2
PTHLH	5.04349e-29	0.423592	0.357	0.124	1.03346e-24	2	PTHLH
EID1	5.15541e-29	0.373603	0.988	0.924	1.05639e-24	2	EID1
MPP6	6.22094e-29	0.315618	0.421	0.183	1.27473e-24	2	MPP6
MYL12B	6.80932e-29	0.32667	0.998	0.964	1.3953e-24	2	MYL12B
CRIM1	8.11331e-29	0.379318	0.773	0.574	1.6625e-24	2	CRIM1
APRT	9.06246e-29	0.389294	0.943	0.872	1.85699e-24	2	APRT
BICD2	9.65074e-29	0.303152	0.557	0.317	1.97753e-24	2	BICD2
NPAS2	9.76946e-29	0.611078	0.724	0.552	2.00186e-24	2	NPAS2
SMARCA2	1.01757e-28	0.389829	0.889	0.763	2.08511e-24	2	SMARCA2
ARSJ	1.12676e-28	0.38182	0.537	0.29	2.30885e-24	2	ARSJ
ZYX	1.21637e-28	0.293779	0.576	0.317	2.49247e-24	2	ZYX
SLC7A1	1.40282e-28	0.459515	0.81	0.619	2.87452e-24	2	SLC7A1
DAB2IP	1.65228e-28	0.299503	0.549	0.307	3.38569e-24	2	DAB2IP
ZNF395	1.66931e-28	0.287372	0.436	0.206	3.42058e-24	2	ZNF395
SPTBN1	2.43661e-28	0.367573	0.926	0.81	4.99286e-24	2	SPTBN1
TBC1D22A	2.72604e-28	0.424558	0.894	0.775	5.58592e-24	2	TBC1D22A
PNRC2	2.85376e-28	0.344618	0.865	0.718	5.84764e-24	2	PNRC2
TANGO6	3.92746e-28	0.36089	0.502	0.265	8.04777e-24	2	TANGO6
DPYD	4.33928e-28	0.510238	0.963	0.868	8.89161e-24	2	DPYD
TRIM291	4.52448e-28	0.326956	0.734	0.475	9.27111e-24	2	TRIM29
BCL2	5.34416e-28	0.287145	0.603	0.36	1.09507e-23	2	BCL2
LIMA1	6.40069e-28	0.451894	0.941	0.887	1.31157e-23	2	LIMA1
TANC1	6.5003e-28	0.422468	0.884	0.764	1.33198e-23	2	TANC1
EGFL6	6.62331e-28	0.280304	0.446	0.196	1.35718e-23	2	EGFL6
SUMO2	7.74549e-28	0.307931	0.983	0.949	1.58713e-23	2	SUMO2
PXDC1	8.27561e-28	0.287863	0.409	0.182	1.69575e-23	2	PXDC1
GPX1	1.49744e-27	0.300927	0.985	0.941	3.0684e-23	2	GPX1
MRPS6	1.50761e-27	0.368048	0.734	0.53	3.08924e-23	2	MRPS6
ELOB	1.57509e-27	0.372992	0.978	0.944	3.22752e-23	2	ELOB
ARPC1B	1.62473e-27	0.412299	0.909	0.808	3.32923e-23	2	ARPC1B
N4BP2L2	1.72688e-27	0.34588	0.978	0.907	3.53856e-23	2	N4BP2L2
ATP5B1	2.15468e-27	0.34905	0.983	0.899	4.41515e-23	2	ATP5B
NIFK	2.41693e-27	0.388008	0.783	0.618	4.95252e-23	2	NIFK
TNC	2.56041e-27	0.592327	0.717	0.474	5.24654e-23	2	TNC
FAF11	2.82362e-27	0.446512	0.985	0.916	5.78589e-23	2	FAF1
CHD9	2.94983e-27	0.382568	0.973	0.893	6.04449e-23	2	CHD9
SSPN	3.47794e-27	0.256571	0.379	0.155	7.12665e-23	2	SSPN
PPP1R12A	3.82428e-27	0.403796	0.904	0.793	7.83633e-23	2	PPP1R12A
LEPR	3.97092e-27	0.26394	0.313	0.108	8.13681e-23	2	LEPR
THSD4	4.33415e-27	0.566031	0.786	0.636	8.88111e-23	2	THSD4
NF1	4.38137e-27	0.430058	0.953	0.872	8.97786e-23	2	NF1
DLG1	4.72187e-27	0.463138	0.97	0.91	9.67558e-23	2	DLG1
CAVIN21	6.82595e-27	0.492101	0.515	0.256	1.3987e-22	2	CAVIN2
SLC25A51	6.95523e-27	0.353265	0.985	0.928	1.4252e-22	2	SLC25A5
PELI11	8.90067e-27	0.617083	0.768	0.588	1.82384e-22	2	PELI1
DNM1L	9.30449e-27	0.388347	0.766	0.617	1.90658e-22	2	DNM1L
SLC20A21	9.4645e-27	0.512017	0.968	0.859	1.93937e-22	2	SLC20A2
ZBTB20	1.06275e-26	0.373428	0.975	0.923	2.17768e-22	2	ZBTB20
CSRNP3	1.21812e-26	0.279955	0.333	0.123	2.49605e-22	2	CSRNP3
ITGA21	1.33797e-26	0.392592	0.97	0.812	2.74164e-22	2	ITGA2
BMPR2	1.35608e-26	0.391813	0.911	0.789	2.77873e-22	2	BMPR2
LAPTM4B	1.40634e-26	0.365694	0.756	0.57	2.88173e-22	2	LAPTM4B
CNBP	1.48994e-26	0.321094	0.921	0.838	3.05304e-22	2	CNBP
GNPDA1	1.69246e-26	0.306279	0.594	0.362	3.46802e-22	2	GNPDA1
ETHE1	1.71758e-26	0.356491	0.773	0.626	3.51949e-22	2	ETHE1
BACH2	1.73811e-26	0.634219	0.576	0.349	3.56157e-22	2	BACH2
DEK	2.02464e-26	0.365126	0.929	0.864	4.14869e-22	2	DEK
CYBRD1	2.1288e-26	0.313569	0.554	0.32	4.36212e-22	2	CYBRD1
TNIK	2.15328e-26	0.400039	0.554	0.313	4.41229e-22	2	TNIK
NT5DC1	2.17487e-26	0.381166	0.815	0.673	4.45652e-22	2	NT5DC1
LPAR6	2.27172e-26	0.353549	0.623	0.403	4.65498e-22	2	LPAR6
SPATS2	2.51626e-26	0.393131	0.776	0.632	5.15607e-22	2	SPATS2
APEX1	2.64248e-26	0.368745	0.855	0.74	5.41471e-22	2	APEX1
TRPM7	3.08132e-26	0.378037	0.766	0.6	6.31393e-22	2	TRPM7
PNN	4.66475e-26	0.376698	0.931	0.83	9.55853e-22	2	PNN
MBD5	4.68098e-26	0.529737	0.948	0.857	9.59179e-22	2	MBD5
MARK1	7.37201e-26	0.496557	0.744	0.584	1.5106e-21	2	MARK1
PLIN2	8.32787e-26	0.330543	0.559	0.343	1.70646e-21	2	PLIN2
NDE1	8.78279e-26	0.371035	0.638	0.438	1.79968e-21	2	NDE1
SLC22A15	8.89887e-26	0.434034	0.502	0.27	1.82347e-21	2	SLC22A15
SLC5A3	8.94621e-26	0.379386	0.493	0.267	1.83317e-21	2	SLC5A3
CMIP	1.1336e-25	0.397656	0.865	0.726	2.32285e-21	2	CMIP
SEH1L	1.14668e-25	0.281205	0.495	0.272	2.34967e-21	2	SEH1L
MPZL21	1.31743e-25	0.364083	0.887	0.738	2.69955e-21	2	MPZL2
CKAP2	1.35955e-25	0.256851	0.601	0.361	2.78584e-21	2	CKAP2
MOB3B	1.52196e-25	0.307408	0.446	0.214	3.11864e-21	2	MOB3B
ARHGEF12	1.61924e-25	0.355809	0.906	0.787	3.31798e-21	2	ARHGEF12
NOCT	2.06577e-25	0.417901	0.552	0.322	4.23298e-21	2	NOCT
PPP3CA	2.14764e-25	0.491416	0.911	0.83	4.40073e-21	2	PPP3CA
IER3	2.19581e-25	0.49809	0.879	0.695	4.49943e-21	2	IER3
ARL4D	2.19842e-25	0.250611	0.352	0.143	4.50479e-21	2	ARL4D
PERP1	2.22846e-25	0.284853	0.995	0.971	4.56633e-21	2	PERP
RFX7	2.26849e-25	0.460592	0.81	0.635	4.64836e-21	2	RFX7
C1S	2.32828e-25	0.251541	0.369	0.161	4.77089e-21	2	C1S
MICALL1	2.40858e-25	0.293097	0.483	0.257	4.93543e-21	2	MICALL1
PHLDA1	3.30423e-25	0.252936	0.414	0.183	6.77069e-21	2	PHLDA1
PNISR	4.2229e-25	0.363435	0.97	0.881	8.65315e-21	2	PNISR
HBEGF	5.61427e-25	0.380311	0.411	0.189	1.15042e-20	2	HBEGF
NUDT14	5.64636e-25	0.32606	0.773	0.602	1.157e-20	2	NUDT14
ZNF652	6.58046e-25	0.314104	0.956	0.874	1.3484e-20	2	ZNF652
PPHLN1	8.8976e-25	0.352955	0.776	0.643	1.82321e-20	2	PPHLN1
LDLRAD3	9.83534e-25	0.30801	0.446	0.216	2.01536e-20	2	LDLRAD3
HTRA1	1.01558e-24	0.258134	0.397	0.186	2.08103e-20	2	HTRA1
TAF1D	1.44729e-24	0.294491	0.793	0.647	2.96565e-20	2	TAF1D
PATJ	1.54364e-24	0.392669	0.988	0.919	3.16307e-20	2	PATJ
HERC4	1.64592e-24	0.41613	0.865	0.766	3.37266e-20	2	HERC4
LMNA	1.79465e-24	0.342534	0.823	0.694	3.67741e-20	2	LMNA
ATP5H	1.86686e-24	0.270302	0.966	0.89	3.82539e-20	2	ATP5H
GABRE	2.29166e-24	0.275318	0.458	0.236	4.69584e-20	2	GABRE
HSPE1	2.38978e-24	0.266355	0.968	0.908	4.89691e-20	2	HSPE1
NETO2	2.44684e-24	0.267052	0.431	0.209	5.01383e-20	2	NETO2
CLASP1	2.61761e-24	0.418276	0.805	0.697	5.36374e-20	2	CLASP1
IGFBP31	2.98002e-24	0.813368	0.852	0.638	6.10635e-20	2	IGFBP3
FOXO1	3.07367e-24	0.429579	0.732	0.514	6.29825e-20	2	FOXO1
ATP5O	3.18019e-24	0.307571	0.938	0.847	6.51653e-20	2	ATP5O
COMMD6	3.39307e-24	0.309593	0.985	0.937	6.95274e-20	2	COMMD6
WDR27	4.82738e-24	0.285018	0.635	0.401	9.89178e-20	2	WDR27
PLEKHA4	4.83886e-24	0.260713	0.483	0.253	9.91531e-20	2	PLEKHA4
ADGRG6	5.53856e-24	0.310753	0.542	0.311	1.13491e-19	2	ADGRG6
AASS	5.66809e-24	0.319208	0.409	0.197	1.16145e-19	2	AASS
PRDX6	6.5253e-24	0.359771	0.953	0.896	1.3371e-19	2	PRDX6
CAVIN3	6.76959e-24	0.327454	0.559	0.35	1.38716e-19	2	CAVIN3
SYNE2	7.85138e-24	0.337556	0.983	0.924	1.60883e-19	2	SYNE2
RARRES2	9.64524e-24	0.267049	0.409	0.186	1.97641e-19	2	RARRES2
FANCC	9.70838e-24	0.326273	0.655	0.433	1.98934e-19	2	FANCC
SEPT9	9.84386e-24	0.436418	0.855	0.736	2.01711e-19	2	SEPT9
TIMP1	1.00322e-23	0.581138	0.963	0.834	2.0557e-19	2	TIMP1
YBX1	1.2506e-23	0.345016	0.924	0.832	2.5626e-19	2	YBX1
SCMH1	1.3465e-23	0.421067	0.781	0.639	2.75911e-19	2	SCMH1
EPB41L1	1.37514e-23	0.361318	0.719	0.55	2.81779e-19	2	EPB41L1
GSTO2	1.57273e-23	0.366797	0.675	0.504	3.22268e-19	2	GSTO2
CARMIL1	1.79775e-23	0.478074	0.901	0.825	3.68377e-19	2	CARMIL1
RAB32	1.80244e-23	0.298389	0.7	0.482	3.69337e-19	2	RAB32
GPHN	2.40063e-23	0.488667	0.933	0.84	4.91912e-19	2	GPHN
SERTAD2	2.41801e-23	0.33394	0.613	0.42	4.95475e-19	2	SERTAD2
BTBD111	2.69979e-23	0.310397	0.579	0.324	5.53213e-19	2	BTBD11
TRA2B	2.98724e-23	0.349811	0.776	0.652	6.12116e-19	2	TRA2B
PGAM1	3.70203e-23	0.403523	0.788	0.654	7.58583e-19	2	PGAM1
TFDP2	3.72041e-23	0.354293	0.855	0.754	7.62349e-19	2	TFDP2
RNF1681	3.75264e-23	0.416258	0.645	0.43	7.68954e-19	2	RNF168
SCD5	4.08579e-23	0.362306	0.584	0.379	8.3722e-19	2	SCD5
JUN	4.33087e-23	0.511051	0.993	0.945	8.87438e-19	2	JUN
SMG6	5.68092e-23	0.380154	0.874	0.767	1.16408e-18	2	SMG6
AGL	6.55163e-23	0.329552	0.702	0.534	1.3425e-18	2	AGL
CEP68	7.14152e-23	0.298198	0.498	0.293	1.46337e-18	2	CEP68
ZBTB44	7.5416e-23	0.398232	0.8	0.646	1.54535e-18	2	ZBTB44
PITPNB	7.93639e-23	0.368836	0.884	0.791	1.62625e-18	2	PITPNB
HMGA2	8.0648e-23	0.357308	0.616	0.391	1.65256e-18	2	HMGA2
ZCCHC11	8.27143e-23	0.339712	0.857	0.722	1.6949e-18	2	ZCCHC11
CDK4	1.05824e-22	0.324467	0.586	0.392	2.16844e-18	2	CDK4
INTS6L	1.31158e-22	0.261295	0.392	0.18	2.68756e-18	2	INTS6L
LRPPRC	1.43902e-22	0.31638	0.83	0.685	2.94871e-18	2	LRPPRC
TTC17	1.91369e-22	0.418854	0.904	0.829	3.92135e-18	2	TTC17
ZNF503	2.56775e-22	0.281441	0.397	0.191	5.26158e-18	2	ZNF503
PHB2	3.15477e-22	0.314647	0.823	0.687	6.46443e-18	2	PHB2
REV1	3.44279e-22	0.331706	0.796	0.67	7.05462e-18	2	REV1
RERE	5.01047e-22	0.392106	0.99	0.942	1.02669e-17	2	RERE
ABLIM11	5.2302e-22	0.43293	0.958	0.88	1.07172e-17	2	ABLIM1
KIF13A	5.31561e-22	0.388884	0.773	0.634	1.08922e-17	2	KIF13A
ELF2	5.59519e-22	0.329314	0.872	0.783	1.14651e-17	2	ELF2
LRIG3	7.04173e-22	0.329008	0.704	0.51	1.44292e-17	2	LRIG3
GPR39	7.09875e-22	0.416155	0.584	0.364	1.4546e-17	2	GPR39
C12orf57	7.617e-22	0.36807	0.966	0.862	1.5608e-17	2	C12orf57
JUNB	8.51377e-22	0.366733	0.702	0.525	1.74456e-17	2	JUNB
GSR	8.72804e-22	0.309134	0.697	0.524	1.78846e-17	2	GSR
TM7SF3	8.85383e-22	0.344815	0.717	0.547	1.81424e-17	2	TM7SF3
C1QBP	9.23806e-22	0.282708	0.929	0.838	1.89297e-17	2	C1QBP
EIF5	1.00422e-21	0.339145	0.931	0.871	2.05774e-17	2	EIF5
MYO5A	1.00888e-21	0.301436	0.571	0.358	2.06729e-17	2	MYO5A
C5orf42	1.48473e-21	0.366034	0.796	0.654	3.04235e-17	2	C5orf42
EXT1	2.15804e-21	0.472143	0.948	0.881	4.42203e-17	2	EXT1
PBX1	2.4537e-21	0.393009	0.921	0.846	5.02788e-17	2	PBX1
DDB1	2.523e-21	0.302512	0.695	0.556	5.16988e-17	2	DDB1
CTSD1	2.52862e-21	0.334404	0.926	0.838	5.18139e-17	2	CTSD
SPIRE1	2.58605e-21	0.315671	0.744	0.588	5.29908e-17	2	SPIRE1
ZNF462	2.7822e-21	0.309437	0.594	0.394	5.70102e-17	2	ZNF462
QSER1	2.81223e-21	0.284569	0.66	0.487	5.76253e-17	2	QSER1
OTULIN	2.93451e-21	0.268935	0.525	0.324	6.0131e-17	2	OTULIN
ZFYVE9	3.13067e-21	0.32146	0.562	0.355	6.41505e-17	2	ZFYVE9
USP48	3.31464e-21	0.332665	0.712	0.556	6.79203e-17	2	USP48
HMCES	3.37764e-21	0.26053	0.49	0.289	6.92112e-17	2	HMCES
INPP1	3.38245e-21	0.370471	0.643	0.467	6.93098e-17	2	INPP1
REL	3.50526e-21	0.431893	0.889	0.815	7.18262e-17	2	REL
PDLIM51	3.86913e-21	0.498277	0.993	0.934	7.92824e-17	2	PDLIM5
WTAP	3.99906e-21	0.403652	0.813	0.701	8.19448e-17	2	WTAP
VEGFA	4.6399e-21	0.393334	0.727	0.551	9.50761e-17	2	VEGFA
LUC7L3	5.20203e-21	0.311154	0.916	0.855	1.06595e-16	2	LUC7L3
EIF4A2	5.21257e-21	0.263676	0.948	0.89	1.06811e-16	2	EIF4A2
ZNF430	6.44066e-21	0.299197	0.522	0.329	1.31975e-16	2	ZNF430
XPC	6.81767e-21	0.310941	0.68	0.522	1.39701e-16	2	XPC
NDUFB5	7.02804e-21	0.261254	0.919	0.813	1.44012e-16	2	NDUFB5
SLC25A12	7.9511e-21	0.34761	0.65	0.484	1.62926e-16	2	SLC25A12
BLOC1S2	8.69737e-21	0.303722	0.655	0.471	1.78218e-16	2	BLOC1S2
RB1	9.69675e-21	0.366989	0.833	0.732	1.98696e-16	2	RB1
METTL8	9.78942e-21	0.269923	0.485	0.275	2.00595e-16	2	METTL8
COX7A2L	1.52083e-20	0.290959	0.931	0.859	3.11633e-16	2	COX7A2L
N4BP1	1.7977e-20	0.410009	0.835	0.682	3.68366e-16	2	N4BP1
CELSR1	1.98204e-20	0.350833	0.865	0.777	4.06139e-16	2	CELSR1
GADD45A1	2.29927e-20	0.474425	0.85	0.702	4.71144e-16	2	GADD45A
PDCD4	2.29997e-20	0.326613	0.867	0.785	4.71286e-16	2	PDCD4
IP6K2	2.77191e-20	0.302802	0.798	0.655	5.67993e-16	2	IP6K2
NLRP1	3.09262e-20	0.264118	0.426	0.224	6.33709e-16	2	NLRP1
MAP3K1	3.27073e-20	0.326806	0.596	0.434	6.70205e-16	2	MAP3K1
FBXO32	3.53713e-20	0.315322	0.759	0.553	7.24793e-16	2	FBXO32
RBMX	4.03701e-20	0.301499	0.82	0.682	8.27224e-16	2	RBMX
ACBD6	4.85326e-20	0.364776	0.884	0.808	9.94482e-16	2	ACBD6
FNDC3B1	5.50755e-20	0.435838	0.946	0.868	1.12855e-15	2	FNDC3B
PLOD2	8.36792e-20	0.330174	0.606	0.399	1.71467e-15	2	PLOD2
DAPL1	8.43737e-20	0.291747	0.429	0.227	1.7289e-15	2	DAPL1
SNTB2	9.3003e-20	0.348883	0.692	0.527	1.90572e-15	2	SNTB2
LGALS8	9.52394e-20	0.342704	0.692	0.532	1.95155e-15	2	LGALS8
PPARGC1B	1.13306e-19	0.259131	0.53	0.32	2.32176e-15	2	PPARGC1B
COPS2	1.1411e-19	0.263828	0.773	0.642	2.33822e-15	2	COPS2
CXCL21	1.17833e-19	0.694901	0.717	0.491	2.41453e-15	2	CXCL2
PLLP	1.18186e-19	0.283715	0.48	0.291	2.42174e-15	2	PLLP
AREG1	1.4818e-19	0.51367	0.749	0.53	3.03636e-15	2	AREG
TMEM14C	1.52367e-19	0.310446	0.958	0.901	3.12215e-15	2	TMEM14C
SERBP1	1.57766e-19	0.271116	0.983	0.942	3.23277e-15	2	SERBP1
NR3C1	1.62824e-19	0.272967	0.655	0.473	3.33642e-15	2	NR3C1
SMC6	1.90758e-19	0.263302	0.722	0.543	3.90882e-15	2	SMC6
CPNE8	2.00709e-19	0.383894	0.867	0.765	4.11273e-15	2	CPNE8
PCBP2	2.0868e-19	0.31453	0.916	0.859	4.27607e-15	2	PCBP2
ARNTL21	2.20668e-19	0.521855	0.86	0.697	4.52171e-15	2	ARNTL2
OAT	2.49947e-19	0.345549	0.921	0.812	5.12167e-15	2	OAT
SIPA1L2	2.64139e-19	0.332599	0.702	0.514	5.41247e-15	2	SIPA1L2
EIF2S3	3.36175e-19	0.300821	0.86	0.735	6.88856e-15	2	EIF2S3
LRRC75A	3.41896e-19	0.301146	0.443	0.261	7.00578e-15	2	LRRC75A
LNPEP	3.63974e-19	0.271582	0.739	0.607	7.4582e-15	2	LNPEP
ZNF655	3.8848e-19	0.250392	0.626	0.466	7.96035e-15	2	ZNF655
SENP6	4.53886e-19	0.344023	0.889	0.822	9.30058e-15	2	SENP6
PLS31	4.66612e-19	0.345601	0.941	0.756	9.56135e-15	2	PLS3
EYA1	5.51135e-19	0.451	0.773	0.613	1.12933e-14	2	EYA1
TCF7L1	6.05604e-19	0.341791	0.672	0.499	1.24094e-14	2	TCF7L1
SYT8	6.17935e-19	0.270648	0.362	0.169	1.26621e-14	2	SYT8
ARID5B	7.14368e-19	0.34477	0.951	0.839	1.46381e-14	2	ARID5B
NDUFA11	7.3309e-19	0.254121	0.931	0.834	1.50217e-14	2	NDUFA11
SRSF11	7.41476e-19	0.275171	0.946	0.892	1.51936e-14	2	SRSF11
USP28	7.47966e-19	0.319177	0.67	0.506	1.53266e-14	2	USP28
MIPOL1	7.95009e-19	0.358993	0.786	0.655	1.62905e-14	2	MIPOL1
UQCRC2	8.47371e-19	0.270589	0.857	0.729	1.73635e-14	2	UQCRC2
FTL	8.57682e-19	0.329075	0.998	0.971	1.75748e-14	2	FTL
TCF20	9.93122e-19	0.298167	0.571	0.403	2.03501e-14	2	TCF20
TCEAL4	1.01066e-18	0.302263	0.852	0.742	2.07094e-14	2	TCEAL4
IL331	1.18617e-18	0.584754	0.626	0.435	2.43059e-14	2	IL33
THOC3	1.18749e-18	0.263225	0.52	0.327	2.43329e-14	2	THOC3
SPRED1	1.19669e-18	0.285519	0.51	0.32	2.45213e-14	2	SPRED1
CMSS1	1.34357e-18	0.401013	0.665	0.533	2.75311e-14	2	CMSS1
KIZ	1.43524e-18	0.255501	0.534	0.353	2.94094e-14	2	KIZ
NDRG11	1.49039e-18	0.540811	0.544	0.355	3.05396e-14	2	NDRG1
CHCHD3	1.76066e-18	0.292422	0.906	0.819	3.60778e-14	2	CHCHD3
CDC42EP3	1.87362e-18	0.263527	0.672	0.508	3.83923e-14	2	CDC42EP3
SBF2	1.98582e-18	0.386526	0.961	0.879	4.06915e-14	2	SBF2
ARL8B	2.04095e-18	0.36564	0.764	0.669	4.18211e-14	2	ARL8B
LYPLAL1	2.26849e-18	0.298483	0.685	0.556	4.64837e-14	2	LYPLAL1
RIOK31	2.27869e-18	0.288488	0.941	0.874	4.66926e-14	2	RIOK3
GSTA41	3.0672e-18	0.263936	0.616	0.423	6.28501e-14	2	GSTA4
SPEN	3.39256e-18	0.304234	0.756	0.63	6.95169e-14	2	SPEN
CRYBG11	3.39376e-18	0.366704	0.798	0.682	6.95416e-14	2	CRYBG1
ZFP361	3.82569e-18	0.391573	0.936	0.832	7.83922e-14	2	ZFP36
MEGF9	4.09717e-18	0.384646	0.579	0.419	8.39552e-14	2	MEGF9
NPNT	4.40972e-18	0.265208	0.478	0.28	9.03595e-14	2	NPNT
RASSF8	4.56837e-18	0.299054	0.502	0.317	9.36106e-14	2	RASSF8
MYO9A	4.64667e-18	0.37556	0.828	0.725	9.5215e-14	2	MYO9A
GJB2	4.98087e-18	0.332999	0.411	0.228	1.02063e-13	2	GJB2
ATP2A2	5.10969e-18	0.326978	0.919	0.778	1.04703e-13	2	ATP2A2
NMNAT3	5.70336e-18	0.267945	0.328	0.158	1.16868e-13	2	NMNAT3
EIF2A	6.20542e-18	0.284701	0.857	0.721	1.27155e-13	2	EIF2A
ATRX	7.11831e-18	0.29645	0.99	0.918	1.45861e-13	2	ATRX
[truncated: 4,781 more rows]

## Sheet: hBronchALI_Cluster
Cluster	ID
0	Secretory cells
1	Differentiating Basal cells
2	Basal cells
3	Deuterosomal cells
4	Suprabasal cells
5	Dividing Basal cells
6	Ciliated cells
7	Ionocytes
