# Supplementary material for: Bat organoids reveal antiviral responses at epithelial surfaces
Source: Nat Immunol. 2025 May 21;26(6):934–46. doi: 10.1038/s41590-025-02155-1 (PMC12133567; doi:10.1038/s41590-025-02155-1)
Supplement: Supplementary file 5 — scRNA-seq cluster information for R. aegyptiacus small intestinal tissue and small intestinal organoids. [file 41590_2025_2155_MOESM5_ESM.xlsx]

## Sheet: Glossary
Table	Content	Sample
SI-Tissue_AllFindAllMarkers'!A1	Out from Seurat FindAllMarkers for the bat small intestinal scRNA-seq dataset	Bat SI tissue
SI-Tissue_Clusters'!A1	Cluster annotation bat small intestinal cell types present in the scRNA-seq dataset	Bat SI tissue
SI-Tissue-SI-Org_FindAllMarkers'!A1	Output from Seurat FindAllMarkers for the integrated scRNA-seq dataset of bat SI tissue epithelial cells (SIT) + bat SI organoids (SIORG) + bat SI differentiated organoids (SIORG-DIFF)	Bat SI tissue epithelial cells (SIT) + bat SI organoids (SIORG) + bat SI differentiated organoids (SIORG-DIFF)
SI-Tissue-SI-Org_Cluster'!A1	Cluster annotation of cell types present in the integrated scRNA-seq dataset of bat SI tissue epithelial cells (SIT) + bat SI organoids (SIORG) + bat SI differentiated organoids (SIORG-DIFF)	Bat SI tissue epithelial cells (SIT) + bat SI organoids (SIORG) + bat SI differentiated organoids (SIORG-DIFF)

## Sheet: SI-Tissue_AllFindAllMarkers
	p_val	avg_log2FC	pct.1	pct.2	p_val_adj	cluster	gene
RNASE1	0	0.77536	0.996	0.573	0	0	RNASE1
PIGR	0	0.744759	0.984	0.486	0	0	PIGR
SMIM24	0	0.642673	1	0.655	0	0	SMIM24
C4BPA	0	0.624217	0.986	0.566	0	0	C4BPA
LOC107499348	0	0.610009	0.989	0.558	0	0	LOC107499348
APOA1	0	0.582468	0.999	0.657	0	0	APOA1
SI	0	0.532493	1	0.69	0	0	SI
LOC118610196	0	0.511488	0.327	0.086	0	0	LOC118610196
C3	0	0.503211	0.963	0.526	0	0	C3
BTD	0	0.500626	0.759	0.382	0	0	BTD
CFB	0	0.483006	0.868	0.459	0	0	CFB
LOC107520841	0	0.470912	0.985	0.587	0	0	LOC107520841
EPCAM	0	0.468008	0.952	0.55	0	0	EPCAM
LOC107499312	0	0.46227	0.959	0.57	0	0	LOC107499312
ACE2	0	0.455316	0.959	0.547	0	0	ACE2
LOC107517819	0	0.452998	0.988	0.622	0	0	LOC107517819
MEP1B	0	0.43604	0.95	0.53	0	0	MEP1B
CTSH	0	0.408728	0.996	0.677	0	0	CTSH
FTH1	0	0.36911	0.999	0.888	0	0	FTH1
LOC107509302	0	0.332501	0.254	0.044	0	0	LOC107509302
S100G	4.01578e-304	0.384152	0.977	0.559	7.90226e-300	0	S100G
CD63	2.70548e-300	0.376586	0.861	0.516	5.32384e-296	0	CD63
HSPA5	3.77711e-297	0.38686	0.935	0.58	7.43259e-293	0	HSPA5
UCP2	4.05547e-287	0.366265	0.922	0.601	7.98035e-283	0	UCP2
MEP1A	1.85385e-271	0.34969	0.917	0.509	3.648e-267	0	MEP1A
CALR	1.85335e-266	0.360682	0.95	0.604	3.64702e-262	0	CALR
SPINK1	8.10721e-265	0.344275	0.955	0.546	1.59534e-260	0	SPINK1
CD74	3.19942e-264	0.323198	0.989	0.697	6.29581e-260	0	CD74
LOC107502351	3.24897e-262	0.362497	0.774	0.475	6.39331e-258	0	LOC107502351
CANX	4.12691e-255	0.359305	0.894	0.582	8.12093e-251	0	CANX
HSP90B1	1.56395e-243	0.357341	0.969	0.631	3.07753e-239	0	HSP90B1
LOC107506766	3.89021e-242	0.288697	0.906	0.545	7.65515e-238	0	LOC107506766
LOC107521826	4.16713e-237	0.288543	0.84	0.432	8.20008e-233	0	LOC107521826
ATP5ME	2.2375e-231	0.323321	0.855	0.528	4.40295e-227	0	ATP5ME
RFK	1.00951e-228	0.328617	0.902	0.557	1.98651e-224	0	RFK
EEF1A1	3.93154e-228	0.322281	0.996	0.807	7.73649e-224	0	EEF1A1
CHCHD2	3.55095e-227	0.322914	0.89	0.585	6.98756e-223	0	CHCHD2
GAPDH	6.96987e-227	0.324368	0.945	0.643	1.37153e-222	0	GAPDH
MME	5.01643e-217	0.285158	0.913	0.505	9.87132e-213	0	MME
TSPAN8	5.42434e-209	0.285439	0.858	0.49	1.0674e-204	0	TSPAN8
APOB	1.66405e-206	0.346029	0.992	0.607	3.27451e-202	0	APOB
RPLP0	6.56997e-204	0.27916	0.835	0.452	1.29284e-199	0	RPLP0
SOD1	3.53132e-203	0.306591	0.842	0.537	6.94892e-199	0	SOD1
RPS11	6.52141e-200	0.282042	0.908	0.521	1.28328e-195	0	RPS11
DBI	8.30474e-200	0.304184	0.917	0.578	1.63421e-195	0	DBI
ATP1B3	9.08432e-200	0.310067	0.994	0.782	1.78761e-195	0	ATP1B3
RPL19	5.16515e-196	0.280696	0.885	0.51	1.0164e-191	0	RPL19
LOC107499311	5.58493e-190	0.302026	0.991	0.629	1.099e-185	0	LOC107499311
LOC107515253	5.29948e-185	0.299458	0.991	0.641	1.04283e-180	0	LOC107515253
UBA52	1.79682e-184	0.271143	0.919	0.548	3.53579e-180	0	UBA52
OAT	2.60276e-184	0.295683	0.952	0.622	5.12171e-180	0	OAT
ENPP3	2.04512e-183	0.279501	0.934	0.54	4.02439e-179	0	ENPP3
LOC107519509	3.20075e-182	0.268345	0.928	0.644	6.29843e-178	0	LOC107519509
RPS14	1.11046e-181	0.266339	0.911	0.531	2.18515e-177	0	RPS14
FTL	2.12649e-180	0.278573	0.968	0.691	4.18451e-176	0	FTL
PRDX1	1.97623e-178	0.293192	0.956	0.684	3.88883e-174	0	PRDX1
GOLM1	7.0812e-178	0.309733	0.771	0.501	1.39344e-173	0	GOLM1
SLC2A2	8.81995e-172	0.369191	0.999	0.686	1.73559e-167	0	SLC2A2
LDHA	6.22951e-171	0.287579	0.898	0.61	1.22584e-166	0	LDHA
RPS13	1.23966e-169	0.261477	0.792	0.456	2.43941e-165	0	RPS13
RPL27A	2.10815e-169	0.257111	0.926	0.553	4.14841e-165	0	RPL27A
CRACD	4.68211e-169	0.27274	0.949	0.568	9.21346e-165	0	CRACD
ALDH18A1	7.94526e-168	0.252236	0.914	0.512	1.56347e-163	0	ALDH18A1
RPL35	1.63346e-166	0.261829	0.806	0.485	3.21432e-162	0	RPL35
RPS12	5.95904e-166	0.251826	0.93	0.546	1.17262e-161	0	RPS12
ATP5F1A	1.22334e-164	0.29004	0.75	0.515	2.4073e-160	0	ATP5F1A
RPL36	4.30676e-163	0.261719	0.826	0.501	8.47484e-159	0	RPL36
ALDOA	7.76616e-162	0.28213	0.771	0.518	1.52822e-157	0	ALDOA
LOC107497318	1.2378e-160	0.311036	0.639	0.415	2.43575e-156	0	LOC107497318
RPS26	8.09778e-159	0.257654	0.928	0.585	1.59348e-154	0	RPS26
MDH1	1.98764e-156	0.307655	0.632	0.419	3.91127e-152	0	MDH1
RPS8	2.63772e-151	0.252004	0.953	0.587	5.19051e-147	0	RPS8
CRIP1	8.17584e-147	0.256163	0.95	0.65	1.60884e-142	0	CRIP1
PDIA3	4.18008e-146	0.265948	0.903	0.611	8.22556e-142	0	PDIA3
PYDC1	7.2975e-141	0.269742	0.649	0.409	1.436e-136	0	PYDC1
ATP5F1E	1.38691e-139	0.258301	0.946	0.668	2.72915e-135	0	ATP5F1E
RPL4	1.2148e-138	0.25173	0.74	0.461	2.39048e-134	0	RPL4
ATP5F1B	8.62637e-132	0.263741	0.696	0.487	1.6975e-127	0	ATP5F1B
LOC118610195	5.89037e-129	0.30544	0.252	0.117	1.15911e-124	0	LOC118610195
CDH23	4.00708e-121	0.289217	0.26	0.129	7.88514e-117	0	CDH23
ALDH1A1	9.98993e-119	0.264654	0.601	0.397	1.96582e-114	0	ALDH1A1
FABP3	2.66276e-80	0.300232	0.413	0.32	5.23978e-76	0	FABP3
LOC118604375	7.30266e-74	0.317667	0.307	0.21	1.43702e-69	0	LOC118604375
C9	5.16281e-73	0.285568	0.27	0.17	1.01594e-68	0	C9
ADGRB3	0	0.887673	0.831	0.151	0	1	ADGRB3
GRAMD1B	0	0.873103	0.993	0.65	0	1	GRAMD1B
CUBN	0	0.810687	0.99	0.63	0	1	CUBN
TIAM2	0	0.802684	0.987	0.595	0	1	TIAM2
CSRNP3	0	0.801571	0.923	0.326	0	1	CSRNP3
LOC107512373	0	0.792762	0.934	0.417	0	1	LOC107512373
XPNPEP2	0	0.787386	0.926	0.265	0	1	XPNPEP2
EPB41L3	0	0.768545	0.839	0.19	0	1	EPB41L3
SI1	0	0.764132	1	0.691	0	1	SI
GPR155	0	0.757387	0.991	0.691	0	1	GPR155
ESRRG	0	0.749407	0.801	0.156	0	1	ESRRG
SORBS2	0	0.748417	0.859	0.187	0	1	SORBS2
FAM13A	0	0.746801	1	0.697	0	1	FAM13A
ALDH18A11	0	0.742478	0.974	0.5	0	1	ALDH18A1
BST1	0	0.720879	0.966	0.495	0	1	BST1
FARP1	0	0.713722	0.989	0.643	0	1	FARP1
ABCB1	0	0.713413	0.991	0.673	0	1	ABCB1
ROS1	0	0.709193	0.832	0.199	0	1	ROS1
LOC107512535	0	0.705628	0.991	0.656	0	1	LOC107512535
SLC2A21	0	0.705344	1	0.686	0	1	SLC2A2
PTPRD	0	0.696233	0.986	0.615	0	1	PTPRD
AADAC	0	0.69417	0.763	0.105	0	1	AADAC
SULT1B1	0	0.692123	0.882	0.265	0	1	SULT1B1
ANO6	0	0.692012	0.994	0.752	0	1	ANO6
DIO2	0	0.684938	0.699	0.107	0	1	DIO2
VDR	0	0.680622	0.963	0.535	0	1	VDR
SLC34A2	0	0.677091	0.98	0.6	0	1	SLC34A2
PDE3A	0	0.674409	0.806	0.214	0	1	PDE3A
DPYD	0	0.673959	0.996	0.73	0	1	DPYD
SLC9A2	0	0.672899	0.857	0.23	0	1	SLC9A2
PCSK5	0	0.670168	0.992	0.671	0	1	PCSK5
PLEKHG7	0	0.669614	0.783	0.149	0	1	PLEKHG7
THSD4	0	0.667435	0.821	0.212	0	1	THSD4
LOC107512280	0	0.665399	0.927	0.446	0	1	LOC107512280
ENPP31	0	0.665272	0.958	0.536	0	1	ENPP3
MAOB	0	0.658745	0.876	0.315	0	1	MAOB
PRKG2	0	0.656757	0.989	0.637	0	1	PRKG2
GLS	0	0.648873	0.995	0.823	0	1	GLS
PPARGC1B	0	0.648732	0.934	0.448	0	1	PPARGC1B
LOC107514573	0	0.644774	0.7	0.11	0	1	LOC107514573
LOC107514617	0	0.637638	0.975	0.649	0	1	LOC107514617
LOC107521859	0	0.637017	0.944	0.462	0	1	LOC107521859
FYB2	0	0.63692	0.867	0.23	0	1	FYB2
FGF1	0	0.63094	0.805	0.187	0	1	FGF1
ALDOB	0	0.630441	0.796	0.187	0	1	ALDOB
SGK2	0	0.626853	0.846	0.217	0	1	SGK2
MEP1A1	0	0.626662	0.95	0.503	0	1	MEP1A
PRLR	0	0.623931	0.83	0.22	0	1	PRLR
HSPA12A	0	0.62084	0.799	0.186	0	1	HSPA12A
LOC1075218261	0	0.620364	0.82	0.437	0	1	LOC107521826
CRYL1	0	0.618796	0.876	0.284	0	1	CRYL1
SCARB1	0	0.616108	0.966	0.592	0	1	SCARB1
ST3GAL5	0	0.61561	0.932	0.48	0	1	ST3GAL5
S100G1	0	0.615186	0.922	0.572	0	1	S100G
BAIAP2L2	0	0.614265	0.969	0.555	0	1	BAIAP2L2
SLC2A12	0	0.612591	0.84	0.23	0	1	SLC2A12
PLEKHH1	0	0.611665	0.88	0.249	0	1	PLEKHH1
CAMKK2	0	0.60981	0.986	0.664	0	1	CAMKK2
AQP10	0	0.609027	0.839	0.245	0	1	AQP10
CPS1	0	0.608021	0.746	0.169	0	1	CPS1
CLIC5	0	0.605115	0.981	0.738	0	1	CLIC5
SMIM241	0	0.603705	0.991	0.658	0	1	SMIM24
TCEA3	0	0.601203	0.859	0.239	0	1	TCEA3
EML1	0	0.597707	0.896	0.369	0	1	EML1
MAGI1	0	0.595767	0.984	0.665	0	1	MAGI1
PBLD	0	0.59518	0.828	0.212	0	1	PBLD
TPK1	0	0.593952	0.747	0.2	0	1	TPK1
ANK3	0	0.593794	0.995	0.726	0	1	ANK3
RMDN2	0	0.590273	0.896	0.476	0	1	RMDN2
PLS1	0	0.588725	0.987	0.656	0	1	PLS1
CPEB3	0	0.585328	0.752	0.182	0	1	CPEB3
RALGPS1	0	0.584862	0.811	0.231	0	1	RALGPS1
LOC107508816	0	0.584293	0.975	0.605	0	1	LOC107508816
SLC7A9	0	0.581511	0.812	0.209	0	1	SLC7A9
CFTR	0	0.580704	0.762	0.206	0	1	CFTR
CRACD1	0	0.577824	0.966	0.565	0	1	CRACD
HNF4G	0	0.575627	0.974	0.645	0	1	HNF4G
LOC107502503	0	0.574709	0.639	0.111	0	1	LOC107502503
MME1	0	0.574045	0.891	0.51	0	1	MME
SLC7A8	0	0.572084	0.91	0.423	0	1	SLC7A8
SLC1A1	0	0.570609	0.927	0.512	0	1	SLC1A1
HTR4	0	0.566771	0.71	0.151	0	1	HTR4
EHBP1	0	0.566101	0.977	0.704	0	1	EHBP1
ITSN1	0	0.563167	0.903	0.449	0	1	ITSN1
MSRA	0	0.560981	0.723	0.193	0	1	MSRA
CERS6	0	0.5593	0.894	0.492	0	1	CERS6
PARD3B	0	0.559271	0.938	0.577	0	1	PARD3B
LOC107518949	0	0.558415	0.976	0.611	0	1	LOC107518949
PER3	0	0.556827	0.954	0.672	0	1	PER3
PHLPP2	0	0.556741	0.825	0.257	0	1	PHLPP2
GATA4	0	0.555425	0.803	0.236	0	1	GATA4
PIP5K1A	0	0.55445	0.769	0.203	0	1	PIP5K1A
CA2	0	0.553308	0.969	0.61	0	1	CA2
BTNL9	0	0.548993	0.812	0.234	0	1	BTNL9
LOC1075152531	0	0.548848	0.98	0.644	0	1	LOC107515253
ME2	0	0.548193	0.921	0.545	0	1	ME2
DMXL2	0	0.546492	0.715	0.161	0	1	DMXL2
NAALADL1	0	0.545978	0.974	0.628	0	1	NAALADL1
PLCB1	0	0.544922	0.905	0.496	0	1	PLCB1
PTPN21	0	0.542525	0.737	0.182	0	1	PTPN21
MEP1B1	0	0.541473	0.953	0.531	0	1	MEP1B
PRKD1	0	0.541026	0.676	0.149	0	1	PRKD1
NFIB	0	0.539266	0.93	0.533	0	1	NFIB
FNIP2	0	0.538839	0.749	0.199	0	1	FNIP2
LOC107498765	0	0.537805	0.658	0.17	0	1	LOC107498765
SEMA6A	0	0.537401	0.867	0.393	0	1	SEMA6A
DACH1	0	0.536897	0.816	0.336	0	1	DACH1
CARMIL1	0	0.535935	0.937	0.544	0	1	CARMIL1
AGAP1	0	0.534328	0.934	0.549	0	1	AGAP1
EXPH5	0	0.530885	0.856	0.407	0	1	EXPH5
ABCC2	0	0.530279	0.864	0.439	0	1	ABCC2
SH3RF1	0	0.529524	0.91	0.519	0	1	SH3RF1
IDH1	0	0.528508	0.911	0.486	0	1	IDH1
SFXN1	0	0.528452	0.82	0.249	0	1	SFXN1
RUNDC3B	0	0.527059	0.671	0.155	0	1	RUNDC3B
PPARGC1A	0	0.526253	0.641	0.134	0	1	PPARGC1A
ALPK1	0	0.525759	0.749	0.192	0	1	ALPK1
LOC107512978	0	0.525107	0.786	0.27	0	1	LOC107512978
TRPM6	0	0.524579	0.664	0.156	0	1	TRPM6
PXMP2	0	0.523821	0.764	0.196	0	1	PXMP2
KLF5	0	0.523665	0.937	0.55	0	1	KLF5
ZDHHC14	0	0.522061	0.796	0.275	0	1	ZDHHC14
SLC22A5	0	0.521689	0.688	0.165	0	1	SLC22A5
GPHN	0	0.520429	0.755	0.226	0	1	GPHN
MYO1A	0	0.519459	0.942	0.532	0	1	MYO1A
NNT	0	0.519433	0.786	0.253	0	1	NNT
PTPRG	0	0.518934	0.876	0.466	0	1	PTPRG
HIPK2	0	0.516591	0.961	0.663	0	1	HIPK2
LRRC19	0	0.516338	0.756	0.213	0	1	LRRC19
PDZK1	0	0.515432	0.884	0.381	0	1	PDZK1
CASZ1	0	0.515056	0.827	0.29	0	1	CASZ1
CHRM3	0	0.513713	0.889	0.5	0	1	CHRM3
MTSS1	0	0.512361	0.956	0.682	0	1	MTSS1
EPS8L3	0	0.512358	0.975	0.606	0	1	EPS8L3
ENOX1	0	0.511736	0.719	0.205	0	1	ENOX1
DDC	0	0.511347	0.599	0.102	0	1	DDC
ARRDC3	0	0.511182	0.775	0.311	0	1	ARRDC3
FOXP2	0	0.510863	0.62	0.133	0	1	FOXP2
PTPRK	0	0.510705	0.936	0.59	0	1	PTPRK
HEPH	0	0.510255	0.757	0.217	0	1	HEPH
ENPP1	0	0.509689	0.676	0.173	0	1	ENPP1
ATRN	0	0.508877	0.897	0.536	0	1	ATRN
UGCG	0	0.508386	0.747	0.24	0	1	UGCG
PAQR8	0	0.507834	0.97	0.653	0	1	PAQR8
IGSF3	0	0.507769	0.761	0.21	0	1	IGSF3
GATA6	0	0.507381	0.864	0.394	0	1	GATA6
CEACAM1	0	0.506883	0.955	0.586	0	1	CEACAM1
ATP1A1	0	0.506108	0.991	0.759	0	1	ATP1A1
LOC1074993111	0	0.505742	0.978	0.632	0	1	LOC107499311
KCNQ1	0	0.505514	0.931	0.52	0	1	KCNQ1
GUCY2C	0	0.505188	0.948	0.578	0	1	GUCY2C
MAF	0	0.504748	0.982	0.768	0	1	MAF
GNG12	0	0.504016	0.762	0.229	0	1	GNG12
CUNH3orf85	0	0.50303	0.657	0.145	0	1	CUNH3orf85
DPEP1	0	0.501684	0.663	0.133	0	1	DPEP1
FBP1	0	0.501408	0.754	0.209	0	1	FBP1
LOC107508867	0	0.500389	0.973	0.686	0	1	LOC107508867
MRTFB	0	0.499019	0.698	0.187	0	1	MRTFB
GNA11	0	0.498666	0.956	0.563	0	1	GNA11
IYD	0	0.497627	0.774	0.239	0	1	IYD
SSBP3	0	0.497472	0.82	0.348	0	1	SSBP3
ST3GAL3	0	0.49595	0.704	0.204	0	1	ST3GAL3
TFEC	0	0.495714	0.54	0.082	0	1	TFEC
NEDD4L	0	0.495325	0.952	0.64	0	1	NEDD4L
CUNH11orf54	0	0.494195	0.854	0.361	0	1	CUNH11orf54
SHROOM3	0	0.493802	0.762	0.242	0	1	SHROOM3
PLD1	0	0.49287	0.83	0.369	0	1	PLD1
MAP3K13	0	0.492704	0.865	0.44	0	1	MAP3K13
LOC107499650	0	0.49149	0.678	0.149	0	1	LOC107499650
MICAL2	0	0.48621	0.933	0.56	0	1	MICAL2
B4GALT5	0	0.485396	0.938	0.613	0	1	B4GALT5
PSD3	0	0.48528	0.905	0.503	0	1	PSD3
LOC107504939	0	0.483885	0.746	0.207	0	1	LOC107504939
SLC16A5	0	0.483453	0.613	0.11	0	1	SLC16A5
ITIH4	0	0.483082	0.749	0.195	0	1	ITIH4
LOC107499643	0	0.482219	0.654	0.155	0	1	LOC107499643
LOC107521372	0	0.481642	0.646	0.146	0	1	LOC107521372
AP1S3	0	0.479832	0.742	0.254	0	1	AP1S3
UACA	0	0.47838	0.758	0.242	0	1	UACA
CHKA	0	0.477941	0.987	0.792	0	1	CHKA
TESK2	0	0.477385	0.736	0.235	0	1	TESK2
TMEM236	0	0.477382	0.836	0.309	0	1	TMEM236
MYO6	0	0.477219	0.979	0.681	0	1	MYO6
PPP2R3A	0	0.477135	0.834	0.442	0	1	PPP2R3A
BTD1	0	0.476825	0.848	0.364	0	1	BTD
PRR15	0	0.476315	0.787	0.231	0	1	PRR15
OTC	0	0.475959	0.641	0.171	0	1	OTC
DOCK1	0	0.474264	0.856	0.388	0	1	DOCK1
LOC107511677	0	0.473928	0.641	0.142	0	1	LOC107511677
MB21D2	0	0.473868	0.563	0.099	0	1	MB21D2
GOT1	0	0.473676	0.687	0.177	0	1	GOT1
MTUS1	0	0.472858	0.856	0.398	0	1	MTUS1
TOM1L1	0	0.472346	0.661	0.151	0	1	TOM1L1
MRC1	0	0.47186	0.669	0.188	0	1	MRC1
CLIC6	0	0.471654	0.658	0.15	0	1	CLIC6
ABAT	0	0.471272	0.753	0.25	0	1	ABAT
LRRC8B	0	0.471177	0.752	0.253	0	1	LRRC8B
FGD6	0	0.471074	0.833	0.359	0	1	FGD6
RAPH1	0	0.46987	0.678	0.176	0	1	RAPH1
FAM234A	0	0.469727	0.775	0.24	0	1	FAM234A
KIAA1671	0	0.469643	0.973	0.724	0	1	KIAA1671
RBFOX2	0	0.468985	0.682	0.191	0	1	RBFOX2
PFKFB3	0	0.468878	0.665	0.202	0	1	PFKFB3
PLPPR4	0	0.467747	0.477	0.088	0	1	PLPPR4
DSTYK	0	0.467427	0.703	0.216	0	1	DSTYK
APOB1	0	0.465845	0.967	0.613	0	1	APOB
PLCG2	0	0.465259	0.91	0.565	0	1	PLCG2
AHCYL1	0	0.465146	0.966	0.647	0	1	AHCYL1
CNKSR3	0	0.464593	0.754	0.264	0	1	CNKSR3
SIPA1L1	0	0.461596	0.752	0.261	0	1	SIPA1L1
NR3C2	0	0.459724	0.946	0.633	0	1	NR3C2
MAGI3	0	0.459047	0.969	0.679	0	1	MAGI3
CHMP4C	0	0.458909	0.756	0.243	0	1	CHMP4C
PRKN	0	0.457838	0.812	0.399	0	1	PRKN
CNDP1	0	0.457162	0.563	0.099	0	1	CNDP1
A1CF	0	0.456843	0.693	0.191	0	1	A1CF
GULP1	0	0.456403	0.729	0.234	0	1	GULP1
LOC107509037	0	0.456082	0.673	0.168	0	1	LOC107509037
DENND5B	0	0.455755	0.667	0.182	0	1	DENND5B
SOX6	0	0.455335	0.884	0.498	0	1	SOX6
CFAP69	0	0.455257	0.542	0.093	0	1	CFAP69
TNS3	0	0.454638	0.629	0.145	0	1	TNS3
TTPA	0	0.453715	0.624	0.137	0	1	TTPA
MAST2	0	0.453142	0.602	0.134	0	1	MAST2
RCAN2	0	0.453035	0.544	0.136	0	1	RCAN2
PTGR1	0	0.452936	0.76	0.246	0	1	PTGR1
ALDH1A11	0	0.452374	0.811	0.353	0	1	ALDH1A1
MYO5A	0	0.451869	0.935	0.697	0	1	MYO5A
LOC118612916	0	0.450085	0.702	0.191	0	1	LOC118612916
ZNF655	0	0.449641	0.654	0.176	0	1	ZNF655
TANC2	0	0.449621	0.911	0.602	0	1	TANC2
GRK5	0	0.448849	0.92	0.666	0	1	GRK5
LOC107516970	0	0.447874	0.865	0.529	0	1	LOC107516970
CPQ	0	0.447785	0.656	0.194	0	1	CPQ
GALM	0	0.447437	0.689	0.203	0	1	GALM
LOC118602820	0	0.44738	0.515	0.065	0	1	LOC118602820
SLC4A4	0	0.44732	0.614	0.181	0	1	SLC4A4
BLNK	0	0.446675	0.841	0.415	0	1	BLNK
SUCLA2	0	0.44621	0.858	0.43	0	1	SUCLA2
ADGRG7	0	0.446127	0.862	0.434	0	1	ADGRG7
FRRS1	0	0.445457	0.675	0.181	0	1	FRRS1
DHDH	0	0.445168	0.756	0.229	0	1	DHDH
CACNB2	0	0.44499	0.538	0.102	0	1	CACNB2
GFPT1	0	0.444894	0.937	0.654	0	1	GFPT1
LOC107500481	0	0.444304	0.645	0.184	0	1	LOC107500481
ITPK1	0	0.444144	0.703	0.232	0	1	ITPK1
KIF16B	0	0.442418	0.975	0.709	0	1	KIF16B
LOC107507791	0	0.442418	0.645	0.165	0	1	LOC107507791
GRB14	0	0.441796	0.815	0.325	0	1	GRB14
NEO1	0	0.440795	0.616	0.162	0	1	NEO1
PDE7A	0	0.440794	0.924	0.716	0	1	PDE7A
HKDC1	0	0.440396	0.63	0.159	0	1	HKDC1
GIPC2	0	0.440126	0.851	0.436	0	1	GIPC2
SH3GL2	0	0.439758	0.65	0.191	0	1	SH3GL2
SLC19A3	0	0.438712	0.577	0.113	0	1	SLC19A3
CSNK2A2	0	0.437972	0.939	0.65	0	1	CSNK2A2
SHPK	0	0.436667	0.596	0.131	0	1	SHPK
CPPED1	0	0.435348	0.602	0.149	0	1	CPPED1
LIMA1	0	0.434968	0.925	0.601	0	1	LIMA1
ACO2	0	0.434592	0.782	0.292	0	1	ACO2
DQX1	0	0.434293	0.552	0.096	0	1	DQX1
TSGA10	0	0.431913	0.638	0.183	0	1	TSGA10
LNX2	0	0.431181	0.833	0.361	0	1	LNX2
NTRK2	0	0.430521	0.495	0.079	0	1	NTRK2
ACOX1	0	0.430501	0.691	0.215	0	1	ACOX1
SPTLC2	0	0.429487	0.748	0.305	0	1	SPTLC2
CRIM1	0	0.429369	0.708	0.243	0	1	CRIM1
LRP6	0	0.42799	0.687	0.225	0	1	LRP6
LOC118608701	0	0.427157	0.533	0.124	0	1	LOC118608701
PLEKHA7	0	0.426809	0.847	0.466	0	1	PLEKHA7
CSNK1G1	0	0.426697	0.913	0.642	0	1	CSNK1G1
PPP1R1B	0	0.426565	0.594	0.132	0	1	PPP1R1B
KALRN	0	0.426428	0.753	0.252	0	1	KALRN
NLRP6	0	0.425363	0.752	0.247	0	1	NLRP6
SLC6A14	0	0.424739	0.839	0.515	0	1	SLC6A14
LOC107497203	0	0.424663	0.63	0.163	0	1	LOC107497203
ACVR2A	0	0.424536	0.598	0.15	0	1	ACVR2A
NR1I2	0	0.42444	0.638	0.176	0	1	NR1I2
MPP5	0	0.423239	0.69	0.218	0	1	MPP5
LOC107517921	0	0.422966	0.65	0.198	0	1	LOC107517921
PATJ	0	0.422735	0.956	0.66	0	1	PATJ
SLC39A14	0	0.422579	0.833	0.428	0	1	SLC39A14
TSPAN7	0	0.421623	0.632	0.186	0	1	TSPAN7
SLC35D1	0	0.421412	0.708	0.257	0	1	SLC35D1
ZDHHC2	0	0.42138	0.624	0.17	0	1	ZDHHC2
YEATS2	0	0.420862	0.796	0.376	0	1	YEATS2
FMN1	0	0.420627	0.89	0.524	0	1	FMN1
BMPR2	0	0.419957	0.745	0.305	0	1	BMPR2
LOC107499349	0	0.419858	0.632	0.198	0	1	LOC107499349
ACO1	0	0.419128	0.756	0.303	0	1	ACO1
TMEM135	0	0.418597	0.708	0.271	0	1	TMEM135
TMPRSS2	0	0.416649	0.645	0.181	0	1	TMPRSS2
NAPEPLD	0	0.415384	0.649	0.187	0	1	NAPEPLD
MYO5B	0	0.415267	0.911	0.524	0	1	MYO5B
ZNF395	0	0.413421	0.549	0.116	0	1	ZNF395
RFFL	0	0.413329	0.587	0.159	0	1	RFFL
GRAMD2B	0	0.413182	0.914	0.667	0	1	GRAMD2B
MLXIPL	0	0.413004	0.596	0.143	0	1	MLXIPL
ADGRA3	0	0.412936	0.523	0.096	0	1	ADGRA3
ASPG	0	0.412931	0.596	0.156	0	1	ASPG
MSRB3	0	0.412313	0.637	0.2	0	1	MSRB3
CDH17	0	0.411572	0.82	0.34	0	1	CDH17
WBP1L	0	0.410283	0.642	0.21	0	1	WBP1L
ADD3	0	0.409719	0.84	0.508	0	1	ADD3
SLC6A6	0	0.409443	0.593	0.162	0	1	SLC6A6
BAZ2B	0	0.409206	0.975	0.726	0	1	BAZ2B
SLC35G1	0	0.409201	0.634	0.19	0	1	SLC35G1
CHP2	0	0.40917	0.671	0.192	0	1	CHP2
FGD4	0	0.408516	0.927	0.621	0	1	FGD4
TMEM45B	0	0.407668	0.66	0.199	0	1	TMEM45B
VPS13D	0	0.407033	0.961	0.739	0	1	VPS13D
AOPEP	0	0.405459	0.866	0.537	0	1	AOPEP
LOC107498231	0	0.405448	0.66	0.203	0	1	LOC107498231
TPCN1	0	0.405118	0.621	0.171	0	1	TPCN1
CLSTN1	0	0.404863	0.648	0.198	0	1	CLSTN1
MYO1D	0	0.403979	0.946	0.685	0	1	MYO1D
NOSTRIN	0	0.403714	0.604	0.169	0	1	NOSTRIN
SPINK11	0	0.403595	0.862	0.567	0	1	SPINK1
VIPR1	0	0.403571	0.596	0.138	0	1	VIPR1
SDHB	0	0.402882	0.694	0.23	0	1	SDHB
LOC107498107	0	0.402193	0.711	0.243	0	1	LOC107498107
LOC107504294	0	0.401096	0.673	0.221	0	1	LOC107504294
SLC7A7	0	0.400402	0.614	0.184	0	1	SLC7A7
ALDH9A1	0	0.398923	0.645	0.176	0	1	ALDH9A1
LOC107505560	0	0.398572	0.737	0.26	0	1	LOC107505560
CEMIP2	0	0.397893	0.634	0.221	0	1	CEMIP2
LOC107508847	0	0.397782	0.6	0.162	0	1	LOC107508847
MYO7B	0	0.397386	0.894	0.499	0	1	MYO7B
LOC107509708	0	0.396523	0.598	0.15	0	1	LOC107509708
CLCN5	0	0.396014	0.67	0.228	0	1	CLCN5
BMP2K	0	0.395979	0.654	0.246	0	1	BMP2K
GNE	0	0.395939	0.823	0.427	0	1	GNE
TNFSF10	0	0.393347	0.934	0.64	0	1	TNFSF10
NADK2	0	0.393284	0.643	0.215	0	1	NADK2
UBE4B	0	0.392343	0.668	0.237	0	1	UBE4B
TLL1	0	0.392115	0.456	0.077	0	1	TLL1
ARHGEF11	0	0.391728	0.568	0.131	0	1	ARHGEF11
LOC107514031	0	0.391564	0.583	0.146	0	1	LOC107514031
LNX1	0	0.389674	0.575	0.163	0	1	LNX1
XPNPEP1	0	0.389274	0.594	0.165	0	1	XPNPEP1
ARFGEF2	0	0.389112	0.709	0.268	0	1	ARFGEF2
LOC118601721	0	0.389103	0.55	0.163	0	1	LOC118601721
PBX3	0	0.388916	0.652	0.231	0	1	PBX3
KDSR	0	0.387835	0.632	0.193	0	1	KDSR
ACOT13	0	0.387528	0.648	0.204	0	1	ACOT13
DHRS3	0	0.386639	0.57	0.146	0	1	DHRS3
LOC107507912	0	0.386451	0.574	0.152	0	1	LOC107507912
FCHO2	0	0.385462	0.669	0.233	0	1	FCHO2
LOC107509460	0	0.385461	0.595	0.179	0	1	LOC107509460
FAM53B	0	0.384712	0.749	0.309	0	1	FAM53B
WASHC2A	0	0.384674	0.966	0.712	0	1	WASHC2A
NFIA	0	0.384611	0.673	0.221	0	1	NFIA
MTCH2	0	0.38455	0.658	0.212	0	1	MTCH2
LOC107513775	0	0.384216	0.566	0.172	0	1	LOC107513775
PARD3	0	0.383481	0.836	0.492	0	1	PARD3
AMN	0	0.383249	0.697	0.223	0	1	AMN
DHRS11	0	0.382561	0.741	0.25	0	1	DHRS11
CTH	0	0.382457	0.511	0.11	0	1	CTH
MAP7	0	0.382362	0.831	0.441	0	1	MAP7
NINL	0	0.382338	0.635	0.222	0	1	NINL
LTA4H	0	0.382079	0.869	0.48	0	1	LTA4H
REPS2	0	0.381822	0.551	0.144	0	1	REPS2
SLC35A3	0	0.381721	0.65	0.217	0	1	SLC35A3
CCDC68	0	0.381656	0.627	0.193	0	1	CCDC68
MICAL3	0	0.380941	0.621	0.2	0	1	MICAL3
FBXL5	0	0.380875	0.877	0.553	0	1	FBXL5
ASRGL1	0	0.379773	0.712	0.246	0	1	ASRGL1
MAPK9	0	0.379474	0.627	0.196	0	1	MAPK9
BEND7	0	0.379166	0.568	0.154	0	1	BEND7
HADH	0	0.378108	0.611	0.174	0	1	HADH
GOLGB1	0	0.37781	0.981	0.79	0	1	GOLGB1
NHSL1	0	0.376833	0.713	0.285	0	1	NHSL1
EPB41L4B	0	0.376822	0.737	0.272	0	1	EPB41L4B
PKP2	0	0.37675	0.592	0.178	0	1	PKP2
OAT1	0	0.376618	0.936	0.626	0	1	OAT
FAM135A	0	0.376591	0.584	0.179	0	1	FAM135A
TBC1D14	0	0.375923	0.701	0.268	0	1	TBC1D14
CABIN1	0	0.375679	0.617	0.192	0	1	CABIN1
KLHDC10	0	0.375664	0.644	0.23	0	1	KLHDC10
ENTPD5	0	0.375156	0.737	0.257	0	1	ENTPD5
SH3BGRL2	0	0.374697	0.701	0.244	0	1	SH3BGRL2
DOCK5	0	0.374503	0.893	0.571	0	1	DOCK5
LACTB2	0	0.374244	0.644	0.227	0	1	LACTB2
SLC43A2	0	0.374079	0.514	0.136	0	1	SLC43A2
FLNB	0	0.373856	0.896	0.551	0	1	FLNB
LOC107514149	0	0.373306	0.689	0.255	0	1	LOC107514149
NBR1	0	0.373282	0.718	0.283	0	1	NBR1
NIBAN2	0	0.373044	0.571	0.149	0	1	NIBAN2
MAML3	0	0.373039	0.587	0.201	0	1	MAML3
UXS1	0	0.372793	0.803	0.417	0	1	UXS1
GAB1	0	0.372497	0.621	0.205	0	1	GAB1
MITD1	0	0.371735	0.705	0.253	0	1	MITD1
SLC39A5	0	0.371584	0.605	0.172	0	1	SLC39A5
LOC107511310	0	0.371558	0.934	0.689	0	1	LOC107511310
ARHGAP18	0	0.37077	0.953	0.76	0	1	ARHGAP18
FNIP1	0	0.370749	0.896	0.62	0	1	FNIP1
PLEKHS1	0	0.370742	0.611	0.176	0	1	PLEKHS1
RTN4	0	0.370741	0.667	0.246	0	1	RTN4
ST3GAL6	0	0.369925	0.688	0.278	0	1	ST3GAL6
SAR1B	0	0.369764	0.687	0.265	0	1	SAR1B
COL4A4	0	0.369598	0.408	0.067	0	1	COL4A4
CCNY	0	0.369364	0.933	0.754	0	1	CCNY
NR1H4	0	0.368988	0.434	0.07	0	1	NR1H4
GATA5	0	0.368807	0.559	0.151	0	1	GATA5
SFXN2	0	0.368349	0.581	0.165	0	1	SFXN2
PIKFYVE	0	0.367987	0.648	0.239	0	1	PIKFYVE
MYO10	0	0.367756	0.714	0.264	0	1	MYO10
NR1D1	0	0.367291	0.62	0.197	0	1	NR1D1
TCF7L1	0	0.366076	0.501	0.139	0	1	TCF7L1
MBNL3	0	0.365716	0.78	0.408	0	1	MBNL3
RBP2	0	0.3657	0.481	0.124	0	1	RBP2
INSR	0	0.365654	0.641	0.226	0	1	INSR
TMC4	0	0.365533	0.629	0.192	0	1	TMC4
SLC30A10	0	0.365513	0.822	0.458	0	1	SLC30A10
SH3D19	0	0.364671	0.843	0.502	0	1	SH3D19
LOC107497475	0	0.364077	0.47	0.089	0	1	LOC107497475
OGDH	0	0.363993	0.789	0.36	0	1	OGDH
BPHL	0	0.363011	0.589	0.194	0	1	BPHL
EXOC3L4	0	0.362951	0.499	0.104	0	1	EXOC3L4
FAM117B	0	0.362801	0.584	0.197	0	1	FAM117B
ATP1B31	0	0.36274	0.97	0.787	0	1	ATP1B3
PPIP5K1	0	0.362017	0.504	0.121	0	1	PPIP5K1
PLEKHA5	0	0.36091	0.662	0.245	0	1	PLEKHA5
GSDMB	0	0.360803	0.472	0.095	0	1	GSDMB
ARHGAP32	0	0.360005	0.588	0.193	0	1	ARHGAP32
KLHL24	0	0.359951	0.575	0.185	0	1	KLHL24
SLC6A4	0	0.359935	0.415	0.057	0	1	SLC6A4
SHPRH	0	0.359744	0.833	0.491	0	1	SHPRH
STAU2	0	0.359397	0.632	0.241	0	1	STAU2
SORT1	0	0.359268	0.674	0.244	0	1	SORT1
PAFAH2	0	0.358553	0.498	0.113	0	1	PAFAH2
PAK1	0	0.358527	0.778	0.414	0	1	PAK1
TJP2	0	0.357734	0.607	0.199	0	1	TJP2
RIN2	0	0.356674	0.677	0.238	0	1	RIN2
FRK	0	0.355717	0.832	0.517	0	1	FRK
GCNT1	0	0.355238	0.933	0.704	0	1	GCNT1
LOC107498847	0	0.354729	0.53	0.142	0	1	LOC107498847
HSD17B4	0	0.354466	0.738	0.362	0	1	HSD17B4
CIBAR1	0	0.353995	0.586	0.195	0	1	CIBAR1
FABP1	0	0.353754	0.59	0.177	0	1	FABP1
LRAT	0	0.353344	0.448	0.08	0	1	LRAT
AKAP9	0	0.353146	0.99	0.89	0	1	AKAP9
RMDN1	0	0.353129	0.63	0.231	0	1	RMDN1
AUTS2	0	0.352838	0.589	0.198	0	1	AUTS2
LPAR1	0	0.352468	0.538	0.147	0	1	LPAR1
LOC107508889	0	0.352335	0.429	0.077	0	1	LOC107508889
VEGFA	0	0.351909	0.579	0.185	0	1	VEGFA
VIL1	0	0.351775	0.902	0.533	0	1	VIL1
AOC1	0	0.351652	0.636	0.208	0	1	AOC1
AATK	0	0.351565	0.562	0.158	0	1	AATK
PDE8A	0	0.351338	0.699	0.298	0	1	PDE8A
GAREM1	0	0.351278	0.561	0.181	0	1	GAREM1
RBM47	0	0.351012	0.915	0.617	0	1	RBM47
DYNC1I1	0	0.350883	0.392	0.07	0	1	DYNC1I1
GGT1	0	0.350218	0.654	0.221	0	1	GGT1
LOC1074993121	0	0.34965	0.925	0.578	0	1	LOC107499312
PABPN1	0	0.349416	0.726	0.319	0	1	PABPN1
RASSF6	0	0.349335	0.486	0.128	0	1	RASSF6
SLC41A2	0	0.349079	0.527	0.152	0	1	SLC41A2
PARM1	0	0.34851	0.872	0.592	0	1	PARM1
JAKMIP1	0	0.34839	0.668	0.262	0	1	JAKMIP1
EEFSEC	0	0.348267	0.54	0.168	0	1	EEFSEC
LOC107521442	0	0.347738	0.601	0.199	0	1	LOC107521442
SLC28A3	0	0.347723	0.533	0.157	0	1	SLC28A3
LRRC8D	0	0.347	0.564	0.204	0	1	LRRC8D
PRELID2	0	0.346748	0.559	0.165	0	1	PRELID2
FNBP1L	0	0.346302	0.642	0.235	0	1	FNBP1L
GCC2	0	0.346013	0.937	0.745	0	1	GCC2
LRRFIP2	0	0.344378	0.657	0.255	0	1	LRRFIP2
OPA1	0	0.34403	0.637	0.244	0	1	OPA1
APC	0	0.343799	0.835	0.575	0	1	APC
MYH14	0	0.343488	0.807	0.41	0	1	MYH14
PRKCA	0	0.343389	0.95	0.788	0	1	PRKCA
PDE9A	0	0.343213	0.655	0.223	0	1	PDE9A
WWP1	0	0.342744	0.686	0.293	0	1	WWP1
KIF13A	0	0.342378	0.677	0.263	0	1	KIF13A
CDCP1	0	0.342358	0.552	0.163	0	1	CDCP1
DAB1	0	0.342063	0.365	0.07	0	1	DAB1
SLC25A13	0	0.342013	0.474	0.118	0	1	SLC25A13
WDFY1	0	0.342006	0.579	0.194	0	1	WDFY1
IQGAP2	0	0.341854	0.964	0.821	0	1	IQGAP2
LOC107502854	0	0.341351	0.568	0.192	0	1	LOC107502854
DAB2	0	0.341121	0.475	0.103	0	1	DAB2
STX16	0	0.34083	0.651	0.272	0	1	STX16
KCNC2	0	0.34072	0.485	0.144	0	1	KCNC2
PRUNE2	0	0.340044	0.504	0.148	0	1	PRUNE2
CALML4	0	0.340038	0.666	0.253	0	1	CALML4
TINAG	0	0.339979	0.484	0.131	0	1	TINAG
ADH5	0	0.339913	0.618	0.227	0	1	ADH5
ELL2	0	0.339678	0.828	0.556	0	1	ELL2
ANXA4	0	0.339199	0.653	0.274	0	1	ANXA4
CLYBL	0	0.339151	0.458	0.102	0	1	CLYBL
SCLY	0	0.338906	0.652	0.254	0	1	SCLY
KDM1B	0	0.338463	0.514	0.141	0	1	KDM1B
PCK1	0	0.337935	0.557	0.183	0	1	PCK1
PAQR7	0	0.337441	0.528	0.145	0	1	PAQR7
LDLRAD3	0	0.337274	0.437	0.098	0	1	LDLRAD3
ATP1B1	0	0.33655	0.658	0.235	0	1	ATP1B1
RNF121	0	0.336436	0.522	0.168	0	1	RNF121
CCSER1	0	0.336367	0.88	0.595	0	1	CCSER1
MINDY3	0	0.335587	0.608	0.221	0	1	MINDY3
PACSIN2	0	0.33484	0.604	0.22	0	1	PACSIN2
GPD2	0	0.334651	0.878	0.589	0	1	GPD2
ARNTL2	0	0.334265	0.558	0.171	0	1	ARNTL2
FBXW8	0	0.334011	0.63	0.236	0	1	FBXW8
SLC25A37	0	0.333267	0.425	0.072	0	1	SLC25A37
SLC3A1	0	0.333253	0.769	0.349	0	1	SLC3A1
ACACA	0	0.333192	0.561	0.194	0	1	ACACA
STXBP6	0	0.332831	0.473	0.122	0	1	STXBP6
ABCD3	0	0.332368	0.578	0.201	0	1	ABCD3
FAM160A1	0	0.332071	0.546	0.174	0	1	FAM160A1
ATG2B	0	0.331705	0.55	0.179	0	1	ATG2B
ASTN2	0	0.331439	0.454	0.113	0	1	ASTN2
TP53BP2	0	0.330723	0.534	0.161	0	1	TP53BP2
ACVR1C	0	0.33035	0.473	0.118	0	1	ACVR1C
TTC7A	0	0.330197	0.661	0.274	0	1	TTC7A
UHRF1BP1L	0	0.33	0.561	0.188	0	1	UHRF1BP1L
ACACB	0	0.329936	0.446	0.091	0	1	ACACB
ARHGAP21	0	0.329819	0.638	0.245	0	1	ARHGAP21
ANKRD46	0	0.328881	0.51	0.154	0	1	ANKRD46
LGR4	0	0.328583	0.553	0.179	0	1	LGR4
KYAT3	0	0.328457	0.447	0.116	0	1	KYAT3
LOC107502781	0	0.327681	0.589	0.205	0	1	LOC107502781
LOC107498626	0	0.327653	0.593	0.208	0	1	LOC107498626
AGPAT3	0	0.327476	0.638	0.252	0	1	AGPAT3
CSNK1G3	0	0.327422	0.724	0.375	0	1	CSNK1G3
SCN11A	0	0.327238	0.424	0.086	0	1	SCN11A
MFSD4B	0	0.327209	0.486	0.127	0	1	MFSD4B
CERT1	0	0.327192	0.806	0.49	0	1	CERT1
TMEM245	0	0.327148	0.485	0.138	0	1	TMEM245
PTBP3	0	0.327121	0.93	0.774	0	1	PTBP3
KIAA1217	0	0.326595	0.853	0.503	0	1	KIAA1217
PRDM16	0	0.326352	0.461	0.113	0	1	PRDM16
DCUN1D2	0	0.326352	0.483	0.131	0	1	DCUN1D2
SPATA13	0	0.326298	0.822	0.525	0	1	SPATA13
ABCD4	0	0.325527	0.491	0.128	0	1	ABCD4
FGGY	0	0.325199	0.463	0.125	0	1	FGGY
SEL1L3	0	0.325075	0.525	0.158	0	1	SEL1L3
LOC107499760	0	0.324304	0.656	0.246	0	1	LOC107499760
ZNF608	0	0.324117	0.472	0.132	0	1	ZNF608
RASSF3	0	0.323795	0.807	0.505	0	1	RASSF3
CHCHD3	0	0.323323	0.844	0.586	0	1	CHCHD3
EPHX2	0	0.322921	0.436	0.092	0	1	EPHX2
PLCB3	0	0.322792	0.626	0.223	0	1	PLCB3
STX7	0	0.322756	0.585	0.219	0	1	STX7
SERPINB6	0	0.322469	0.528	0.167	0	1	SERPINB6
ARHGAP42	0	0.322092	0.57	0.193	0	1	ARHGAP42
COPS7B	0	0.321378	0.459	0.104	0	1	COPS7B
TBX3	0	0.321339	0.484	0.149	0	1	TBX3
TNS4	0	0.321135	0.524	0.16	0	1	TNS4
NQO2	0	0.319843	0.739	0.344	0	1	NQO2
HPGD	0	0.319589	0.588	0.197	0	1	HPGD
PLEKHB2	0	0.319329	0.822	0.555	0	1	PLEKHB2
RNF217	0	0.318915	0.601	0.238	0	1	RNF217
LMO7	0	0.318805	0.899	0.574	0	1	LMO7
MED13	0	0.318517	0.922	0.732	0	1	MED13
PDE4D	0	0.318301	0.925	0.714	0	1	PDE4D
TMEM117	0	0.318218	0.467	0.141	0	1	TMEM117
MTARC2	0	0.317834	0.573	0.188	0	1	MTARC2
SULF2	0	0.317614	0.439	0.097	0	1	SULF2
AP1AR	0	0.317124	0.486	0.135	0	1	AP1AR
C7	0	0.316872	0.553	0.171	0	1	C7
DOCK9	0	0.316746	0.649	0.264	0	1	DOCK9
DAO	0	0.316612	0.428	0.089	0	1	DAO
GPD1L	0	0.316507	0.469	0.119	0	1	GPD1L
FAF1	0	0.316484	0.791	0.501	0	1	FAF1
MAST4	0	0.315733	0.518	0.157	0	1	MAST4
GDAP2	0	0.315731	0.572	0.216	0	1	GDAP2
TFDP2	0	0.314948	0.488	0.146	0	1	TFDP2
LOC107521169	0	0.314878	0.469	0.123	0	1	LOC107521169
MICU3	0	0.314847	0.472	0.134	0	1	MICU3
MARCHF8	0	0.314828	0.622	0.253	0	1	MARCHF8
CES1	0	0.314503	0.446	0.102	0	1	CES1
XRCC4	0	0.314195	0.553	0.202	0	1	XRCC4
EPRS1	0	0.3136	0.959	0.711	0	1	EPRS1
GLO1	0	0.313424	0.654	0.268	0	1	GLO1
LOC118610671	0	0.312782	0.383	0.052	0	1	LOC118610671
VPS13A	0	0.312406	0.97	0.822	0	1	VPS13A
ZHX3	0	0.312092	0.549	0.196	0	1	ZHX3
EPB41	0	0.311761	0.954	0.766	0	1	EPB41
LOC118606707	0	0.3109	0.661	0.248	0	1	LOC118606707
USH1C	0	0.310661	0.582	0.201	0	1	USH1C
ETNK1	0	0.310565	0.92	0.719	0	1	ETNK1
ELOVL2	0	0.310443	0.422	0.098	0	1	ELOVL2
RNF128	0	0.310422	0.523	0.171	0	1	RNF128
PPARA	0	0.31032	0.466	0.117	0	1	PPARA
COG5	0	0.310086	0.894	0.701	0	1	COG5
SQOR	0	0.30999	0.449	0.109	0	1	SQOR
ACADL	0	0.309472	0.501	0.142	0	1	ACADL
TMEM243	0	0.30945	0.449	0.108	0	1	TMEM243
ATP6V0A1	0	0.309412	0.568	0.199	0	1	ATP6V0A1
MON2	0	0.30935	0.615	0.257	0	1	MON2
ANKRD27	0	0.308991	0.542	0.192	0	1	ANKRD27
TRIP10	0	0.308953	0.578	0.211	0	1	TRIP10
SH2D3A	0	0.308839	0.457	0.118	0	1	SH2D3A
SLC35B3	0	0.30872	0.521	0.168	0	1	SLC35B3
ACAD11	0	0.308718	0.462	0.13	0	1	ACAD11
HYKK	0	0.308619	0.411	0.079	0	1	HYKK
ERBB3	0	0.308614	0.549	0.182	0	1	ERBB3
LGALS8	0	0.308316	0.647	0.27	0	1	LGALS8
ACOT11	0	0.308078	0.392	0.064	0	1	ACOT11
AGPS	0	0.307236	0.605	0.251	0	1	AGPS
ENTPD6	0	0.306579	0.452	0.112	0	1	ENTPD6
ACSL6	0	0.306531	0.372	0.063	0	1	ACSL6
SDHA	0	0.306349	0.616	0.247	0	1	SDHA
PLEKHA1	0	0.306208	0.688	0.32	0	1	PLEKHA1
ARHGEF12	0	0.305637	0.89	0.648	0	1	ARHGEF12
SLC30A2	0	0.305494	0.435	0.104	0	1	SLC30A2
NFYC	0	0.304673	0.522	0.189	0	1	NFYC
MPC2	0	0.304148	0.654	0.256	0	1	MPC2
SESTD1	0	0.304	0.545	0.205	0	1	SESTD1
SRD5A1	0	0.303693	0.427	0.094	0	1	SRD5A1
ARMC8	0	0.303674	0.526	0.183	0	1	ARMC8
GOLGA4	0	0.303606	0.982	0.825	0	1	GOLGA4
RAPGEF5	0	0.303466	0.574	0.212	0	1	RAPGEF5
ACOX2	0	0.303109	0.345	0.047	0	1	ACOX2
IGF2BP2	0	0.30291	0.513	0.17	0	1	IGF2BP2
LOC107498985	0	0.302682	0.467	0.125	0	1	LOC107498985
SLC9A3	0	0.30244	0.416	0.096	0	1	SLC9A3
MAP4K3	0	0.302367	0.559	0.209	0	1	MAP4K3
IDNK	0	0.302341	0.516	0.153	0	1	IDNK
ST7L	0	0.301706	0.453	0.133	0	1	ST7L
LOC107502123	0	0.301316	0.599	0.251	0	1	LOC107502123
DIAPH2	0	0.300978	0.927	0.75	0	1	DIAPH2
MPC1	0	0.300374	0.567	0.185	0	1	MPC1
NQO1	0	0.300247	0.508	0.146	0	1	NQO1
MOGAT1	0	0.30017	0.421	0.092	0	1	MOGAT1
GDA	0	0.300109	0.337	0.046	0	1	GDA
AUH	0	0.299869	0.574	0.228	0	1	AUH
LOC107498892	0	0.29899	0.667	0.26	0	1	LOC107498892
LRP5	0	0.298788	0.483	0.143	0	1	LRP5
POF1B	0	0.2981	0.48	0.16	0	1	POF1B
SOS2	0	0.29622	0.572	0.227	0	1	SOS2
DLG3	0	0.295751	0.513	0.166	0	1	DLG3
GAPVD1	0	0.295372	0.556	0.22	0	1	GAPVD1
LOC107498435	0	0.295018	0.539	0.175	0	1	LOC107498435
CLEC16A	0	0.294865	0.553	0.213	0	1	CLEC16A
ARHGEF38	0	0.294432	0.406	0.101	0	1	ARHGEF38
CEP350	0	0.294387	0.925	0.76	0	1	CEP350
NR1I3	0	0.293549	0.418	0.093	0	1	NR1I3
TAPT1	0	0.293537	0.506	0.178	0	1	TAPT1
TBC1D30	0	0.292923	0.412	0.1	0	1	TBC1D30
KLC4	0	0.292875	0.471	0.146	0	1	KLC4
OSBPL10	0	0.292873	0.46	0.142	0	1	OSBPL10
GSTK1	0	0.292465	0.52	0.183	0	1	GSTK1
ABCG8	0	0.29137	0.343	0.037	0	1	ABCG8
DOP1B	0	0.291112	0.52	0.185	0	1	DOP1B
SLC26A3	0	0.291052	0.333	0.038	0	1	SLC26A3
NR6A1	0	0.291046	0.442	0.13	0	1	NR6A1
ARHGEF9	0	0.29102	0.308	0.045	0	1	ARHGEF9
KIZ	0	0.289397	0.511	0.183	0	1	KIZ
WWP2	0	0.289086	0.547	0.218	0	1	WWP2
ZFYVE26	0	0.288624	0.479	0.155	0	1	ZFYVE26
LYRM4	0	0.288325	0.44	0.134	0	1	LYRM4
FABP31	0	0.287819	0.699	0.259	0	1	FABP3
GSS	0	0.28694	0.486	0.165	0	1	GSS
LEAP2	0	0.28641	0.388	0.092	0	1	LEAP2
LOC107518299	0	0.286014	0.596	0.243	0	1	LOC107518299
SPIRE2	0	0.285906	0.456	0.132	0	1	SPIRE2
SLC45A4	0	0.285638	0.441	0.141	0	1	SLC45A4
LOC107505903	0	0.285188	0.974	0.896	0	1	LOC107505903
PCBP3	0	0.285077	0.387	0.082	0	1	PCBP3
ONECUT2	0	0.283778	0.436	0.126	0	1	ONECUT2
SLC5A1	0	0.283446	0.305	0.035	0	1	SLC5A1
PDGFA	0	0.283354	0.451	0.132	0	1	PDGFA
RREB1	0	0.283235	0.863	0.644	0	1	RREB1
XPC	0	0.282941	0.529	0.204	0	1	XPC
HEATR5A	0	0.28285	0.456	0.151	0	1	HEATR5A
ZNF827	0	0.282605	0.892	0.681	0	1	ZNF827
TRIQK	0	0.282555	0.415	0.112	0	1	TRIQK
AGR2	0	0.282528	0.625	0.235	0	1	AGR2
AKAP7	0	0.282342	0.472	0.144	0	1	AKAP7
TAOK3	0	0.282254	0.959	0.813	0	1	TAOK3
RIC3	0	0.282215	0.37	0.067	0	1	RIC3
BCL11A	0	0.281903	0.378	0.084	0	1	BCL11A
MGST2	0	0.281308	0.459	0.135	0	1	MGST2
SLC46A3	0	0.281248	0.516	0.19	0	1	SLC46A3
EIF4G3	0	0.28118	0.941	0.808	0	1	EIF4G3
TMC3	0	0.281167	0.355	0.062	0	1	TMC3
COQ9	0	0.281118	0.48	0.155	0	1	COQ9
TMEM139	0	0.28027	0.444	0.124	0	1	TMEM139
SFXN5	0	0.280107	0.378	0.085	0	1	SFXN5
SCYL2	0	0.279631	0.498	0.179	0	1	SCYL2
SDSL	0	0.278952	0.376	0.073	0	1	SDSL
PEX14	0	0.278813	0.491	0.176	0	1	PEX14
GFOD2	0	0.278731	0.379	0.091	0	1	GFOD2
LOC118610668	0	0.278484	0.37	0.08	0	1	LOC118610668
FSD1L	0	0.278382	0.445	0.131	0	1	FSD1L
DOCK7	0	0.27828	0.517	0.191	0	1	DOCK7
MKKS	0	0.277994	0.485	0.173	0	1	MKKS
SCGB1C1	0	0.277661	0.361	0.072	0	1	SCGB1C1
FAM160A2	0	0.277603	0.428	0.125	0	1	FAM160A2
LGMN	0	0.277517	0.482	0.154	0	1	LGMN
TPMT	0	0.277385	0.358	0.073	0	1	TPMT
GPAT3	0	0.277342	0.507	0.168	0	1	GPAT3
IFT88	0	0.2773	0.46	0.144	0	1	IFT88
MAP3K21	0	0.277057	0.542	0.203	0	1	MAP3K21
LOC118612840	0	0.276806	0.423	0.139	0	1	LOC118612840
COG6	0	0.27644	0.514	0.191	0	1	COG6
ATL2	0	0.276194	0.471	0.147	0	1	ATL2
PTER	0	0.275735	0.394	0.104	0	1	PTER
STK3	0	0.27563	0.529	0.2	0	1	STK3
IGSF5	0	0.27504	0.499	0.162	0	1	IGSF5
TJP3	0	0.274804	0.466	0.147	0	1	TJP3
ABCG5	0	0.273446	0.318	0.04	0	1	ABCG5
LOC107502545	0	0.273165	0.478	0.164	0	1	LOC107502545
ARHGEF10L	0	0.272373	0.52	0.187	0	1	ARHGEF10L
ATG4C	0	0.270729	0.469	0.162	0	1	ATG4C
PARP4	0	0.270624	0.477	0.163	0	1	PARP4
SEMA3C	0	0.270544	0.397	0.109	0	1	SEMA3C
N4BP2L1	0	0.269883	0.517	0.187	0	1	N4BP2L1
LOC107520090	0	0.269288	0.404	0.113	0	1	LOC107520090
NT5E	0	0.269214	0.387	0.109	0	1	NT5E
TSPAN3	0	0.269198	0.495	0.181	0	1	TSPAN3
LOC107515678	0	0.268941	0.349	0.058	0	1	LOC107515678
PDP2	0	0.268531	0.403	0.109	0	1	PDP2
METAP1	0	0.268241	0.462	0.162	0	1	METAP1
HMCN1	0	0.267823	0.402	0.119	0	1	HMCN1
ITGA2	0	0.266095	0.395	0.105	0	1	ITGA2
CCL25	0	0.265924	0.545	0.19	0	1	CCL25
CUNH17orf78	0	0.26572	0.417	0.121	0	1	CUNH17orf78
KIAA1522	0	0.265287	0.435	0.127	0	1	KIAA1522
CDADC1	0	0.265218	0.448	0.148	0	1	CDADC1
MAVS	0	0.265179	0.475	0.172	0	1	MAVS
ADCY6	0	0.264335	0.382	0.09	0	1	ADCY6
LOC107508706	0	0.264047	0.43	0.131	0	1	LOC107508706
KIF21A	0	0.263981	0.403	0.12	0	1	KIF21A
LARGE1	0	0.263584	0.459	0.155	0	1	LARGE1
MTERF2	0	0.263354	0.449	0.157	0	1	MTERF2
HOOK2	0	0.263157	0.378	0.09	0	1	HOOK2
DEGS2	0	0.26235	0.449	0.14	0	1	DEGS2
LOC107500690	0	0.261842	0.451	0.136	0	1	LOC107500690
SLC22A3	0	0.26128	0.334	0.076	0	1	SLC22A3
SMLR1	0	0.261165	0.296	0.04	0	1	SMLR1
RSPRY1	0	0.261004	0.464	0.165	0	1	RSPRY1
SNX27	0	0.260644	0.453	0.154	0	1	SNX27
LRRK1	0	0.260086	0.4	0.111	0	1	LRRK1
SLC31A1	0	0.25947	0.442	0.138	0	1	SLC31A1
LOC107519012	0	0.259386	0.424	0.132	0	1	LOC107519012
SLC22A23	0	0.259149	0.357	0.081	0	1	SLC22A23
KATNAL1	0	0.258707	0.378	0.093	0	1	KATNAL1
ESRRA	0	0.258386	0.447	0.146	0	1	ESRRA
ALAD	0	0.257976	0.372	0.085	0	1	ALAD
SNX7	0	0.25765	0.351	0.086	0	1	SNX7
LOC107501689	0	0.256598	0.274	0.031	0	1	LOC107501689
GSTM4	0	0.256494	0.357	0.07	0	1	GSTM4
ABL1	0	0.256023	0.426	0.143	0	1	ABL1
SLC9A8	0	0.255255	0.461	0.166	0	1	SLC9A8
SCIN	0	0.255098	0.428	0.131	0	1	SCIN
GOSR2	0	0.255015	0.41	0.123	0	1	GOSR2
ZCCHC14	0	0.254777	0.393	0.118	0	1	ZCCHC14
CLUH	0	0.254651	0.375	0.097	0	1	CLUH
TCAIM	0	0.254327	0.352	0.083	0	1	TCAIM
ACP6	0	0.254067	0.436	0.142	0	1	ACP6
GPD1	0	0.253859	0.456	0.151	0	1	GPD1
PPP1R16A	0	0.253329	0.359	0.08	0	1	PPP1R16A
IGSF9	0	0.253269	0.391	0.113	0	1	IGSF9
CCL28	0	0.253257	0.357	0.083	0	1	CCL28
ATP9A	0	0.253246	0.448	0.15	0	1	ATP9A
TBC1D12	0	0.251321	0.37	0.097	0	1	TBC1D12
LIPE	0	0.250918	0.342	0.077	0	1	LIPE
TGFA	0	0.250635	0.349	0.086	0	1	TGFA
YES1	1.13319e-307	0.270405	0.52	0.198	2.22989e-303	1	YES1
MYOF	3.30207e-307	0.284583	0.496	0.186	6.49781e-303	1	MYOF
UBE2W	6.09016e-306	0.273135	0.519	0.207	1.19842e-301	1	UBE2W
SESN3	9.92805e-306	0.311888	0.666	0.299	1.95364e-301	1	SESN3
SPATS2L	6.09845e-305	0.261529	0.51	0.188	1.20005e-300	1	SPATS2L
SMAD2	6.28908e-304	0.308502	0.625	0.277	1.23757e-299	1	SMAD2
MGLL	2.50694e-303	0.283079	0.42	0.143	4.93315e-299	1	MGLL
TRAK1	5.372e-303	0.293537	0.891	0.64	1.0571e-298	1	TRAK1
SLC15A1	1.59159e-302	0.331671	0.879	0.528	3.13192e-298	1	SLC15A1
TXNDC11	2.4199e-302	0.285002	0.584	0.245	4.76189e-298	1	TXNDC11
NCKAP5	1.68554e-301	0.262697	0.459	0.161	3.31681e-297	1	NCKAP5
ERCC6	5.20954e-301	0.290101	0.908	0.707	1.02513e-296	1	ERCC6
MBOAT2	1.21202e-300	0.256618	0.433	0.145	2.38502e-296	1	MBOAT2
GHR	2.06583e-300	0.2509	0.374	0.115	4.06513e-296	1	GHR
FAM126A	3.09292e-299	0.267037	0.466	0.172	6.08624e-295	1	FAM126A
NFE2L2	5.19641e-299	0.306429	0.75	0.4	1.02255e-294	1	NFE2L2
CTSC	1.12297e-298	0.346866	0.955	0.708	2.20978e-294	1	CTSC
FARS2	3.1588e-298	0.308872	0.614	0.271	6.21589e-294	1	FARS2
LOC107513320	9.23314e-297	0.268421	0.579	0.24	1.8169e-292	1	LOC107513320
LOC107519463	4.73745e-296	0.272416	0.548	0.221	9.32236e-292	1	LOC107519463
CTNND1	6.07235e-295	0.307848	0.807	0.452	1.19492e-290	1	CTNND1
AFDN	1.58116e-292	0.308438	0.836	0.504	3.11141e-288	1	AFDN
PTK2	2.15387e-292	0.256865	0.491	0.186	4.23839e-288	1	PTK2
ATP9B	4.50758e-292	0.284115	0.601	0.264	8.87001e-288	1	ATP9B
TPM1	1.64621e-291	0.300151	0.927	0.626	3.23941e-287	1	TPM1
F11R	4.262e-291	0.25687	0.545	0.216	8.38676e-287	1	F11R
TRIM4	7.06025e-291	0.262612	0.503	0.197	1.38932e-286	1	TRIM4
ARHGAP10	1.65539e-290	0.263992	0.537	0.211	3.25748e-286	1	ARHGAP10
C1GALT1	2.062e-290	0.259048	0.481	0.185	4.0576e-286	1	C1GALT1
ABHD18	6.08951e-290	0.270259	0.507	0.204	1.19829e-285	1	ABHD18
NR1D2	8.91279e-290	0.276052	0.583	0.253	1.75386e-285	1	NR1D2
MGST3	1.83273e-289	0.2723	0.648	0.275	3.60645e-285	1	MGST3
FNDC3B	5.34181e-289	0.273137	0.562	0.232	1.05116e-284	1	FNDC3B
RIF1	1.04678e-287	0.280715	0.541	0.227	2.05986e-283	1	RIF1
PGD	3.46281e-287	0.25339	0.516	0.205	6.81411e-283	1	PGD
HRCT1	4.2343e-285	0.31855	0.811	0.448	8.33225e-281	1	HRCT1
SMAD3	2.40996e-284	0.254547	0.433	0.155	4.74232e-280	1	SMAD3
PPIP5K2	5.06375e-284	0.257872	0.476	0.184	9.96446e-280	1	PPIP5K2
REPS1	7.18397e-284	0.287783	0.58	0.258	1.41366e-279	1	REPS1
LOC107501156	9.96919e-283	0.284303	0.893	0.66	1.96174e-278	1	LOC107501156
RABGAP1	1.10117e-282	0.286698	0.654	0.302	2.16688e-278	1	RABGAP1
USP48	1.45112e-282	0.288066	0.809	0.518	2.85552e-278	1	USP48
ZNF207	2.69683e-282	0.282512	0.636	0.298	5.30682e-278	1	ZNF207
ATP11A	4.31352e-282	0.298368	0.773	0.492	8.48815e-278	1	ATP11A
FLRT3	4.24242e-281	0.250458	0.377	0.124	8.34824e-277	1	FLRT3
NDUFS6	1.14602e-279	0.257471	0.541	0.225	2.25515e-275	1	NDUFS6
ZNRF2	3.85138e-279	0.259004	0.882	0.722	7.57875e-275	1	ZNRF2
TCF7L2	9.55131e-279	0.294629	0.902	0.668	1.87951e-274	1	TCF7L2
BLOC1S2	1.47954e-278	0.26236	0.49	0.197	2.91144e-274	1	BLOC1S2
RGS2	1.91722e-278	0.253108	0.476	0.176	3.77271e-274	1	RGS2
MFF	2.27961e-277	0.25264	0.507	0.206	4.48581e-273	1	MFF
XPR1	4.53619e-276	0.263231	0.52	0.215	8.92631e-272	1	XPR1
WDFY3	1.22581e-275	0.263686	0.532	0.218	2.41215e-271	1	WDFY3
LOC107499360	1.61474e-275	0.252893	0.619	0.252	3.17748e-271	1	LOC107499360
CNDP2	1.73352e-275	0.285475	0.815	0.478	3.41122e-271	1	CNDP2
MXI1	7.45926e-274	0.270229	0.567	0.242	1.46783e-269	1	MXI1
PRKCE	1.5122e-273	0.283168	0.559	0.239	2.97571e-269	1	PRKCE
HSPB8	2.81464e-273	0.270018	0.339	0.106	5.53866e-269	1	HSPB8
S100A13	1.46638e-272	0.257955	0.56	0.227	2.88554e-268	1	S100A13
CDHR2	3.74168e-272	0.300935	0.876	0.506	7.36288e-268	1	CDHR2
CDHR5	4.52366e-272	0.304117	0.861	0.497	8.90166e-268	1	CDHR5
PCNX1	1.3462e-271	0.254115	0.892	0.73	2.64905e-267	1	PCNX1
BMPR1A	9.36863e-271	0.251581	0.461	0.179	1.84356e-266	1	BMPR1A
LOC1075208411	8.10585e-270	0.330638	0.924	0.601	1.59507e-265	1	LOC107520841
CAPN13	5.38285e-269	0.45394	0.812	0.584	1.05924e-264	1	CAPN13
SEC24A	3.36104e-268	0.272349	0.57	0.254	6.61385e-264	1	SEC24A
NKTR	3.46026e-267	0.285525	0.825	0.581	6.8091e-263	1	NKTR
SPG11	1.10815e-266	0.29122	0.699	0.354	2.18062e-262	1	SPG11
USF3	2.55239e-265	0.250721	0.526	0.221	5.02259e-261	1	USF3
LMTK2	1.199e-264	0.261101	0.629	0.275	2.35939e-260	1	LMTK2
ATP10B	4.11223e-262	0.255371	0.45	0.169	8.09204e-258	1	ATP10B
FBXO25	1.12507e-261	0.256061	0.914	0.7	2.21391e-257	1	FBXO25
ANKRD28	2.70687e-261	0.296802	0.746	0.462	5.32657e-257	1	ANKRD28
NAMPT	2.01345e-260	0.270989	0.584	0.267	3.96207e-256	1	NAMPT
EZR	2.17189e-260	0.250807	0.968	0.851	4.27385e-256	1	EZR
SOS1	2.41939e-260	0.269925	0.606	0.282	4.76087e-256	1	SOS1
MAP2K4	1.87207e-258	0.262714	0.544	0.238	3.68386e-254	1	MAP2K4
CLCN3	9.40755e-257	0.282028	0.677	0.35	1.85122e-252	1	CLCN3
KIF1B	2.48565e-256	0.25067	0.522	0.219	4.89125e-252	1	KIF1B
FAT1	3.11421e-255	0.285036	0.784	0.437	6.12814e-251	1	FAT1
SLF2	4.62758e-255	0.250462	0.462	0.188	9.10615e-251	1	SLF2
PRR13	8.93034e-255	0.267237	0.741	0.391	1.75731e-250	1	PRR13
ZNF106	6.25784e-254	0.257401	0.554	0.245	1.23142e-249	1	ZNF106
PDLIM5	6.16328e-253	0.280197	0.781	0.47	1.21281e-248	1	PDLIM5
SLC30A9	7.80517e-253	0.263789	0.612	0.289	1.5359e-248	1	SLC30A9
NF1	7.85578e-253	0.257525	0.575	0.257	1.54586e-248	1	NF1
NPEPPS	4.5211e-252	0.267272	0.65	0.308	8.89663e-248	1	NPEPPS
CDC42BPA	1.95838e-251	0.254084	0.587	0.252	3.85369e-247	1	CDC42BPA
RAB11FIP1	3.13139e-250	0.263863	0.644	0.298	6.16194e-246	1	RAB11FIP1
VWA8	4.07091e-250	0.265084	0.827	0.597	8.01073e-246	1	VWA8
ATP5F1C	1.22623e-248	0.252473	0.63	0.286	2.41298e-244	1	ATP5F1C
UBA6	4.55052e-248	0.266615	0.619	0.298	8.95452e-244	1	UBA6
TSC22D1	9.86318e-247	0.267421	0.894	0.669	1.94088e-242	1	TSC22D1
SBF2	5.04948e-246	0.255451	0.564	0.251	9.93636e-242	1	SBF2
FBXL17	7.55651e-246	0.254679	0.867	0.705	1.48697e-241	1	FBXL17
ANKH	3.28602e-245	0.264846	0.586	0.265	6.46622e-241	1	ANKH
GPA33	5.74111e-245	0.278455	0.863	0.526	1.12974e-240	1	GPA33
BACH1	1.08548e-244	0.287714	0.789	0.507	2.13601e-240	1	BACH1
APOA11	1.22367e-243	0.462077	0.975	0.663	2.40795e-239	1	APOA1
PYDC11	1.44421e-243	0.303477	0.737	0.391	2.84191e-239	1	PYDC1
SNRNP70	3.53345e-242	0.271183	0.795	0.548	6.95312e-238	1	SNRNP70
PIGR1	2.43716e-241	0.319474	0.89	0.507	4.79584e-237	1	PIGR
SKAP2	2.61951e-241	0.252311	0.584	0.262	5.15467e-237	1	SKAP2
NRIP1	3.52601e-241	0.270104	0.588	0.273	6.93848e-237	1	NRIP1
PHTF1	1.49882e-240	0.27283	0.747	0.45	2.94939e-236	1	PHTF1
ARHGAP5	2.7937e-240	0.250764	0.599	0.276	5.49744e-236	1	ARHGAP5
PKN2	3.31463e-238	0.264689	0.678	0.359	6.52252e-234	1	PKN2
UGDH	2.36045e-236	0.266082	0.729	0.384	4.6449e-232	1	UGDH
ZMYM4	5.51717e-228	0.251186	0.594	0.288	1.08567e-223	1	ZMYM4
LOC107514794	1.80866e-227	0.263373	0.724	0.434	3.55908e-223	1	LOC107514794
LOC1075178191	2.43825e-227	0.300934	0.952	0.631	4.79799e-223	1	LOC107517819
ATP2B1	4.36443e-226	0.265564	0.943	0.826	8.58832e-222	1	ATP2B1
MYO18A	5.78404e-226	0.262086	0.863	0.557	1.13818e-221	1	MYO18A
LOC1074973181	5.77443e-225	0.269676	0.749	0.392	1.13629e-220	1	LOC107497318
MYO1E	3.41848e-222	0.265094	0.815	0.581	6.72688e-218	1	MYO1E
GOLM11	2.9636e-220	0.25166	0.807	0.493	5.83177e-216	1	GOLM1
C31	8.26047e-220	0.300235	0.867	0.547	1.6255e-215	1	C3
GALNT7	9.94349e-218	0.264769	0.703	0.406	1.95668e-213	1	GALNT7
KCNK5	1.37398e-214	0.258041	0.588	0.275	2.70371e-210	1	KCNK5
CYSTM1	2.90723e-211	0.25434	0.742	0.408	5.72086e-207	1	CYSTM1
LARP4	3.68032e-211	0.261968	0.685	0.412	7.24214e-207	1	LARP4
OXSR1	2.95316e-208	0.259348	0.784	0.564	5.81122e-204	1	OXSR1
CTSH1	1.37252e-204	0.280104	0.959	0.685	2.70084e-200	1	CTSH
ARHGEF3	2.25911e-202	0.255174	0.808	0.605	4.44548e-198	1	ARHGEF3
ACE21	6.52809e-200	0.262546	0.885	0.564	1.2846e-195	1	ACE2
TNFRSF21	3.0329e-198	0.26641	0.8	0.541	5.96814e-194	1	TNFRSF21
CDC14A	8.55728e-198	0.253914	0.79	0.573	1.6839e-193	1	CDC14A
LOC1074993481	3.96027e-165	0.271594	0.873	0.584	7.79302e-161	1	LOC107499348
RNASE11	6.33829e-159	0.27049	0.908	0.592	1.24725e-154	1	RNASE1
BCO1	0	1.31625	0.948	0.19	0	2	BCO1
SLC11A2	0	1.19992	0.915	0.258	0	2	SLC11A2
SLC4A7	0	1.06924	0.987	0.638	0	2	SLC4A7
CAPN131	0	1.05702	0.99	0.583	0	2	CAPN13
GSDME	0	0.989119	0.88	0.148	0	2	GSDME
TRANK1	0	0.968	0.753	0.133	0	2	TRANK1
SELENOP	0	0.938725	0.998	0.736	0	2	SELENOP
ATP13A4	0	0.935945	0.811	0.066	0	2	ATP13A4
DUOX2	0	0.932803	0.693	0.033	0	2	DUOX2
SLC15A11	0	0.905577	0.986	0.546	0	2	SLC15A1
TMIGD1	0	0.90097	0.901	0.186	0	2	TMIGD1
LAMA3	0	0.900461	0.91	0.275	0	2	LAMA3
PAQR81	0	0.885188	1	0.676	0	2	PAQR8
TNFRSF211	0	0.884216	0.968	0.544	0	2	TNFRSF21
ANXA13	0	0.87694	0.844	0.192	0	2	ANXA13
FADS2	0	0.874458	0.899	0.199	0	2	FADS2
RHOBTB1	0	0.870171	0.792	0.081	0	2	RHOBTB1
FRK1	0	0.864453	0.976	0.527	0	2	FRK
TM4SF20	0	0.858685	0.861	0.211	0	2	TM4SF20
APOB2	0	0.85273	0.999	0.639	0	2	APOB
TSPAN81	0	0.829948	0.952	0.511	0	2	TSPAN8
MUC13	0	0.801378	0.955	0.431	0	2	MUC13
ATP2B11	0	0.800944	0.993	0.83	0	2	ATP2B1
SLC6A141	0	0.800458	0.955	0.529	0	2	SLC6A14
NHSL11	0	0.790566	0.882	0.302	0	2	NHSL1
GRB141	0	0.785434	0.953	0.351	0	2	GRB14
TMPRSS15	0	0.779547	0.707	0.108	0	2	TMPRSS15
SLC26A2	0	0.77786	0.844	0.198	0	2	SLC26A2
CTSB	0	0.777106	0.922	0.355	0	2	CTSB
SLC30A101	0	0.77643	0.946	0.474	0	2	SLC30A10
PMP22	0	0.76826	0.649	0.076	0	2	PMP22
B3GALT2	0	0.76807	0.809	0.186	0	2	B3GALT2
DST	0	0.766833	0.924	0.522	0	2	DST
LOC1075125351	0	0.765728	0.991	0.684	0	2	LOC107512535
APOA12	0	0.756119	1	0.686	0	2	APOA1
LGALS3	0	0.755957	0.883	0.377	0	2	LGALS3
ABHD2	0	0.754099	0.77	0.14	0	2	ABHD2
LOC1075094601	0	0.747401	0.801	0.191	0	2	LOC107509460
MXD1	0	0.734247	0.903	0.441	0	2	MXD1
DSG2	0	0.728929	0.844	0.241	0	2	DSG2
TMC5	0	0.728538	0.73	0.103	0	2	TMC5
CUBN1	0	0.723842	0.993	0.66	0	2	CUBN
RIN21	0	0.723112	0.87	0.253	0	2	RIN2
NAALADL11	0	0.72308	0.99	0.655	0	2	NAALADL1
CDHR51	0	0.718153	0.965	0.516	0	2	CDHR5
GCNT11	0	0.716323	0.991	0.717	0	2	GCNT1
AGR3	0	0.711066	0.766	0.144	0	2	AGR3
PRKG21	0	0.708519	0.992	0.666	0	2	PRKG2
GPX2	0	0.704228	0.735	0.171	0	2	GPX2
FAM13A1	0	0.69218	0.991	0.724	0	2	FAM13A
PARM11	0	0.690801	0.966	0.605	0	2	PARM1
LOC1186067071	0	0.686019	0.83	0.263	0	2	LOC118606707
APOA4	0	0.685879	0.548	0.043	0	2	APOA4
CDHR21	0	0.684136	0.976	0.526	0	2	CDHR2
MITD11	0	0.682555	0.877	0.272	0	2	MITD1
LOC107513504	0	0.676181	0.995	0.824	0	2	LOC107513504
PKIB	0	0.674586	0.735	0.196	0	2	PKIB
SAT1	0	0.663865	0.959	0.727	0	2	SAT1
SLF1	0	0.657562	0.668	0.139	0	2	SLF1
LIPH	0	0.653611	0.665	0.104	0	2	LIPH
GPR1551	0	0.652655	0.981	0.717	0	2	GPR155
KCNK51	0	0.651584	0.82	0.275	0	2	KCNK5
LOC1075088671	0	0.646901	0.987	0.708	0	2	LOC107508867
MYO7B1	0	0.646507	0.965	0.524	0	2	MYO7B
SH3D191	0	0.641473	0.912	0.523	0	2	SH3D19
PTGR11	0	0.640704	0.809	0.284	0	2	PTGR1
IFNGR2	0	0.635882	0.753	0.165	0	2	IFNGR2
GPD21	0	0.631236	0.953	0.604	0	2	GPD2
CTSD	0	0.630781	0.802	0.219	0	2	CTSD
ETNK11	0	0.630604	0.976	0.73	0	2	ETNK1
ABCC5	0	0.626285	0.737	0.192	0	2	ABCC5
FADS1	0	0.623079	0.65	0.11	0	2	FADS1
CREB3L3	0	0.622035	0.735	0.216	0	2	CREB3L3
NEDD4L1	0	0.621975	0.978	0.663	0	2	NEDD4L
HEPH1	0	0.621175	0.836	0.253	0	2	HEPH
GPA331	0	0.621058	0.942	0.545	0	2	GPA33
SGMS2	0	0.618978	0.666	0.13	0	2	SGMS2
MBOAT21	0	0.617166	0.703	0.139	0	2	MBOAT2
MALL	0	0.614454	0.792	0.223	0	2	MALL
MAP3K131	0	0.613985	0.903	0.472	0	2	MAP3K13
CDH1	0	0.612853	0.8	0.253	0	2	CDH1
MUC17	0	0.608613	0.497	0.029	0	2	MUC17
NR3C21	0	0.608567	0.978	0.656	0	2	NR3C2
RBM471	0	0.604467	0.963	0.637	0	2	RBM47
LOC107509732	0	0.603577	0.755	0.185	0	2	LOC107509732
LOC1075122801	0	0.602563	0.903	0.489	0	2	LOC107512280
PLIN2	0	0.601769	0.814	0.304	0	2	PLIN2
RASGEF1B	0	0.598229	0.678	0.169	0	2	RASGEF1B
ATP6V0A11	0	0.595755	0.782	0.206	0	2	ATP6V0A1
MYH141	0	0.59566	0.914	0.431	0	2	MYH14
SH2D4A	0	0.595133	0.515	0.035	0	2	SH2D4A
NAPEPLD1	0	0.594971	0.766	0.213	0	2	NAPEPLD
LOC1075214421	0	0.592204	0.775	0.213	0	2	LOC107521442
SECISBP2L	0	0.590532	0.761	0.226	0	2	SECISBP2L
BTNL91	0	0.59031	0.863	0.277	0	2	BTNL9
PLEKHS11	0	0.590102	0.768	0.195	0	2	PLEKHS1
LRRC191	0	0.586729	0.802	0.253	0	2	LRRC19
DUOXA2	0	0.586634	0.461	0.012	0	2	DUOXA2
CNKSR31	0	0.5845	0.793	0.301	0	2	CNKSR3
SOX61	0	0.580935	0.919	0.526	0	2	SOX6
ENTPD51	0	0.579655	0.855	0.284	0	2	ENTPD5
TCF7L21	0	0.579362	0.966	0.681	0	2	TCF7L2
LOC1075189491	0	0.577742	0.978	0.641	0	2	LOC107518949
GNE1	0	0.57094	0.878	0.454	0	2	GNE
MYO18A1	0	0.567407	0.962	0.572	0	2	MYO18A
LMO71	0	0.566935	0.951	0.596	0	2	LMO7
E2F3	0	0.565963	0.592	0.071	0	2	E2F3
KLF3	0	0.56489	0.818	0.359	0	2	KLF3
SLC35D11	0	0.56261	0.794	0.285	0	2	SLC35D1
SLC28A31	0	0.562293	0.651	0.175	0	2	SLC28A3
PMM1	0	0.562176	0.655	0.106	0	2	PMM1
MYO15B	0	0.560417	0.779	0.21	0	2	MYO15B
LIPC	0	0.559416	0.551	0.062	0	2	LIPC
EPB41L4B1	0	0.557295	0.857	0.298	0	2	EPB41L4B
CTSC1	0	0.556501	0.963	0.728	0	2	CTSC
PTPRD1	0	0.555821	0.977	0.647	0	2	PTPRD
LOC107507209	0	0.554601	0.916	0.492	0	2	LOC107507209
NCK2	0	0.553175	0.706	0.191	0	2	NCK2
TSPAN71	0	0.548465	0.727	0.213	0	2	TSPAN7
KIF13A1	0	0.548069	0.817	0.282	0	2	KIF13A
SNX13	0	0.545865	0.799	0.315	0	2	SNX13
LOC1186129161	0	0.545528	0.782	0.225	0	2	LOC118612916
LMTK21	0	0.542486	0.806	0.285	0	2	LMTK2
KALRN1	0	0.542036	0.825	0.286	0	2	KALRN
EPS8L31	0	0.538093	0.974	0.637	0	2	EPS8L3
MYO61	0	0.537993	0.989	0.705	0	2	MYO6
MEIS2	0	0.536805	0.637	0.138	0	2	MEIS2
KCNC21	0	0.536671	0.662	0.153	0	2	KCNC2
ARHGEF10L1	0	0.536644	0.727	0.192	0	2	ARHGEF10L
SESTD11	0	0.533412	0.706	0.216	0	2	SESTD1
PHLPP21	0	0.533224	0.824	0.305	0	2	PHLPP2
CTPS1	0	0.532972	0.599	0.11	0	2	CTPS1
HSD17B11	0	0.53108	0.637	0.154	0	2	HSD17B11
PRR151	0	0.530499	0.813	0.275	0	2	PRR15
LOC1075141491	0	0.529999	0.785	0.281	0	2	LOC107514149
CD55	0	0.529027	0.452	0.049	0	2	CD55
FAT11	0	0.528887	0.859	0.458	0	2	FAT1
PDE9A1	0	0.524112	0.785	0.244	0	2	PDE9A
LOC1074982311	0	0.524001	0.746	0.232	0	2	LOC107498231
STYK1	0	0.523134	0.575	0.103	0	2	STYK1
GIPC21	0	0.522847	0.901	0.466	0	2	GIPC2
ANO10	0	0.522743	0.651	0.137	0	2	ANO10
STARD9	0	0.521818	0.718	0.179	0	2	STARD9
RHPN2	0	0.520631	0.663	0.171	0	2	RHPN2
NPC1	0	0.520413	0.598	0.122	0	2	NPC1
CDH171	0	0.519903	0.858	0.377	0	2	CDH17
CHKA1	0	0.519859	0.991	0.808	0	2	CHKA
FNBP1L1	0	0.518933	0.773	0.254	0	2	FNBP1L
STK24	0	0.518399	0.941	0.701	0	2	STK24
TJP1	0	0.516723	0.773	0.262	0	2	TJP1
NGEF	0	0.516596	0.664	0.145	0	2	NGEF
TMEM2361	0	0.515862	0.877	0.349	0	2	TMEM236
CXADR	0	0.514889	0.691	0.173	0	2	CXADR
HNF4G1	0	0.513825	0.971	0.673	0	2	HNF4G
CREB3L2	0	0.51356	0.701	0.214	0	2	CREB3L2
DPP4	0	0.506791	0.816	0.327	0	2	DPP4
SPECC1	0	0.50529	0.765	0.255	0	2	SPECC1
GPAT31	0	0.505267	0.676	0.177	0	2	GPAT3
LOC1075179211	0	0.504694	0.704	0.23	0	2	LOC107517921
SERPINB61	0	0.50318	0.655	0.183	0	2	SERPINB6
LOC118613541	0	0.502735	0.668	0.182	0	2	LOC118613541
RNF1281	0	0.502643	0.662	0.185	0	2	RNF128
GAREM11	0	0.501645	0.684	0.199	0	2	GAREM1
DLG2	0	0.500129	0.491	0.106	0	2	DLG2
LOC107519035	0	0.499812	0.714	0.272	0	2	LOC107519035
TRPM61	0	0.499309	0.637	0.202	0	2	TRPM6
SH3RF11	0	0.499261	0.904	0.553	0	2	SH3RF1
CDC14A1	0	0.498989	0.88	0.581	0	2	CDC14A
ACE22	0	0.49873	0.929	0.586	0	2	ACE2
KRT19	0	0.497811	0.743	0.258	0	2	KRT19
UGDH1	0	0.497048	0.849	0.4	0	2	UGDH
SPRED2	0	0.495073	0.728	0.284	0	2	SPRED2
PLEKHA6	0	0.494748	0.599	0.131	0	2	PLEKHA6
CLRN3	0	0.494392	0.637	0.141	0	2	CLRN3
SLC3A11	0	0.494267	0.843	0.376	0	2	SLC3A1
NDFIP2	0	0.493204	0.718	0.222	0	2	NDFIP2
ANKH1	0	0.492135	0.729	0.276	0	2	ANKH
FAM3D	0	0.491563	0.574	0.103	0	2	FAM3D
BLNK1	0	0.490998	0.85	0.45	0	2	BLNK
CCDC681	0	0.489682	0.724	0.218	0	2	CCDC68
LNX11	0	0.489485	0.653	0.189	0	2	LNX1
SLC7A91	0	0.489146	0.804	0.26	0	2	SLC7A9
LOC1074997601	0	0.487828	0.714	0.274	0	2	LOC107499760
BACH11	0	0.487607	0.896	0.518	0	2	BACH1
SKIL	0	0.486935	0.773	0.3	0	2	SKIL
SMIM22	0	0.484669	0.717	0.267	0	2	SMIM22
NPEPPS1	0	0.48397	0.794	0.321	0	2	NPEPPS
GCC21	0	0.483402	0.98	0.756	0	2	GCC2
LOC1186087011	0	0.483292	0.606	0.15	0	2	LOC118608701
LOC107521186	0	0.48244	0.771	0.272	0	2	LOC107521186
PTPRR	0	0.480086	0.493	0.061	0	2	PTPRR
CYSTM11	0	0.479779	0.86	0.423	0	2	CYSTM1
TES	0	0.479054	0.702	0.233	0	2	TES
PPARD	0	0.478874	0.678	0.182	0	2	PPARD
MRC11	0	0.478854	0.701	0.225	0	2	MRC1
PPP2R3A1	0	0.477411	0.86	0.472	0	2	PPP2R3A
FRRS11	0	0.476387	0.722	0.218	0	2	FRRS1
CTNND11	0	0.475953	0.892	0.472	0	2	CTNND1
NPC1L1	0	0.475627	0.569	0.101	0	2	NPC1L1
IGSF51	0	0.474726	0.657	0.173	0	2	IGSF5
ADIPOR2	0	0.474157	0.773	0.299	0	2	ADIPOR2
AQP101	0	0.473867	0.787	0.3	0	2	AQP10
ATP10B1	0	0.472941	0.58	0.178	0	2	ATP10B
TNS41	0	0.470767	0.636	0.178	0	2	TNS4
SDCBP2	0	0.470524	0.531	0.074	0	2	SDCBP2
LGALS4	0	0.470365	0.765	0.288	0	2	LGALS4
SLC44A4	0	0.469003	0.715	0.209	0	2	SLC44A4
ZDHHC21	0	0.467576	0.665	0.203	0	2	ZDHHC2
RHOD	0	0.467384	0.494	0.027	0	2	RHOD
ADGRG71	0	0.466939	0.871	0.469	0	2	ADGRG7
PHLDA2	0	0.466676	0.627	0.184	0	2	PHLDA2
SEMA6A1	0	0.466392	0.833	0.437	0	2	SEMA6A
OTUD7B	0	0.466335	0.696	0.24	0	2	OTUD7B
MICU31	0	0.465807	0.599	0.148	0	2	MICU3
FOSL2	0	0.465637	0.724	0.261	0	2	FOSL2
ACTN4	0	0.4656	0.898	0.639	0	2	ACTN4
HRCT11	0	0.463113	0.868	0.472	0	2	HRCT1
LTA4H1	0	0.462557	0.888	0.511	0	2	LTA4H
ITPRID2	0	0.462215	0.747	0.334	0	2	ITPRID2
LOC107497810	0	0.462084	0.494	0.104	0	2	LOC107497810
GATA41	0	0.460861	0.771	0.287	0	2	GATA4
GOLGA41	0	0.459825	0.995	0.837	0	2	GOLGA4
GLRX	0	0.459814	0.718	0.271	0	2	GLRX
FMN11	0	0.457167	0.92	0.552	0	2	FMN1
SPG111	0	0.456615	0.81	0.371	0	2	SPG11
GUCY2C1	0	0.454585	0.941	0.61	0	2	GUCY2C
EPS8	0	0.454059	0.462	0.124	0	2	EPS8
F11R1	0	0.453387	0.705	0.225	0	2	F11R
SLC2A121	0	0.45308	0.747	0.292	0	2	SLC2A12
TINAG1	0	0.452805	0.602	0.147	0	2	TINAG
LOC1074972031	0	0.45207	0.662	0.199	0	2	LOC107497203
SH3GL21	0	0.451679	0.694	0.224	0	2	SH3GL2
CAMK2N1	0	0.450685	0.601	0.158	0	2	CAMK2N1
LOC107502633	0	0.45004	0.909	0.698	0	2	LOC107502633
AHCYL11	0	0.448951	0.961	0.675	0	2	AHCYL1
LOC1074988921	0	0.447654	0.729	0.287	0	2	LOC107498892
MAX	0	0.447498	0.656	0.215	0	2	MAX
CLDN8	0	0.447002	0.477	0.027	0	2	CLDN8
PBLD1	0	0.446799	0.739	0.274	0	2	PBLD
RAP1GAP2	0	0.445246	0.568	0.144	0	2	RAP1GAP2
SLC37A1	0	0.444207	0.56	0.119	0	2	SLC37A1
GCLC	0	0.441136	0.687	0.284	0	2	GCLC
ARHGEF31	0	0.440719	0.915	0.61	0	2	ARHGEF3
MAP71	0	0.440702	0.873	0.469	0	2	MAP7
NNT1	0	0.439891	0.739	0.304	0	2	NNT
LOC107503405	0	0.439873	0.532	0.115	0	2	LOC107503405
DOCK71	0	0.439351	0.642	0.205	0	2	DOCK7
LNX21	0	0.438924	0.838	0.4	0	2	LNX2
MSRB31	0	0.438511	0.69	0.231	0	2	MSRB3
RNF186	0	0.437559	0.338	0.019	0	2	RNF186
TDP2	0	0.434732	0.707	0.248	0	2	TDP2
KIAA12171	0	0.433189	0.903	0.527	0	2	KIAA1217
EGFR	0	0.432501	0.514	0.114	0	2	EGFR
LOC1075182991	0	0.43207	0.712	0.26	0	2	LOC107518299
POF1B1	0	0.429806	0.6	0.173	0	2	POF1B
CDC42BPA1	0	0.429578	0.715	0.265	0	2	CDC42BPA
TJP21	0	0.429147	0.661	0.227	0	2	TJP2
TBC1D15	0	0.429015	0.78	0.358	0	2	TBC1D15
ABHD4	0	0.42827	0.581	0.125	0	2	ABHD4
CALML41	0	0.426035	0.732	0.28	0	2	CALML4
PPP4R1	0	0.425442	0.567	0.172	0	2	PPP4R1
EPPK1	0	0.425072	0.532	0.093	0	2	EPPK1
REPS21	0	0.425056	0.598	0.173	0	2	REPS2
SLC9A21	0	0.423453	0.762	0.293	0	2	SLC9A2
LGR41	0	0.423132	0.601	0.205	0	2	LGR4
SEC14L1	0	0.421923	0.618	0.228	0	2	SEC14L1
CMPK1	0	0.421887	0.706	0.272	0	2	CMPK1
DENND2B	0	0.42158	0.513	0.125	0	2	DENND2B
WDFY11	0	0.42152	0.651	0.218	0	2	WDFY1
FAM3C	0	0.421336	0.626	0.2	0	2	FAM3C
LOC107498323	0	0.421159	0.773	0.316	0	2	LOC107498323
ROCK2	0	0.420795	0.903	0.611	0	2	ROCK2
AATK1	0	0.419381	0.634	0.184	0	2	AATK
LRRC1	0	0.417926	0.619	0.202	0	2	LRRC1
PLEC	0	0.417856	0.644	0.224	0	2	PLEC
PLEKHA51	0	0.417701	0.719	0.274	0	2	PLEKHA5
LOC1075140311	0	0.417405	0.634	0.177	0	2	LOC107514031
KIAA0232	0	0.417145	0.69	0.266	0	2	KIAA0232
MAP3K211	0	0.416503	0.661	0.218	0	2	MAP3K21
MICAL31	0	0.41481	0.664	0.231	0	2	MICAL3
LOC1075097081	0	0.413931	0.633	0.184	0	2	LOC107509708
ASRGL11	0	0.413184	0.737	0.282	0	2	ASRGL1
TTC17	0	0.411919	0.843	0.502	0	2	TTC17
RBKS	0	0.41087	0.592	0.175	0	2	RBKS
HNF4A	0	0.410312	0.561	0.141	0	2	HNF4A
TBX31	0	0.408798	0.56	0.168	0	2	TBX3
SLC35G11	0	0.408694	0.65	0.226	0	2	SLC35G1
SAR1B1	0	0.408664	0.722	0.297	0	2	SAR1B
RAPH11	0	0.408515	0.662	0.22	0	2	RAPH1
SNX24	0	0.408297	0.544	0.139	0	2	SNX24
KYAT31	0	0.408282	0.493	0.138	0	2	KYAT3
CUNH6orf132	0	0.407969	0.551	0.129	0	2	CUNH6orf132
SLC39A8	0	0.407664	0.484	0.115	0	2	SLC39A8
CIDEC	0	0.40714	0.476	0.092	0	2	CIDEC
LOC1186128401	0	0.405802	0.546	0.149	0	2	LOC118612840
MPP51	0	0.403385	0.694	0.257	0	2	MPP5
FBXL2	0	0.40073	0.483	0.078	0	2	FBXL2
IGSF31	0	0.400493	0.719	0.261	0	2	IGSF3
TRAK11	0	0.400444	0.923	0.658	0	2	TRAK1
LOC1075079121	0	0.397727	0.63	0.181	0	2	LOC107507912
XRN1	0	0.396846	0.893	0.615	0	2	XRN1
PKP21	0	0.396402	0.626	0.209	0	2	PKP2
TACC2	0	0.39639	0.561	0.15	0	2	TACC2
B3GALT5	0	0.396365	0.471	0.089	0	2	B3GALT5
TEAD1	0	0.396131	0.519	0.117	0	2	TEAD1
USP6NL	0	0.395022	0.644	0.218	0	2	USP6NL
LRP61	0	0.394267	0.686	0.264	0	2	LRP6
LOC1075042941	0	0.394056	0.7	0.256	0	2	LOC107504294
KLC41	0	0.393381	0.566	0.162	0	2	KLC4
INAVA	0	0.392779	0.543	0.122	0	2	INAVA
MTMR11	0	0.392203	0.487	0.089	0	2	MTMR11
PC	0	0.391819	0.607	0.193	0	2	PC
ATP7A	0	0.389991	0.617	0.225	0	2	ATP7A
FBXO251	0	0.389213	0.949	0.714	0	2	FBXO25
ARHGAP211	0	0.388664	0.706	0.27	0	2	ARHGAP21
SEL1L31	0	0.388465	0.589	0.182	0	2	SEL1L3
LOC1075028541	0	0.387792	0.633	0.216	0	2	LOC107502854
INSIG1	0	0.387659	0.541	0.184	0	2	INSIG1
CEBPG	0	0.386749	0.606	0.198	0	2	CEBPG
TMEM1391	0	0.38664	0.549	0.139	0	2	TMEM139
STX12	0	0.386321	0.705	0.279	0	2	STX12
NT5E1	0	0.385566	0.487	0.121	0	2	NT5E
SLC40A1	0	0.385477	0.436	0.071	0	2	SLC40A1
AREG	0	0.382971	0.334	0.042	0	2	AREG
TMEM45B1	0	0.380798	0.656	0.238	0	2	TMEM45B
RASSF61	0	0.380673	0.519	0.154	0	2	RASSF6
KRAS	0	0.379915	0.658	0.252	0	2	KRAS
NET1	0	0.378064	0.643	0.228	0	2	NET1
ARHGAP421	0	0.377325	0.629	0.218	0	2	ARHGAP42
ST14	0	0.375579	0.534	0.146	0	2	ST14
SLC44A1	0	0.37366	0.567	0.188	0	2	SLC44A1
TMC41	0	0.372435	0.65	0.227	0	2	TMC4
WSB2	0	0.371656	0.499	0.118	0	2	WSB2
ZHX31	0	0.371006	0.624	0.217	0	2	ZHX3
PAQR71	0	0.370376	0.579	0.171	0	2	PAQR7
KRT23	0	0.370023	0.348	0.03	0	2	KRT23
TBC1D9	0	0.369661	0.562	0.173	0	2	TBC1D9
BLMH	0	0.367598	0.563	0.175	0	2	BLMH
MOV10	0	0.36721	0.525	0.136	0	2	MOV10
PPARG	0	0.366756	0.349	0.021	0	2	PPARG
CTSS	0	0.365548	0.6	0.198	0	2	CTSS
FLVCR2	0	0.365445	0.453	0.098	0	2	FLVCR2
JMJD1C	0	0.365143	0.964	0.866	0	2	JMJD1C
CUNH17orf781	0	0.364916	0.504	0.136	0	2	CUNH17orf78
SMAD7	0	0.36491	0.564	0.194	0	2	SMAD7
SPINT1	0	0.364666	0.584	0.174	0	2	SPINT1
NUMB	0	0.361429	0.927	0.729	0	2	NUMB
LAMB3	0	0.360773	0.44	0.087	0	2	LAMB3
LOC118609331	0	0.359062	0.461	0.106	0	2	LOC118609331
PINK1	0	0.358934	0.587	0.183	0	2	PINK1
CGN	0	0.357684	0.604	0.2	0	2	CGN
TCF7L11	0	0.356957	0.537	0.166	0	2	TCF7L1
GSS1	0	0.356574	0.559	0.184	0	2	GSS
LOC118606436	0	0.355309	0.46	0.123	0	2	LOC118606436
PTPN23	0	0.35403	0.532	0.148	0	2	PTPN23
CUNH19orf33	0	0.352803	0.398	0.064	0	2	CUNH19orf33
CLCN2	0	0.352742	0.512	0.138	0	2	CLCN2
GSDMB1	0	0.352668	0.493	0.125	0	2	GSDMB
ZFAND2B	0	0.351477	0.515	0.144	0	2	ZFAND2B
GUCA2B	0	0.348813	0.572	0.168	0	2	GUCA2B
GATA51	0	0.348583	0.572	0.184	0	2	GATA5
LOC107500100	0	0.348539	0.309	0.042	0	2	LOC107500100
YAP1	0	0.348037	0.466	0.113	0	2	YAP1
OSBPL101	0	0.346879	0.525	0.161	0	2	OSBPL10
APOBEC1	0	0.342093	0.445	0.098	0	2	APOBEC1
LOC107500260	0	0.341555	0.471	0.104	0	2	LOC107500260
STRIT1	0	0.340932	0.375	0.045	0	2	STRIT1
WIPF2	0	0.337301	0.502	0.147	0	2	WIPF2
BCL2L15	0	0.329217	0.441	0.106	0	2	BCL2L15
XKR9	0	0.326229	0.446	0.115	0	2	XKR9
TCP11L1	0	0.325057	0.456	0.13	0	2	TCP11L1
CLDN7	0	0.323413	0.528	0.16	0	2	CLDN7
MAB21L4	0	0.321643	0.348	0.028	0	2	MAB21L4
SLC49A4	0	0.318867	0.406	0.096	0	2	SLC49A4
LOC107514112	0	0.31778	0.45	0.12	0	2	LOC107514112
MICAL1	0	0.317297	0.42	0.088	0	2	MICAL1
SLC30A21	0	0.315725	0.457	0.129	0	2	SLC30A2
LOC1186106681	0	0.31416	0.422	0.098	0	2	LOC118610668
CUNH11orf86	0	0.312376	0.353	0.036	0	2	CUNH11orf86
KLF4	0	0.310824	0.467	0.133	0	2	KLF4
ABTB2	0	0.308355	0.312	0.052	0	2	ABTB2
BCAR1	0	0.306824	0.448	0.119	0	2	BCAR1
ABHD17C	0	0.305085	0.359	0.06	0	2	ABHD17C
ANKS4B	0	0.300886	0.443	0.112	0	2	ANKS4B
LOC107515856	0	0.298776	0.421	0.104	0	2	LOC107515856
MINDY1	0	0.296506	0.416	0.096	0	2	MINDY1
ENTPD8	0	0.29545	0.438	0.113	0	2	ENTPD8
TSPAN15	0	0.294775	0.371	0.076	0	2	TSPAN15
SCNN1A	0	0.292262	0.279	0.032	0	2	SCNN1A
UNC5B	0	0.288397	0.426	0.113	0	2	UNC5B
PPP1R14D	0	0.28473	0.408	0.104	0	2	PPP1R14D
LCT	0	0.284004	0.25	0.006	0	2	LCT
KCNK10	0	0.283189	0.274	0.031	0	2	KCNK10
SELENOI	0	0.281908	0.372	0.081	0	2	SELENOI
LOC118612834	0	0.280863	0.332	0.047	0	2	LOC118612834
LRRC66	0	0.276223	0.366	0.081	0	2	LRRC66
PLA2G12B	0	0.273916	0.359	0.078	0	2	PLA2G12B
PRICKLE3	0	0.271678	0.324	0.052	0	2	PRICKLE3
RHOC	0	0.270569	0.372	0.081	0	2	RHOC
AGBL3	0	0.262809	0.313	0.052	0	2	AGBL3
GUCD1	0	0.262279	0.378	0.092	0	2	GUCD1
SRXN1	0	0.259895	0.279	0.033	0	2	SRXN1
SECTM1	0	0.256711	0.326	0.067	0	2	SECTM1
GPT2	0	0.251923	0.324	0.064	0	2	GPT2
MUC3A	0	0.25168	0.33	0.056	0	2	MUC3A
VPS13A1	2.95631e-307	0.351723	0.98	0.833	5.81743e-303	2	VPS13A
OCLN	3.6368e-305	0.321261	0.392	0.101	7.1565e-301	2	OCLN
LOC1074981071	6.84193e-305	0.416855	0.711	0.283	1.34636e-300	2	LOC107498107
LOC107520144	1.28526e-304	0.292716	0.39	0.098	2.52914e-300	2	LOC107520144
SEMA4B	1.47128e-303	0.278285	0.397	0.102	2.89518e-299	2	SEMA4B
SNX9	7.27705e-303	0.408555	0.709	0.304	1.43198e-298	2	SNX9
CORO2A	8.46171e-303	0.330858	0.507	0.159	1.6651e-298	2	CORO2A
VEZT	4.75936e-302	0.327277	0.516	0.168	9.36548e-298	2	VEZT
ABCC21	5.51936e-302	0.555592	0.795	0.482	1.0861e-297	2	ABCC2
CAMK2B	1.31823e-301	0.297417	0.437	0.12	2.59402e-297	2	CAMK2B
PLEKHH11	1.49588e-300	0.409362	0.78	0.313	2.9436e-296	2	PLEKHH1
APLP2	1.65606e-298	0.404805	0.842	0.507	3.2588e-294	2	APLP2
INSR1	4.52456e-298	0.366081	0.667	0.258	8.90343e-294	2	INSR
LOC1074993112	6.40021e-298	0.462728	0.958	0.664	1.25943e-293	2	LOC107499311
CASP10	9.87092e-298	0.334319	0.491	0.154	1.9424e-293	2	CASP10
CDR2	2.35523e-297	0.309254	0.44	0.126	4.63463e-293	2	CDR2
WBP2	1.88978e-296	0.334749	0.572	0.205	3.7187e-292	2	WBP2
PLS11	4.50493e-296	0.453261	0.977	0.685	8.86481e-292	2	PLS1
ERBIN	5.89086e-296	0.33554	0.956	0.83	1.1592e-291	2	ERBIN
MAP4K31	5.99152e-295	0.352219	0.621	0.232	1.17901e-290	2	MAP4K3
NQO21	1.34198e-294	0.39831	0.793	0.371	2.64074e-290	2	NQO2
DTX3L	2.40476e-294	0.333002	0.523	0.175	4.73208e-290	2	DTX3L
TSC22D11	1.03209e-293	0.385584	0.926	0.685	2.03096e-289	2	TSC22D1
PARP41	2.53599e-293	0.332343	0.54	0.182	4.99032e-289	2	PARP4
NCKAP51	2.44095e-292	0.34037	0.54	0.177	4.8033e-288	2	NCKAP5
ARFGAP3	1.18571e-291	0.306339	0.461	0.139	2.33323e-287	2	ARFGAP3
KHNYN	4.07541e-291	0.325614	0.495	0.16	8.01959e-287	2	KHNYN
ATP8B1	9.8057e-291	0.356902	0.591	0.211	1.92957e-286	2	ATP8B1
KRT20	1.05341e-290	0.357403	0.5	0.159	2.07289e-286	2	KRT20
LOC1074973182	5.68219e-289	0.446455	0.817	0.414	1.11814e-284	2	LOC107497318
STON2	2.87232e-288	0.298758	0.39	0.104	5.65214e-284	2	STON2
UBD	6.96653e-288	0.454753	0.93	0.741	1.37087e-283	2	UBD
ZNF274	6.92193e-287	0.306604	0.478	0.152	1.3621e-282	2	ZNF274
PTPN3	3.5978e-286	0.315794	0.457	0.14	7.07976e-282	2	PTPN3
ENTPD7	8.1784e-286	0.274663	0.394	0.106	1.60934e-281	2	ENTPD7
MGAT3	2.29067e-283	0.283454	0.445	0.131	4.50759e-279	2	MGAT3
ERBB31	1.05153e-282	0.322008	0.588	0.209	2.0692e-278	2	ERBB3
CUNH3orf851	1.9997e-282	0.362975	0.56	0.199	3.93502e-278	2	CUNH3orf85
SMAD1	2.10541e-282	0.30816	0.49	0.156	4.14302e-278	2	SMAD1
NCKAP1	4.17531e-282	0.321803	0.565	0.198	8.21618e-278	2	NCKAP1
TOB2	7.84737e-282	0.373613	0.703	0.298	1.54421e-277	2	TOB2
CCDC186	1.11814e-281	0.384434	0.816	0.457	2.20028e-277	2	CCDC186
SHOC2	2.93661e-280	0.345389	0.614	0.239	5.77867e-276	2	SHOC2
SLC20A2	2.95422e-280	0.358125	0.484	0.16	5.81331e-276	2	SLC20A2
PITPNA	3.42424e-280	0.350278	0.61	0.232	6.73821e-276	2	PITPNA
TANC21	6.7147e-280	0.395293	0.898	0.629	1.32132e-275	2	TANC2
INPPL1	5.83047e-279	0.270471	0.41	0.115	1.14732e-274	2	INPPL1
CNST	5.38309e-278	0.358987	0.619	0.246	1.05928e-273	2	CNST
LUZP1	1.8965e-277	0.373559	0.907	0.612	3.73193e-273	2	LUZP1
CSNK1G31	1.74168e-276	0.383887	0.78	0.398	3.42728e-272	2	CSNK1G3
MXI11	2.05063e-276	0.36708	0.644	0.261	4.03523e-272	2	MXI1
PATJ1	9.75311e-276	0.374689	0.956	0.685	1.91922e-271	2	PATJ
LOC107506748	6.00782e-275	0.275543	0.384	0.104	1.18222e-270	2	LOC107506748
ENPP11	1.07567e-274	0.381382	0.596	0.224	2.11669e-270	2	ENPP1
PIK3C2A	1.20556e-273	0.33232	0.524	0.184	2.37231e-269	2	PIK3C2A
NOSTRIN1	2.28485e-273	0.358195	0.57	0.209	4.49612e-269	2	NOSTRIN
HBP1	2.74787e-273	0.351016	0.646	0.265	5.40726e-269	2	HBP1
BAZ2B1	5.67265e-273	0.366914	0.973	0.747	1.11626e-268	2	BAZ2B
CASZ11	7.81467e-272	0.383385	0.772	0.341	1.53777e-267	2	CASZ1
KLHDC101	8.23008e-272	0.354952	0.654	0.264	1.61951e-267	2	KLHDC10
MARCHF81	5.20521e-271	0.350248	0.668	0.279	1.02428e-266	2	MARCHF8
LOC1074993601	1.3539e-270	0.345171	0.698	0.274	2.66421e-266	2	LOC107499360
ITGB6	1.73904e-270	0.25346	0.309	0.07	3.42207e-266	2	ITGB6
UBL3	3.65926e-270	0.398829	0.824	0.523	7.2007e-266	2	UBL3
LRRFIP21	4.07277e-269	0.366115	0.679	0.286	8.01439e-265	2	LRRFIP2
MAPK8	1.03417e-268	0.34002	0.603	0.233	2.03505e-264	2	MAPK8
SCARB11	7.32552e-268	0.446868	0.93	0.628	1.44152e-263	2	SCARB1
SAMD12	8.26502e-268	0.31865	0.495	0.164	1.62639e-263	2	SAMD12
EMP1	1.89122e-267	0.323104	0.511	0.171	3.72154e-263	2	EMP1
PTPRF	2.95795e-267	0.257119	0.388	0.106	5.82066e-263	2	PTPRF
CLDN3	6.88132e-267	0.378616	0.708	0.283	1.35411e-262	2	CLDN3
IST1	2.16329e-266	0.303991	0.54	0.193	4.25693e-262	2	IST1
IL7	2.49111e-266	0.305327	0.453	0.143	4.902e-262	2	IL7
RAB8B	1.01694e-265	0.37737	0.86	0.602	2.00113e-261	2	RAB8B
LOC107510211	1.77255e-265	0.307194	0.559	0.206	3.48803e-261	2	LOC107510211
CLCN51	3.31411e-265	0.348554	0.656	0.267	6.52151e-261	2	CLCN5
RFK1	2.46593e-264	0.405248	0.87	0.59	4.85246e-260	2	RFK
TBC1D23	2.48677e-264	0.329668	0.592	0.23	4.89346e-260	2	TBC1D23
ESPN	8.09145e-263	0.269762	0.428	0.129	1.59223e-258	2	ESPN
EML11	1.55352e-262	0.420238	0.796	0.425	3.05702e-258	2	EML1
SLC12A7	3.251e-261	0.291455	0.495	0.164	6.39731e-257	2	SLC12A7
ENOX11	4.86839e-261	0.354996	0.653	0.255	9.58002e-257	2	ENOX1
PLEKHA11	5.45182e-261	0.379633	0.73	0.346	1.07281e-256	2	PLEKHA1
PSD31	9.28849e-261	0.379231	0.878	0.54	1.82779e-256	2	PSD3
SLC25A36	5.05209e-260	0.314815	0.517	0.185	9.9415e-256	2	SLC25A36
GGT11	4.57857e-259	0.333149	0.656	0.257	9.00971e-255	2	GGT1
A1CF1	5.26444e-259	0.351201	0.62	0.241	1.03594e-254	2	A1CF
MAGI11	2.70621e-258	0.392962	0.966	0.694	5.32527e-254	2	MAGI1
CFTR1	7.89672e-258	0.423855	0.645	0.266	1.55392e-253	2	CFTR
NECTIN3	9.94323e-258	0.302641	0.488	0.165	1.95663e-253	2	NECTIN3
ZFYVE1	1.41822e-257	0.280336	0.431	0.135	2.79078e-253	2	ZFYVE1
WDR37	3.14609e-257	0.346373	0.604	0.238	6.19087e-253	2	WDR37
RALGPS2	7.29789e-257	0.329179	0.568	0.213	1.43608e-252	2	RALGPS2
FRMD1	1.20713e-256	0.265258	0.387	0.108	2.3754e-252	2	FRMD1
DLG31	8.92178e-256	0.302964	0.535	0.193	1.75563e-251	2	DLG3
FOXP21	1.1082e-255	0.322343	0.529	0.184	2.18072e-251	2	FOXP2
PLD11	4.2565e-255	0.396736	0.791	0.412	8.37595e-251	2	PLD1
S100A131	5.75232e-255	0.333087	0.629	0.248	1.13194e-250	2	S100A13
MYO5B1	8.96618e-255	0.374474	0.894	0.558	1.76437e-250	2	MYO5B
NLRP61	1.44619e-254	0.347774	0.712	0.294	2.8458e-250	2	NLRP6
RIT1	2.12162e-254	0.253943	0.393	0.114	4.17493e-250	2	RIT1
ARHGAP51	2.92742e-254	0.34367	0.683	0.294	5.76059e-250	2	ARHGAP5
UNC5CL	2.98974e-254	0.281021	0.435	0.136	5.88322e-250	2	UNC5CL
FGD61	4.67293e-254	0.385737	0.793	0.404	9.19539e-250	2	FGD6
USH1C1	4.90764e-254	0.314155	0.604	0.23	9.65726e-250	2	USH1C
LOC1075200901	1.04757e-253	0.277099	0.43	0.134	2.06141e-249	2	LOC107520090
LIMA11	6.03434e-253	0.380892	0.91	0.63	1.18744e-248	2	LIMA1
OTUD3	1.0894e-251	0.278703	0.369	0.105	2.14373e-247	2	OTUD3
EPAS1	1.31901e-250	0.27267	0.495	0.164	2.59555e-246	2	EPAS1
PSEN1	2.4791e-248	0.328253	0.603	0.245	4.87836e-244	2	PSEN1
DENND4C	3.07528e-248	0.360778	0.759	0.399	6.05153e-244	2	DENND4C
SGK21	1.28327e-247	0.349569	0.706	0.285	2.52522e-243	2	SGK2
FSD1L1	1.5346e-247	0.280804	0.466	0.155	3.01979e-243	2	FSD1L
MTARC21	2.38009e-247	0.305296	0.577	0.22	4.68354e-243	2	MTARC2
TTC7A1	4.58292e-247	0.369082	0.681	0.304	9.01827e-243	2	TTC7A
ST3GAL31	1.0874e-246	0.33914	0.632	0.254	2.13978e-242	2	ST3GAL3
ARHGEF16	2.87927e-246	0.261338	0.412	0.125	5.66583e-242	2	ARHGEF16
LOC1074989851	6.67791e-246	0.290421	0.463	0.155	1.31408e-241	2	LOC107498985
CAST	8.52666e-246	0.380799	0.772	0.43	1.67788e-241	2	CAST
KSR1	2.9214e-245	0.257802	0.392	0.116	5.74873e-241	2	KSR1
CTNS	1.31942e-244	0.261609	0.388	0.115	2.59636e-240	2	CTNS
TSGA101	4.71278e-244	0.341622	0.584	0.228	9.2738e-240	2	TSGA10
ELF3	1.26662e-243	0.265424	0.421	0.128	2.49245e-239	2	ELF3
BCL3	2.12479e-243	0.270802	0.393	0.119	4.18117e-239	2	BCL3
MECOM	4.66174e-243	0.337868	0.543	0.2	9.17338e-239	2	MECOM
TRIM41	5.70036e-243	0.305949	0.561	0.216	1.12172e-238	2	TRIM4
TMBIM1	9.61181e-243	0.291963	0.523	0.193	1.89141e-238	2	TMBIM1
WWP21	8.32643e-242	0.318392	0.596	0.24	1.63847e-237	2	WWP2
CALCOCO2	9.78362e-242	0.342288	0.874	0.563	1.92522e-237	2	CALCOCO2
LOC1075011561	2.59631e-241	0.36169	0.895	0.679	5.10901e-237	2	LOC107501156
LHFPL2	3.00097e-241	0.263955	0.396	0.119	5.90531e-237	2	LHFPL2
LOC118612866	3.15738e-241	0.2739	0.424	0.136	6.2131e-237	2	LOC118612866
CUNH5orf22	4.97178e-241	0.25907	0.393	0.119	9.78347e-237	2	CUNH5orf22
ATP9A1	9.24908e-240	0.287432	0.485	0.171	1.82003e-235	2	ATP9A
RMDN21	1.02609e-239	0.451931	0.819	0.52	2.01914e-235	2	RMDN2
SSH2	1.12649e-239	0.369396	0.861	0.691	2.21671e-235	2	SSH2
NPAS2	1.23801e-239	0.266219	0.373	0.108	2.43616e-235	2	NPAS2
PDCD10	1.50334e-239	0.32036	0.63	0.27	2.95828e-235	2	PDCD10
SCLY1	1.6762e-239	0.35466	0.673	0.285	3.29842e-235	2	SCLY
BMPR1A1	3.46979e-239	0.294944	0.528	0.195	6.82785e-235	2	BMPR1A
LOC107517728	5.97569e-239	0.329579	0.664	0.299	1.1759e-234	2	LOC107517728
BTBD9	2.18128e-238	0.326604	0.916	0.718	4.29233e-234	2	BTBD9
TOM1L11	4.53341e-238	0.296525	0.554	0.206	8.92085e-234	2	TOM1L1
LPIN2	5.97711e-238	0.347215	0.875	0.633	1.17618e-233	2	LPIN2
SKAP21	7.07425e-238	0.324713	0.667	0.28	1.39207e-233	2	SKAP2
LACTB21	1.02017e-237	0.338809	0.629	0.263	2.0075e-233	2	LACTB2
CEMIP21	1.6566e-237	0.353391	0.613	0.258	3.25986e-233	2	CEMIP2
HERC3	2.25025e-236	0.363968	0.765	0.429	4.42805e-232	2	HERC3
BHLHE40	6.29121e-236	0.26846	0.422	0.135	1.23798e-231	2	BHLHE40
GXYLT1	7.52467e-236	0.268047	0.448	0.149	1.4807e-231	2	GXYLT1
TESK21	1.50977e-234	0.354357	0.655	0.286	2.97093e-230	2	TESK2
SBF21	3.47138e-234	0.32436	0.639	0.268	6.83098e-230	2	SBF2
DHRS111	7.14077e-234	0.316349	0.711	0.295	1.40516e-229	2	DHRS11
CACHD1	1.40381e-233	0.275	0.441	0.145	2.76241e-229	2	CACHD1
MAP2K3	3.20124e-233	0.28554	0.42	0.14	6.29939e-229	2	MAP2K3
BAIAP2L21	5.45682e-233	0.379622	0.915	0.596	1.07379e-228	2	BAIAP2L2
LOC107516877	8.45661e-233	0.33026	0.66	0.296	1.66409e-228	2	LOC107516877
ABLIM1	1.29524e-232	0.355615	0.836	0.57	2.54878e-228	2	ABLIM1
STAM2	1.80748e-232	0.285802	0.511	0.19	3.55676e-228	2	STAM2
SNX2	2.5535e-232	0.321361	0.629	0.274	5.02478e-228	2	SNX2
FAM160A11	1.20759e-231	0.29891	0.542	0.206	2.37629e-227	2	FAM160A1
B4GALT51	3.15442e-231	0.345652	0.904	0.644	6.20728e-227	2	B4GALT5
GDAP21	2.8646e-230	0.310618	0.591	0.244	5.63695e-226	2	GDAP2
DEGS21	1.44761e-229	0.266406	0.471	0.164	2.8486e-225	2	DEGS2
TAOK31	8.13024e-229	0.288201	0.961	0.825	1.59987e-224	2	TAOK3
LOC107512752	1.64649e-228	0.260765	0.435	0.147	3.23996e-224	2	LOC107512752
ANXA7	3.40565e-228	0.29033	0.56	0.224	6.70163e-224	2	ANXA7
NRIP11	3.14832e-227	0.338846	0.658	0.292	6.19526e-223	2	NRIP1
CDCP11	7.32689e-224	0.299238	0.523	0.199	1.44178e-219	2	CDCP1
ACAD111	7.7394e-224	0.28641	0.45	0.159	1.52296e-219	2	ACAD11
PELI1	9.85859e-224	0.295445	0.525	0.203	1.93997e-219	2	PELI1
LRSAM1	4.77944e-223	0.270765	0.463	0.164	9.40498e-219	2	LRSAM1
KIDINS220	5.10464e-223	0.335657	0.695	0.331	1.00449e-218	2	KIDINS220
SHROOM31	6.21597e-223	0.351007	0.678	0.295	1.22318e-218	2	SHROOM3
PCSK51	1.18856e-222	0.402171	0.958	0.702	2.33884e-218	2	PCSK5
LRRC8B1	4.72531e-222	0.345037	0.68	0.303	9.29846e-218	2	LRRC8B
FNIP11	2.2067e-220	0.317546	0.893	0.644	4.34234e-216	2	FNIP1
CS	7.0649e-220	0.286483	0.605	0.249	1.39023e-215	2	CS
KIF16B1	9.98026e-220	0.330457	0.961	0.733	1.96392e-215	2	KIF16B
LOC1186017211	1.07981e-219	0.328407	0.514	0.2	2.12485e-215	2	LOC118601721
FLRT31	1.89839e-218	0.282337	0.42	0.141	3.73566e-214	2	FLRT3
PTPRK1	2.1272e-218	0.349147	0.895	0.624	4.18591e-214	2	PTPRK
LOC1075137751	2.37736e-218	0.296599	0.536	0.208	4.67817e-214	2	LOC107513775
EPS8L2	3.00177e-217	0.270418	0.482	0.173	5.90689e-213	2	EPS8L2
MYO1E1	1.93041e-216	0.356682	0.846	0.597	3.79865e-212	2	MYO1E
MAP2K41	2.64253e-216	0.305306	0.603	0.257	5.19997e-212	2	MAP2K4
DGKA	1.90475e-215	0.285959	0.527	0.207	3.74817e-211	2	DGKA
SNAP23	1.71537e-214	0.28706	0.54	0.217	3.37551e-210	2	SNAP23
ABAT1	3.51785e-214	0.357249	0.673	0.301	6.92242e-210	2	ABAT
CLCN31	1.61547e-213	0.325662	0.733	0.372	3.17893e-209	2	CLCN3
PHTF11	2.86372e-213	0.3281	0.797	0.469	5.63523e-209	2	PHTF1
HNRNPH3	5.61237e-213	0.320345	0.711	0.362	1.1044e-208	2	HNRNPH3
TJP31	7.55568e-213	0.265549	0.474	0.173	1.48681e-208	2	TJP3
VEGFA1	1.86035e-212	0.290757	0.557	0.221	3.6608e-208	2	VEGFA
LOC1075049391	9.3154e-211	0.286059	0.643	0.264	1.83308e-206	2	LOC107504939
FAM135A1	2.59868e-210	0.293036	0.54	0.218	5.11368e-206	2	FAM135A
LOC107511325	3.95592e-209	0.280499	0.511	0.201	7.78446e-205	2	LOC107511325
AMD1	1.31286e-208	0.33902	0.754	0.435	2.58344e-204	2	AMD1
ANXA2	1.35144e-208	0.326487	0.615	0.274	2.65937e-204	2	ANXA2
FAM234A1	2.92906e-208	0.304394	0.679	0.296	5.76381e-204	2	FAM234A
USP32	4.36229e-208	0.292599	0.546	0.227	8.58411e-204	2	USP32
RUFY3	2.12246e-206	0.309652	0.657	0.305	4.17658e-202	2	RUFY3
LYSMD3	3.98346e-206	0.298895	0.6	0.265	7.83866e-202	2	LYSMD3
HKDC11	7.24279e-206	0.294229	0.53	0.21	1.42524e-201	2	HKDC1
MGST21	2.11137e-204	0.256133	0.453	0.163	4.15476e-200	2	MGST2
LITAF	2.60354e-204	0.287091	0.561	0.237	5.12324e-200	2	LITAF
KLF51	3.72087e-204	0.350568	0.872	0.59	7.32193e-200	2	KLF5
TRPM7	4.13651e-204	0.284562	0.905	0.769	8.13983e-200	2	TRPM7
UBXN2A	5.343e-204	0.254266	0.497	0.19	1.0514e-199	2	UBXN2A
SLC16A14	1.68626e-203	0.271342	0.47	0.178	3.31823e-199	2	SLC16A14
GATA61	1.91561e-203	0.341017	0.792	0.442	3.76954e-199	2	GATA6
SPINT2	3.45554e-203	0.259952	0.466	0.174	6.79982e-199	2	SPINT2
SMAD21	1.13372e-202	0.331974	0.643	0.304	2.23093e-198	2	SMAD2
FLII	1.74404e-201	0.270202	0.481	0.185	3.43192e-197	2	FLII
RALGAPB	7.29151e-201	0.278328	0.524	0.215	1.43482e-196	2	RALGAPB
COG3	1.53745e-200	0.27161	0.505	0.202	3.02539e-196	2	COG3
CUNH6orf62	1.12041e-199	0.302128	0.641	0.299	2.20475e-195	2	CUNH6orf62
ARHGEF121	1.56634e-199	0.303908	0.884	0.669	3.08224e-195	2	ARHGEF12
SPIRE21	2.58878e-198	0.252702	0.444	0.16	5.0942e-194	2	SPIRE2
AP1S31	2.3339e-197	0.319509	0.666	0.304	4.59264e-193	2	AP1S3
HSPA12A1	7.93776e-197	0.29875	0.617	0.258	1.56199e-192	2	HSPA12A
HPS3	5.29524e-196	0.257513	0.437	0.162	1.042e-191	2	HPS3
LOC1075090371	5.76181e-196	0.28553	0.55	0.224	1.13381e-191	2	LOC107509037
REEP3	1.42419e-195	0.255119	0.401	0.141	2.80252e-191	2	REEP3
PCK11	1.58854e-195	0.288887	0.541	0.216	3.12592e-191	2	PCK1
LOC1075087061	1.6039e-195	0.25685	0.432	0.156	3.15615e-191	2	LOC107508706
SORT11	2.39779e-195	0.287381	0.645	0.284	4.71837e-191	2	SORT1
ABCB11	2.41059e-195	0.410179	0.901	0.71	4.74356e-191	2	ABCB1
HS6ST2	2.56817e-195	0.253783	0.283	0.077	5.05365e-191	2	HS6ST2
CTNNB1	4.90758e-195	0.313048	0.8	0.524	9.65713e-191	2	CTNNB1
P4HB	6.68541e-195	0.251562	0.498	0.193	1.31556e-190	2	P4HB
IWS1	3.1204e-194	0.301746	0.599	0.274	6.14033e-190	2	IWS1
EPCAM1	8.45346e-193	0.357945	0.885	0.592	1.66347e-188	2	EPCAM
PBX31	2.22229e-192	0.297863	0.616	0.271	4.37302e-188	2	PBX3
S100A10	1.60189e-190	0.289798	0.529	0.217	3.1522e-186	2	S100A10
GFPT11	1.62454e-190	0.322997	0.914	0.68	3.19676e-186	2	GFPT1
TNFSF101	3.03405e-190	0.328043	0.892	0.669	5.97039e-186	2	TNFSF10
PXMP21	3.34863e-190	0.279114	0.61	0.261	6.58944e-186	2	PXMP2
PRPF39	6.53538e-190	0.313595	0.797	0.504	1.28603e-185	2	PRPF39
MAPK6	1.8787e-189	0.274142	0.516	0.217	3.69691e-185	2	MAPK6
AFDN1	2.12565e-189	0.339972	0.833	0.532	4.18286e-185	2	AFDN
TMEM87A	1.03438e-188	0.286984	0.612	0.285	2.03544e-184	2	TMEM87A
NIBAN21	1.33732e-188	0.251575	0.493	0.193	2.63158e-184	2	NIBAN2
SUCO	3.36863e-188	0.302133	0.666	0.319	6.62879e-184	2	SUCO
TBK1	3.87368e-188	0.263895	0.496	0.203	7.62263e-184	2	TBK1
PRKN1	1.58478e-187	0.324962	0.773	0.438	3.11853e-183	2	PRKN
SLC2A22	2.80063e-187	0.437965	0.989	0.714	5.51109e-183	2	SLC2A2
SLC34A21	3.92686e-187	0.373888	0.904	0.641	7.72728e-183	2	SLC34A2
FCHO21	7.3941e-187	0.287334	0.612	0.276	1.45501e-182	2	FCHO2
TNFRSF10B	4.5886e-186	0.26602	0.58	0.247	9.02946e-182	2	TNFRSF10B
ACOT131	5.0266e-186	0.278993	0.58	0.249	9.89135e-182	2	ACOT13
UXS11	5.20268e-186	0.317287	0.766	0.453	1.02378e-181	2	UXS1
PYDC12	1.97546e-185	0.369777	0.741	0.419	3.88731e-181	2	PYDC1
BIRC2	2.47307e-185	0.269905	0.529	0.228	4.86651e-181	2	BIRC2
CCSER11	4.20844e-184	0.300946	0.878	0.62	8.28136e-180	2	CCSER1
G3BP2	7.61328e-184	0.294779	0.633	0.304	1.49814e-179	2	G3BP2
FGF11	8.49315e-184	0.295211	0.612	0.261	1.67128e-179	2	FGF1
SFXN21	1.41061e-183	0.253807	0.512	0.208	2.77579e-179	2	SFXN2
TMPRSS21	2.79103e-183	0.265741	0.553	0.23	5.49219e-179	2	TMPRSS2
CHMP4C1	6.4759e-183	0.298562	0.651	0.298	1.27433e-178	2	CHMP4C
PSMD1	7.80017e-183	0.285414	0.634	0.304	1.53492e-178	2	PSMD1
EPRS11	8.22824e-182	0.290491	0.958	0.732	1.61915e-177	2	EPRS1
IGF2BP21	1.4713e-181	0.264451	0.498	0.2	2.89523e-177	2	IGF2BP2
ARHGAP321	2.27174e-181	0.274683	0.54	0.232	4.47032e-177	2	ARHGAP32
CTNNA1	3.22506e-181	0.283581	0.872	0.627	6.34628e-177	2	CTNNA1
ANKRD271	5.96927e-180	0.263959	0.522	0.223	1.17463e-175	2	ANKRD27
RNF1211	6.2757e-180	0.276657	0.486	0.202	1.23493e-175	2	RNF121
CRYL11	1.38878e-179	0.32173	0.712	0.352	2.73284e-175	2	CRYL1
MAP3K5	3.26178e-179	0.308382	0.64	0.316	6.41853e-175	2	MAP3K5
LOC107521320	7.76536e-179	0.255692	0.949	0.852	1.52807e-174	2	LOC107521320
PRR131	1.96385e-178	0.297936	0.747	0.419	3.86446e-174	2	PRR13
CA21	4.09121e-178	0.355765	0.905	0.648	8.05069e-174	2	CA2
PJA2	5.92326e-178	0.276853	0.646	0.309	1.16558e-173	2	PJA2
LGALS81	1.71741e-177	0.288695	0.636	0.303	3.37952e-173	2	LGALS8
LOC1074993491	2.11698e-177	0.360585	0.552	0.244	4.1658e-173	2	LOC107499349
USP47	3.4873e-177	0.262434	0.872	0.705	6.8623e-173	2	USP47
GNG121	1.48833e-176	0.283293	0.64	0.288	2.92873e-172	2	GNG12
ACSL5	1.56846e-176	0.328685	0.512	0.23	3.08642e-172	2	ACSL5
HERC4	2.48138e-176	0.288989	0.64	0.313	4.88287e-172	2	HERC4
RNF19A	6.74408e-175	0.309315	0.81	0.608	1.3271e-170	2	RNF19A
SLC46A31	1.77909e-174	0.255763	0.515	0.217	3.50089e-170	2	SLC46A3
PDZK11	5.72507e-174	0.316374	0.788	0.434	1.12658e-169	2	PDZK1
TNKS2	1.07659e-171	0.286333	0.801	0.559	2.11852e-167	2	TNKS2
LYST	1.20373e-171	0.303805	0.829	0.611	2.3687e-167	2	LYST
RNF11	1.26598e-171	0.250203	0.541	0.236	2.49119e-167	2	RNF11
UBQLN1	2.08691e-171	0.266233	0.632	0.306	4.10663e-167	2	UBQLN1
DSTYK1	2.99156e-171	0.269229	0.594	0.269	5.88679e-167	2	DSTYK
KIAA16711	3.641e-171	0.289032	0.941	0.748	7.16475e-167	2	KIAA1671
FOXO3	7.07077e-171	0.320686	0.615	0.306	1.39139e-166	2	FOXO3
SEC24A1	1.15505e-170	0.268958	0.599	0.278	2.2729e-166	2	SEC24A
VPS54	4.94136e-170	0.268895	0.574	0.266	9.72361e-166	2	VPS54
MYO1A1	7.22308e-169	0.306586	0.876	0.574	1.42136e-164	2	MYO1A
UGP2	2.57746e-168	0.282303	0.568	0.266	5.07192e-164	2	UGP2
ZRANB1	2.73716e-168	0.30078	0.59	0.29	5.38618e-164	2	ZRANB1
RIOK3	8.99256e-168	0.284522	0.603	0.296	1.76956e-163	2	RIOK3
TANC1	1.35324e-167	0.25111	0.483	0.199	2.6629e-163	2	TANC1
GOLGB11	1.49506e-167	0.299207	0.971	0.807	2.94199e-163	2	GOLGB1
CPEB2	4.52283e-167	0.258098	0.541	0.241	8.90003e-163	2	CPEB2
TUT7	6.19695e-167	0.291986	0.815	0.586	1.21944e-162	2	TUT7
STK38L	2.05074e-166	0.279192	0.556	0.259	4.03545e-162	2	STK38L
XPR11	3.20541e-166	0.261473	0.532	0.239	6.30761e-162	2	XPR1
N4BP2L2	7.02313e-166	0.276295	0.64	0.321	1.38201e-161	2	N4BP2L2
VIL11	2.82015e-164	0.291652	0.871	0.567	5.54949e-160	2	VIL1
CEACAM11	8.92418e-164	0.315148	0.882	0.625	1.7561e-159	2	CEACAM1
MAPK91	2.63477e-163	0.255065	0.541	0.242	5.18471e-159	2	MAPK9
DENND5B1	1.17173e-162	0.257009	0.541	0.237	2.30574e-158	2	DENND5B
ZBTB7A	4.5507e-161	0.25297	0.542	0.248	8.95487e-157	2	ZBTB7A
GOLM12	2.56794e-160	0.281294	0.819	0.518	5.05319e-156	2	GOLM1
JPT1	3.20741e-160	0.284423	0.628	0.311	6.31155e-156	2	JPT1
LOC107504446	8.70948e-160	0.25582	0.49	0.212	1.71385e-155	2	LOC107504446
CSNK1G11	9.69053e-159	0.272834	0.865	0.67	1.9069e-154	2	CSNK1G1
PIP5K1A1	5.66798e-158	0.259214	0.589	0.271	1.11534e-153	2	PIP5K1A
SH3BGRL21	1.73147e-156	0.251796	0.632	0.29	3.40718e-152	2	SH3BGRL2
MAF1	1.8721e-155	0.292558	0.934	0.792	3.68391e-151	2	MAF
NFE2L1	2.37129e-154	0.259081	0.812	0.578	4.66623e-150	2	NFE2L1
NFE2L21	2.94747e-154	0.273902	0.745	0.43	5.80004e-150	2	NFE2L2
PDLIM51	1.55788e-153	0.279415	0.785	0.496	3.0656e-149	2	PDLIM5
TPM11	6.81518e-152	0.272038	0.91	0.653	1.34109e-147	2	TPM1
GALNT71	1.35421e-151	0.287856	0.714	0.429	2.6648e-147	2	GALNT7
PLEKHA71	5.5259e-151	0.287544	0.791	0.504	1.08739e-146	2	PLEKHA7
ARHGAP12	2.38246e-150	0.250114	0.59	0.286	4.68821e-146	2	ARHGAP12
ZNF292	4.58381e-150	0.279013	0.718	0.428	9.02002e-146	2	ZNF292
RUNDC3B1	6.28849e-150	0.25514	0.496	0.218	1.23745e-145	2	RUNDC3B
PPP1CB	6.50675e-150	0.250666	0.815	0.587	1.2804e-145	2	PPP1CB
KRT8	5.88334e-148	0.274111	0.761	0.419	1.15772e-143	2	KRT8
UACA1	1.32766e-146	0.257077	0.631	0.299	2.61256e-142	2	UACA
MIA2	1.34482e-146	0.266566	0.791	0.577	2.64633e-142	2	MIA2
ARHGAP35	5.06606e-145	0.254749	0.552	0.265	9.96898e-141	2	ARHGAP35
ELL21	9.19791e-145	0.28522	0.796	0.583	1.80996e-140	2	ELL2
MAOB1	1.05965e-144	0.295543	0.705	0.382	2.08517e-140	2	MAOB
UBA61	3.05341e-143	0.255958	0.63	0.323	6.00849e-139	2	UBA6
CUNH11orf541	1.31228e-142	0.288914	0.728	0.417	2.5823e-138	2	CUNH11orf54
LOC1075194631	2.28786e-142	0.254288	0.525	0.251	4.50205e-138	2	LOC107519463
CD164	5.38347e-142	0.253761	0.769	0.526	1.05936e-137	2	CD164
RABEP1	2.31953e-140	0.252661	0.518	0.25	4.56437e-136	2	RABEP1
FAR1	9.17292e-140	0.260977	0.493	0.238	1.80505e-135	2	FAR1
PSME4	1.98225e-139	0.263497	0.699	0.414	3.90067e-135	2	PSME4
ARFGEF21	1.75938e-138	0.253196	0.618	0.315	3.4621e-134	2	ARFGEF2
MME2	8.33603e-138	0.340994	0.803	0.552	1.64036e-133	2	MME
FGD41	1.40685e-135	0.258053	0.877	0.653	2.76839e-131	2	FGD4
RBM6	2.21716e-132	0.257973	0.687	0.4	4.36294e-128	2	RBM6
LOC1075178192	4.13788e-128	0.282875	0.946	0.658	8.14252e-124	2	LOC107517819
DPYD1	1.24405e-122	0.281005	0.964	0.756	2.44804e-118	2	DPYD
MBNL31	1.16316e-121	0.250427	0.711	0.447	2.28887e-117	2	MBNL3
EXPH51	1.75799e-117	0.262298	0.736	0.458	3.45938e-113	2	EXPH5
LOC1074993482	6.73294e-117	0.335489	0.847	0.611	1.32491e-112	2	LOC107499348
CFB1	1.76512e-115	0.278264	0.768	0.506	3.47341e-111	2	CFB
LOC1075129781	1.27658e-114	0.259933	0.627	0.332	2.51206e-110	2	LOC107512978
ANK31	1.40348e-114	0.282531	0.971	0.751	2.76177e-110	2	ANK3
SLC1A11	1.64693e-114	0.288613	0.779	0.564	3.24083e-110	2	SLC1A1
SPINK12	8.40834e-113	0.306091	0.806	0.598	1.65459e-108	2	SPINK1
PER31	1.29108e-107	0.254747	0.86	0.706	2.5406e-103	2	PER3
LOC1075088161	1.14239e-100	0.267113	0.829	0.653	2.248e-96	2	LOC107508816
MGAT4A	3.85661e-100	0.25705	0.684	0.482	7.58904e-96	2	MGAT4A
FLNB1	2.32361e-96	0.260972	0.795	0.591	4.57239e-92	2	FLNB
LOC107504640	5.6316e-91	0.255237	0.571	0.339	1.10819e-86	2	LOC107504640
LOC1075152532	2.68829e-89	0.264627	0.935	0.677	5.29001e-85	2	LOC107515253
KCNQ5	0	1.28482	0.901	0.113	0	3	KCNQ5
SKAP1	0	1.27604	0.926	0.111	0	3	SKAP1
LOC107506576	0	1.27554	0.917	0.108	0	3	LOC107506576
LOC107502470	0	1.26675	0.882	0.103	0	3	LOC107502470
PTPRC	0	1.25517	0.968	0.209	0	3	PTPRC
DOCK2	0	1.24554	0.971	0.163	0	3	DOCK2
LOC107506178	0	1.23499	0.918	0.122	0	3	LOC107506178
FYN	0	1.20832	0.933	0.156	0	3	FYN
FNBP1	0	1.18002	0.95	0.19	0	3	FNBP1
RIPOR2	0	1.17373	0.905	0.127	0	3	RIPOR2
ANKRD44	0	1.17257	0.939	0.191	0	3	ANKRD44
IL7R	0	1.1699	0.775	0.052	0	3	IL7R
ETS1	0	1.15157	0.945	0.164	0	3	ETS1
ARHGAP15	0	1.14003	0.935	0.173	0	3	ARHGAP15
DOCK10	0	1.12454	0.931	0.162	0	3	DOCK10
PIP4K2A	0	1.11132	0.959	0.311	0	3	PIP4K2A
CELF2	0	1.08562	0.96	0.266	0	3	CELF2
CCL5	0	1.07546	0.624	0.038	0	3	CCL5
LOC107520629	0	1.05565	0.794	0.099	0	3	LOC107520629
MGAT5	0	1.04984	0.896	0.143	0	3	MGAT5
BCL2	0	1.0261	0.832	0.151	0	3	BCL2
NCOA3	0	1.02488	0.919	0.231	0	3	NCOA3
GRAP2	0	1.01867	0.817	0.08	0	3	GRAP2
LOC107500556	0	1.01584	0.942	0.464	0	3	LOC107500556
CD52	0	0.965545	0.715	0.131	0	3	CD52
LOC107506203	0	0.95591	0.852	0.134	0	3	LOC107506203
CHST11	0	0.95547	0.849	0.17	0	3	CHST11
SNTB1	0	0.947185	0.797	0.122	0	3	SNTB1
KLF12	0	0.944766	0.819	0.159	0	3	KLF12
FYB1	0	0.94099	0.825	0.135	0	3	FYB1
BTBD11	0	0.938445	0.767	0.086	0	3	BTBD11
IKZF1	0	0.93471	0.857	0.13	0	3	IKZF1
INPP4B	0	0.932738	0.9	0.265	0	3	INPP4B
CAMK4	0	0.929171	0.746	0.077	0	3	CAMK4
CD44	0	0.928175	0.842	0.148	0	3	CD44
LOC107506853	0	0.923436	0.823	0.122	0	3	LOC107506853
MAML2	0	0.921395	0.816	0.233	0	3	MAML2
RFTN1	0	0.91594	0.844	0.126	0	3	RFTN1
PRKCH	0	0.913286	0.877	0.209	0	3	PRKCH
NFATC2	0	0.910293	0.841	0.157	0	3	NFATC2
LCP1	0	0.886617	0.833	0.159	0	3	LCP1
SP140	0	0.883933	0.792	0.094	0	3	SP140
TNFAIP8	0	0.87765	0.756	0.111	0	3	TNFAIP8
ITGA4	0	0.86975	0.785	0.129	0	3	ITGA4
IFNAR2	0	0.868385	0.807	0.171	0	3	IFNAR2
THEMIS	0	0.861377	0.696	0.049	0	3	THEMIS
PARP8	0	0.859992	0.748	0.117	0	3	PARP8
PRKCB	0	0.858902	0.816	0.127	0	3	PRKCB
SLC9A9	0	0.855675	0.743	0.121	0	3	SLC9A9
GBP6	0	0.85558	0.715	0.069	0	3	GBP6
CDK6	0	0.847965	0.77	0.223	0	3	CDK6
LOC107506241	0	0.847367	0.745	0.105	0	3	LOC107506241
SH3KBP1	0	0.842703	0.795	0.145	0	3	SH3KBP1
LAPTM5	0	0.841119	0.734	0.126	0	3	LAPTM5
ITGA1	0	0.840859	0.781	0.149	0	3	ITGA1
LEF1	0	0.840345	0.627	0.048	0	3	LEF1
LOC107502067	0	0.831341	0.753	0.114	0	3	LOC107502067
CD96	0	0.826525	0.659	0.071	0	3	CD96
CYFIP2	0	0.824262	0.769	0.1	0	3	CYFIP2
BCL11B	0	0.822517	0.79	0.157	0	3	BCL11B
ITK	0	0.819968	0.721	0.068	0	3	ITK
ELMO1	0	0.810566	0.814	0.157	0	3	ELMO1
IKZF3	0	0.803486	0.713	0.09	0	3	IKZF3
ITPR2	0	0.801878	0.796	0.165	0	3	ITPR2
STAT4	0	0.797257	0.72	0.098	0	3	STAT4
KCNA3	0	0.794253	0.695	0.065	0	3	KCNA3
CAMK1D	0	0.790396	0.782	0.18	0	3	CAMK1D
TMSB4X	0	0.785754	0.877	0.502	0	3	TMSB4X
CD2	0	0.785077	0.715	0.081	0	3	CD2
LCP2	0	0.784521	0.772	0.12	0	3	LCP2
LOC107512825	0	0.776123	0.933	0.559	0	3	LOC107512825
SAMHD1	0	0.775998	0.725	0.131	0	3	SAMHD1
CD3E	0	0.774941	0.704	0.099	0	3	CD3E
CHN2	0	0.772477	0.775	0.32	0	3	CHN2
ARHGDIB	0	0.771787	0.709	0.16	0	3	ARHGDIB
TGFBR2	0	0.770928	0.788	0.149	0	3	TGFBR2
ARHGAP25	0	0.769452	0.743	0.137	0	3	ARHGAP25
CD3G	0	0.76857	0.691	0.08	0	3	CD3G
PPP1R16B	0	0.764018	0.727	0.115	0	3	PPP1R16B
JAZF1	0	0.758269	0.619	0.1	0	3	JAZF1
ITGAL	0	0.75354	0.707	0.091	0	3	ITGAL
RUNX3	0	0.750727	0.718	0.099	0	3	RUNX3
PDE3B	0	0.749769	0.706	0.152	0	3	PDE3B
DOCK8	0	0.749686	0.863	0.32	0	3	DOCK8
FGL2	0	0.747365	0.671	0.096	0	3	FGL2
CLEC2D	0	0.745327	0.688	0.108	0	3	CLEC2D
LOC107512699	0	0.743101	0.619	0.089	0	3	LOC107512699
LOC118613624	0	0.736054	0.672	0.101	0	3	LOC118613624
LOC107497017	0	0.734472	0.739	0.156	0	3	LOC107497017
INPP4A	0	0.734165	0.725	0.16	0	3	INPP4A
ST8SIA4	0	0.734149	0.71	0.117	0	3	ST8SIA4
LRCH1	0	0.730486	0.774	0.217	0	3	LRCH1
WIPF1	0	0.730435	0.783	0.206	0	3	WIPF1
PLCL2	0	0.728457	0.89	0.461	0	3	PLCL2
TRERF1	0	0.7279	0.67	0.114	0	3	TRERF1
SLCO3A1	0	0.724148	0.718	0.131	0	3	SLCO3A1
LOC107516918	0	0.724052	0.625	0.083	0	3	LOC107516918
RASGRP1	0	0.724012	0.772	0.25	0	3	RASGRP1
FHIT	0	0.720972	0.846	0.541	0	3	FHIT
ZNF618	0	0.720875	0.698	0.117	0	3	ZNF618
VAV3	0	0.716168	0.701	0.123	0	3	VAV3
MBNL1	0	0.711732	0.995	0.884	0	3	MBNL1
SEMA4D	0	0.703709	0.737	0.137	0	3	SEMA4D
STK39	0	0.696354	0.683	0.124	0	3	STK39
HIVEP2	0	0.689506	0.716	0.211	0	3	HIVEP2
PREX1	0	0.689287	0.718	0.135	0	3	PREX1
CEP83	0	0.686721	0.89	0.529	0	3	CEP83
GNG2	0	0.681679	0.665	0.114	0	3	GNG2
LOC107513427	0	0.671953	0.675	0.113	0	3	LOC107513427
SRGN	0	0.670693	0.685	0.158	0	3	SRGN
PLCB2	0	0.666606	0.685	0.091	0	3	PLCB2
FAM168A	0	0.666225	0.714	0.198	0	3	FAM168A
LOC107503335	0	0.66619	0.689	0.124	0	3	LOC107503335
RAPGEF6	0	0.663386	0.831	0.363	0	3	RAPGEF6
TBC1D1	0	0.663083	0.704	0.154	0	3	TBC1D1
PTPN22	0	0.66301	0.612	0.092	0	3	PTPN22
INPP5D	0	0.661665	0.737	0.151	0	3	INPP5D
SMCHD1	0	0.660841	0.907	0.574	0	3	SMCHD1
GIMAP4	0	0.660463	0.718	0.248	0	3	GIMAP4
ITPKB	0	0.660402	0.651	0.108	0	3	ITPKB
UBASH3A	0	0.65966	0.647	0.052	0	3	UBASH3A
LOC107506509	0	0.655912	0.587	0.093	0	3	LOC107506509
TRAF3IP3	0	0.654257	0.664	0.113	0	3	TRAF3IP3
XYLT1	0	0.652425	0.61	0.079	0	3	XYLT1
ZC3HAV1	0	0.647428	0.765	0.249	0	3	ZC3HAV1
LOC107503698	0	0.641896	0.586	0.091	0	3	LOC107503698
LOC107502064	0	0.639378	0.662	0.112	0	3	LOC107502064
FLI1	0	0.63682	0.655	0.127	0	3	FLI1
CD7	0	0.633408	0.558	0.066	0	3	CD7
AFF3	0	0.633361	0.554	0.099	0	3	AFF3
CALHM6	0	0.632565	0.565	0.087	0	3	CALHM6
TBL1XR1	0	0.630794	0.876	0.541	0	3	TBL1XR1
PAG1	0	0.628467	0.684	0.205	0	3	PAG1
TMEM131L	0	0.624282	0.743	0.252	0	3	TMEM131L
TTC39C	0	0.622496	0.69	0.227	0	3	TTC39C
ACTB	0	0.621919	0.832	0.504	0	3	ACTB
SATB1	0	0.621083	0.554	0.109	0	3	SATB1
STK17B	0	0.62064	0.893	0.589	0	3	STK17B
ZEB1	0	0.61997	0.642	0.137	0	3	ZEB1
SCML4	0	0.614685	0.61	0.101	0	3	SCML4
TMEM123	0	0.612773	0.664	0.141	0	3	TMEM123
MPP7	0	0.610462	0.535	0.059	0	3	MPP7
SFMBT2	0	0.609528	0.57	0.073	0	3	SFMBT2
TRPS1	0	0.60766	0.581	0.113	0	3	TRPS1
EVL	0	0.605102	0.703	0.172	0	3	EVL
RHOH	0	0.604855	0.598	0.105	0	3	RHOH
ATM	0	0.601763	0.702	0.24	0	3	ATM
CTSW	0	0.601726	0.509	0.053	0	3	CTSW
GPX1	0	0.599544	0.633	0.164	0	3	GPX1
SMAP2	0	0.598906	0.685	0.19	0	3	SMAP2
TNIK	0	0.59728	0.963	0.787	0	3	TNIK
COTL1	0	0.595958	0.711	0.188	0	3	COTL1
IPCEF1	0	0.59529	0.589	0.092	0	3	IPCEF1
RPS6KA3	0	0.593679	0.727	0.275	0	3	RPS6KA3
DOCK11	0	0.593491	0.628	0.115	0	3	DOCK11
CD6	0	0.59136	0.543	0.035	0	3	CD6
RAC2	0	0.591144	0.615	0.113	0	3	RAC2
LOC107512753	0	0.589151	0.494	0.043	0	3	LOC107512753
CRACR2A	0	0.588817	0.584	0.082	0	3	CRACR2A
DSE	0	0.586283	0.555	0.065	0	3	DSE
SAMSN1	0	0.578477	0.599	0.121	0	3	SAMSN1
SYNE1	0	0.577126	0.653	0.136	0	3	SYNE1
NLRC5	0	0.574653	0.548	0.043	0	3	NLRC5
PIK3CD	0	0.572967	0.596	0.085	0	3	PIK3CD
LOC107506366	0	0.572736	0.374	0.03	0	3	LOC107506366
MAN2A1	0	0.572336	0.716	0.278	0	3	MAN2A1
LBH	0	0.570533	0.615	0.098	0	3	LBH
CD3D	0	0.566235	0.556	0.067	0	3	CD3D
PITPNC1	0	0.566095	0.704	0.286	0	3	PITPNC1
TBC1D2B	0	0.562861	0.64	0.144	0	3	TBC1D2B
DNM3	0	0.561921	0.549	0.089	0	3	DNM3
CD8A	0	0.561512	0.42	0.046	0	3	CD8A
LRRC8C	0	0.561017	0.545	0.091	0	3	LRRC8C
RABGAP1L	0	0.560497	0.953	0.778	0	3	RABGAP1L
FOXO1	0	0.559116	0.635	0.183	0	3	FOXO1
RETREG1	0	0.55866	0.656	0.204	0	3	RETREG1
HNRNPLL	0	0.55672	0.572	0.125	0	3	HNRNPLL
GBP5	0	0.556375	0.52	0.051	0	3	GBP5
CORO1A	0	0.552846	0.605	0.12	0	3	CORO1A
SP110	0	0.549283	0.666	0.205	0	3	SP110
GGTA1	0	0.548688	0.572	0.085	0	3	GGTA1
LOC107514722	0	0.546435	0.446	0.075	0	3	LOC107514722
OGT	0	0.545767	0.87	0.55	0	3	OGT
LHFPL3	0	0.544524	0.356	0.024	0	3	LHFPL3
OSTF1	0	0.543153	0.673	0.236	0	3	OSTF1
MYBL1	0	0.541201	0.499	0.056	0	3	MYBL1
SEPTIN6	0	0.541065	0.583	0.1	0	3	SEPTIN6
LAT	0	0.537753	0.532	0.044	0	3	LAT
RNASET2	0	0.537014	0.679	0.205	0	3	RNASET2
SNTB2	0	0.536097	0.55	0.124	0	3	SNTB2
JAML	0	0.535913	0.571	0.106	0	3	JAML
CCND2	0	0.533088	0.595	0.117	0	3	CCND2
GIMAP5	0	0.532837	0.857	0.587	0	3	GIMAP5
ESYT3	0	0.531571	0.503	0.058	0	3	ESYT3
GPR174	0	0.528645	0.489	0.062	0	3	GPR174
STIM1	0	0.528405	0.558	0.113	0	3	STIM1
RESF1	0	0.52806	0.571	0.141	0	3	RESF1
LCK	0	0.527444	0.562	0.073	0	3	LCK
GPRIN3	0	0.527156	0.462	0.048	0	3	GPRIN3
RBMS1	0	0.523971	0.634	0.18	0	3	RBMS1
LOC107520295	0	0.521701	0.51	0.054	0	3	LOC107520295
NKG7	0	0.520924	0.464	0.072	0	3	NKG7
KIAA0040	0	0.519241	0.54	0.068	0	3	KIAA0040
LOC107498577	0	0.518365	0.574	0.112	0	3	LOC107498577
PHC3	0	0.51729	0.595	0.165	0	3	PHC3
SAMD9	0	0.515843	0.551	0.122	0	3	SAMD9
MX1	0	0.511803	0.535	0.087	0	3	MX1
CCR5	0	0.511569	0.457	0.035	0	3	CCR5
BIN2	0	0.511296	0.575	0.107	0	3	BIN2
LOC107519620	0	0.509638	0.494	0.057	0	3	LOC107519620
ME3	0	0.50631	0.472	0.051	0	3	ME3
RASAL3	0	0.503628	0.552	0.073	0	3	RASAL3
LOC107507050	0	0.503564	0.508	0.045	0	3	LOC107507050
CD37	0	0.50346	0.536	0.085	0	3	CD37
CD53	0	0.503143	0.542	0.093	0	3	CD53
GRK3	0	0.502875	0.518	0.088	0	3	GRK3
ABCC1	0	0.501665	0.547	0.092	0	3	ABCC1
TCF7	0	0.501629	0.494	0.058	0	3	TCF7
CD48	0	0.500588	0.505	0.085	0	3	CD48
CD5	0	0.500002	0.477	0.031	0	3	CD5
LOC107502080	0	0.498737	0.435	0.061	0	3	LOC107502080
SEPTIN11	0	0.497508	0.596	0.157	0	3	SEPTIN11
TRAF5	0	0.496369	0.597	0.159	0	3	TRAF5
PRKCQ	0	0.49514	0.519	0.064	0	3	PRKCQ
CNTRL	0	0.490892	0.693	0.285	0	3	CNTRL
CCND3	0	0.489127	0.488	0.077	0	3	CCND3
PLAAT3	0	0.488753	0.55	0.141	0	3	PLAAT3
GZMK	0	0.487724	0.351	0.02	0	3	GZMK
FCHSD2	0	0.486151	0.58	0.193	0	3	FCHSD2
FAM78A	0	0.485606	0.506	0.057	0	3	FAM78A
LSP1	0	0.484619	0.601	0.127	0	3	LSP1
PHTF2	0	0.484157	0.527	0.133	0	3	PHTF2
GIMAP6	0	0.483055	0.631	0.215	0	3	GIMAP6
LOC107502060	0	0.482156	0.495	0.061	0	3	LOC107502060
RASA3	0	0.48118	0.538	0.104	0	3	RASA3
ITSN2	0	0.480981	0.601	0.169	0	3	ITSN2
CD160	0	0.478942	0.412	0.037	0	3	CD160
S100A4	0	0.478746	0.474	0.097	0	3	S100A4
LOC118609380	0	0.476812	0.441	0.064	0	3	LOC118609380
NCK1	0	0.476554	0.588	0.211	0	3	NCK1
ARPC1B	0	0.476183	0.608	0.174	0	3	ARPC1B
EML4	0	0.47074	0.638	0.251	0	3	EML4
SLC38A1	0	0.470612	0.512	0.098	0	3	SLC38A1
OSBPL3	0	0.468819	0.58	0.212	0	3	OSBPL3
CMTM7	0	0.46834	0.51	0.088	0	3	CMTM7
ARHGEF6	0	0.46747	0.557	0.128	0	3	ARHGEF6
CDK17	0	0.465796	0.614	0.242	0	3	CDK17
MDFIC	0	0.46575	0.474	0.094	0	3	MDFIC
PRKACB	0	0.465395	0.549	0.154	0	3	PRKACB
STK4	0	0.464357	0.622	0.215	0	3	STK4
LOC107518277	0	0.461895	0.648	0.26	0	3	LOC107518277
LBR	0	0.45922	0.576	0.173	0	3	LBR
MYCBP2	0	0.45826	0.93	0.777	0	3	MYCBP2
ATP8A1	0	0.45697	0.542	0.147	0	3	ATP8A1
MACF1	0	0.456112	0.898	0.711	0	3	MACF1
PTPN1	0	0.453797	0.596	0.198	0	3	PTPN1
SASH3	0	0.453248	0.508	0.098	0	3	SASH3
PPP1R18	0	0.451929	0.518	0.107	0	3	PPP1R18
PPM1L	0	0.451452	0.446	0.109	0	3	PPM1L
P2RX7	0	0.448008	0.472	0.079	0	3	P2RX7
LOC118605484	0	0.447124	0.422	0.044	0	3	LOC118605484
CCDC88C	0	0.441398	0.571	0.161	0	3	CCDC88C
[truncated: 14,065 more rows]

## Sheet: SI-Tissue_Clusters
Cluster	Global	ID
0	Epithelial	Enterocytes
1	Epithelial	Enterocytes
2	Epithelial	Enterocytes
3	Immune	T cells
4	Epithelial	Early enterocytes
5	Epithelial	Enterocytes
6	Epithelial	Enterocytes
7	Immune	T cells
8	Immune	T cells
9	Immune	T cells
10	Epithelial	Stem/TA
11	Immune	Macrophages
12	Stromal/Other	Vascular endothelial cells (VEC)
13	Stromal/Other	Apoptotic cells
14	Immune	Dendritic cells
15	Stromal/Other	Enteric glial cells (ECG)
16	Stromal/Other	Fibroblasts
17	Immune	B cells
18	Epithelial	Goblet cells
19	Immune	ILCs
20	Epithelial	Tuft
21	Epithelial	BEST4-like cells
22	Epithelial	Enteroendocrine cells (EEC)
23	Immune	T cells
24	Stromal/Other	Lymphatic endothelial cells LEC

## Sheet: SI-Tissue-SI-Org_FindAllMarkers
	p_val	avg_log2FC	pct.1	pct.2	p_val_adj	cluster	gene
RNASE1	0	0.793699	0.981	0.655	0	0	RNASE1
PIGR	0	0.703291	0.968	0.567	0	0	PIGR
SMIM24	0	0.671825	0.989	0.734	0	0	SMIM24
APOA1	0	0.631543	0.98	0.622	0	0	APOA1
LOC107499348	0	0.623587	0.947	0.508	0	0	LOC107499348
C4BPA	0	0.610034	0.973	0.633	0	0	C4BPA
SI	0	0.569396	0.982	0.695	0	0	SI
CD74	0	0.54395	0.64	0.361	0	0	CD74
CFB	0	0.466165	0.856	0.469	0	0	CFB
ACE2	0	0.426419	0.931	0.56	0	0	ACE2
LOC107499312	0	0.426207	0.963	0.66	0	0	LOC107499312
LOC107509302	0	0.423411	0.258	0.014	0	0	LOC107509302
MEP1B	0	0.415018	0.867	0.482	0	0	MEP1B
EEF1A1	0	0.401961	0.998	0.858	0	0	EEF1A1
CALR	0	0.396353	0.955	0.615	0	0	CALR
UCP2	0	0.386163	0.952	0.645	0	0	UCP2
YBX1	0	0.378432	0.765	0.463	0	0	YBX1
LOC107509876	0	0.378315	0.994	0.963	0	0	LOC107509876
CANX	0	0.366155	0.911	0.591	0	0	CANX
FTH1	0	0.363125	1	0.942	0	0	FTH1
RPS11	0	0.343848	0.956	0.572	0	0	RPS11
B2M	0	0.289414	0.998	0.977	0	0	B2M
RPL14	0	0.281559	0.923	0.47	0	0	RPL14
RPL7	7.26341e-305	0.295933	0.9	0.49	1.39305e-300	0	RPL7
LOC118610196	2.55911e-304	0.46722	0.331	0.126	4.90812e-300	0	LOC118610196
RPL13A	1.47516e-303	0.317354	0.934	0.538	2.82922e-299	0	RPL13A
HSP90B1	9.08097e-301	0.361488	0.968	0.635	1.74164e-296	0	HSP90B1
RPL5	9.73007e-285	0.257192	0.913	0.485	1.86613e-280	0	RPL5
RPS3A	1.02969e-278	0.263832	0.928	0.511	1.97484e-274	0	RPS3A
RPL13	2.67218e-274	0.279674	0.909	0.49	5.12497e-270	0	RPL13
RPS28	1.27863e-273	0.299781	0.899	0.528	2.45229e-269	0	RPS28
RPS4X	2.20258e-273	0.254929	0.917	0.489	4.22433e-269	0	RPS4X
RPS16	4.27674e-273	0.282915	0.881	0.498	8.20236e-269	0	RPS16
CTSH	3.44457e-270	0.302986	0.994	0.893	6.60635e-266	0	CTSH
C3	7.39987e-268	0.346569	0.975	0.704	1.41922e-263	0	C3
RPL6	3.22535e-266	0.302286	0.95	0.565	6.18591e-262	0	RPL6
RPS24	1.28632e-265	0.275952	0.938	0.527	2.46703e-261	0	RPS24
APOB	5.83175e-262	0.352197	0.969	0.583	1.11847e-257	0	APOB
RPS12	1.4788e-261	0.291729	0.966	0.58	2.83619e-257	0	RPS12
RPS17	4.95185e-261	0.289521	0.898	0.525	9.49716e-257	0	RPS17
RPL37	1.27247e-259	0.294503	0.921	0.549	2.44046e-255	0	RPL37
RPL32	4.81092e-258	0.252604	0.93	0.514	9.22687e-254	0	RPL32
LOC107500677	9.33273e-258	0.290404	0.913	0.563	1.78992e-253	0	LOC107500677
RPL27A	4.11976e-256	0.288372	0.972	0.615	7.90128e-252	0	RPL27A
RPL17	1.16387e-254	0.277037	0.939	0.551	2.23218e-250	0	RPL17
ATP1B3	1.73855e-250	0.328459	0.988	0.83	3.33437e-246	0	ATP1B3
RPS13	6.41525e-249	0.284751	0.948	0.565	1.23038e-244	0	RPS13
RPL35A	7.66e-247	0.259055	0.866	0.48	1.46911e-242	0	RPL35A
RPL4	4.64287e-245	0.321063	0.682	0.385	8.90456e-241	0	RPL4
RPS21	1.86116e-242	0.283574	0.838	0.487	3.56951e-238	0	RPS21
RPS8	1.371e-240	0.309199	0.984	0.648	2.62944e-236	0	RPS8
PDIA3	2.23286e-240	0.316491	0.927	0.628	4.28241e-236	0	PDIA3
SLC25A3	9.51859e-236	0.295583	0.847	0.561	1.82557e-231	0	SLC25A3
RPL31	1.204e-235	0.287002	0.861	0.522	2.30915e-231	0	RPL31
RPL34	1.7173e-230	0.256313	0.875	0.5	3.29362e-226	0	RPL34
ATP5ME	3.81361e-230	0.300839	0.943	0.657	7.31412e-226	0	ATP5ME
PTMA	4.19415e-229	0.312576	0.98	0.702	8.04397e-225	0	PTMA
RPS29	2.03162e-226	0.264788	0.853	0.502	3.89644e-222	0	RPS29
MEP1A	5.54281e-224	0.306367	0.729	0.41	1.06306e-219	0	MEP1A
RPL23A	8.2123e-221	0.300391	0.983	0.737	1.57504e-216	0	RPL23A
S100G	1.58722e-219	0.306086	0.984	0.711	3.04413e-215	0	S100G
RPL35	1.12413e-215	0.255602	0.953	0.583	2.15598e-211	0	RPL35
RPL19	2.46957e-215	0.26796	0.973	0.62	4.73639e-211	0	RPL19
FAM107B	1.05444e-212	0.282059	0.87	0.535	2.02231e-208	0	FAM107B
RPS15A	3.36835e-212	0.250481	0.948	0.579	6.46016e-208	0	RPS15A
SLC2A2	1.26443e-211	0.308165	0.987	0.802	2.42505e-207	0	SLC2A2
MME	1.40482e-210	0.261626	0.775	0.426	2.69431e-206	0	MME
RPS27	3.23554e-210	0.282675	0.958	0.636	6.20544e-206	0	RPS27
RPS25	5.77115e-201	0.254289	0.962	0.616	1.10685e-196	0	RPS25
RPLP2	9.21012e-201	0.285282	0.984	0.738	1.76641e-196	0	RPLP2
LOC107520841	3.95629e-200	0.306191	0.981	0.793	7.58776e-196	0	LOC107520841
TMEM59	3.25016e-199	0.271594	0.832	0.538	6.23349e-195	0	TMEM59
MDH1	9.52939e-190	0.270968	0.963	0.672	1.82764e-185	0	MDH1
LOC107498892	1.5264e-189	0.264315	0.869	0.547	2.92749e-185	0	LOC107498892
OAT	2.11992e-188	0.280899	0.949	0.655	4.0658e-184	0	OAT
RPS26	1.14803e-182	0.261178	0.975	0.67	2.2018e-178	0	RPS26
ENPP3	7.97623e-176	0.252092	0.8	0.462	1.52976e-171	0	ENPP3
ATP5F1C	1.41501e-175	0.254862	0.884	0.589	2.71385e-171	0	ATP5F1C
ATP5F1A	4.91246e-174	0.268406	0.944	0.682	9.42162e-170	0	ATP5F1A
ATP1A1	6.45853e-165	0.255146	0.976	0.714	1.23868e-160	0	ATP1A1
BTD	9.98311e-156	0.393659	0.443	0.309	1.91466e-151	0	BTD
LAMP1	1.42834e-155	0.25339	0.898	0.639	2.73942e-151	0	LAMP1
LOC118604375	8.40983e-147	0.348613	0.303	0.164	1.61292e-142	0	LOC118604375
HSPA5	4.42603e-145	0.253499	0.967	0.704	8.48867e-141	0	HSPA5
CDH23	1.96107e-118	0.272451	0.253	0.136	3.76114e-114	0	CDH23
LOC107506766	3.86795e-65	0.270109	0.347	0.283	7.41834e-61	0	LOC107506766
GRAMD1B	0	0.967284	0.975	0.577	0	1	GRAMD1B
CSRNP3	0	0.960224	0.912	0.183	0	1	CSRNP3
LOC107512373	0	0.942092	0.927	0.267	0	1	LOC107512373
ADGRB3	0	0.94035	0.822	0.135	0	1	ADGRB3
XPNPEP2	0	0.897126	0.92	0.195	0	1	XPNPEP2
MYO5A	0	0.893052	0.931	0.227	0	1	MYO5A
CUBN	0	0.866525	0.967	0.616	0	1	CUBN
EPB41L3	0	0.835734	0.838	0.165	0	1	EPB41L3
SI1	0	0.828438	0.991	0.704	0	1	SI
PLCB1	0	0.825213	0.89	0.213	0	1	PLCB1
TIAM2	0	0.817699	0.98	0.596	0	1	TIAM2
GPR155	0	0.811912	0.975	0.666	0	1	GPR155
CLIC5	0	0.802827	0.967	0.56	0	1	CLIC5
GRK5	0	0.79559	0.917	0.313	0	1	GRK5
LOC107521859	0	0.793424	0.94	0.31	0	1	LOC107521859
ALDH18A1	0	0.781695	0.964	0.477	0	1	ALDH18A1
SORBS2	0	0.779517	0.865	0.199	0	1	SORBS2
ESRRG	0	0.771363	0.812	0.159	0	1	ESRRG
ENPP31	0	0.763829	0.949	0.446	0	1	ENPP3
ROS1	0	0.763662	0.835	0.188	0	1	ROS1
DIO2	0	0.762642	0.72	0.095	0	1	DIO2
AADAC	0	0.761511	0.777	0.095	0	1	AADAC
SLC34A2	0	0.761219	0.965	0.546	0	1	SLC34A2
PDE3A	0	0.75925	0.814	0.171	0	1	PDE3A
MEP1A1	0	0.756622	0.937	0.382	0	1	MEP1A
LOC107512535	0	0.756234	0.977	0.64	0	1	LOC107512535
SULT1B1	0	0.72513	0.881	0.249	0	1	SULT1B1
MAF	0	0.724545	0.97	0.594	0	1	MAF
SOX6	0	0.723414	0.881	0.228	0	1	SOX6
SLC7A8	0	0.722399	0.908	0.278	0	1	SLC7A8
PLEKHG7	0	0.707722	0.789	0.147	0	1	PLEKHG7
VDR	0	0.707046	0.951	0.521	0	1	VDR
SSBP3	0	0.707011	0.828	0.185	0	1	SSBP3
ARRDC3	0	0.705848	0.795	0.177	0	1	ARRDC3
FGF1	0	0.705044	0.808	0.164	0	1	FGF1
RALGPS1	0	0.703099	0.828	0.175	0	1	RALGPS1
BST1	0	0.702183	0.961	0.529	0	1	BST1
CAMKK2	0	0.701619	0.975	0.577	0	1	CAMKK2
LOC107514573	0	0.698879	0.717	0.105	0	1	LOC107514573
SCARB1	0	0.697389	0.95	0.535	0	1	SCARB1
LOC107516970	0	0.696736	0.87	0.261	0	1	LOC107516970
FYB2	0	0.69277	0.871	0.214	0	1	FYB2
SLC1A1	0	0.691984	0.917	0.392	0	1	SLC1A1
LOC107512280	0	0.688339	0.923	0.453	0	1	LOC107512280
MME1	0	0.687013	0.885	0.418	0	1	MME
HSPA12A	0	0.684792	0.814	0.173	0	1	HSPA12A
CPS1	0	0.680592	0.772	0.153	0	1	CPS1
AQP10	0	0.67484	0.843	0.224	0	1	AQP10
CPEB3	0	0.674441	0.767	0.143	0	1	CPEB3
SLC2A12	0	0.670917	0.843	0.212	0	1	SLC2A12
DPYD	0	0.664909	0.99	0.749	0	1	DPYD
ALDOB	0	0.664725	0.791	0.173	0	1	ALDOB
GLS	0	0.662599	0.993	0.801	0	1	GLS
MSRA	0	0.654091	0.743	0.149	0	1	MSRA
PRKG2	0	0.653497	0.984	0.681	0	1	PRKG2
PLCG2	0	0.647402	0.908	0.373	0	1	PLCG2
EHBP1	0	0.644132	0.967	0.627	0	1	EHBP1
SLC22A5	0	0.643275	0.726	0.117	0	1	SLC22A5
PIP5K1A	0	0.640679	0.789	0.17	0	1	PIP5K1A
LOC107508816	0	0.640102	0.966	0.58	0	1	LOC107508816
SGK2	0	0.638365	0.855	0.24	0	1	SGK2
PLEKHH1	0	0.636858	0.883	0.251	0	1	PLEKHH1
PPARGC1B	0	0.632226	0.93	0.479	0	1	PPARGC1B
PBLD	0	0.631311	0.832	0.209	0	1	PBLD
ANO6	0	0.630797	0.994	0.823	0	1	ANO6
FAM13A	0	0.630146	0.994	0.848	0	1	FAM13A
PDZK1	0	0.627995	0.88	0.272	0	1	PDZK1
VWA8	0	0.62744	0.838	0.243	0	1	VWA8
PRKD1	0	0.627258	0.706	0.129	0	1	PRKD1
RMDN2	0	0.626561	0.893	0.473	0	1	RMDN2
BAIAP2L2	0	0.624724	0.961	0.572	0	1	BAIAP2L2
NAALADL1	0	0.620776	0.957	0.593	0	1	NAALADL1
FNIP2	0	0.618782	0.768	0.178	0	1	FNIP2
PHLPP2	0	0.617325	0.835	0.234	0	1	PHLPP2
CCNY	0	0.616261	0.925	0.51	0	1	CCNY
HTR4	0	0.614825	0.726	0.143	0	1	HTR4
MEP1B1	0	0.612175	0.943	0.482	0	1	MEP1B
HIPK2	0	0.611923	0.958	0.576	0	1	HIPK2
TPK1	0	0.607842	0.758	0.206	0	1	TPK1
BTD1	0	0.605679	0.844	0.237	0	1	BTD
TCEA3	0	0.605551	0.866	0.261	0	1	TCEA3
PRLR	0	0.60463	0.825	0.254	0	1	PRLR
CSNK2A2	0	0.602674	0.93	0.478	0	1	CSNK2A2
PAK1	0	0.599667	0.786	0.215	0	1	PAK1
ST3GAL5	0	0.598238	0.925	0.521	0	1	ST3GAL5
DMXL2	0	0.598168	0.736	0.163	0	1	DMXL2
LOC107514617	0	0.596364	0.968	0.701	0	1	LOC107514617
ALPK1	0	0.595873	0.788	0.181	0	1	ALPK1
PRKN	0	0.594741	0.814	0.255	0	1	PRKN
SPATA13	0	0.59155	0.832	0.248	0	1	SPATA13
SLC2A21	0	0.589806	0.998	0.806	0	1	SLC2A2
FAM53B	0	0.585872	0.784	0.187	0	1	FAM53B
DSTYK	0	0.582987	0.745	0.17	0	1	DSTYK
ARHGAP18	0	0.580885	0.944	0.583	0	1	ARHGAP18
SLC6A14	0	0.580192	0.835	0.351	0	1	SLC6A14
PTPN21	0	0.580176	0.761	0.189	0	1	PTPN21
PFKFB3	0	0.579499	0.698	0.15	0	1	PFKFB3
MTSS1	0	0.57934	0.954	0.643	0	1	MTSS1
GRAMD2B	0	0.57844	0.907	0.499	0	1	GRAMD2B
SNRNP70	0	0.576212	0.829	0.251	0	1	SNRNP70
LOC107521826	0	0.573905	0.822	0.515	0	1	LOC107521826
SLC7A9	0	0.573867	0.818	0.249	0	1	SLC7A9
YEATS2	0	0.570016	0.809	0.248	0	1	YEATS2
PCSK5	0	0.567389	0.994	0.801	0	1	PCSK5
ATP11A	0	0.567025	0.794	0.236	0	1	ATP11A
SLC9A2	0	0.566638	0.851	0.372	0	1	SLC9A2
LRRC19	0	0.56632	0.766	0.204	0	1	LRRC19
CASZ1	0	0.564821	0.832	0.256	0	1	CASZ1
MRC1	0	0.564614	0.699	0.16	0	1	MRC1
MAOB	0	0.563266	0.873	0.452	0	1	MAOB
LOC107504939	0	0.562704	0.777	0.189	0	1	LOC107504939
MLLT3	0	0.56144	0.778	0.232	0	1	MLLT3
LOC107502503	0	0.561326	0.646	0.144	0	1	LOC107502503
LOC107499643	0	0.561267	0.69	0.131	0	1	LOC107499643
GRB14	0	0.561098	0.823	0.227	0	1	GRB14
PTPRD	0	0.560934	0.983	0.769	0	1	PTPRD
ITIH4	0	0.560638	0.768	0.174	0	1	ITIH4
SHPRH	0	0.559484	0.853	0.278	0	1	SHPRH
PER3	0	0.559279	0.951	0.679	0	1	PER3
FARP1	0	0.559234	0.99	0.812	0	1	FARP1
LOC107500481	0	0.559128	0.69	0.144	0	1	LOC107500481
SMIM241	0	0.558938	0.991	0.742	0	1	SMIM24
ATP1A11	0	0.558596	0.985	0.722	0	1	ATP1A1
TFEC	0	0.558483	0.561	0.071	0	1	TFEC
USP48	0	0.558332	0.83	0.25	0	1	USP48
LOC107498765	0	0.55678	0.68	0.185	0	1	LOC107498765
DPEP1	0	0.556237	0.685	0.126	0	1	DPEP1
FAF1	0	0.555373	0.8	0.256	0	1	FAF1
GATA4	0	0.555191	0.81	0.26	0	1	GATA4
ZDHHC14	0	0.553981	0.796	0.254	0	1	ZDHHC14
BTNL9	0	0.553699	0.804	0.254	0	1	BTNL9
ITPK1	0	0.553573	0.733	0.18	0	1	ITPK1
TANC2	0	0.553415	0.907	0.498	0	1	TANC2
BAG3	0	0.550211	0.632	0.278	0	1	BAG3
PPARGC1A	0	0.549109	0.662	0.151	0	1	PPARGC1A
TMEM236	0	0.547916	0.836	0.262	0	1	TMEM236
ZNF827	0	0.547597	0.893	0.427	0	1	ZNF827
TESK2	0	0.545001	0.755	0.214	0	1	TESK2
APOA11	0	0.542924	0.96	0.639	0	1	APOA1
MYCBP2	0	0.542592	0.812	0.288	0	1	MYCBP2
LOC107499650	0	0.542248	0.693	0.137	0	1	LOC107499650
LOC107521372	0	0.542109	0.691	0.147	0	1	LOC107521372
FOXP2	0	0.53913	0.628	0.135	0	1	FOXP2
CUNH3orf85	0	0.537523	0.67	0.142	0	1	CUNH3orf85
VPS13D	0	0.537354	0.958	0.616	0	1	VPS13D
SEMA6A	0	0.536704	0.872	0.415	0	1	SEMA6A
ATRN	0	0.535469	0.901	0.527	0	1	ATRN
MRTFB	0	0.532392	0.715	0.189	0	1	MRTFB
DENND5B	0	0.531768	0.694	0.161	0	1	DENND5B
CPQ	0	0.523379	0.676	0.167	0	1	CPQ
CAPN13	0	0.523367	0.811	0.559	0	1	CAPN13
AOPEP	0	0.523354	0.869	0.431	0	1	AOPEP
MBNL3	0	0.52334	0.793	0.263	0	1	MBNL3
SLC16A5	0	0.522103	0.64	0.116	0	1	SLC16A5
ZNF655	0	0.521951	0.676	0.149	0	1	ZNF655
ANKRD28	0	0.521411	0.771	0.252	0	1	ANKRD28
CLIC6	0	0.521165	0.673	0.141	0	1	CLIC6
PLPPR4	0	0.520621	0.494	0.079	0	1	PLPPR4
SESN3	0	0.519349	0.698	0.186	0	1	SESN3
MB21D2	0	0.518581	0.591	0.097	0	1	MB21D2
NNT	0	0.518479	0.779	0.266	0	1	NNT
EML1	0	0.517031	0.9	0.48	0	1	EML1
TUT4	0	0.51501	0.834	0.373	0	1	TUT4
ITSN1	0	0.514365	0.895	0.531	0	1	ITSN1
SVIL	0	0.514195	0.757	0.249	0	1	SVIL
DOCK1	0	0.51403	0.858	0.358	0	1	DOCK1
USP24	0	0.513503	0.867	0.394	0	1	USP24
GPHN	0	0.512931	0.759	0.248	0	1	GPHN
APOB1	0	0.512606	0.941	0.603	0	1	APOB
IGSF3	0	0.512221	0.775	0.23	0	1	IGSF3
KIAA1671	0	0.511964	0.971	0.694	0	1	KIAA1671
PIKFYVE	0	0.511603	0.701	0.172	0	1	PIKFYVE
GOT1	0	0.511187	0.7	0.173	0	1	GOT1
SLC7A7	0	0.510097	0.647	0.133	0	1	SLC7A7
LOC107507791	0	0.508718	0.67	0.153	0	1	LOC107507791
FAM117B	0	0.507293	0.624	0.134	0	1	FAM117B
SH3D19	0	0.506074	0.84	0.348	0	1	SH3D19
PDE7A	0	0.505476	0.924	0.661	0	1	PDE7A
SFXN1	0	0.505405	0.814	0.285	0	1	SFXN1
CHKA	0	0.504932	0.985	0.78	0	1	CHKA
PHTF1	0	0.504541	0.775	0.238	0	1	PHTF1
LOC107509037	0	0.504443	0.712	0.172	0	1	LOC107509037
IYD	0	0.503609	0.765	0.249	0	1	IYD
CRIM1	0	0.503073	0.727	0.224	0	1	CRIM1
IDH1	0	0.501628	0.904	0.546	0	1	IDH1
CNDP1	0	0.501409	0.592	0.097	0	1	CNDP1
CRACD	0	0.500491	0.969	0.693	0	1	CRACD
ASPG	0	0.500217	0.658	0.142	0	1	ASPG
WBP1L	0	0.497429	0.674	0.172	0	1	WBP1L
LOC118602820	0	0.49719	0.551	0.068	0	1	LOC118602820
AGAP1	0	0.49577	0.928	0.603	0	1	AGAP1
TTPA	0	0.495735	0.647	0.138	0	1	TTPA
NINL	0	0.495398	0.675	0.173	0	1	NINL
EPC1	0	0.494929	0.751	0.248	0	1	EPC1
RCAN2	0	0.494667	0.552	0.127	0	1	RCAN2
ENOX1	0	0.4934	0.72	0.233	0	1	ENOX1
LOC107517921	0	0.49228	0.676	0.18	0	1	LOC107517921
A1CF	0	0.490575	0.707	0.19	0	1	A1CF
ABAT	0	0.490322	0.761	0.258	0	1	ABAT
OTC	0	0.48966	0.655	0.184	0	1	OTC
KCNQ1	0	0.489459	0.926	0.564	0	1	KCNQ1
SLC35D1	0	0.488747	0.72	0.226	0	1	SLC35D1
CERS6	0	0.488212	0.891	0.58	0	1	CERS6
BMPR2	0	0.488162	0.757	0.256	0	1	BMPR2
LRRC8D	0	0.487837	0.603	0.144	0	1	LRRC8D
TNRC6B	0	0.486685	0.843	0.381	0	1	TNRC6B
MAPKAP1	0	0.485586	0.821	0.345	0	1	MAPKAP1
SLC19A3	0	0.485541	0.61	0.116	0	1	SLC19A3
GNA11	0	0.485215	0.953	0.607	0	1	GNA11
SLC6A6	0	0.484897	0.623	0.137	0	1	SLC6A6
ZDHHC2	0	0.484428	0.655	0.16	0	1	ZDHHC2
ME2	0	0.483685	0.918	0.642	0	1	ME2
CPPED1	0	0.483449	0.614	0.126	0	1	CPPED1
PTPRG	0	0.483246	0.88	0.541	0	1	PTPRG
JAKMIP1	0	0.482851	0.715	0.196	0	1	JAKMIP1
UBE4B	0	0.482626	0.691	0.194	0	1	UBE4B
FBXL5	0	0.481983	0.889	0.469	0	1	FBXL5
KLHDC10	0	0.481077	0.673	0.182	0	1	KLHDC10
TMEM131	0	0.480847	0.784	0.267	0	1	TMEM131
HSD17B4	0	0.479909	0.751	0.257	0	1	HSD17B4
NTRK2	0	0.478656	0.525	0.076	0	1	NTRK2
B4GALT5	0	0.47841	0.935	0.637	0	1	B4GALT5
TOM1L1	0	0.477989	0.67	0.169	0	1	TOM1L1
CLSTN1	0	0.477803	0.683	0.18	0	1	CLSTN1
TNS3	0	0.476928	0.664	0.163	0	1	TNS3
SUSD6	0	0.476395	0.707	0.207	0	1	SUSD6
OGDH	0	0.476213	0.815	0.271	0	1	OGDH
PDE8A	0	0.475559	0.729	0.231	0	1	PDE8A
GUCY2C	0	0.473897	0.939	0.645	0	1	GUCY2C
LOC118601721	0	0.473356	0.589	0.138	0	1	LOC118601721
LRRC8B	0	0.473265	0.754	0.265	0	1	LRRC8B
EEFSEC	0	0.472918	0.589	0.119	0	1	EEFSEC
VIPR1	0	0.471564	0.641	0.131	0	1	VIPR1
MAP3K13	0	0.470653	0.866	0.499	0	1	MAP3K13
CSNK1G1	0	0.470492	0.908	0.601	0	1	CSNK1G1
DNAJC13	0	0.469804	0.782	0.279	0	1	DNAJC13
ARFGEF2	0	0.469556	0.743	0.232	0	1	ARFGEF2
TRPM6	0	0.46834	0.675	0.224	0	1	TRPM6
NFIB	0	0.468328	0.924	0.639	0	1	NFIB
LOC118608701	0	0.467464	0.554	0.125	0	1	LOC118608701
PLPP1	0	0.467061	0.599	0.155	0	1	PLPP1
LOC107507912	0	0.465858	0.623	0.135	0	1	LOC107507912
ACOX1	0	0.465681	0.706	0.207	0	1	ACOX1
LOC107511677	0	0.46566	0.656	0.172	0	1	LOC107511677
CFAP69	0	0.46519	0.563	0.113	0	1	CFAP69
FARS2	0	0.464482	0.646	0.193	0	1	FARS2
NFYC	0	0.464076	0.585	0.118	0	1	NFYC
LOC107502967	0	0.464023	0.982	0.777	0	1	LOC107502967
RIN3	0	0.463918	0.727	0.22	0	1	RIN3
LOC107498470	0	0.463736	0.56	0.171	0	1	LOC107498470
SLC43A2	0	0.463145	0.555	0.111	0	1	SLC43A2
LOC107509460	0	0.46297	0.627	0.166	0	1	LOC107509460
STX16	0	0.46196	0.713	0.214	0	1	STX16
FBP1	0	0.461901	0.75	0.245	0	1	FBP1
DENND1B	0	0.461704	0.748	0.252	0	1	DENND1B
MAST2	0	0.461634	0.617	0.151	0	1	MAST2
OGT	0	0.461627	0.695	0.194	0	1	OGT
TSGA10	0	0.461599	0.648	0.18	0	1	TSGA10
EXPH5	0	0.461588	0.854	0.506	0	1	EXPH5
CFTR	0	0.459974	0.761	0.349	0	1	CFTR
IQGAP2	0	0.458882	0.96	0.753	0	1	IQGAP2
SLC41A2	0	0.458863	0.573	0.117	0	1	SLC41A2
MAPK9	0	0.458379	0.652	0.165	0	1	MAPK9
PLD1	0	0.458251	0.835	0.432	0	1	PLD1
CHP2	0	0.457114	0.698	0.184	0	1	CHP2
CABIN1	0	0.456193	0.657	0.164	0	1	CABIN1
CA2	0	0.455726	0.963	0.742	0	1	CA2
MSI2	0	0.455118	0.81	0.353	0	1	MSI2
BEND7	0	0.454964	0.614	0.141	0	1	BEND7
BLNK	0	0.454017	0.844	0.43	0	1	BLNK
KLHL24	0	0.453416	0.611	0.147	0	1	KLHL24
HNF4G	0	0.45336	0.973	0.803	0	1	HNF4G
RABGAP1L	0	0.453266	0.825	0.395	0	1	RABGAP1L
LNX2	0	0.452924	0.83	0.355	0	1	LNX2
PPP1R1B	0	0.452606	0.619	0.149	0	1	PPP1R1B
NBR1	0	0.452337	0.738	0.239	0	1	NBR1
RASSF3	0	0.450864	0.814	0.379	0	1	RASSF3
GULP1	0	0.450601	0.739	0.268	0	1	GULP1
TPCN1	0	0.450547	0.661	0.169	0	1	TPCN1
DQX1	0	0.449568	0.582	0.118	0	1	DQX1
TCF7L1	0	0.449487	0.532	0.116	0	1	TCF7L1
ELL2	0	0.448278	0.834	0.466	0	1	ELL2
SPG11	0	0.447677	0.735	0.239	0	1	SPG11
ZNF395	0	0.447565	0.575	0.122	0	1	ZNF395
MYO1A	0	0.447483	0.936	0.654	0	1	MYO1A
LOC107514149	0	0.4468	0.715	0.233	0	1	LOC107514149
LOC107513775	0	0.446284	0.596	0.157	0	1	LOC107513775
PTPN4	0	0.445314	0.704	0.239	0	1	PTPN4
THSD4	0	0.445303	0.815	0.449	0	1	THSD4
ATXN1	0	0.444874	0.883	0.614	0	1	ATXN1
SMAD2	0	0.444447	0.665	0.207	0	1	SMAD2
LOC107499349	0	0.443434	0.63	0.184	0	1	LOC107499349
RFFL	0	0.442801	0.602	0.158	0	1	RFFL
RAPH1	0	0.442418	0.696	0.224	0	1	RAPH1
DAB2	0	0.44213	0.521	0.077	0	1	DAB2
ZBTB20	0	0.441908	0.898	0.621	0	1	ZBTB20
NAPEPLD	0	0.440922	0.673	0.201	0	1	NAPEPLD
MINDY3	0	0.44089	0.642	0.178	0	1	MINDY3
LARP4	0	0.439914	0.704	0.248	0	1	LARP4
NR1I2	0	0.439154	0.661	0.197	0	1	NR1I2
STAU2	0	0.436823	0.651	0.207	0	1	STAU2
ADGRG7	0	0.435381	0.858	0.473	0	1	ADGRG7
LOC107498469	0	0.435087	0.579	0.202	0	1	LOC107498469
PCMTD1	0	0.434597	0.742	0.272	0	1	PCMTD1
S100G1	0	0.434338	0.918	0.734	0	1	S100G
ARHGEF11	0	0.433217	0.605	0.136	0	1	ARHGEF11
HKDC1	0	0.432917	0.641	0.189	0	1	HKDC1
ATG2B	0	0.432198	0.602	0.148	0	1	ATG2B
RREB1	0	0.431779	0.869	0.503	0	1	RREB1
NEO1	0	0.431627	0.63	0.193	0	1	NEO1
MED13	0	0.430947	0.925	0.636	0	1	MED13
COG5	0	0.43063	0.896	0.596	0	1	COG5
FAM172A	0	0.430201	0.686	0.231	0	1	FAM172A
AP1S3	0	0.429935	0.733	0.326	0	1	AP1S3
SH3RF1	0	0.429931	0.905	0.65	0	1	SH3RF1
LOC107514794	0	0.429881	0.732	0.28	0	1	LOC107514794
CLEC16A	0	0.429213	0.618	0.156	0	1	CLEC16A
CIBAR1	0	0.4285	0.628	0.169	0	1	CIBAR1
RABGAP1	0	0.428263	0.698	0.229	0	1	RABGAP1
LRP6	0	0.427736	0.696	0.243	0	1	LRP6
GSDMB	0	0.427342	0.522	0.087	0	1	GSDMB
RNF217	0	0.427252	0.642	0.193	0	1	RNF217
WASHC2A	0	0.426926	0.965	0.688	0	1	WASHC2A
NR1D1	0	0.426675	0.657	0.187	0	1	NR1D1
CDHR5	0	0.426512	0.863	0.376	0	1	CDHR5
RNF121	0	0.424571	0.56	0.141	0	1	RNF121
MLXIPL	0	0.424485	0.63	0.168	0	1	MLXIPL
REPS1	0	0.424399	0.618	0.189	0	1	REPS1
LOC107502123	0	0.424269	0.644	0.188	0	1	LOC107502123
NOSTRIN	0	0.424026	0.623	0.187	0	1	NOSTRIN
SORL1	0	0.423656	0.683	0.221	0	1	SORL1
COL4A4	0	0.423483	0.436	0.06	0	1	COL4A4
PLCL2	0	0.423071	0.539	0.116	0	1	PLCL2
SHPK	0	0.42294	0.613	0.164	0	1	SHPK
CERT1	0	0.421399	0.811	0.397	0	1	CERT1
NFIA	0	0.421016	0.689	0.236	0	1	NFIA
UHRF1BP1L	0	0.420906	0.596	0.154	0	1	UHRF1BP1L
SPTLC2	0	0.420231	0.763	0.355	0	1	SPTLC2
TLL1	0	0.420218	0.464	0.076	0	1	TLL1
SLC6A4	0	0.419892	0.459	0.053	0	1	SLC6A4
NR1H4	0	0.419305	0.471	0.07	0	1	NR1H4
ARHGAP42	0	0.419289	0.61	0.16	0	1	ARHGAP42
MICAL2	0	0.419008	0.931	0.657	0	1	MICAL2
RBFOX2	0	0.418808	0.674	0.244	0	1	RBFOX2
ZNF608	0	0.418802	0.516	0.104	0	1	ZNF608
KDM1B	0	0.41848	0.57	0.127	0	1	KDM1B
HELZ	0	0.418271	0.736	0.275	0	1	HELZ
RIN2	0	0.416478	0.706	0.225	0	1	RIN2
FAM234A	0	0.415011	0.778	0.319	0	1	FAM234A
BMP2K	0	0.414631	0.667	0.258	0	1	BMP2K
LOC107497475	0	0.41444	0.513	0.086	0	1	LOC107497475
AHCYL1	0	0.413913	0.962	0.735	0	1	AHCYL1
LOC107504294	0	0.413645	0.673	0.229	0	1	LOC107504294
ZMYM4	0	0.413246	0.65	0.203	0	1	ZMYM4
DHRS3	0	0.413203	0.593	0.152	0	1	DHRS3
SMARCC1	0	0.411847	0.788	0.341	0	1	SMARCC1
FHIT	0	0.410874	0.59	0.207	0	1	FHIT
AFF1	0	0.410818	0.702	0.254	0	1	AFF1
MKLN1	0	0.410631	0.688	0.242	0	1	MKLN1
LRAT	0	0.410358	0.489	0.079	0	1	LRAT
MTCH2	0	0.410292	0.661	0.207	0	1	MTCH2
GATA5	0	0.40991	0.603	0.158	0	1	GATA5
PCNX1	0	0.409365	0.899	0.614	0	1	PCNX1
FBXW8	0	0.409191	0.664	0.205	0	1	FBXW8
LDLRAD4	0	0.409047	0.524	0.128	0	1	LDLRAD4
ADGRA3	0	0.408951	0.544	0.126	0	1	ADGRA3
XRCC4	0	0.408532	0.584	0.162	0	1	XRCC4
LOC107499311	0	0.408411	0.977	0.754	0	1	LOC107499311
GDAP2	0	0.408277	0.618	0.178	0	1	GDAP2
ZZEF1	0	0.40792	0.629	0.185	0	1	ZZEF1
CLCN5	0	0.407874	0.682	0.239	0	1	CLCN5
ACO1	0	0.407468	0.756	0.343	0	1	ACO1
AATK	0	0.406321	0.611	0.158	0	1	AATK
CEMIP2	0	0.40624	0.647	0.229	0	1	CEMIP2
RUNDC3B	0	0.405778	0.671	0.247	0	1	RUNDC3B
LOC107497203	0	0.404458	0.641	0.204	0	1	LOC107497203
REPS2	0	0.404165	0.571	0.153	0	1	REPS2
PRKCA	0	0.404138	0.953	0.765	0	1	PRKCA
ENPP1	0	0.404	0.68	0.268	0	1	ENPP1
EXOC3L4	0	0.402056	0.542	0.114	0	1	EXOC3L4
PAFAH2	0	0.401623	0.533	0.114	0	1	PAFAH2
KIAA1109	0	0.40155	0.95	0.652	0	1	KIAA1109
PRKDC	0	0.401545	0.633	0.196	0	1	PRKDC
MAST4	0	0.400961	0.555	0.141	0	1	MAST4
MARCHF8	0	0.400952	0.656	0.216	0	1	MARCHF8
BAZ1B	0	0.400838	0.718	0.271	0	1	BAZ1B
KDSR	0	0.400823	0.646	0.203	0	1	KDSR
PLEKHS1	0	0.40055	0.625	0.177	0	1	PLEKHS1
PDE9A	0	0.400521	0.692	0.212	0	1	PDE9A
CTH	0	0.400304	0.527	0.122	0	1	CTH
CCSER2	0	0.399834	0.634	0.2	0	1	CCSER2
FAM13B	0	0.399414	0.698	0.254	0	1	FAM13B
ACACB	0	0.398774	0.499	0.084	0	1	ACACB
GAB1	0	0.398659	0.644	0.221	0	1	GAB1
ACVR2A	0	0.398609	0.601	0.185	0	1	ACVR2A
ACVR1C	0	0.398145	0.511	0.104	0	1	ACVR1C
EPS8L3	0	0.398066	0.969	0.743	0	1	EPS8L3
OGA	0	0.398053	0.796	0.342	0	1	OGA
ZNF407	0	0.397748	0.707	0.276	0	1	ZNF407
N4BP2	0	0.397639	0.788	0.362	0	1	N4BP2
NADK2	0	0.39633	0.657	0.227	0	1	NADK2
DOCK9	0	0.39608	0.662	0.239	0	1	DOCK9
SLF2	0	0.395711	0.535	0.128	0	1	SLF2
RBM6	0	0.395486	0.717	0.264	0	1	RBM6
WWP1	0	0.395235	0.71	0.27	0	1	WWP1
PPIP5K1	0	0.395081	0.533	0.126	0	1	PPIP5K1
LOC107498231	0	0.394765	0.678	0.237	0	1	LOC107498231
CSNK1G3	0	0.394467	0.735	0.324	0	1	CSNK1G3
NSD1	0	0.394024	0.677	0.236	0	1	NSD1
LOC107509708	0	0.39389	0.614	0.178	0	1	LOC107509708
CACNB2	0	0.393799	0.53	0.147	0	1	CACNB2
COPS7B	0	0.39346	0.509	0.089	0	1	COPS7B
DMXL1	0	0.393336	0.721	0.277	0	1	DMXL1
RIF1	0	0.393261	0.59	0.177	0	1	RIF1
AGPS	0	0.393166	0.641	0.22	0	1	AGPS
NR3C1	0	0.393094	0.709	0.281	0	1	NR3C1
SDHB	0	0.392903	0.686	0.245	0	1	SDHB
AMN	0	0.392829	0.703	0.234	0	1	AMN
ERCC6	0	0.392749	0.915	0.606	0	1	ERCC6
VPS13C	0	0.392647	0.783	0.364	0	1	VPS13C
CEACAM1	0	0.391563	0.947	0.743	0	1	CEACAM1
FOXN3	0	0.391529	0.842	0.498	0	1	FOXN3
KCNK5	0	0.389997	0.626	0.212	0	1	KCNK5
OPA1	0	0.389399	0.652	0.232	0	1	OPA1
AUTS2	0	0.389275	0.61	0.205	0	1	AUTS2
RBM26	0	0.389209	0.623	0.2	0	1	RBM26
ARMC8	0	0.388433	0.565	0.153	0	1	ARMC8
STK10	0	0.388062	0.601	0.189	0	1	STK10
ENTPD6	0	0.387815	0.511	0.095	0	1	ENTPD6
PLS1	0	0.38778	0.991	0.871	0	1	PLS1
CYTH1	0	0.38757	0.56	0.143	0	1	CYTH1
TXNDC11	0	0.387455	0.624	0.202	0	1	TXNDC11
IMMP2L	0	0.387297	0.446	0.098	0	1	IMMP2L
PTBP3	0	0.386229	0.929	0.74	0	1	PTBP3
SLC39A5	0	0.38606	0.623	0.183	0	1	SLC39A5
DOCK8	0	0.385104	0.49	0.101	0	1	DOCK8
ACACA	0	0.384816	0.591	0.186	0	1	ACACA
FRRS1	0	0.384771	0.675	0.247	0	1	FRRS1
BCAS3	0	0.384602	0.643	0.244	0	1	BCAS3
ANKRD46	0	0.384561	0.54	0.14	0	1	ANKRD46
INSR	0	0.383947	0.669	0.236	0	1	INSR
KIZ	0	0.38371	0.548	0.144	0	1	KIZ
AGPAT3	0	0.383333	0.656	0.223	0	1	AGPAT3
MYO6	0	0.382848	0.972	0.813	0	1	MYO6
SLC35G1	0	0.382694	0.64	0.231	0	1	SLC35G1
FAM135A	0	0.382199	0.599	0.198	0	1	FAM135A
MSRB3	0	0.381989	0.643	0.239	0	1	MSRB3
PLEKHA1	0	0.38105	0.7	0.269	0	1	PLEKHA1
BTAF1	0	0.380405	0.633	0.211	0	1	BTAF1
TFDP2	0	0.379949	0.523	0.132	0	1	TFDP2
TRIP10	0	0.379757	0.625	0.197	0	1	TRIP10
DAB1	0	0.379337	0.384	0.066	0	1	DAB1
REV3L	0	0.378884	0.601	0.193	0	1	REV3L
TNFSF10	0	0.378862	0.919	0.676	0	1	TNFSF10
FAM107B1	0	0.378841	0.824	0.557	0	1	FAM107B
MAP2K6	0	0.378751	0.438	0.067	0	1	MAP2K6
UBE3C	0	0.378748	0.607	0.18	0	1	UBE3C
ANK3	0	0.377428	0.995	0.88	0	1	ANK3
PCF11	0	0.377059	0.667	0.246	0	1	PCF11
DOCK5	0	0.376863	0.897	0.607	0	1	DOCK5
PDS5A	0	0.376837	0.655	0.239	0	1	PDS5A
LAP3	0	0.376479	0.736	0.319	0	1	LAP3
RMDN1	0	0.376123	0.652	0.238	0	1	RMDN1
RASGRP1	0	0.376066	0.489	0.107	0	1	RASGRP1
LOC107498626	0	0.375418	0.623	0.199	0	1	LOC107498626
CHD9	0	0.375242	0.677	0.26	0	1	CHD9
LOC107508889	0	0.375038	0.454	0.086	0	1	LOC107508889
DAO	0	0.374991	0.478	0.086	0	1	DAO
SOX5	0	0.374893	0.47	0.095	0	1	SOX5
SLC9A3	0	0.374547	0.472	0.089	0	1	SLC9A3
FCHO2	0	0.374432	0.675	0.261	0	1	FCHO2
UPF2	0	0.374145	0.85	0.494	0	1	UPF2
VPS13B	0	0.374122	0.887	0.603	0	1	VPS13B
ZFYVE26	0	0.37396	0.532	0.129	0	1	ZFYVE26
MAVS	0	0.373945	0.531	0.128	0	1	MAVS
CD741	0	0.373804	0.801	0.34	0	1	CD74
GPBP1L1	0	0.37341	0.74	0.323	0	1	GPBP1L1
MAML3	0	0.373369	0.598	0.22	0	1	MAML3
NFE2L1	0	0.373336	0.779	0.345	0	1	NFE2L1
ZNRF2	0	0.373108	0.881	0.635	0	1	ZNRF2
SGMS1	0	0.372542	0.666	0.248	0	1	SGMS1
PACSIN2	0	0.372063	0.623	0.214	0	1	PACSIN2
LOC107505560	0	0.37199	0.73	0.292	0	1	LOC107505560
SOS2	0	0.371684	0.607	0.196	0	1	SOS2
CARMIL1	0	0.371612	0.942	0.729	0	1	CARMIL1
CLYBL	0	0.371469	0.483	0.105	0	1	CLYBL
NKTR	0	0.371098	0.848	0.502	0	1	NKTR
KALRN	0	0.371012	0.769	0.366	0	1	KALRN
LYST	0	0.37027	0.713	0.258	0	1	LYST
LPAR1	0	0.37021	0.567	0.165	0	1	LPAR1
PABPN1	0	0.370185	0.739	0.327	0	1	PABPN1
PPP6R2	0	0.370032	0.617	0.192	0	1	PPP6R2
EIF4G3	0	0.36999	0.938	0.747	0	1	EIF4G3
SLC30A2	0	0.369339	0.486	0.098	0	1	SLC30A2
SCN11A	0	0.369166	0.452	0.083	0	1	SCN11A
MFSD4B	0	0.368976	0.511	0.123	0	1	MFSD4B
ARHGAP10	0	0.368725	0.571	0.182	0	1	ARHGAP10
DYNC1I1	0	0.368148	0.405	0.069	0	1	DYNC1I1
AOC1	0	0.366792	0.648	0.222	0	1	AOC1
ALDH9A1	0	0.366526	0.637	0.215	0	1	ALDH9A1
LOC1075067661	0	0.366337	0.683	0.22	0	1	LOC107506766
KIF13A	0	0.365981	0.694	0.274	0	1	KIF13A
BAZ2B	0	0.365818	0.974	0.777	0	1	BAZ2B
ZC3H7A	0	0.365638	0.795	0.398	0	1	ZC3H7A
LOC118610671	0	0.365113	0.43	0.05	0	1	LOC118610671
TINAG	0	0.364913	0.504	0.136	0	1	TINAG
LOC107521320	0	0.364863	0.932	0.708	0	1	LOC107521320
MON2	0	0.364454	0.642	0.234	0	1	MON2
LOC107506660	0	0.36415	0.594	0.198	0	1	LOC107506660
LOC107499438	0	0.363947	0.568	0.167	0	1	LOC107499438
PAQR7	0	0.363432	0.557	0.157	0	1	PAQR7
XPC	0	0.363233	0.569	0.172	0	1	XPC
NIBAN2	0	0.363143	0.588	0.176	0	1	NIBAN2
N4BP2L1	0	0.363139	0.56	0.154	0	1	N4BP2L1
MAPRE2	0	0.363091	0.553	0.179	0	1	MAPRE2
ADD1	0	0.362787	0.633	0.221	0	1	ADD1
SIPA1L1	0	0.362654	0.752	0.37	0	1	SIPA1L1
MTUS1	0	0.362567	0.866	0.541	0	1	MTUS1
AHCYL2	0	0.362064	0.815	0.485	0	1	AHCYL2
SCAF8	0	0.362047	0.598	0.201	0	1	SCAF8
INPP5B	0	0.361975	0.514	0.113	0	1	INPP5B
DDC	0	0.361713	0.58	0.207	0	1	DDC
LOC107497318	0	0.361215	0.74	0.276	0	1	LOC107497318
LGALS8	0	0.361077	0.669	0.249	0	1	LGALS8
CDADC1	0	0.361012	0.505	0.122	0	1	CDADC1
HADH	0	0.360893	0.605	0.196	0	1	HADH
ELOVL2	0	0.360727	0.452	0.09	0	1	ELOVL2
SRSF6	0	0.360681	0.728	0.339	0	1	SRSF6
RBM5	0	0.360585	0.657	0.232	0	1	RBM5
RAPGEF1	0	0.360028	0.557	0.153	0	1	RAPGEF1
PRPF18	0	0.359999	0.563	0.162	0	1	PRPF18
USF3	0	0.359728	0.569	0.172	0	1	USF3
TTC7A	0	0.359523	0.691	0.268	0	1	TTC7A
KDM4C	0	0.359418	0.65	0.246	0	1	KDM4C
TTC17	0	0.3592	0.774	0.383	0	1	TTC17
SH2D3A	0	0.358873	0.513	0.121	0	1	SH2D3A
SCLY	0	0.358604	0.686	0.264	0	1	SCLY
UVRAG	0	0.358505	0.605	0.209	0	1	UVRAG
ERBIN	0	0.358251	0.924	0.725	0	1	ERBIN
CDK12	0	0.357457	0.586	0.186	0	1	CDK12
SREK1	0	0.357324	0.666	0.246	0	1	SREK1
NR1D2	0	0.357241	0.618	0.215	0	1	NR1D2
ATAD2B	0	0.357195	0.645	0.235	0	1	ATAD2B
UBE2W	0	0.357154	0.561	0.175	0	1	UBE2W
TET3	0	0.357085	0.528	0.155	0	1	TET3
GNE	0	0.356829	0.829	0.511	0	1	GNE
TBC1D14	0	0.35636	0.713	0.305	0	1	TBC1D14
LOC107506746	0	0.35617	0.591	0.187	0	1	LOC107506746
AP1AR	0	0.354637	0.52	0.14	0	1	AP1AR
ACSL6	0	0.354303	0.412	0.059	0	1	ACSL6
ADIPOR2	0	0.354227	0.646	0.23	0	1	ADIPOR2
OAT1	0	0.354131	0.926	0.671	0	1	OAT
DPP4	0	0.353894	0.641	0.232	0	1	DPP4
LOC107521169	0	0.353363	0.496	0.118	0	1	LOC107521169
CEP350	0	0.35328	0.923	0.709	0	1	CEP350
CHMP4C	0	0.353071	0.751	0.367	0	1	CHMP4C
ABCB1	0	0.352976	0.99	0.915	0	1	ABCB1
TP53BP2	0	0.352932	0.567	0.172	0	1	TP53BP2
METAP1	0	0.352917	0.505	0.132	0	1	METAP1
ATP9B	0	0.352701	0.647	0.235	0	1	ATP9B
LOC107517109	0	0.35263	0.457	0.092	0	1	LOC107517109
ARHGAP35	0	0.352557	0.587	0.185	0	1	ARHGAP35
XPNPEP1	0	0.352186	0.596	0.21	0	1	XPNPEP1
TBC1D5	0	0.35175	0.643	0.256	0	1	TBC1D5
UBA6	0	0.351302	0.655	0.255	0	1	UBA6
AKAP11	0	0.351143	0.575	0.178	0	1	AKAP11
SAFB	0	0.35098	0.695	0.275	0	1	SAFB
ACOT11	0	0.350498	0.427	0.064	0	1	ACOT11
KAT2B	0	0.350214	0.47	0.097	0	1	KAT2B
CNDP2	0	0.350198	0.815	0.41	0	1	CNDP2
LOC107519339	0	0.349547	0.569	0.179	0	1	LOC107519339
SOS1	0	0.348486	0.628	0.238	0	1	SOS1
SP3	0	0.348473	0.608	0.215	0	1	SP3
ANKHD1	0	0.348408	0.805	0.43	0	1	ANKHD1
PLCB3	0	0.348347	0.653	0.234	0	1	PLCB3
EPHX2	0	0.348179	0.467	0.102	0	1	EPHX2
HEPH	0	0.348152	0.759	0.419	0	1	HEPH
EWSR1	0	0.347961	0.676	0.268	0	1	EWSR1
BLOC1S2	0	0.347751	0.53	0.165	0	1	BLOC1S2
HEATR5A	0	0.347719	0.493	0.135	0	1	HEATR5A
HERC1	0	0.347462	0.607	0.216	0	1	HERC1
ABL1	0	0.347379	0.475	0.115	0	1	ABL1
NCOA7	0	0.347354	0.564	0.194	0	1	NCOA7
LOC107518299	0	0.347254	0.618	0.217	0	1	LOC107518299
CRYL1	0	0.347199	0.87	0.603	0	1	CRYL1
UXS1	0	0.346944	0.8	0.448	0	1	UXS1
SULF2	0	0.346695	0.47	0.109	0	1	SULF2
ST7L	0	0.346662	0.492	0.135	0	1	ST7L
HYKK	0	0.346198	0.452	0.085	0	1	HYKK
ACAD11	0	0.346196	0.498	0.137	0	1	ACAD11
TAPT1	0	0.34607	0.538	0.167	0	1	TAPT1
NT5E	0	0.345739	0.432	0.091	0	1	NT5E
STX7	0	0.345602	0.6	0.223	0	1	STX7
LRP5	0	0.345374	0.526	0.141	0	1	LRP5
WWP2	0	0.345341	0.579	0.201	0	1	WWP2
TARBP1	0	0.345312	0.517	0.138	0	1	TARBP1
PEX14	0	0.345293	0.518	0.153	0	1	PEX14
CHCHD3	0	0.345002	0.846	0.592	0	1	CHCHD3
LOC118612840	0	0.344674	0.461	0.12	0	1	LOC118612840
NCOA1	0	0.344542	0.821	0.504	0	1	NCOA1
MAP4K3	0	0.344067	0.585	0.204	0	1	MAP4K3
UBR4	0	0.343415	0.64	0.232	0	1	UBR4
TSPAN3	0	0.343413	0.532	0.153	0	1	TSPAN3
CERS4	0	0.343147	0.456	0.081	0	1	CERS4
LOC107511310	0	0.343069	0.933	0.738	0	1	LOC107511310
TMEM131L	0	0.342912	0.438	0.102	0	1	TMEM131L
WDFY1	0	0.342836	0.598	0.213	0	1	WDFY1
SLC25A13	0	0.342543	0.496	0.143	0	1	SLC25A13
PRR15	0	0.342088	0.78	0.378	0	1	PRR15
LYRM4	0	0.341849	0.463	0.123	0	1	LYRM4
SNX27	0	0.341511	0.501	0.132	0	1	SNX27
CHRM3	0	0.341427	0.885	0.676	0	1	CHRM3
NR1I3	0	0.341108	0.467	0.098	0	1	NR1I3
MTERF2	0	0.340982	0.498	0.135	0	1	MTERF2
SEC24A	0	0.340729	0.6	0.229	0	1	SEC24A
EXOC6	0	0.340424	0.498	0.153	0	1	EXOC6
SFXN2	0	0.340268	0.582	0.202	0	1	SFXN2
EPB41	0	0.34024	0.952	0.753	0	1	EPB41
SLC35B3	0	0.340056	0.546	0.169	0	1	SLC35B3
ABCD4	0	0.340024	0.524	0.147	0	1	ABCD4
ELOVL5	0	0.339969	0.64	0.255	0	1	ELOVL5
SUCLA2	0	0.339849	0.852	0.58	0	1	SUCLA2
CES1	0	0.339541	0.465	0.108	0	1	CES1
BIRC6	0	0.339504	0.867	0.578	0	1	BIRC6
SPPL3	0	0.339372	0.513	0.151	0	1	SPPL3
TRAPPC10	0	0.338802	0.557	0.174	0	1	TRAPPC10
TMEM117	0	0.338401	0.49	0.153	0	1	TMEM117
ST3GAL3	0	0.338075	0.708	0.359	0	1	ST3GAL3
UBR2	0	0.338025	0.759	0.393	0	1	UBR2
SNAP23	0	0.33799	0.53	0.156	0	1	SNAP23
PRDM16	0	0.337709	0.499	0.134	0	1	PRDM16
ZNF106	0	0.337599	0.584	0.212	0	1	ZNF106
ARHGAP32	0	0.337458	0.602	0.234	0	1	ARHGAP32
ABCG8	0	0.337343	0.385	0.034	0	1	ABCG8
SETD2	0	0.337295	0.76	0.353	0	1	SETD2
GDA	0	0.336988	0.366	0.044	0	1	GDA
ATXN7L1	0	0.3369	0.527	0.168	0	1	ATXN7L1
MLLT10	0	0.336781	0.542	0.169	0	1	MLLT10
ATL2	0	0.336565	0.504	0.132	0	1	ATL2
RAPGEF2	0	0.335785	0.626	0.248	0	1	RAPGEF2
SDCCAG8	0	0.335726	0.529	0.172	0	1	SDCCAG8
ZNF207	0	0.335625	0.664	0.279	0	1	ZNF207
SETD5	0	0.335449	0.75	0.379	0	1	SETD5
LOC107498847	0	0.335435	0.553	0.184	0	1	LOC107498847
RPS6KA5	0	0.335393	0.488	0.127	0	1	RPS6KA5
PAXBP1	0	0.33537	0.546	0.171	0	1	PAXBP1
SKAP2	0	0.33526	0.613	0.236	0	1	SKAP2
DCUN1D2	0	0.335208	0.5	0.145	0	1	DCUN1D2
PUM1	0	0.334732	0.666	0.268	0	1	PUM1
MCC	0	0.334706	0.507	0.153	0	1	MCC
LOC118610668	0	0.333805	0.42	0.079	0	1	LOC118610668
ZHX3	0	0.333786	0.574	0.204	0	1	ZHX3
LOC107498985	0	0.333779	0.503	0.135	0	1	LOC107498985
DENND1A	0	0.333237	0.465	0.13	0	1	DENND1A
PPARA	0	0.333154	0.495	0.133	0	1	PPARA
TLK2	0	0.332684	0.554	0.178	0	1	TLK2
CHD6	0	0.332067	0.6	0.215	0	1	CHD6
SNX13	0	0.331904	0.645	0.266	0	1	SNX13
SLC45A4	0	0.331509	0.474	0.14	0	1	SLC45A4
SECISBP2	0	0.331501	0.559	0.187	0	1	SECISBP2
LARP1B	0	0.33058	0.694	0.318	0	1	LARP1B
BCL11A	0	0.330474	0.412	0.087	0	1	BCL11A
GCNT1	0	0.330292	0.931	0.771	0	1	GCNT1
PCBP3	0	0.33026	0.427	0.081	0	1	PCBP3
GAB2	0	0.329846	0.474	0.146	0	1	GAB2
ZCCHC14	0	0.329823	0.436	0.099	0	1	ZCCHC14
NUMB	0	0.329738	0.888	0.664	0	1	NUMB
BRD8	0	0.32971	0.535	0.169	0	1	BRD8
ABHD18	0	0.329438	0.548	0.19	0	1	ABHD18
IRF2	0	0.329323	0.711	0.342	0	1	IRF2
PHF3	0	0.329001	0.581	0.215	0	1	PHF3
ASCC3	0	0.328926	0.637	0.27	0	1	ASCC3
USP25	0	0.328861	0.679	0.292	0	1	USP25
RAP1GDS1	0	0.328791	0.479	0.134	0	1	RAP1GDS1
TMPRSS2	0	0.328562	0.645	0.265	0	1	TMPRSS2
VPS13A	0	0.328403	0.967	0.813	0	1	VPS13A
PUM2	0	0.328167	0.681	0.296	0	1	PUM2
MANBA	0	0.327914	0.409	0.081	0	1	MANBA
KMT2C	0	0.327769	0.949	0.708	0	1	KMT2C
INO80	0	0.327661	0.568	0.207	0	1	INO80
RCAN3	0	0.327439	0.525	0.169	0	1	RCAN3
SLC26A3	0	0.327324	0.362	0.037	0	1	SLC26A3
PKN2	0	0.32728	0.695	0.312	0	1	PKN2
ZMIZ1	0	0.327231	0.663	0.278	0	1	ZMIZ1
TOX	0	0.326211	0.626	0.243	0	1	TOX
CTSC	0	0.326123	0.944	0.773	0	1	CTSC
HIVEP1	0	0.325746	0.527	0.175	0	1	HIVEP1
PSME4	0	0.325745	0.635	0.255	0	1	PSME4
HERC2	0	0.325553	0.592	0.206	0	1	HERC2
ATG4C	0	0.324941	0.501	0.151	0	1	ATG4C
RIC3	0	0.324683	0.41	0.069	0	1	RIC3
FMR1	0	0.324674	0.545	0.18	0	1	FMR1
MITD1	0	0.3246	0.711	0.331	0	1	MITD1
PRKCE	0	0.324519	0.578	0.231	0	1	PRKCE
NBAS	0	0.324509	0.52	0.164	0	1	NBAS
SYNE2	0	0.324421	0.893	0.685	0	1	SYNE2
NVL	0	0.324182	0.556	0.19	0	1	NVL
PTPRM	0	0.323783	0.356	0.05	0	1	PTPRM
GSTK1	0	0.323594	0.55	0.192	0	1	GSTK1
LOC107520090	0	0.32328	0.449	0.104	0	1	LOC107520090
PRKAG2	0	0.323128	0.438	0.099	0	1	PRKAG2
FNBP4	0	0.322714	0.923	0.7	0	1	FNBP4
SCAPER	0	0.322609	0.561	0.199	0	1	SCAPER
BRWD1	0	0.322441	0.677	0.284	0	1	BRWD1
SEC31A	0	0.322237	0.743	0.393	0	1	SEC31A
COL17A1	0	0.322036	0.422	0.087	0	1	COL17A1
RALGAPA1	0	0.321777	0.619	0.26	0	1	RALGAPA1
LOC107521673	0	0.321756	0.616	0.239	0	1	LOC107521673
LNX1	0	0.321693	0.569	0.224	0	1	LNX1
SLC46A3	0	0.32125	0.543	0.181	0	1	SLC46A3
UBE2V2	0	0.32118	0.631	0.266	0	1	UBE2V2
FAM160A2	0	0.32112	0.474	0.123	0	1	FAM160A2
MIA2	0	0.321089	0.806	0.493	0	1	MIA2
EDRF1	0	0.321064	0.48	0.134	0	1	EDRF1
DOP1B	0	0.321003	0.552	0.187	0	1	DOP1B
ARHGAP26	0	0.320866	0.806	0.485	0	1	ARHGAP26
ZNF638	0	0.320421	0.629	0.26	0	1	ZNF638
ARAP2	0	0.320311	0.565	0.203	0	1	ARAP2
LOC107514031	0	0.320263	0.587	0.212	0	1	LOC107514031
LGMN	0	0.320206	0.518	0.163	0	1	LGMN
HECTD4	0	0.320127	0.515	0.162	0	1	HECTD4
TMEM243	0	0.320039	0.468	0.122	0	1	TMEM243
FAM126B	0	0.319923	0.524	0.172	0	1	FAM126B
FBXL20	0	0.319764	0.47	0.129	0	1	FBXL20
MICAL3	0	0.318783	0.636	0.265	0	1	MICAL3
NCOA6	0	0.318407	0.578	0.215	0	1	NCOA6
FKBP15	0	0.31833	0.49	0.14	0	1	FKBP15
TPMT	0	0.318027	0.399	0.078	0	1	TPMT
SMURF2	0	0.318013	0.614	0.245	0	1	SMURF2
LOC107519012	0	0.317989	0.454	0.121	0	1	LOC107519012
GOSR2	0	0.31788	0.456	0.107	0	1	GOSR2
ZFR	0	0.317818	0.638	0.262	0	1	ZFR
MGLL	0	0.317666	0.444	0.15	0	1	MGLL
LONP2	0	0.317496	0.519	0.162	0	1	LONP2
ARHGEF9	0	0.317159	0.328	0.047	0	1	ARHGEF9
PNN	0	0.317059	0.671	0.3	0	1	PNN
TBX3	0	0.317031	0.507	0.179	0	1	TBX3
CUNH11orf54	0	0.316725	0.842	0.595	0	1	CUNH11orf54
SCYL2	0	0.316464	0.529	0.178	0	1	SCYL2
ARID1B	0	0.316419	0.901	0.702	0	1	ARID1B
UBR3	0	0.316391	0.799	0.486	0	1	UBR3
MYSM1	0	0.31612	0.591	0.227	0	1	MYSM1
CNOT6L	0	0.315894	0.587	0.22	0	1	CNOT6L
MICU2	0	0.31564	0.542	0.188	0	1	MICU2
KYAT3	0	0.315612	0.46	0.148	0	1	KYAT3
ANK2	0	0.315499	0.374	0.07	0	1	ANK2
VPS50	0	0.315303	0.446	0.117	0	1	VPS50
RGS2	0	0.315264	0.508	0.169	0	1	RGS2
CNOT1	0	0.31519	0.664	0.289	0	1	CNOT1
GFOD2	0	0.314955	0.405	0.092	0	1	GFOD2
DTNBP1	0	0.314923	0.44	0.119	0	1	DTNBP1
CDC27	0	0.314808	0.499	0.16	0	1	CDC27
ABCG5	0	0.314785	0.351	0.038	0	1	ABCG5
CREBRF	0	0.314779	0.498	0.149	0	1	CREBRF
VTI1A	0	0.314769	0.657	0.291	0	1	VTI1A
MTMR12	0	0.314684	0.583	0.232	0	1	MTMR12
TMC3	0	0.314649	0.383	0.063	0	1	TMC3
DIAPH2	0	0.31451	0.922	0.753	0	1	DIAPH2
SLC28A3	0	0.314413	0.537	0.204	0	1	SLC28A3
KDM5A	0	0.314284	0.574	0.209	0	1	KDM5A
RFC1	0	0.314229	0.567	0.214	0	1	RFC1
PTER	0	0.314218	0.417	0.101	0	1	PTER
KIF16B	0	0.31421	0.973	0.836	0	1	KIF16B
SLC30A9	0	0.314195	0.624	0.265	0	1	SLC30A9
RNF115	0	0.314161	0.525	0.177	0	1	RNF115
SLC5A1	0	0.314109	0.338	0.043	0	1	SLC5A1
PITPNC1	0	0.313861	0.508	0.167	0	1	PITPNC1
TSHZ1	0	0.313803	0.435	0.104	0	1	TSHZ1
AKAP10	0	0.313551	0.505	0.156	0	1	AKAP10
CCNL2	0	0.313547	0.659	0.271	0	1	CCNL2
XPR1	0	0.313458	0.557	0.204	0	1	XPR1
SLC9A8	0	0.312597	0.511	0.155	0	1	SLC9A8
UTRN	0	0.312457	0.921	0.739	0	1	UTRN
TAF2	0	0.312394	0.456	0.125	0	1	TAF2
CD82	0	0.312169	0.54	0.173	0	1	CD82
RUFY3	0	0.312075	0.617	0.246	0	1	RUFY3
GIGYF2	0	0.312071	0.562	0.202	0	1	GIGYF2
SRRM2	0	0.311863	0.997	0.921	0	1	SRRM2
LDLRAD3	0	0.311717	0.446	0.13	0	1	LDLRAD3
ESCO1	0	0.311711	0.572	0.226	0	1	ESCO1
HECTD1	0	0.311632	0.611	0.253	0	1	HECTD1
CUX1	0	0.311586	0.689	0.326	0	1	CUX1
USP8	0	0.311349	0.594	0.241	0	1	USP8
AKAP9	0	0.310754	0.991	0.915	0	1	AKAP9
SENP7	0	0.310722	0.523	0.182	0	1	SENP7
REV1	0	0.310631	0.532	0.18	0	1	REV1
LOC107515678	0	0.310196	0.392	0.063	0	1	LOC107515678
MTMR3	0	0.3099	0.533	0.183	0	1	MTMR3
TCAIM	0	0.309473	0.391	0.074	0	1	TCAIM
PNISR	0	0.309452	0.94	0.748	0	1	PNISR
ATP1B31	0	0.309412	0.966	0.84	0	1	ATP1B3
FNIP1	0	0.309284	0.899	0.709	0	1	FNIP1
DGLUCY	0	0.308938	0.346	0.032	0	1	DGLUCY
PUS10	0	0.308856	0.418	0.099	0	1	PUS10
MOGAT1	0	0.308618	0.435	0.102	0	1	MOGAT1
KANSL1	0	0.308187	0.689	0.319	0	1	KANSL1
BICRAL	0	0.307956	0.458	0.135	0	1	BICRAL
GAPVD1	0	0.307614	0.573	0.222	0	1	GAPVD1
UBR5	0	0.307173	0.664	0.292	0	1	UBR5
TRMT13	0	0.306528	0.478	0.141	0	1	TRMT13
ADCY6	0	0.306483	0.435	0.098	0	1	ADCY6
CLUH	0	0.306461	0.427	0.098	0	1	CLUH
CDC42SE2	0	0.306399	0.839	0.595	0	1	CDC42SE2
TRAM2	0	0.306352	0.398	0.087	0	1	TRAM2
LOC107502545	0	0.306178	0.503	0.161	0	1	LOC107502545
DYRK2	0	0.30602	0.457	0.12	0	1	DYRK2
EXOC4	0	0.305613	0.599	0.256	0	1	EXOC4
ABCA5	0	0.305288	0.386	0.073	0	1	ABCA5
AMBRA1	0	0.304548	0.502	0.166	0	1	AMBRA1
RSPRY1	0	0.304161	0.494	0.156	0	1	RSPRY1
PARP14	0	0.30411	0.59	0.25	0	1	PARP14
CDKAL1	0	0.303763	0.601	0.241	0	1	CDKAL1
PLEKHA7	0	0.303166	0.848	0.616	0	1	PLEKHA7
SLC22A3	0	0.303156	0.365	0.074	0	1	SLC22A3
PXMP2	0	0.303078	0.749	0.431	0	1	PXMP2
CFAP61	0	0.302204	0.365	0.071	0	1	CFAP61
TM9SF3	0	0.301875	0.68	0.331	0	1	TM9SF3
BRD7	0	0.301835	0.632	0.258	0	1	BRD7
SENP6	0	0.301768	0.589	0.245	0	1	SENP6
NEDD4L	0	0.301349	0.952	0.838	0	1	NEDD4L
DIP2B	0	0.301333	0.516	0.18	0	1	DIP2B
PRELID2	0	0.301094	0.562	0.214	0	1	PRELID2
PCCA	0	0.300657	0.387	0.084	0	1	PCCA
IFT88	0	0.300479	0.495	0.154	0	1	IFT88
ZNF613	0	0.300355	0.576	0.22	0	1	ZNF613
ACSF2	0	0.300222	0.383	0.062	0	1	ACSF2
PAN3	0	0.299908	0.589	0.241	0	1	PAN3
CAPN7	0	0.299775	0.474	0.144	0	1	CAPN7
ESRRA	0	0.299665	0.481	0.142	0	1	ESRRA
LOC107517500	0	0.299653	0.454	0.132	0	1	LOC107517500
NQO1	0	0.299598	0.517	0.161	0	1	NQO1
TRAK2	0	0.299482	0.414	0.1	0	1	TRAK2
CEP295	0	0.299058	0.498	0.171	0	1	CEP295
AFF4	0	0.298904	0.879	0.621	0	1	AFF4
AHR	0	0.298757	0.573	0.252	0	1	AHR
PDE4D	0	0.298625	0.921	0.76	0	1	PDE4D
TASOR2	0	0.298582	0.523	0.18	0	1	TASOR2
MGRN1	0	0.298257	0.455	0.119	0	1	MGRN1
AKAP7	0	0.298182	0.497	0.161	0	1	AKAP7
DDI2	0	0.298062	0.526	0.187	0	1	DDI2
BPHL	0	0.297378	0.582	0.26	0	1	BPHL
LOC107498027	0	0.297345	0.472	0.143	0	1	LOC107498027
CCDC93	0	0.297288	0.474	0.15	0	1	CCDC93
METTL16	0	0.297109	0.484	0.162	0	1	METTL16
SMLR1	0	0.297067	0.323	0.036	0	1	SMLR1
NUMA1	0	0.297016	0.515	0.173	0	1	NUMA1
SLC16A14	0	0.296896	0.452	0.133	0	1	SLC16A14
TRIM14	0	0.296842	0.42	0.098	0	1	TRIM14
ARID4A	0	0.296465	0.645	0.284	0	1	ARID4A
MTMR14	0	0.295951	0.427	0.111	0	1	MTMR14
LRRK1	0	0.29595	0.45	0.122	0	1	LRRK1
DLG2	0	0.295932	0.344	0.094	0	1	DLG2
TBC1D30	0	0.295889	0.433	0.122	0	1	TBC1D30
MKKS	0	0.29566	0.496	0.177	0	1	MKKS
ERMARD	0	0.295452	0.429	0.11	0	1	ERMARD
SPIRE2	0	0.294842	0.483	0.151	0	1	SPIRE2
RBL2	0	0.294541	0.469	0.148	0	1	RBL2
ETV6	0	0.294442	0.588	0.243	0	1	ETV6
FGGY	0	0.294408	0.468	0.165	0	1	FGGY
LOC107504966	0	0.294088	0.544	0.206	0	1	LOC107504966
LOC1074993121	0	0.294077	0.925	0.678	0	1	LOC107499312
TRIM4	0	0.294011	0.532	0.198	0	1	TRIM4
CDK13	0	0.293849	0.593	0.251	0	1	CDK13
ERBB3	0	0.293842	0.564	0.219	0	1	ERBB3
RC3H1	0	0.293595	0.626	0.259	0	1	RC3H1
CCL25	0	0.293181	0.562	0.182	0	1	CCL25
PKP2	0	0.292966	0.585	0.254	0	1	PKP2
CBWD1	0	0.292815	0.386	0.078	0	1	CBWD1
SMCHD1	0	0.292699	0.537	0.206	0	1	SMCHD1
FAM168B	0	0.292626	0.449	0.131	0	1	FAM168B
N4BP2L2	0	0.292373	0.594	0.249	0	1	N4BP2L2
LOC107513107	0	0.292146	0.505	0.172	0	1	LOC107513107
ZNF451	0	0.292024	0.448	0.131	0	1	ZNF451
PTBP2	0	0.291896	0.46	0.142	0	1	PTBP2
PEAK1	0	0.291839	0.592	0.25	0	1	PEAK1
GTF2I	0	0.291799	0.502	0.174	0	1	GTF2I
NCOA2	0	0.291678	0.932	0.766	0	1	NCOA2
PPP1R16A	0	0.291677	0.41	0.092	0	1	PPP1R16A
DGKA	0	0.291518	0.464	0.141	0	1	DGKA
ALCAM	0	0.290901	0.556	0.219	0	1	ALCAM
TRAPPC8	0	0.290775	0.545	0.212	0	1	TRAPPC8
ZZZ3	0	0.290747	0.49	0.176	0	1	ZZZ3
LOC107521844	0	0.290703	0.395	0.093	0	1	LOC107521844
STARD9	0	0.290603	0.479	0.17	0	1	STARD9
SAFB2	0	0.290442	0.66	0.28	0	1	SAFB2
LOC118611346	0	0.290442	0.343	0.051	0	1	LOC118611346
SEC24C	0	0.290338	0.471	0.147	0	1	SEC24C
EVI5	0	0.290116	0.497	0.181	0	1	EVI5
PPP1R13B	0	0.289926	0.551	0.194	0	1	PPP1R13B
MAN1A1	0	0.289801	0.605	0.263	0	1	MAN1A1
PPIP5K2	0	0.289798	0.495	0.179	0	1	PPIP5K2
SETBP1	0	0.289728	0.435	0.142	0	1	SETBP1
RAB3GAP1	0	0.289515	0.539	0.207	0	1	RAB3GAP1
SRSF4	0	0.289304	0.604	0.258	0	1	SRSF4
GTF2F2	0	0.289302	0.492	0.175	0	1	GTF2F2
NHLRC2	0	0.289153	0.51	0.185	0	1	NHLRC2
VPS35L	0	0.288939	0.453	0.136	0	1	VPS35L
THRA	0	0.288709	0.414	0.097	0	1	THRA
RTP3	0	0.288593	0.355	0.05	0	1	RTP3
SLC26A1	0	0.28835	0.348	0.043	0	1	SLC26A1
BOD1L1	0	0.288293	0.608	0.25	0	1	BOD1L1
CREB3L2	0	0.288255	0.543	0.198	0	1	CREB3L2
UBE4A	0	0.288233	0.598	0.261	0	1	UBE4A
UBP1	0	0.288124	0.482	0.156	0	1	UBP1
ABL2	0	0.288001	0.453	0.145	0	1	ABL2
MTMR4	0	0.287941	0.392	0.085	0	1	MTMR4
MTO1	0	0.287731	0.38	0.071	0	1	MTO1
CNOT4	0	0.287332	0.512	0.183	0	1	CNOT4
EP400	0	0.287223	0.519	0.171	0	1	EP400
ECPAS	0	0.286893	0.527	0.197	0	1	ECPAS
GHR	0	0.286725	0.404	0.124	0	1	GHR
DUSP22	0	0.286723	0.418	0.117	0	1	DUSP22
LOC107500179	0	0.286709	0.392	0.086	0	1	LOC107500179
PI4KA	0	0.286657	0.41	0.104	0	1	PI4KA
DZIP3	0	0.286609	0.465	0.152	0	1	DZIP3
CCDC12	0	0.286527	0.485	0.155	0	1	CCDC12
SYNRG	0	0.286454	0.49	0.165	0	1	SYNRG
GOLGB1	0	0.285963	0.981	0.855	0	1	GOLGB1
TAF1	0	0.285948	0.525	0.192	0	1	TAF1
USP45	0	0.285832	0.393	0.103	0	1	USP45
R3HDM2	0	0.285584	0.434	0.125	0	1	R3HDM2
DIDO1	0	0.285457	0.465	0.139	0	1	DIDO1
UNC5CL	0	0.285424	0.427	0.122	0	1	UNC5CL
TIAL1	0	0.285308	0.499	0.172	0	1	TIAL1
LOC107514413	0	0.284973	0.352	0.055	0	1	LOC107514413
SKI	0	0.28494	0.418	0.102	0	1	SKI
ANKRD16	0	0.284797	0.381	0.082	0	1	ANKRD16
SLC16A10	0	0.284061	0.391	0.098	0	1	SLC16A10
MAN2A1	0	0.282516	0.483	0.17	0	1	MAN2A1
PHKB	0	0.282334	0.416	0.113	0	1	PHKB
TRIP4	0	0.282021	0.397	0.1	0	1	TRIP4
NAGS	0	0.28196	0.425	0.108	0	1	NAGS
LOC107501689	0	0.281786	0.292	0.033	0	1	LOC107501689
ACOX2	0	0.281532	0.368	0.089	0	1	ACOX2
FBXO25	0	0.281523	0.92	0.69	0	1	FBXO25
LOC107497424	0	0.281452	0.394	0.089	0	1	LOC107497424
PHYH	0	0.281256	0.363	0.071	0	1	PHYH
TERF2	0	0.281057	0.412	0.115	0	1	TERF2
SNX14	0	0.281023	0.549	0.223	0	1	SNX14
ALAD	0	0.280888	0.403	0.096	0	1	ALAD
SUPT5H	0	0.280808	0.547	0.201	0	1	SUPT5H
SHLD2	0	0.280686	0.38	0.096	0	1	SHLD2
WIPF1	0	0.280663	0.295	0.028	0	1	WIPF1
CCDC138	0	0.280428	0.442	0.146	0	1	CCDC138
TMEM139	0	0.280222	0.462	0.152	0	1	TMEM139
TRPM4	0	0.279626	0.452	0.138	0	1	TRPM4
LOC107511325	0	0.279582	0.483	0.166	0	1	LOC107511325
ZNF398	0	0.279522	0.364	0.076	0	1	ZNF398
RCBTB2	0	0.279324	0.37	0.087	0	1	RCBTB2
RELCH	0	0.279157	0.498	0.185	0	1	RELCH
KATNAL1	0	0.279118	0.411	0.109	0	1	KATNAL1
PDP2	0	0.278902	0.429	0.128	0	1	PDP2
KDM5C	0	0.278776	0.499	0.175	0	1	KDM5C
FAM193A	0	0.278738	0.467	0.159	0	1	FAM193A
TCTN3	0	0.277489	0.326	0.048	0	1	TCTN3
RIPK1	0	0.277468	0.438	0.138	0	1	RIPK1
EHMT1	0	0.277334	0.474	0.158	0	1	EHMT1
RFX7	0	0.276878	0.463	0.161	0	1	RFX7
ZMYND11	0	0.276719	0.556	0.22	0	1	ZMYND11
ZDHHC23	0	0.276571	0.351	0.061	0	1	ZDHHC23
DEPDC4	0	0.276552	0.367	0.086	0	1	DEPDC4
KRCC1	0	0.276482	0.38	0.099	0	1	KRCC1
PARD3B	0	0.276122	0.941	0.841	0	1	PARD3B
BLOC1S6	0	0.27612	0.434	0.142	0	1	BLOC1S6
ATXN10	0	0.276014	0.418	0.123	0	1	ATXN10
CELF1	0	0.275966	0.515	0.199	0	1	CELF1
WDR7	0	0.275884	0.418	0.121	0	1	WDR7
GALNT10	0	0.275859	0.43	0.134	0	1	GALNT10
CHD8	0	0.275816	0.513	0.191	0	1	CHD8
DYM	0	0.275677	0.525	0.209	0	1	DYM
HTT	0	0.275615	0.478	0.162	0	1	HTT
ANKRD27	0	0.275487	0.558	0.232	0	1	ANKRD27
NDUFAF6	0	0.27533	0.354	0.065	0	1	NDUFAF6
RIC1	0	0.274523	0.445	0.148	0	1	RIC1
KIAA0319L	0	0.27442	0.475	0.166	0	1	KIAA0319L
DCAF8	0	0.274163	0.455	0.143	0	1	DCAF8
SMARCA2	0	0.274131	0.488	0.179	0	1	SMARCA2
CLASP1	0	0.274004	0.515	0.202	0	1	CLASP1
ATE1	0	0.273741	0.474	0.166	0	1	ATE1
RGS3	0	0.273716	0.392	0.094	0	1	RGS3
NSMAF	0	0.273639	0.433	0.138	0	1	NSMAF
USP33	0	0.273632	0.47	0.177	0	1	USP33
SEPTIN9	0	0.273477	0.446	0.138	0	1	SEPTIN9
TFCP2	0	0.273249	0.383	0.09	0	1	TFCP2
SYNJ2	0	0.272854	0.458	0.149	0	1	SYNJ2
ELOA	0	0.272327	0.467	0.161	0	1	ELOA
MTA3	0	0.271959	0.377	0.09	0	1	MTA3
NDST1	0	0.271788	0.378	0.088	0	1	NDST1
GMCL1	0	0.27167	0.383	0.114	0	1	GMCL1
LOC107514133	0	0.271575	0.353	0.064	0	1	LOC107514133
GIMAP2	0	0.271388	0.4	0.107	0	1	GIMAP2
NOL8	0	0.271295	0.453	0.164	0	1	NOL8
ETFDH	0	0.271271	0.453	0.155	0	1	ETFDH
NAA16	0	0.27103	0.498	0.186	0	1	NAA16
CUL1	0	0.270951	0.529	0.21	0	1	CUL1
LOC107509732	0	0.270774	0.517	0.174	0	1	LOC107509732
SLC6A19	0	0.270771	0.412	0.115	0	1	SLC6A19
SLC25A37	0	0.270477	0.44	0.137	0	1	SLC25A37
GAN	0	0.270395	0.436	0.142	0	1	GAN
COG6	0	0.270323	0.537	0.208	0	1	COG6
KHNYN	0	0.270315	0.449	0.148	0	1	KHNYN
KLC4	0	0.270032	0.484	0.187	0	1	KLC4
SMG6	0	0.26984	0.499	0.192	0	1	SMG6
IGSF9	0	0.269823	0.426	0.128	0	1	IGSF9
KATNIP	0	0.269782	0.427	0.127	0	1	KATNIP
SDSL	0	0.269728	0.393	0.101	0	1	SDSL
VAV2	0	0.269658	0.389	0.095	0	1	VAV2
THOC1	0	0.26946	0.389	0.096	0	1	THOC1
FGFRL1	0	0.268928	0.342	0.056	0	1	FGFRL1
TNPO3	0	0.268881	0.421	0.131	0	1	TNPO3
CACHD1	0	0.26886	0.416	0.132	0	1	CACHD1
ATAD1	0	0.268754	0.445	0.145	0	1	ATAD1
MSH3	0	0.268533	0.352	0.08	0	1	MSH3
CEP120	0	0.268296	0.403	0.127	0	1	CEP120
RNF20	0	0.268201	0.473	0.163	0	1	RNF20
CLK4	0	0.267948	0.4	0.111	0	1	CLK4
FBXO38	0	0.267885	0.479	0.174	0	1	FBXO38
CLIP2	0	0.267855	0.359	0.084	0	1	CLIP2
THRB	0	0.26759	0.277	0.031	0	1	THRB
MTX2	0	0.26749	0.382	0.104	0	1	MTX2
LOC107515874	0	0.267444	0.369	0.077	0	1	LOC107515874
MAST3	0	0.267112	0.361	0.076	0	1	MAST3
MATK	0	0.267049	0.478	0.165	0	1	MATK
PCNT	0	0.266992	0.446	0.141	0	1	PCNT
INPP4A	0	0.266864	0.333	0.055	0	1	INPP4A
DPP8	0	0.266107	0.423	0.134	0	1	DPP8
LOC107508706	0	0.264856	0.455	0.154	0	1	LOC107508706
RCOR3	0	0.264721	0.418	0.129	0	1	RCOR3
RAB43	0	0.264696	0.401	0.118	0	1	RAB43
BTBD7	0	0.264682	0.456	0.155	0	1	BTBD7
SCFD2	0	0.264569	0.404	0.132	0	1	SCFD2
ALKBH8	0	0.264185	0.366	0.084	0	1	ALKBH8
LIPE	0	0.264048	0.376	0.093	0	1	LIPE
CLSTN3	0	0.263982	0.349	0.069	0	1	CLSTN3
LOC107499653	0	0.263948	0.305	0.082	0	1	LOC107499653
ARMH3	0	0.26386	0.429	0.142	0	1	ARMH3
DDB1	0	0.263504	0.384	0.105	0	1	DDB1
PBRM1	0	0.263401	0.442	0.158	0	1	PBRM1
CAMK2B	0	0.26331	0.394	0.106	0	1	CAMK2B
TMIGD1	0	0.26301	0.55	0.18	0	1	TMIGD1
ZMYM2	0	0.262536	0.484	0.174	0	1	ZMYM2
TJP3	0	0.262144	0.491	0.182	0	1	TJP3
KIAA0586	0	0.261752	0.395	0.119	0	1	KIAA0586
HOXC6	0	0.261729	0.353	0.077	0	1	HOXC6
SCAF4	0	0.260379	0.451	0.156	0	1	SCAF4
AP1B1	0	0.259976	0.404	0.116	0	1	AP1B1
LOC118612866	0	0.259795	0.384	0.113	0	1	LOC118612866
RNF14	0	0.259787	0.398	0.119	0	1	RNF14
SUCNR1	0	0.259664	0.281	0.022	0	1	SUCNR1
TBC1D12	0	0.259596	0.398	0.12	0	1	TBC1D12
CCNT2	0	0.259453	0.439	0.152	0	1	CCNT2
PCLO	0	0.259321	0.314	0.074	0	1	PCLO
TAOK3	0	0.259252	0.959	0.845	0	1	TAOK3
SFXN5	0	0.258538	0.401	0.123	0	1	SFXN5
PHF12	0	0.258489	0.388	0.105	0	1	PHF12
LOC107505903	0	0.258423	0.973	0.923	0	1	LOC107505903
EPS15L1	0	0.25841	0.384	0.099	0	1	EPS15L1
PANK1	0	0.258387	0.362	0.089	0	1	PANK1
DNMT3A	0	0.257819	0.384	0.11	0	1	DNMT3A
FSD1L	0	0.257699	0.455	0.167	0	1	FSD1L
ATP9A	0	0.257652	0.472	0.17	0	1	ATP9A
AP4E1	0	0.257015	0.412	0.135	0	1	AP4E1
EPAS1	0	0.256727	0.429	0.146	0	1	EPAS1
GSTM4	0	0.256497	0.381	0.094	0	1	GSTM4
METTL15	0	0.256303	0.362	0.103	0	1	METTL15
REXO4	0	0.255951	0.408	0.123	0	1	REXO4
UBTD2	0	0.255671	0.38	0.102	0	1	UBTD2
CUL2	0	0.255517	0.414	0.141	0	1	CUL2
MARCHF6	0	0.255126	0.499	0.189	0	1	MARCHF6
FLVCR2	0	0.254976	0.342	0.093	0	1	FLVCR2
SUPT20H	0	0.254921	0.42	0.141	0	1	SUPT20H
HOOK2	0	0.254775	0.404	0.121	0	1	HOOK2
CAMK2G	0	0.254413	0.378	0.105	0	1	CAMK2G
UBAP2L	0	0.253754	0.406	0.125	0	1	UBAP2L
GNAO1	0	0.253008	0.317	0.046	0	1	GNAO1
DPY19L4	0	0.252573	0.365	0.096	0	1	DPY19L4
LOC107516845	0	0.252297	0.403	0.13	0	1	LOC107516845
ITPKA	0	0.251879	0.343	0.072	0	1	ITPKA
LOC107509595	0	0.251621	0.354	0.099	0	1	LOC107509595
ZNF317	0	0.251101	0.384	0.108	0	1	ZNF317
SHROOM2	0	0.2511	0.346	0.08	0	1	SHROOM2
PKIG	0	0.250748	0.326	0.078	0	1	PKIG
PARG	0	0.250583	0.416	0.138	0	1	PARG
EPC2	0	0.250582	0.422	0.142	0	1	EPC2
CAT	0	0.250239	0.39	0.11	0	1	CAT
SETD3	0	0.250109	0.404	0.125	0	1	SETD3
ABCC2	3.26059e-307	0.313264	0.872	0.689	6.25348e-303	1	ABCC2
ABCD3	7.57262e-307	0.281796	0.58	0.257	1.45235e-302	1	ABCD3
CDCP1	1.40749e-306	0.274152	0.554	0.226	2.69943e-302	1	CDCP1
GATA6	2.42739e-306	0.265795	0.866	0.706	4.65549e-302	1	GATA6
FAM160A1	5.29716e-306	0.277872	0.556	0.228	1.01594e-301	1	FAM160A1
ABCF1	1.08845e-305	0.281705	0.573	0.238	2.08753e-301	1	ABCF1
LOC107510012	4.55996e-304	0.302705	0.595	0.258	8.74554e-300	1	LOC107510012
LUC7L	9.3559e-304	0.297582	0.716	0.344	1.79437e-299	1	LUC7L
MFN1	1.96425e-303	0.251563	0.426	0.154	3.76723e-299	1	MFN1
STAM2	6.76433e-303	0.253139	0.469	0.178	1.29733e-298	1	STAM2
ATXN2	1.50916e-302	0.296495	0.808	0.508	2.89442e-298	1	ATXN2
CSNK2A1	2.54184e-301	0.260091	0.486	0.192	4.875e-297	1	CSNK2A1
WDR33	4.10862e-301	0.284163	0.627	0.281	7.87992e-297	1	WDR33
HMG20A	1.0807e-300	0.258504	0.474	0.182	2.07267e-296	1	HMG20A
TSPAN7	1.10093e-300	0.311882	0.624	0.288	2.11147e-296	1	TSPAN7
ZBTB7A	5.34083e-300	0.255889	0.509	0.198	1.02432e-295	1	ZBTB7A
HERC3	7.16332e-300	0.289662	0.6	0.261	1.37385e-295	1	HERC3
GGNBP2	1.11099e-299	0.281955	0.63	0.282	2.13076e-295	1	GGNBP2
MCTP2	1.63331e-299	0.260599	0.483	0.185	3.13252e-295	1	MCTP2
KAT6A	1.10632e-298	0.259368	0.492	0.191	2.12181e-294	1	KAT6A
SMG1	1.29842e-298	0.304796	0.793	0.456	2.49025e-294	1	SMG1
PAQR8	7.12442e-298	0.314963	0.966	0.843	1.36639e-293	1	PAQR8
PPP4R3A	7.63528e-298	0.28376	0.657	0.299	1.46437e-293	1	PPP4R3A
PCM1	1.34276e-297	0.288814	0.607	0.267	2.57528e-293	1	PCM1
DYRK1A	1.44545e-297	0.288679	0.643	0.289	2.77223e-293	1	DYRK1A
ESYT2	1.69955e-297	0.262839	0.541	0.221	3.25956e-293	1	ESYT2
GLUD1	3.13011e-297	0.28142	0.555	0.239	6.00325e-293	1	GLUD1
USP34	3.3183e-297	0.264458	0.877	0.69	6.36418e-293	1	USP34
PSD3	8.95334e-297	0.255771	0.898	0.749	1.71716e-292	1	PSD3
LOC107500838	4.72409e-296	0.28683	0.654	0.299	9.06034e-292	1	LOC107500838
CNTRL	1.55994e-295	0.254928	0.428	0.153	2.99181e-291	1	CNTRL
FBXL17	2.12044e-295	0.277612	0.861	0.699	4.06679e-291	1	FBXL17
DDX17	1.97381e-294	0.300181	0.782	0.424	3.78558e-290	1	DDX17
KIDINS220	2.05075e-291	0.282166	0.641	0.288	3.93313e-287	1	KIDINS220
RICTOR	7.53947e-291	0.271055	0.557	0.24	1.446e-286	1	RICTOR
OXSR1	3.32169e-290	0.308282	0.803	0.54	6.37066e-286	1	OXSR1
NR6A1	5.55671e-290	0.25818	0.457	0.173	1.06572e-285	1	NR6A1
ANKIB1	1.28021e-289	0.257063	0.493	0.195	2.45531e-285	1	ANKIB1
CLOCK	3.55885e-289	0.279823	0.58	0.253	6.82552e-285	1	CLOCK
KMT2A	4.0145e-289	0.294022	0.83	0.539	7.69941e-285	1	KMT2A
TNS4	4.51896e-288	0.263548	0.544	0.221	8.66691e-284	1	TNS4
STK38	6.11483e-288	0.26893	0.575	0.247	1.17276e-283	1	STK38
NF1	1.60293e-287	0.278217	0.594	0.264	3.07426e-283	1	NF1
SBNO1	4.93084e-287	0.254224	0.509	0.204	9.45685e-283	1	SBNO1
EP300	8.87779e-287	0.269386	0.587	0.256	1.70267e-282	1	EP300
BABAM2	1.51321e-286	0.266606	0.518	0.214	2.90218e-282	1	BABAM2
DHDH	2.22172e-286	0.288618	0.744	0.392	4.26103e-282	1	DHDH
ARFGEF1	3.10434e-285	0.270884	0.582	0.254	5.95381e-281	1	ARFGEF1
ASXL2	3.68739e-285	0.250732	0.474	0.186	7.07205e-281	1	ASXL2
FRYL	5.82668e-285	0.296999	0.78	0.464	1.1175e-280	1	FRYL
SPECC1L	2.52584e-284	0.274477	0.59	0.256	4.84431e-280	1	SPECC1L
MEF2A	2.88418e-284	0.252075	0.507	0.203	5.53157e-280	1	MEF2A
ITCH	5.29869e-284	0.26588	0.54	0.231	1.01624e-279	1	ITCH
GPATCH8	1.81397e-283	0.27051	0.855	0.642	3.479e-279	1	GPATCH8
SMYD3	7.90017e-283	0.297709	0.6	0.27	1.51517e-278	1	SMYD3
SRSF10	1.87355e-282	0.27167	0.568	0.254	3.59328e-278	1	SRSF10
MAP3K21	3.09476e-282	0.262826	0.559	0.232	5.93544e-278	1	MAP3K21
TRAK1	4.13291e-282	0.271463	0.892	0.674	7.92652e-278	1	TRAK1
ZNF644	4.39923e-282	0.257232	0.484	0.193	8.43727e-278	1	ZNF644
ZNF148	1.34321e-281	0.261976	0.546	0.234	2.57615e-277	1	ZNF148
ASTN2	1.89179e-281	0.257192	0.457	0.172	3.62827e-277	1	ASTN2
THOC2	2.53701e-281	0.277861	0.643	0.304	4.86574e-277	1	THOC2
LPIN2	1.16485e-280	0.288647	0.829	0.577	2.23406e-276	1	LPIN2
PPP6R3	3.12202e-280	0.28605	0.82	0.554	5.98772e-276	1	PPP6R3
CHD1	1.17293e-278	0.286498	0.69	0.34	2.24956e-274	1	CHD1
COBLL1	1.06002e-276	0.261651	0.484	0.195	2.033e-272	1	COBLL1
TBC1D23	1.75609e-276	0.257842	0.535	0.23	3.36801e-272	1	TBC1D23
CPT1A	5.26905e-276	0.288191	0.842	0.577	1.01055e-271	1	CPT1A
HMCN1	9.34357e-276	0.25472	0.421	0.155	1.792e-271	1	HMCN1
ZRANB2	2.4474e-275	0.285931	0.709	0.364	4.69387e-271	1	ZRANB2
MTF2	3.38675e-275	0.256653	0.508	0.213	6.49544e-271	1	MTF2
VPS54	2.0781e-274	0.256467	0.523	0.221	3.98559e-270	1	VPS54
PCBP2	2.49952e-274	0.27056	0.624	0.295	4.79383e-270	1	PCBP2
GSE1	7.27687e-274	0.287062	0.718	0.371	1.39563e-269	1	GSE1
ASAP2	7.98444e-273	0.262809	0.61	0.273	1.53134e-268	1	ASAP2
FAM174B	1.33703e-272	0.254521	0.424	0.161	2.5643e-268	1	FAM174B
RORA	4.13752e-272	0.295774	0.801	0.551	7.93534e-268	1	RORA
MYO18A	2.72314e-270	0.290024	0.875	0.56	5.22271e-266	1	MYO18A
TAOK1	7.51331e-269	0.279882	0.678	0.344	1.44098e-264	1	TAOK1
HUWE1	8.04604e-269	0.27183	0.848	0.585	1.54315e-264	1	HUWE1
HBP1	3.50977e-268	0.260763	0.545	0.241	6.73139e-264	1	HBP1
RANBP2	8.999e-268	0.263965	0.608	0.277	1.72592e-263	1	RANBP2
TRIO	4.2323e-267	0.254442	0.524	0.219	8.11713e-263	1	TRIO
SUCO	4.80282e-267	0.268417	0.612	0.277	9.21133e-263	1	SUCO
FAM126A	1.73206e-266	0.254174	0.479	0.196	3.32191e-262	1	FAM126A
TNIK	4.92142e-265	0.266972	0.846	0.66	9.4388e-261	1	TNIK
LCOR	1.18184e-262	0.262032	0.613	0.285	2.26665e-258	1	LCOR
CYRIB	3.0259e-261	0.264083	0.564	0.264	5.80338e-257	1	CYRIB
KIF1B	4.97592e-261	0.255122	0.542	0.237	9.54333e-257	1	KIF1B
ELF2	8.19882e-261	0.266978	0.623	0.287	1.57245e-256	1	ELF2
LOC118612916	4.27859e-258	0.276814	0.693	0.36	8.20591e-254	1	LOC118612916
NRIP1	4.75096e-257	0.281162	0.6	0.283	9.11186e-253	1	NRIP1
KAT6B	6.01372e-254	0.27712	0.761	0.466	1.15337e-249	1	KAT6B
PAPOLA	1.01291e-253	0.25574	0.84	0.64	1.94267e-249	1	PAPOLA
PSEN1	2.10367e-252	0.252016	0.549	0.248	4.03463e-248	1	PSEN1
SLC15A1	1.24255e-251	0.273578	0.866	0.643	2.38309e-247	1	SLC15A1
SND1	1.63681e-251	0.250919	0.517	0.222	3.13924e-247	1	SND1
SIK3	1.85423e-251	0.25467	0.534	0.235	3.55623e-247	1	SIK3
LOC107502854	3.09909e-249	0.261652	0.583	0.266	5.94375e-245	1	LOC107502854
KMT5B	5.36072e-246	0.254018	0.619	0.291	1.02813e-241	1	KMT5B
AUH	1.14602e-245	0.255514	0.572	0.268	2.19796e-241	1	AUH
AP3B1	1.64408e-244	0.257439	0.572	0.271	3.15318e-240	1	AP3B1
PSMD1	9.76331e-244	0.254966	0.562	0.266	1.87251e-239	1	PSMD1
APC	4.89325e-243	0.25261	0.83	0.68	9.38477e-239	1	APC
HNRNPH3	3.98205e-241	0.256904	0.606	0.305	7.63718e-237	1	HNRNPH3
TMPRSS15	1.98084e-240	0.253956	0.361	0.128	3.79906e-236	1	TMPRSS15
LOC107508847	4.49218e-239	0.250506	0.579	0.267	8.61555e-235	1	LOC107508847
ACE21	4.21311e-235	0.272537	0.877	0.584	8.08031e-231	1	ACE2
EXT1	2.10677e-234	0.285746	0.76	0.508	4.04058e-230	1	EXT1
UGCG	1.13617e-229	0.262795	0.753	0.536	2.17907e-225	1	UGCG
PRPF39	1.66281e-229	0.260736	0.777	0.486	3.18911e-225	1	PRPF39
ARHGEF3	9.12822e-228	0.265497	0.812	0.616	1.7507e-223	1	ARHGEF3
POF1B	1.05882e-226	0.250053	0.49	0.22	2.0307e-222	1	POF1B
MPP5	2.15434e-226	0.258539	0.688	0.396	4.1318e-222	1	MPP5
LOC1074993481	3.27423e-222	0.303637	0.861	0.541	6.27965e-218	1	LOC107499348
LOC107518949	4.32125e-222	0.260061	0.975	0.817	8.28773e-218	1	LOC107518949
HNRNPD	1.38718e-221	0.250196	0.744	0.442	2.66047e-217	1	HNRNPD
ZCCHC7	6.08224e-221	0.262052	0.751	0.492	1.16651e-216	1	ZCCHC7
KIF13B	2.75756e-219	0.257202	0.758	0.478	5.28872e-215	1	KIF13B
DACH1	7.49409e-215	0.259894	0.807	0.627	1.43729e-210	1	DACH1
CNKSR3	1.27773e-208	0.263637	0.747	0.509	2.45055e-204	1	CNKSR3
BACH1	1.05544e-205	0.253463	0.783	0.566	2.02423e-201	1	BACH1
PIGR1	4.30201e-200	0.264789	0.883	0.598	8.25083e-196	1	PIGR
AREG	0	0.755618	0.655	0.19	0	2	AREG
CTSE	0	0.743586	0.587	0.236	0	2	CTSE
ANXA10	0	0.706651	0.537	0.162	0	2	ANXA10
LOC107512840	0	0.653818	0.713	0.298	0	2	LOC107512840
MGST3	0	0.645556	0.938	0.757	0	2	MGST3
GAPDH	0	0.643205	0.955	0.845	0	2	GAPDH
FABP3	0	0.640667	0.917	0.733	0	2	FABP3
ID1	0	0.626225	0.619	0.317	0	2	ID1
KRT19	0	0.623126	0.907	0.804	0	2	KRT19
CA9	0	0.612088	0.635	0.185	0	2	CA9
TNFRSF12A	0	0.608664	0.541	0.13	0	2	TNFRSF12A
RAMP1	0	0.603202	0.655	0.206	0	2	RAMP1
LOC107510524	0	0.599578	0.869	0.638	0	2	LOC107510524
LOC107519035	0	0.59129	0.873	0.813	0	2	LOC107519035
CKB	0	0.588295	0.467	0.107	0	2	CKB
ST6GAL2	0	0.580561	0.534	0.135	0	2	ST6GAL2
ALDOA	0	0.576108	0.932	0.802	0	2	ALDOA
PYCARD	0	0.57395	0.682	0.265	0	2	PYCARD
ATP5MC3	0	0.56698	0.901	0.678	0	2	ATP5MC3
LOC107498995	0	0.566296	0.702	0.194	0	2	LOC107498995
NDUFAB1	0	0.561964	0.794	0.277	0	2	NDUFAB1
TSPO	0	0.560915	0.835	0.632	0	2	TSPO
CUNH19orf33	0	0.558007	0.509	0.2	0	2	CUNH19orf33
LAMC2	0	0.557062	0.62	0.216	0	2	LAMC2
HINT1	0	0.555582	0.696	0.215	0	2	HINT1
PRDX5	0	0.555498	0.753	0.221	0	2	PRDX5
PPP1R14D	0	0.555335	0.681	0.29	0	2	PPP1R14D
ENO1	0	0.554456	0.872	0.748	0	2	ENO1
CLDN4	0	0.552725	0.458	0.128	0	2	CLDN4
LOC107501251	0	0.552349	0.867	0.603	0	2	LOC107501251
PPIA	0	0.552299	0.9	0.681	0	2	PPIA
LOC107518237	0	0.550405	0.468	0.115	0	2	LOC107518237
PGAM1	0	0.550353	0.836	0.558	0	2	PGAM1
LOC107502351	0	0.546984	0.933	0.751	0	2	LOC107502351
ANXA2	0	0.546881	0.835	0.729	0	2	ANXA2
TMEM54	0	0.545701	0.586	0.179	0	2	TMEM54
CIB1	0	0.543244	0.664	0.27	0	2	CIB1
GADD45A	0	0.538629	0.673	0.233	0	2	GADD45A
VCL	0	0.535292	0.841	0.541	0	2	VCL
POLD4	0	0.535104	0.568	0.174	0	2	POLD4
RNH1	0	0.533906	0.625	0.257	0	2	RNH1
CSRP2	0	0.533486	0.601	0.168	0	2	CSRP2
RND3	0	0.532692	0.679	0.248	0	2	RND3
PPARG	0	0.531714	0.627	0.219	0	2	PPARG
HIGD1A	0	0.530682	0.719	0.233	0	2	HIGD1A
ATF3	0	0.529155	0.731	0.313	0	2	ATF3
RPL18	0	0.523521	0.891	0.627	0	2	RPL18
GDF15	0	0.523173	0.541	0.127	0	2	GDF15
RPLP0	0	0.520162	0.904	0.645	0	2	RPLP0
ATP5MC1	0	0.513377	0.785	0.373	0	2	ATP5MC1
ARPC3	0	0.512243	0.687	0.246	0	2	ARPC3
CHCHD2	0	0.509714	0.954	0.803	0	2	CHCHD2
CD9	0	0.508559	0.786	0.34	0	2	CD9
PRELID1	0	0.508194	0.716	0.192	0	2	PRELID1
NDUFA8	0	0.504916	0.693	0.207	0	2	NDUFA8
ATP12A	0	0.502085	0.445	0.127	0	2	ATP12A
LOC107503877	0	0.499839	0.579	0.183	0	2	LOC107503877
ATP5F1D	0	0.498901	0.881	0.575	0	2	ATP5F1D
PLP2	0	0.497099	0.554	0.156	0	2	PLP2
ATP5PO	0	0.49368	0.895	0.681	0	2	ATP5PO
NDUFS7	0	0.49087	0.768	0.323	0	2	NDUFS7
REEP5	0	0.489137	0.744	0.521	0	2	REEP5
JTB	0	0.486621	0.646	0.197	0	2	JTB
PSMB4	0	0.485501	0.715	0.214	0	2	PSMB4
LEAP2	0	0.483632	0.499	0.189	0	2	LEAP2
IFI30	0	0.481456	0.61	0.196	0	2	IFI30
NDUFB11	0	0.480541	0.723	0.215	0	2	NDUFB11
HSPB1	0	0.480031	0.855	0.645	0	2	HSPB1
FIS1	0	0.47984	0.691	0.246	0	2	FIS1
GNG5	0	0.477962	0.716	0.318	0	2	GNG5
LOC107520492	0	0.476176	0.681	0.22	0	2	LOC107520492
CHMP2A	0	0.475785	0.703	0.276	0	2	CHMP2A
NOP16	0	0.475093	0.586	0.153	0	2	NOP16
TPM4	0	0.475061	0.574	0.169	0	2	TPM4
LOC1075006771	0	0.474643	0.832	0.601	0	2	LOC107500677
GSTO1	0	0.472508	0.789	0.596	0	2	GSTO1
LDHA	0	0.471731	0.945	0.859	0	2	LDHA
PHLDA2	0	0.47155	0.877	0.646	0	2	PHLDA2
PDHB	0	0.47026	0.581	0.17	0	2	PDHB
NFKBIA	0	0.470123	0.53	0.163	0	2	NFKBIA
NDUFC2	0	0.469995	0.675	0.185	0	2	NDUFC2
ETHE1	0	0.468808	0.562	0.151	0	2	ETHE1
ARF6	0	0.468359	0.748	0.279	0	2	ARF6
FOS	0	0.46743	0.892	0.647	0	2	FOS
ZFP36	0	0.467009	0.65	0.26	0	2	ZFP36
PKM	0	0.466669	0.855	0.701	0	2	PKM
VDAC2	0	0.466144	0.795	0.537	0	2	VDAC2
LOC107509970	0	0.463496	0.872	0.623	0	2	LOC107509970
LOC107506941	0	0.462094	0.483	0.139	0	2	LOC107506941
SLC25A5	0	0.461693	0.787	0.483	0	2	SLC25A5
LOC107519646	0	0.461328	0.458	0.088	0	2	LOC107519646
CYSTM1	0	0.459696	0.941	0.874	0	2	CYSTM1
TPT1	0	0.458983	0.982	0.801	0	2	TPT1
KRT8	0	0.458972	0.972	0.848	0	2	KRT8
FOSB	0	0.457848	0.449	0.103	0	2	FOSB
LOC107518128	0	0.457227	0.882	0.654	0	2	LOC107518128
RPLP1	0	0.455844	0.923	0.7	0	2	RPLP1
HSD17B10	0	0.452894	0.684	0.231	0	2	HSD17B10
RPL7A	0	0.452031	0.901	0.643	0	2	RPL7A
BTF3	0	0.451791	0.821	0.535	0	2	BTF3
ACTG1	0	0.451207	0.998	0.948	0	2	ACTG1
ATP5MC2	0	0.450622	0.852	0.582	0	2	ATP5MC2
SDHD	0	0.449719	0.666	0.226	0	2	SDHD
LOC107515880	0	0.449662	0.808	0.391	0	2	LOC107515880
RPS14	0	0.449016	0.92	0.675	0	2	RPS14
LOC107517907	0	0.448389	0.899	0.684	0	2	LOC107517907
ARF4	0	0.447831	0.734	0.262	0	2	ARF4
APRT	0	0.446631	0.586	0.146	0	2	APRT
NDUFS8	0	0.445362	0.655	0.194	0	2	NDUFS8
LOC107497034	0	0.445186	0.84	0.539	0	2	LOC107497034
ISG15	0	0.443786	0.47	0.162	0	2	ISG15
MPC2	0	0.442945	0.821	0.645	0	2	MPC2
PAFAH1B3	0	0.442272	0.567	0.155	0	2	PAFAH1B3
PFN1	0	0.442114	0.794	0.424	0	2	PFN1
LOC107512611	0	0.442105	0.58	0.138	0	2	LOC107512611
EGR1	0	0.441815	0.738	0.365	0	2	EGR1
ATP5PF	0	0.441605	0.834	0.548	0	2	ATP5PF
HBEGF	0	0.441605	0.502	0.131	0	2	HBEGF
LOC107517931	0	0.441354	0.636	0.237	0	2	LOC107517931
LOC107497080	0	0.441345	0.854	0.61	0	2	LOC107497080
RPS27A	0	0.440209	0.86	0.608	0	2	RPS27A
PLGRKT	0	0.439957	0.566	0.194	0	2	PLGRKT
GPI	0	0.436934	0.711	0.254	0	2	GPI
ATP5MD	0	0.436531	0.736	0.336	0	2	ATP5MD
PGK1	0	0.436515	0.832	0.711	0	2	PGK1
FTL	0	0.436457	0.935	0.841	0	2	FTL
NDUFB9	0	0.435817	0.652	0.205	0	2	NDUFB9
MAL2	0	0.434935	0.704	0.228	0	2	MAL2
CLDN3	0	0.434047	0.915	0.767	0	2	CLDN3
LOC107503958	0	0.432021	0.85	0.699	0	2	LOC107503958
NDUFS5	0	0.431829	0.7	0.236	0	2	NDUFS5
EEF1G	0	0.431727	0.629	0.217	0	2	EEF1G
DEGS1	0	0.430232	0.412	0.093	0	2	DEGS1
RPL15	0	0.430138	0.743	0.256	0	2	RPL15
LOC107511262	0	0.429767	0.384	0.106	0	2	LOC107511262
KLF6	0	0.429612	0.845	0.6	0	2	KLF6
PLAAT3	0	0.42928	0.515	0.151	0	2	PLAAT3
SEC61B	0	0.428871	0.708	0.269	0	2	SEC61B
HECW1	0	0.428867	0.424	0.108	0	2	HECW1
LOC107510957	0	0.428392	0.392	0.071	0	2	LOC107510957
TXNDC17	0	0.427086	0.674	0.213	0	2	TXNDC17
ARL6IP1	0	0.425889	0.709	0.249	0	2	ARL6IP1
RAB11A	0	0.425454	0.57	0.18	0	2	RAB11A
DBI	0	0.425323	0.945	0.851	0	2	DBI
TRIB1	0	0.4251	0.529	0.131	0	2	TRIB1
RACK1	0	0.424745	0.623	0.232	0	2	RACK1
MDH2	0	0.424033	0.826	0.479	0	2	MDH2
PSMB1	0	0.423545	0.693	0.246	0	2	PSMB1
ACTB	0	0.423006	0.815	0.475	0	2	ACTB
LOC107500690	0	0.422304	0.58	0.213	0	2	LOC107500690
SSR4	0	0.422054	0.591	0.174	0	2	SSR4
LOC107502633	0	0.422044	0.946	0.895	0	2	LOC107502633
BTG2	0	0.42181	0.742	0.384	0	2	BTG2
SMDT1	0	0.421575	0.641	0.191	0	2	SMDT1
LOC107497205	0	0.420849	0.663	0.189	0	2	LOC107497205
RPL8	0	0.420615	0.901	0.633	0	2	RPL8
LAPTM4B	0	0.420522	0.653	0.252	0	2	LAPTM4B
GCHFR	0	0.419914	0.437	0.132	0	2	GCHFR
TC2N	0	0.418906	0.484	0.099	0	2	TC2N
RPS131	0	0.418606	0.876	0.604	0	2	RPS13
NDUFB8	0	0.416592	0.644	0.2	0	2	NDUFB8
ATP5PB	0	0.414465	0.835	0.507	0	2	ATP5PB
CFL1	0	0.4134	0.935	0.772	0	2	CFL1
IDH3A	0	0.41198	0.593	0.182	0	2	IDH3A
NDUFB5	0	0.411956	0.573	0.157	0	2	NDUFB5
LOC107503471	0	0.411956	0.808	0.471	0	2	LOC107503471
VPS28	0	0.411379	0.532	0.143	0	2	VPS28
MRPL20	0	0.411179	0.593	0.187	0	2	MRPL20
ATP5PD	0	0.410041	0.876	0.62	0	2	ATP5PD
ISG20	0	0.409348	0.417	0.123	0	2	ISG20
CHP1	0	0.408841	0.692	0.26	0	2	CHP1
EIF1	0	0.408484	0.936	0.775	0	2	EIF1
SLC46A1	0	0.406922	0.566	0.249	0	2	SLC46A1
ATP5MG	0	0.40668	0.884	0.631	0	2	ATP5MG
TNFAIP3	0	0.404862	0.436	0.114	0	2	TNFAIP3
SERTAD1	0	0.403317	0.558	0.148	0	2	SERTAD1
UBA52	0	0.403034	0.916	0.702	0	2	UBA52
GHITM	0	0.401163	0.785	0.435	0	2	GHITM
RPL27	0	0.401092	0.846	0.531	0	2	RPL27
NDUFA12	0	0.400581	0.658	0.234	0	2	NDUFA12
FDPS	0	0.399736	0.614	0.242	0	2	FDPS
RPL36	0	0.399734	0.91	0.669	0	2	RPL36
NDUFA11	0	0.398925	0.695	0.254	0	2	NDUFA11
RNASEK	0	0.398497	0.675	0.247	0	2	RNASEK
NDUFB6	0	0.398314	0.592	0.188	0	2	NDUFB6
PSMA4	0	0.397685	0.705	0.25	0	2	PSMA4
AKR1A1	0	0.397599	0.678	0.258	0	2	AKR1A1
PGLS	0	0.397146	0.544	0.151	0	2	PGLS
GDPD3	0	0.396932	0.439	0.133	0	2	GDPD3
AGPAT2	0	0.396331	0.548	0.178	0	2	AGPAT2
ATP6V0E1	0	0.395168	0.655	0.224	0	2	ATP6V0E1
SLC22A18	0	0.394643	0.458	0.139	0	2	SLC22A18
SOD1	0	0.393401	0.925	0.77	0	2	SOD1
ATP5MF	0	0.392637	0.66	0.259	0	2	ATP5MF
EIF6	0	0.389655	0.489	0.138	0	2	EIF6
EHD4	0	0.389417	0.471	0.134	0	2	EHD4
ELOB	0	0.389218	0.682	0.28	0	2	ELOB
CREB5	0	0.387946	0.353	0.08	0	2	CREB5
LOC107521259	0	0.387637	0.899	0.694	0	2	LOC107521259
HSP90AB1	0	0.386946	0.963	0.773	0	2	HSP90AB1
LOC107500917	0	0.385928	0.731	0.356	0	2	LOC107500917
TPI1	0	0.385644	0.87	0.64	0	2	TPI1
RPL36AL	0	0.385429	0.686	0.292	0	2	RPL36AL
ZNF706	0	0.385405	0.653	0.233	0	2	ZNF706
ISCU	0	0.385314	0.574	0.183	0	2	ISCU
GNG10	0	0.384976	0.635	0.204	0	2	GNG10
CUNH1orf210	0	0.383557	0.607	0.209	0	2	CUNH1orf210
NDUFS4	0	0.383211	0.678	0.253	0	2	NDUFS4
GABARAPL2	0	0.382875	0.614	0.232	0	2	GABARAPL2
PPIB	0	0.381663	0.628	0.211	0	2	PPIB
MDH11	0	0.38148	0.875	0.706	0	2	MDH1
BANF1	0	0.380554	0.604	0.176	0	2	BANF1
ARL4A	0	0.380111	0.584	0.231	0	2	ARL4A
NDUFA4	0	0.378809	0.82	0.592	0	2	NDUFA4
CARD19	0	0.378395	0.596	0.235	0	2	CARD19
GCLM	0	0.378211	0.602	0.254	0	2	GCLM
ATP5MPL	0	0.377673	0.733	0.372	0	2	ATP5MPL
GALNT1	0	0.377614	0.587	0.22	0	2	GALNT1
SUCLG1	0	0.377225	0.794	0.426	0	2	SUCLG1
CHCHD10	0	0.376723	0.54	0.182	0	2	CHCHD10
LOC107503849	0	0.37612	0.891	0.702	0	2	LOC107503849
CAVIN3	0	0.375664	0.386	0.085	0	2	CAVIN3
LOC107519059	0	0.375275	0.737	0.378	0	2	LOC107519059
ATP5IF1	0	0.374949	0.852	0.638	0	2	ATP5IF1
ITGAV	0	0.374759	0.602	0.217	0	2	ITGAV
RBM3	0	0.374083	0.564	0.176	0	2	RBM3
SUMO2	0	0.373955	0.735	0.382	0	2	SUMO2
ERH	0	0.373646	0.555	0.158	0	2	ERH
LOC107498048	0	0.373064	0.859	0.652	0	2	LOC107498048
IER2	0	0.371449	0.558	0.168	0	2	IER2
EIF3K	0	0.371353	0.621	0.196	0	2	EIF3K
CNN3	0	0.370942	0.66	0.244	0	2	CNN3
PSMB9	0	0.370253	0.547	0.194	0	2	PSMB9
SLC25A6	0	0.369168	0.845	0.556	0	2	SLC25A6
EPCAM	0	0.368059	0.983	0.901	0	2	EPCAM
CLDN15	0	0.367377	0.534	0.213	0	2	CLDN15
AK3	0	0.367206	0.543	0.183	0	2	AK3
TUBB4B	0	0.367124	0.599	0.207	0	2	TUBB4B
LOC107497645	0	0.366945	0.57	0.188	0	2	LOC107497645
CISD1	0	0.366621	0.559	0.212	0	2	CISD1
OSTF1	0	0.365531	0.59	0.234	0	2	OSTF1
ST6GALNAC4	0	0.364748	0.476	0.159	0	2	ST6GALNAC4
KCNE2	0	0.364459	0.312	0.057	0	2	KCNE2
RHEB	0	0.364243	0.596	0.216	0	2	RHEB
ID3	0	0.363854	0.374	0.102	0	2	ID3
ANAPC16	0	0.363786	0.515	0.141	0	2	ANAPC16
SH3BGRL3	0	0.362973	0.489	0.136	0	2	SH3BGRL3
EREG	0	0.362404	0.386	0.094	0	2	EREG
PRDX2	0	0.362076	0.543	0.156	0	2	PRDX2
LAPTM4A	0	0.361888	0.569	0.182	0	2	LAPTM4A
LOC107509593	0	0.361509	0.624	0.214	0	2	LOC107509593
GJB2	0	0.360884	0.44	0.099	0	2	GJB2
PSMB5	0	0.360184	0.589	0.209	0	2	PSMB5
NDUFC1	0	0.359964	0.604	0.229	0	2	NDUFC1
CD99	0	0.359542	0.593	0.209	0	2	CD99
NDUFB2	0	0.358814	0.617	0.232	0	2	NDUFB2
CMAS	0	0.357291	0.608	0.221	0	2	CMAS
MPC1	0	0.356734	0.674	0.293	0	2	MPC1
AP1S1	0	0.355242	0.515	0.148	0	2	AP1S1
CAPG	0	0.351808	0.392	0.093	0	2	CAPG
ALDH2	0	0.350406	0.571	0.21	0	2	ALDH2
NDUFA5	0	0.348441	0.616	0.227	0	2	NDUFA5
ARPC5	0	0.347855	0.615	0.249	0	2	ARPC5
RNF181	0	0.347148	0.484	0.142	0	2	RNF181
PHB	0	0.346939	0.49	0.133	0	2	PHB
CHMP5	0	0.346931	0.505	0.182	0	2	CHMP5
DCTN3	0	0.345308	0.506	0.165	0	2	DCTN3
LOC107516078	0	0.345085	0.642	0.263	0	2	LOC107516078
NDUFS3	0	0.345024	0.523	0.164	0	2	NDUFS3
HCFC1R1	0	0.344972	0.418	0.104	0	2	HCFC1R1
ANKS4B	0	0.344521	0.576	0.229	0	2	ANKS4B
CALM1	0	0.343865	0.975	0.918	0	2	CALM1
PDLIM1	0	0.34377	0.621	0.232	0	2	PDLIM1
NEDD8	0	0.341072	0.576	0.196	0	2	NEDD8
NDFIP1	0	0.339377	0.603	0.221	0	2	NDFIP1
POLR1D	0	0.339321	0.574	0.211	0	2	POLR1D
NDUFB10	0	0.338292	0.505	0.146	0	2	NDUFB10
MX1	0	0.337826	0.401	0.108	0	2	MX1
NDUFB3	0	0.33778	0.554	0.209	0	2	NDUFB3
CDA	0	0.337688	0.376	0.11	0	2	CDA
GRPEL1	0	0.337316	0.581	0.191	0	2	GRPEL1
IFNAR2	0	0.33509	0.441	0.122	0	2	IFNAR2
CCT6A	0	0.333391	0.639	0.233	0	2	CCT6A
YBX3	0	0.333083	0.57	0.218	0	2	YBX3
BCL10	0	0.333008	0.478	0.164	0	2	BCL10
ANKRD9	0	0.332561	0.396	0.113	0	2	ANKRD9
NDUFA3	0	0.33226	0.586	0.23	0	2	NDUFA3
LOC118602874	0	0.331065	0.41	0.114	0	2	LOC118602874
EIF5A	0	0.330866	0.601	0.205	0	2	EIF5A
NDUFV3	0	0.33046	0.593	0.219	0	2	NDUFV3
PSMB8	0	0.330247	0.525	0.151	0	2	PSMB8
GUK1	0	0.330238	0.519	0.155	0	2	GUK1
TECR	0	0.329679	0.521	0.163	0	2	TECR
TMEM238	0	0.32938	0.555	0.177	0	2	TMEM238
TMEM205	0	0.329274	0.487	0.131	0	2	TMEM205
AVPI1	0	0.328791	0.434	0.101	0	2	AVPI1
VDAC1	0	0.328272	0.862	0.674	0	2	VDAC1
NDUFA6	0	0.326981	0.53	0.174	0	2	NDUFA6
ECHS1	0	0.326275	0.557	0.182	0	2	ECHS1
METTL9	0	0.32563	0.578	0.208	0	2	METTL9
SNF8	0	0.324974	0.537	0.186	0	2	SNF8
NDUFB4	0	0.324781	0.5	0.168	0	2	NDUFB4
LOC107519033	0	0.324537	0.581	0.2	0	2	LOC107519033
LPCAT3	0	0.324277	0.468	0.153	0	2	LPCAT3
BAD	0	0.32335	0.37	0.09	0	2	BAD
CUTA	0	0.32316	0.54	0.173	0	2	CUTA
ARL6IP5	0	0.322277	0.567	0.2	0	2	ARL6IP5
NDUFA1	0	0.320997	0.556	0.211	0	2	NDUFA1
SYNGR1	0	0.320727	0.428	0.107	0	2	SYNGR1
MAFF	0	0.319236	0.434	0.115	0	2	MAFF
NDUFA2	0	0.31922	0.555	0.201	0	2	NDUFA2
TMED10	0	0.3187	0.571	0.207	0	2	TMED10
PSMB6	0	0.318468	0.491	0.147	0	2	PSMB6
NDUFV1	0	0.318057	0.51	0.163	0	2	NDUFV1
PSMB3	0	0.317807	0.57	0.203	0	2	PSMB3
RABAC1	0	0.316205	0.521	0.181	0	2	RABAC1
EIF3I	0	0.315363	0.538	0.169	0	2	EIF3I
METRNL	0	0.314729	0.484	0.169	0	2	METRNL
TOMM22	0	0.314321	0.446	0.111	0	2	TOMM22
VAMP3	0	0.314089	0.58	0.22	0	2	VAMP3
SELENOK	0	0.31259	0.513	0.184	0	2	SELENOK
ATP5F1B	0	0.311422	0.887	0.702	0	2	ATP5F1B
USE1	0	0.310792	0.435	0.11	0	2	USE1
LOC107506048	0	0.310479	0.556	0.213	0	2	LOC107506048
IFI35	0	0.310075	0.445	0.139	0	2	IFI35
GALT	0	0.309519	0.366	0.096	0	2	GALT
KRTCAP2	0	0.309097	0.502	0.157	0	2	KRTCAP2
CREG1	0	0.308693	0.512	0.164	0	2	CREG1
LOC107498631	0	0.308608	0.471	0.13	0	2	LOC107498631
BCAP31	0	0.308583	0.514	0.163	0	2	BCAP31
DAD1	0	0.308144	0.525	0.165	0	2	DAD1
PDCD6	0	0.308046	0.525	0.188	0	2	PDCD6
PDHA1	0	0.307795	0.569	0.217	0	2	PDHA1
MRPL17	0	0.306269	0.469	0.145	0	2	MRPL17
SELENOS	0	0.305895	0.52	0.191	0	2	SELENOS
DNAJC19	0	0.30401	0.487	0.144	0	2	DNAJC19
TOMM20	0	0.303711	0.594	0.226	0	2	TOMM20
MISP3	0	0.303428	0.455	0.151	0	2	MISP3
SLC52A2	0	0.303277	0.466	0.14	0	2	SLC52A2
DYNLRB1	0	0.302932	0.513	0.188	0	2	DYNLRB1
YKT6	0	0.302025	0.487	0.162	0	2	YKT6
LMAN2	0	0.299372	0.54	0.185	0	2	LMAN2
MICOS13	0	0.297422	0.473	0.142	0	2	MICOS13
IRS1	0	0.296592	0.449	0.144	0	2	IRS1
FKBP2	0	0.2965	0.526	0.18	0	2	FKBP2
WDR83OS	0	0.296165	0.506	0.171	0	2	WDR83OS
REX1BD	0	0.295343	0.515	0.176	0	2	REX1BD
SERP1	0	0.294986	0.466	0.153	0	2	SERP1
LOC107521498	0	0.293517	0.493	0.155	0	2	LOC107521498
OSTC	0	0.293371	0.465	0.154	0	2	OSTC
ARPC5L	0	0.292951	0.465	0.152	0	2	ARPC5L
TMEM147	0	0.292297	0.468	0.142	0	2	TMEM147
LOC107516865	0	0.291643	0.565	0.209	0	2	LOC107516865
CDK2AP2	0	0.291209	0.496	0.165	0	2	CDK2AP2
TOMM5	0	0.290969	0.44	0.13	0	2	TOMM5
PGRMC2	0	0.290472	0.424	0.136	0	2	PGRMC2
B3GNT8	0	0.289764	0.325	0.073	0	2	B3GNT8
GALK1	0	0.289623	0.431	0.126	0	2	GALK1
DPM1	0	0.28939	0.529	0.183	0	2	DPM1
MRPL57	0	0.288898	0.545	0.198	0	2	MRPL57
PRDX6	0	0.288807	0.481	0.161	0	2	PRDX6
SUMO1	0	0.28862	0.537	0.195	0	2	SUMO1
MVB12A	0	0.287527	0.441	0.146	0	2	MVB12A
PRDX3	0	0.287253	0.435	0.125	0	2	PRDX3
LOC118605484	0	0.285883	0.3	0.059	0	2	LOC118605484
BOLA3	0	0.285831	0.482	0.158	0	2	BOLA3
DYNLT1	0	0.285174	0.459	0.157	0	2	DYNLT1
TAF10	0	0.285015	0.463	0.144	0	2	TAF10
PAQR5	0	0.281833	0.376	0.093	0	2	PAQR5
COPE	0	0.280888	0.481	0.16	0	2	COPE
SLC25A11	0	0.27662	0.415	0.119	0	2	SLC25A11
MYL6B	0	0.2738	0.411	0.113	0	2	MYL6B
MYDGF	0	0.27229	0.45	0.139	0	2	MYDGF
TMEM30B	0	0.272281	0.494	0.173	0	2	TMEM30B
TRAPPC5	0	0.272213	0.48	0.157	0	2	TRAPPC5
TACSTD2	0	0.271627	0.358	0.093	0	2	TACSTD2
PSENEN	0	0.269654	0.441	0.143	0	2	PSENEN
ABHD11	0	0.269247	0.438	0.14	0	2	ABHD11
NAXE	0	0.268032	0.427	0.119	0	2	NAXE
LAMTOR5	0	0.26794	0.425	0.128	0	2	LAMTOR5
APOO	0	0.267642	0.457	0.153	0	2	APOO
SF3B5	0	0.265922	0.4	0.112	0	2	SF3B5
RNF7	0	0.264971	0.418	0.127	0	2	RNF7
DNASE2	0	0.262359	0.41	0.119	0	2	DNASE2
MRPL43	0	0.262123	0.411	0.114	0	2	MRPL43
PHB2	0	0.261701	0.395	0.115	0	2	PHB2
GATD3A	0	0.26116	0.441	0.133	0	2	GATD3A
PSMD13	0	0.257638	0.43	0.137	0	2	PSMD13
TXN2	0	0.257412	0.437	0.136	0	2	TXN2
TOMM7	0	0.257382	0.402	0.114	0	2	TOMM7
LOC107513847	0	0.255692	0.394	0.109	0	2	LOC107513847
MRPL55	0	0.254963	0.368	0.101	0	2	MRPL55
GLRX2	0	0.254367	0.38	0.107	0	2	GLRX2
MEA1	0	0.252323	0.405	0.122	0	2	MEA1
NUDT8	0	0.251868	0.367	0.089	0	2	NUDT8
SLC20A1	4.74392e-308	0.338693	0.389	0.121	9.09836e-304	2	SLC20A1
AP1M2	1.68717e-306	0.250273	0.403	0.124	3.23582e-302	2	AP1M2
SLC35F2	7.249e-306	0.260213	0.38	0.114	1.39029e-301	2	SLC35F2
RPS27L	1.90078e-305	0.318763	0.572	0.231	3.6455e-301	2	RPS27L
RPS9	4.00562e-305	0.408336	0.941	0.712	7.68238e-301	2	RPS9
RAP1B	3.00913e-304	0.327695	0.682	0.312	5.7712e-300	2	RAP1B
LOC107498108	7.21211e-304	0.434782	0.462	0.178	1.38321e-299	2	LOC107498108
CALM2	1.80484e-303	0.324814	0.955	0.853	3.4615e-299	2	CALM2
NDUFS2	3.47623e-303	0.278983	0.511	0.188	6.66705e-299	2	NDUFS2
MICOS10	5.18741e-303	0.35211	0.792	0.522	9.94894e-299	2	MICOS10
LOC107507599	1.37043e-302	0.348394	0.841	0.634	2.62834e-298	2	LOC107507599
LMNA	3.05676e-301	0.284011	0.434	0.141	5.86255e-297	2	LMNA
LOC107497665	3.84416e-301	0.345317	0.832	0.596	7.37272e-297	2	LOC107497665
UBE2L3	9.02991e-301	0.291708	0.594	0.239	1.73185e-296	2	UBE2L3
MGST1	9.12562e-300	0.315581	0.523	0.204	1.7502e-295	2	MGST1
EIF4A1	1.44194e-299	0.30326	0.647	0.259	2.76549e-295	2	EIF4A1
LSM4	2.62714e-299	0.30031	0.564	0.21	5.03859e-295	2	LSM4
FTH11	4.13735e-299	0.310225	0.986	0.948	7.93503e-295	2	FTH1
CD63	9.71418e-299	0.361856	0.879	0.776	1.86308e-294	2	CD63
LOC107517108	3.60885e-298	0.312878	0.94	0.81	6.92141e-294	2	LOC107517108
BUD23	3.62008e-298	0.290909	0.571	0.222	6.94295e-294	2	BUD23
DPY30	9.55181e-298	0.274175	0.498	0.181	1.83194e-293	2	DPY30
OTOP3	1.06016e-297	0.257098	0.305	0.08	2.03328e-293	2	OTOP3
PSMB2	7.77173e-297	0.267261	0.484	0.172	1.49054e-292	2	PSMB2
PHLDA1	1.73597e-295	0.307807	0.452	0.154	3.32942e-291	2	PHLDA1
FRMD4B	4.15839e-295	0.276938	0.348	0.099	7.97538e-291	2	FRMD4B
TALDO1	7.3297e-294	0.386149	0.766	0.529	1.40576e-289	2	TALDO1
PLAC8	3.63571e-293	0.588528	0.741	0.536	6.97294e-289	2	PLAC8
TM4SF20	1.37788e-292	0.431308	0.845	0.751	2.64265e-288	2	TM4SF20
LOC107510450	2.2995e-290	0.303106	0.672	0.298	4.41021e-286	2	LOC107510450
GJA1	4.27721e-290	0.353646	0.335	0.096	8.20325e-286	2	GJA1
ADGRF1	6.09206e-290	0.307521	0.368	0.108	1.1684e-285	2	ADGRF1
RPS7	1.04692e-289	0.406153	0.874	0.589	2.0079e-285	2	RPS7
BNIP3L	1.68432e-289	0.318622	0.561	0.228	3.23035e-285	2	BNIP3L
DSTN	1.21905e-288	0.295701	0.64	0.275	2.33802e-284	2	DSTN
LOC107519460	7.60079e-288	0.385326	0.895	0.739	1.45776e-283	2	LOC107519460
PSMA2	8.99925e-288	0.34727	0.789	0.558	1.72597e-283	2	PSMA2
TMED2	8.01581e-287	0.268631	0.535	0.2	1.53735e-282	2	TMED2
LOC107512641	2.61731e-286	0.324886	0.819	0.522	5.01973e-282	2	LOC107512641
PRRG4	7.30705e-286	0.319308	0.451	0.167	1.40142e-281	2	PRRG4
RPS20	1.01195e-285	0.34671	0.605	0.239	1.94082e-281	2	RPS20
RPL171	1.11933e-285	0.388115	0.862	0.592	2.14676e-281	2	RPL17
RPL9	3.15004e-285	0.427669	0.863	0.602	6.04145e-281	2	RPL9
LOC107515036	4.95289e-285	0.308906	0.444	0.155	9.49915e-281	2	LOC107515036
SUPT4H1	6.39609e-285	0.279641	0.469	0.17	1.22671e-280	2	SUPT4H1
MIF	1.69742e-284	0.411634	0.809	0.574	3.25548e-280	2	MIF
NDUFA13	2.28898e-284	0.306451	0.634	0.282	4.39003e-280	2	NDUFA13
PRELID3B	7.28746e-284	0.26012	0.452	0.161	1.39766e-279	2	PRELID3B
PMVK	1.49448e-283	0.281583	0.544	0.214	2.86627e-279	2	PMVK
ATP5F1C1	1.64807e-282	0.305241	0.84	0.618	3.16083e-278	2	ATP5F1C
AZIN1	1.50016e-281	0.335143	0.555	0.234	2.87715e-277	2	AZIN1
LOC118602817	6.28378e-281	0.290843	0.359	0.108	1.20517e-276	2	LOC118602817
PARD6B	1.42633e-280	0.283345	0.484	0.178	2.73556e-276	2	PARD6B
RTRAF	6.81578e-280	0.279744	0.47	0.167	1.3072e-275	2	RTRAF
ATP6V1F	2.3276e-279	0.255878	0.444	0.155	4.4641e-275	2	ATP6V1F
RPL24	3.09344e-279	0.339373	0.929	0.769	5.9329e-275	2	RPL24
CAPN2	4.22494e-279	0.309972	0.42	0.144	8.10301e-275	2	CAPN2
RER1	8.68292e-279	0.278342	0.554	0.226	1.6653e-274	2	RER1
TMEM256	2.13417e-278	0.297406	0.538	0.222	4.09312e-274	2	TMEM256
EIF3F	3.33764e-278	0.289076	0.448	0.156	6.40125e-274	2	EIF3F
PSMC5	4.05757e-278	0.289965	0.516	0.204	7.78202e-274	2	PSMC5
RHOD	2.57338e-276	0.398884	0.423	0.156	4.93548e-272	2	RHOD
LOC118609330	1.30894e-275	0.281911	0.596	0.254	2.51041e-271	2	LOC118609330
LOC107502360	2.84335e-275	0.326614	0.525	0.216	5.45325e-271	2	LOC107502360
RPL26	5.94328e-275	0.389898	0.795	0.49	1.13986e-270	2	RPL26
FCGRT	3.30705e-273	0.319469	0.748	0.414	6.34259e-269	2	FCGRT
RPS161	4.94117e-273	0.37443	0.817	0.536	9.47666e-269	2	RPS16
UBB	1.93014e-272	0.316482	0.914	0.7	3.70182e-268	2	UBB
ACKR3	5.94099e-272	0.264131	0.321	0.088	1.13942e-267	2	ACKR3
MAPRE1	1.43991e-271	0.254673	0.507	0.194	2.76161e-267	2	MAPRE1
HIF1A	1.91178e-271	0.282166	0.459	0.172	3.6666e-267	2	HIF1A
LOC107499360	2.82982e-271	0.368937	0.808	0.679	5.42732e-267	2	LOC107499360
LOC1075088471	5.57803e-271	0.358743	0.605	0.276	1.06981e-266	2	LOC107508847
LGALS3	1.09016e-270	0.566814	0.84	0.781	2.09082e-266	2	LGALS3
LOC107499569	7.05895e-270	0.358047	0.572	0.256	1.35384e-265	2	LOC107499569
TSPAN8	1.58653e-269	0.49314	0.902	0.867	3.04281e-265	2	TSPAN8
TAX1BP3	2.24582e-269	0.251502	0.436	0.153	4.30727e-265	2	TAX1BP3
COPS9	2.67171e-269	0.262309	0.47	0.175	5.12408e-265	2	COPS9
UBXN1	9.55012e-268	0.25049	0.461	0.168	1.83162e-263	2	UBXN1
PGRMC1	2.22301e-267	0.298987	0.589	0.256	4.26352e-263	2	PGRMC1
IL10RB	5.23187e-267	0.287288	0.518	0.208	1.00342e-262	2	IL10RB
ZFAND5	5.60192e-267	0.283183	0.573	0.238	1.07439e-262	2	ZFAND5
RPL18A	5.83556e-267	0.377889	0.869	0.595	1.1192e-262	2	RPL18A
SSR2	8.69116e-267	0.267598	0.497	0.186	1.66688e-262	2	SSR2
S100A4	8.94642e-267	0.453806	0.274	0.07	1.71583e-262	2	S100A4
S100A11	1.43486e-266	0.546242	0.74	0.58	2.75191e-262	2	S100A11
MSMO1	1.73074e-266	0.455391	0.809	0.647	3.31939e-262	2	MSMO1
UFC1	3.00923e-266	0.256557	0.527	0.209	5.77139e-262	2	UFC1
PSMD8	1.06053e-265	0.272912	0.495	0.192	2.03399e-261	2	PSMD8
KLHL8	2.60449e-265	0.263613	0.413	0.141	4.99515e-261	2	KLHL8
OAZ1	2.35367e-264	0.300011	0.868	0.725	4.5141e-260	2	OAZ1
CLTB	3.36806e-264	0.275389	0.459	0.174	6.4596e-260	2	CLTB
PDIA6	7.3526e-264	0.300778	0.652	0.285	1.41016e-259	2	PDIA6
AKR7A2	9.75679e-263	0.335252	0.752	0.499	1.87126e-258	2	AKR7A2
FAM177A1	9.81911e-263	0.284458	0.623	0.277	1.88321e-258	2	FAM177A1
SEC61G	1.03009e-262	0.277717	0.469	0.175	1.97561e-258	2	SEC61G
VMP1	1.09306e-262	0.282049	0.92	0.817	2.09638e-258	2	VMP1
LOC107509286	1.75918e-262	0.347079	0.712	0.417	3.37393e-258	2	LOC107509286
LOC107508612	3.92259e-262	0.253096	0.491	0.189	7.52313e-258	2	LOC107508612
GLOD4	4.27846e-262	0.294496	0.844	0.664	8.20565e-258	2	GLOD4
RHOA	1.29099e-261	0.284902	0.871	0.655	2.47599e-257	2	RHOA
CLDND1	1.52031e-260	0.270038	0.478	0.186	2.9158e-256	2	CLDND1
HAX1	1.00641e-259	0.258493	0.458	0.175	1.9302e-255	2	HAX1
SLC25A1	1.06543e-257	0.258824	0.511	0.203	2.04338e-253	2	SLC25A1
RPS3	3.91501e-257	0.384694	0.808	0.5	7.5086e-253	2	RPS3
APOBEC1	4.58685e-256	0.322868	0.502	0.211	8.79711e-252	2	APOBEC1
UBE2D1	6.75287e-256	0.269674	0.401	0.141	1.29513e-251	2	UBE2D1
LDAH	1.54214e-255	0.262853	0.456	0.172	2.95767e-251	2	LDAH
RAC1	7.26446e-255	0.293873	0.852	0.666	1.39325e-250	2	RAC1
WDR1	7.23447e-254	0.256731	0.495	0.195	1.3875e-249	2	WDR1
RPL191	4.94584e-253	0.366402	0.89	0.659	9.48562e-249	2	RPL19
ARPC2	6.87619e-251	0.325052	0.794	0.6	1.31878e-246	2	ARPC2
LOC107514319	1.13415e-248	0.309651	0.733	0.44	2.17518e-244	2	LOC107514319
SH3KBP1	4.52785e-248	0.281719	0.428	0.154	8.68396e-244	2	SH3KBP1
PEBP1	5.33692e-248	0.267494	0.445	0.162	1.02357e-243	2	PEBP1
SNRPD2	6.17915e-248	0.260704	0.496	0.187	1.1851e-243	2	SNRPD2
RPL35A1	6.64155e-248	0.376108	0.794	0.52	1.27378e-243	2	RPL35A
UBC	1.02823e-247	0.286329	0.98	0.9	1.97205e-243	2	UBC
GLO1	1.97333e-246	0.364139	0.804	0.689	3.78465e-242	2	GLO1
LOC107501597	2.76465e-246	0.300456	0.89	0.692	5.30232e-242	2	LOC107501597
ERCC1	4.96564e-246	0.277332	0.403	0.143	9.52359e-242	2	ERCC1
LOC107511758	3.70182e-245	0.296378	0.505	0.215	7.09972e-241	2	LOC107511758
FABP1	6.87468e-245	0.4748	0.559	0.291	1.31849e-240	2	FABP1
EGLN3	1.17111e-244	0.453862	0.634	0.367	2.24607e-240	2	EGLN3
RPL22L1	6.97834e-244	0.275236	0.538	0.218	1.33838e-239	2	RPL22L1
PPP1R15A	7.91072e-244	0.353268	0.685	0.363	1.5172e-239	2	PPP1R15A
EFHD2	3.24525e-243	0.250583	0.415	0.149	6.22407e-239	2	EFHD2
PSMA1	7.93346e-243	0.258123	0.539	0.231	1.52156e-238	2	PSMA1
HSBP1	1.30675e-242	0.332899	0.713	0.436	2.50622e-238	2	HSBP1
OSGIN1	3.74342e-242	0.273476	0.371	0.129	7.1795e-238	2	OSGIN1
ALAS1	2.34595e-241	0.294413	0.513	0.22	4.49929e-237	2	ALAS1
LY6E	6.55343e-241	0.25095	0.367	0.122	1.25688e-236	2	LY6E
HMGCR	9.60023e-241	0.354057	0.558	0.246	1.84123e-236	2	HMGCR
CUNH15orf48	1.37197e-240	0.376827	0.347	0.111	2.63129e-236	2	CUNH15orf48
RPS2	2.81201e-240	0.452832	0.848	0.613	5.39316e-236	2	RPS2
REXO2	3.15217e-240	0.250191	0.368	0.127	6.04555e-236	2	REXO2
NDUFV2	4.61072e-240	0.285975	0.686	0.358	8.8429e-236	2	NDUFV2
ARL5B	4.71667e-240	0.335655	0.495	0.217	9.04611e-236	2	ARL5B
PELI1	8.08286e-240	0.299463	0.605	0.28	1.55021e-235	2	PELI1
OCLN	3.04281e-239	0.303045	0.504	0.212	5.83581e-235	2	OCLN
CLRN3	7.40746e-239	0.298861	0.562	0.254	1.42068e-234	2	CLRN3
LOC107503138	3.50982e-238	0.304694	0.569	0.249	6.73148e-234	2	LOC107503138
ETS2	9.68578e-238	0.276133	0.435	0.166	1.85764e-233	2	ETS2
PSMD4	1.81826e-237	0.260418	0.487	0.201	3.48724e-233	2	PSMD4
RPS5	3.28683e-237	0.386617	0.834	0.573	6.30381e-233	2	RPS5
CUNH1orf116	1.2711e-236	0.27709	0.378	0.136	2.43785e-232	2	CUNH1orf116
SERPINB1	3.49049e-235	0.45495	0.658	0.416	6.69441e-231	2	SERPINB1
ETF1	1.55046e-234	0.259626	0.476	0.195	2.97363e-230	2	ETF1
FAU	5.55897e-233	0.269572	0.948	0.855	1.06616e-228	2	FAU
RPL11	1.50091e-231	0.333174	0.904	0.711	2.8786e-227	2	RPL11
DUSP1	3.69514e-231	0.331364	0.853	0.645	7.08692e-227	2	DUSP1
CD151	3.98235e-231	0.280717	0.532	0.232	7.63775e-227	2	CD151
EEF1D	1.2819e-228	0.262762	0.559	0.232	2.45856e-224	2	EEF1D
HOMER1	2.47678e-228	0.292298	0.328	0.107	4.75021e-224	2	HOMER1
LOC118612898	5.05182e-228	0.334323	0.369	0.132	9.68888e-224	2	LOC118612898
FAM162A	5.29084e-227	0.348515	0.784	0.58	1.01473e-222	2	FAM162A
LOC107503619	1.17806e-224	0.265931	0.394	0.141	2.25939e-220	2	LOC107503619
PSMA7	3.08195e-223	0.268732	0.826	0.597	5.91087e-219	2	PSMA7
RPS6	4.61038e-223	0.389813	0.821	0.573	8.84226e-219	2	RPS6
ARL14	6.4094e-223	0.254718	0.383	0.139	1.22926e-218	2	ARL14
RPL27A1	9.63284e-223	0.356626	0.863	0.657	1.84748e-218	2	RPL27A
KLF4	1.61168e-221	0.301057	0.549	0.253	3.09103e-217	2	KLF4
ZFAND2A	2.72173e-221	0.312486	0.334	0.114	5.22001e-217	2	ZFAND2A
UBL3	3.30493e-221	0.293388	0.854	0.749	6.33852e-217	2	UBL3
SCD	3.39778e-221	0.300781	0.415	0.162	6.51661e-217	2	SCD
RPL29	4.46174e-221	0.333047	0.858	0.607	8.55717e-217	2	RPL29
YWHAH	7.25508e-220	0.437989	0.696	0.522	1.39145e-215	2	YWHAH
EPHX1	1.94649e-218	0.299584	0.694	0.418	3.73317e-214	2	EPHX1
JUND	2.47655e-218	0.284401	0.793	0.503	4.74977e-214	2	JUND
TSC22D2	1.02473e-217	0.285286	0.403	0.158	1.96534e-213	2	TSC22D2
LOC107500346	1.07946e-216	0.280406	0.783	0.533	2.0703e-212	2	LOC107500346
RBP2	4.79057e-215	0.460506	0.582	0.35	9.18784e-211	2	RBP2
EMP1	1.01101e-213	0.439348	0.659	0.446	1.93901e-209	2	EMP1
RPL28	2.07704e-213	0.292797	0.941	0.765	3.98356e-209	2	RPL28
LIPH	2.23794e-213	0.359321	0.724	0.546	4.29215e-209	2	LIPH
RPL141	2.7329e-213	0.41462	0.776	0.526	5.24143e-209	2	RPL14
DHRS7	4.61672e-213	0.259583	0.384	0.148	8.8544e-209	2	DHRS7
CKS2	1.25021e-212	0.255276	0.418	0.16	2.39777e-208	2	CKS2
STK17B	1.50521e-212	0.335077	0.743	0.555	2.88684e-208	2	STK17B
RPL10A	1.55671e-212	0.368793	0.828	0.586	2.98561e-208	2	RPL10A
ANXA7	1.67387e-212	0.360128	0.628	0.392	3.21032e-208	2	ANXA7
RAP1A	8.24198e-212	0.286822	0.669	0.36	1.58073e-207	2	RAP1A
LOC107513320	1.7675e-210	0.280507	0.764	0.501	3.38988e-206	2	LOC107513320
MVD	1.88977e-209	0.263247	0.446	0.184	3.62439e-205	2	MVD
ENC1	2.22528e-209	0.265966	0.364	0.134	4.26786e-205	2	ENC1
TKT	3.35579e-209	0.370889	0.731	0.532	6.43607e-205	2	TKT
RPL51	1.39075e-208	0.395567	0.789	0.535	2.66733e-204	2	RPL5
LOC107516877	2.54217e-208	0.334812	0.791	0.679	4.87564e-204	2	LOC107516877
RPS3A1	7.92999e-207	0.372672	0.814	0.559	1.52089e-202	2	RPS3A
LOC107511263	8.10371e-207	0.393878	0.329	0.121	1.55421e-202	2	LOC107511263
CFD	1.62109e-206	0.345957	0.526	0.232	3.10908e-202	2	CFD
LOC107507585	4.41441e-206	0.265152	0.549	0.254	8.46639e-202	2	LOC107507585
JPT1	4.77178e-206	0.41245	0.79	0.7	9.1518e-202	2	JPT1
RPL30	1.33984e-205	0.328905	0.814	0.591	2.56968e-201	2	RPL30
RPS10	3.4743e-205	0.341119	0.79	0.544	6.66336e-201	2	RPS10
PPA1	2.1717e-204	0.338111	0.659	0.407	4.16511e-200	2	PPA1
MAPK6	2.48028e-203	0.252215	0.585	0.279	4.75693e-199	2	MAPK6
RPS15A1	3.42038e-203	0.348163	0.824	0.625	6.55995e-199	2	RPS15A
EIF3M	2.22627e-202	0.276435	0.379	0.145	4.26976e-198	2	EIF3M
CLDN10	1.7336e-201	0.26521	0.277	0.086	3.32488e-197	2	CLDN10
RPS251	1.14478e-200	0.311595	0.853	0.658	2.19557e-196	2	RPS25
RPS4X1	4.20167e-200	0.385179	0.79	0.54	8.05838e-196	2	RPS4X
EPS8	5.43385e-200	0.383582	0.734	0.588	1.04216e-195	2	EPS8
CSTB	1.27034e-199	0.505808	0.71	0.557	2.43639e-195	2	CSTB
WFDC2	1.71154e-198	0.275314	0.452	0.195	3.28256e-194	2	WFDC2
ACTR3	3.93593e-198	0.270378	0.754	0.52	7.54872e-194	2	ACTR3
RAB10	9.14265e-198	0.254399	0.709	0.405	1.75347e-193	2	RAB10
ZSWIM6	1.65131e-197	0.284839	0.463	0.205	3.16705e-193	2	ZSWIM6
PGD	3.37166e-196	0.260849	0.674	0.38	6.46651e-192	2	PGD
ANXA1	1.92314e-195	0.525136	0.67	0.542	3.68839e-191	2	ANXA1
NR4A1	2.16003e-195	0.258717	0.333	0.119	4.14272e-191	2	NR4A1
NSUN6	2.3383e-195	0.351629	0.38	0.157	4.48463e-191	2	NSUN6
RPS23	1.4171e-194	0.38281	0.644	0.364	2.71786e-190	2	RPS23
MAPK8	4.45642e-194	0.29028	0.569	0.29	8.54697e-190	2	MAPK8
AKAP12	1.21832e-191	0.377702	0.701	0.489	2.33661e-187	2	AKAP12
PRDX1	3.27899e-191	0.255011	0.904	0.846	6.28877e-187	2	PRDX1
HSPD1	1.34729e-190	0.351313	0.706	0.476	2.58397e-186	2	HSPD1
IRF2BP2	1.97245e-190	0.263404	0.465	0.211	3.78296e-186	2	IRF2BP2
RPS19	2.77573e-188	0.324037	0.838	0.634	5.32356e-184	2	RPS19
RPL3	3.20101e-186	0.311959	0.835	0.599	6.13923e-182	2	RPL3
ATF4	2.70107e-185	0.266191	0.838	0.649	5.18039e-181	2	ATF4
CRIP1	7.25252e-185	0.295187	0.857	0.796	1.39096e-180	2	CRIP1
ALDH1A1	2.00345e-184	0.494352	0.776	0.757	3.84241e-180	2	ALDH1A1
RPL341	3.27538e-183	0.313906	0.769	0.543	6.28185e-179	2	RPL34
RPL23	3.7321e-183	0.328954	0.754	0.51	7.15779e-179	2	RPL23
KRT7	4.47423e-183	0.277897	0.394	0.158	8.58113e-179	2	KRT7
EIF3H	7.85153e-183	0.266413	0.504	0.237	1.50585e-178	2	EIF3H
RPL37A	6.8969e-182	0.280183	0.838	0.654	1.32276e-177	2	RPL37A
CAPZA2	9.25596e-181	0.278794	0.699	0.481	1.7752e-176	2	CAPZA2
SC5D	4.29362e-180	0.2852	0.771	0.605	8.23473e-176	2	SC5D
RPL12	1.41381e-179	0.322938	0.848	0.632	2.71155e-175	2	RPL12
RPS15	5.10374e-179	0.283273	0.865	0.662	9.78847e-175	2	RPS15
RPL21	1.02905e-176	0.275846	0.832	0.602	1.97361e-172	2	RPL21
RPL10	4.09019e-175	0.332456	0.812	0.603	7.84457e-171	2	RPL10
YPEL3	1.0433e-174	0.281863	0.42	0.191	2.00094e-170	2	YPEL3
EEF1B2	1.3854e-174	0.329113	0.528	0.263	2.65707e-170	2	EEF1B2
SLC38A2	1.71184e-174	0.251614	0.64	0.336	3.28314e-170	2	SLC38A2
EIF3E	6.52355e-173	0.289621	0.512	0.255	1.25115e-168	2	EIF3E
RPS211	7.11172e-173	0.28787	0.761	0.524	1.36396e-168	2	RPS21
RPS171	1.2411e-172	0.281601	0.791	0.569	2.38031e-168	2	RPS17
RPS18	3.01813e-172	0.352691	0.672	0.417	5.78848e-168	2	RPS18
HOPX	8.15307e-171	0.322214	0.687	0.456	1.56368e-166	2	HOPX
FBP11	1.40444e-170	0.304614	0.556	0.293	2.69357e-166	2	FBP1
DYNLL1	1.77263e-170	0.284284	0.495	0.242	3.39972e-166	2	DYNLL1
TDP2	6.09682e-170	0.29108	0.739	0.584	1.16931e-165	2	TDP2
RAB7A	9.55063e-170	0.255046	0.557	0.286	1.83171e-165	2	RAB7A
RPL71	9.95179e-167	0.321794	0.77	0.539	1.90865e-162	2	RPL7
PCK1	1.37121e-165	0.402787	0.49	0.266	2.62985e-161	2	PCK1
RPS261	4.18347e-162	0.264303	0.855	0.711	8.02347e-158	2	RPS26
LOC107516222	6.8105e-161	0.268374	0.353	0.142	1.30619e-156	2	LOC107516222
SPINT2	1.37168e-158	0.251468	0.705	0.495	2.63075e-154	2	SPINT2
ANXA3	2.05232e-156	0.253114	0.476	0.235	3.93614e-152	2	ANXA3
S100A10	4.56634e-152	0.400809	0.686	0.584	8.75778e-148	2	S100A10
RPS241	3.74392e-151	0.334103	0.765	0.583	7.18047e-147	2	RPS24
RPS111	1.85738e-150	0.295617	0.814	0.622	3.56228e-146	2	RPS11
PYDC1	3.67198e-150	0.294972	0.753	0.693	7.0425e-146	2	PYDC1
RPSA	5.15613e-150	0.368342	0.712	0.516	9.88894e-146	2	RPSA
BAIAP2L1	2.66218e-147	0.250907	0.704	0.466	5.1058e-143	2	BAIAP2L1
IFNGR2	3.61577e-147	0.279327	0.712	0.558	6.93468e-143	2	IFNGR2
RPL321	4.47564e-146	0.310531	0.771	0.568	8.58383e-142	2	RPL32
RPS281	6.12574e-146	0.263261	0.769	0.575	1.17486e-141	2	RPS28
LGALS4	1.88337e-145	0.270244	0.806	0.748	3.61212e-141	2	LGALS4
HSPA4	1.46625e-144	0.261208	0.413	0.201	2.81212e-140	2	HSPA4
WDR37	1.22948e-138	0.288905	0.54	0.307	2.35802e-134	2	WDR37
LOC107509948	7.71074e-137	0.252303	0.383	0.181	1.47884e-132	2	LOC107509948
ACLY	8.73078e-137	0.259197	0.443	0.224	1.67448e-132	2	ACLY
RPL22	1.76199e-136	0.275355	0.721	0.498	3.37933e-132	2	RPL22
KRT18	1.67639e-134	0.265788	0.67	0.449	3.21514e-130	2	KRT18
RPS81	9.19052e-134	0.274594	0.866	0.691	1.76265e-129	2	RPS8
DNAJB1	1.62239e-133	0.363404	0.319	0.148	3.11158e-129	2	DNAJB1
SCLT1	2.14545e-128	0.30224	0.302	0.137	4.11475e-124	2	SCLT1
RPL131	5.04074e-126	0.272376	0.761	0.543	9.66763e-122	2	RPL13
NPM1	5.47902e-118	0.256142	0.431	0.227	1.05082e-113	2	NPM1
NDRG1	9.58403e-117	0.2817	0.407	0.21	1.83812e-112	2	NDRG1
NRG1	2.34895e-116	0.30261	0.329	0.153	4.50506e-112	2	NRG1
SAT1	1.41594e-115	0.275179	0.854	0.857	2.71564e-111	2	SAT1
RPL61	4.19509e-115	0.251496	0.802	0.616	8.04577e-111	2	RPL6
MALL	5.75175e-115	0.250144	0.557	0.343	1.10313e-110	2	MALL
RPL39	1.38269e-114	0.268095	0.73	0.54	2.65186e-110	2	RPL39
RPL13A1	3.89819e-109	0.258221	0.763	0.593	7.47633e-105	2	RPL13A
TMSB10	6.09384e-105	0.351676	0.626	0.521	1.16874e-100	2	TMSB10
GPX2	1.41309e-95	0.319341	0.726	0.704	2.71017e-91	2	GPX2
GADD45B	3.40267e-91	0.251821	0.338	0.179	6.52599e-87	2	GADD45B
RPS121	8.2067e-87	0.265945	0.762	0.639	1.57396e-82	2	RPS12
CXCL14	2.51205e-80	0.267045	0.278	0.152	4.81786e-76	2	CXCL14
LOC1074984691	7.05397e-79	0.311454	0.385	0.245	1.35288e-74	2	LOC107498469
PTGR1	3.36447e-63	0.254926	0.715	0.738	6.45271e-59	2	PTGR1
SERPINB6	1.47044e-61	0.288396	0.574	0.556	2.82016e-57	2	SERPINB6
CAPN131	0	0.817161	0.929	0.558	0	3	CAPN13
CUBN1	0	0.651413	0.969	0.635	0	3	CUBN
APOB2	0	0.644819	0.959	0.619	0	3	APOB
BCO1	0	0.62432	0.563	0.196	0	3	BCO1
LOC1075125351	0	0.617747	0.974	0.659	0	3	LOC107512535
APOA12	0	0.600762	0.976	0.655	0	3	APOA1
FAM13A1	0	0.561144	0.994	0.856	0	3	FAM13A
GOLGB11	0	0.518758	0.985	0.861	0	3	GOLGB1
MYO18A1	0	0.465748	0.833	0.582	0	3	MYO18A
PRKG21	0	0.461657	0.969	0.7	0	3	PRKG2
EPS8L31	0	0.460255	0.97	0.756	0	3	EPS8L3
LOC1075029671	0	0.450813	0.98	0.789	0	3	LOC107502967
GOLGA4	0	0.415881	0.995	0.943	0	3	GOLGA4
KIAA11091	0	0.412905	0.902	0.675	0	3	KIAA1109
WASHC2A1	0	0.409683	0.933	0.708	0	3	WASHC2A
SRRM21	0	0.359912	1	0.925	0	3	SRRM2
AKAP91	0	0.34743	0.989	0.92	0	3	AKAP9
LOC107513504	5.31557e-292	0.408212	0.976	0.814	1.01947e-287	3	LOC107513504
PER31	1.2722e-289	0.419487	0.923	0.698	2.43996e-285	3	PER3
PRRC2C	5.40197e-284	0.353736	0.968	0.838	1.03604e-279	3	PRRC2C
DDX5	3.16001e-281	0.268442	0.993	0.981	6.06059e-277	3	DDX5
[truncated: 7,515 more rows]

## Sheet: SI-Tissue-SI-Org_Cluster
Cluster	ID
0	Enterocytes
1	Enterocytes
2	Early enterocytes
3	Enterocytes
4	Intestinal progenitors
5	Enterocytes
6	Enterocytes
7	Stem/TA
8	Stem/TA
9	Goblet cells
10	Early Enterocytes
11	Goblet cells
12	Tuft cells
13	Enteroendocrine cells (EEC)
14	Enteroendocrine cells (EEC)
15	BEST4-like/Paneth cells
