# Supplementary material for: Bat organoids reveal antiviral responses at epithelial surfaces
Source: Nat Immunol. 2025 May 21;26(6):934–46. doi: 10.1038/s41590-025-02155-1 (PMC12133567; doi:10.1038/s41590-025-02155-1)
Supplement: Supplementary file 6 — Differential gene expression analysis for bat and human organoids stimulated with type I or III interferon. [file 41590_2025_2155_MOESM6_ESM.xlsx]

## Sheet: Glossary
Table	Description	Sample	Treatment	control
Table1_bAlvOrg_MERS_72hvsmock!A1	Significantly upregulated genes from EdgeR DGE analysis. Bat alveolar organoids infected with MERS-CoV for 72 hours and compared to mock treated organoids.	Bat alveolar organoids	MERS-CoV-72h	mock
Table2_bAlvOrg_MARV_72hvsmock!A1	Significantly upregulated genes from EdgeR DGE analysis. Bat alveolar organoids infected with MARV for 72 hours and compared to mock treated organoids.	Bat alveolar organoids	MARV-72h	mock
Table3_bNasalALI_MARV_d3vsd1!A1	Significantly upregulated genes from EdgeR DGE analysis. Bat nasal ALI cultures infected with MARV for 3 days compared to day 1 infected samples.	Bat Nasal ALI	MARV-d3	MARV-d1
Table4_bNasalALI_MARV_d5vsd1!A1	Significantly upregulated genes from EdgeR DGE analysis. Bat nasal ALI cultures infected with MARV for 5 days compared to day 1 infected samples.	Bat Nasal ALI	MARV-d5	MARV-d1
Table5_bNasalALI_MARV_d7vsd1!A1	Significantly upregulated genes from EdgeR DGE analysis. Bat nasal ALI cultures infected with MARV for 7 days compared to day 1 infected samples.	Bat Nasal ALI	MARV-d7	MARV-d1
Table6_hBronchALI_MARV_d3vsd1!A1	Significantly upregulated genes from EdgeR DGE analysis. Human bronchial ALI cultures infected with MARV for 3 days compared to day 1 infected samples	Human ALI	MARV-d3	MARV-d1
Table7_hBronchALI_MARV_d5vsd1!A1	Significantly upregulated genes from EdgeR DGE analysis. Human bronchial ALI cultures infected with MARV for 5 days compared to day 1 infected samples	Human ALI	MARV-d5	MARV-d1
Table8_hBronchALI_MARV_d7vsd1!A1	Significantly upregulated genes from EdgeR DGE analysis. Human bronchial ALI cultures infected with MARV for 7 days compared to day 1 infected samples	Human ALI	MARV-d7	MARV-d1
Table10_bAlvOrg_SeV_72hvsmock!A1	Significantly upregulated genes from EdgeR DGE analysis. Human bronchial ALI cultures infected with SeV for 3 days compared to mock	Human ALI	SeV-72h	mock
Table10_bAlvOrg_SeV_72hvsmock!A1	Significantly upregulated genes from EdgeR DGE analysis. Bat alveolar organoids infected with SeV for 72 hours and compared to mock treated organoids.	Bat alveolar organoids	SeV-72h	mock
Table11_bAlvOrg_SeV_24hvsmock!A1	Significantly upregulated genes from EdgeR DGE analysis. Bat alveolar organoids infected with SeV for 24 hours and compared to mock treated organoids.	Bat alveolar organoids	SeV-24h	mock
Table12_bSiOrg_SeV_72hvsmock!A1	Significantly upregulated genes from EdgeR DGE analysis. Bat small intestinal organoids infected with SeV for 72 hours and compared to mock treated organoids.	Bat small intestinal organoids	SeV-72h	mock
Table13_bSiOrg_SeV_24hvsmock!A1	Significantly upregulated genes from EdgeR DGE analysis. Bat small intestinal organoids infected with SeV for 24 hours and compared to mock treated organoids.	Bat small intestinal organoids	SeV-24h	mock
Table explanation
Column	Value
Column 1	Gene Symbol
Column 2	EdgeR LogFC treatment versus control
Column 3	EdgeR LogCPM treatment versus control
Column 4	Pvalue

## Sheet: Table1_bAlvOrg_MERS_72hvsmock
	logFC	logCPM	F	PValue
LOC107513614	6.91921	5.43084	35.0992	4.88571889541069e-07
LOC107521777	6.47576	2.14322	21.8547	2.64843109275903e-05
USP18	6.26996	6.02247	39.3655	1.33433863117127e-07
CNNM1	6.09201	3.0983	22.1829	3.51371314644395e-05
LOC107521776	5.97704	2.26378	17.0444	0.000198186
LOC107503719	5.91178	3.78476	17.7789	0.000138326
NEK2	5.36387	2.68145	13.1523	0.0006831
LOC107501624	5.29898	7.29286	80.115	1.48562479132873e-11
WDR76	5.16005	1.9741	14.5708	0.000387111
IFIT3	5.14523	7.10105	56.4816	1.84061688451925e-09
LOC118603890	5.14039	1.21752	12.0557	0.00116245
LGALS9	5.08783	10.8897	106.288	3.69527436490768e-13
TNFSF10	4.93304	5.28761	20.154	4.86413442502493e-05
LOC107518555	4.8821	1.89513	9.83529	0.00322091
KCNE3	4.87715	4.20435	12.6116	0.000832806
SHROOM4	4.76371	1.69985	8.12085	0.00672071
NGF	4.75156	1.58682	9.95071	0.00264393
GRAMD1B	4.75005	2.49284	10.4884	0.00218386
IFNB1	4.74076	1.38015	6.01603	0.0180955
IGFBP3	4.72381	3.81164	7.23947	0.0104165
SCML4	4.57155	1.54185	7.38197	0.00942294
CENPA	4.40097	2.67334	7.3889	0.00909292
LOC118612451	4.40097	1.39044	8.37672	0.00610971
LETM1	4.39663	2.70512	6.88504	0.0120226
TIGD3	4.39587	1.87076	9.05624	0.00408485
CGAS	4.39512	2.08247	8.36098	0.00595687
FOXO6	4.39004	4.05756	7.12371	0.0106408
IFIT2	4.32555	6.77402	28.7598	2.23549890120296e-06
LOC118608653	4.20375	0.955202	4.39474	0.0419211
TRANK1	4.19982	8.92877	53.4443	4.82490542534615e-09
CUNH3orf35	4.19627	1.28892	7.83992	0.00724444
TYRO3	4.1955	2.09889	6.48062	0.0141162
CHAF1B	4.18748	2.55722	6.71824	0.0126723
IGFBPL1	4.18748	4.23409	7.60674	0.00831731
KRT4	4.18748	2.76501	6.9087	0.0116677
LOC118613388	4.18748	1.26737	5.73637	0.019926
LOC107503917	4.18235	1.6064	8.0393	0.00640964
LOC107501673	4.17799	0.836241	5.34393	0.0284387
CMPK2	3.9793	7.46734	38.9913	1.66305110364265e-07
LOC118611321	3.9533	0.815117	4.20285	0.0497678
LOC118606811	3.95253	1.14024	4.61957	0.0368534
LOC107499128	3.94732	1.51887	7.48845	0.00839198
LOC118601573	3.94732	1.07804	4.41123	0.0408901
LOC118601584	3.94732	0.975319	4.47476	0.0404655
ACHE	3.94655	4.01537	4.50213	0.039208
LOC118610780	3.94655	1.05823	5.38825	0.0244501
TAZ	3.94579	1.63235	5.02098	0.0293124
LOC107497441	3.94289	0.90759	6.02422	0.0196866
SEPTIN12	3.94289	1.37449	5.09269	0.02923
MYRF	3.94212	6.48335	6.13246	0.0175077
NPTX1	3.94212	1.03984	5.12378	0.0276256
LOC118613624	3.93771	2.43775	5.10667	0.0284127
CUNH5orf58	3.93254	0.929806	4.99182	0.0306173
LOC118611415	3.93254	1.07725	4.3214	0.0429134
RHOH	3.93254	0.92948	4.77573	0.0347963
LOC118608658	3.92815	1.0357	4.51773	0.0383751
EXO1	3.75144	2.63822	14.5823	0.000363451
ANXA13	3.65071	7.13724	5.25885	0.026145
NEIL3	3.64777	1.62486	4.29197	0.0442424
NOD2	3.647	2.41741	6.03065	0.0178857
ISM1	3.64623	1.80187	4.95727	0.0316566
KNG1	3.64623	0.813693	4.27563	0.0467719
PKP1	3.64623	2.27626	4.21797	0.044865
SNPH	3.64546	1.1978	5.02893	0.0290565
HERC5	3.64335	4.90504	32.0461	1.07640507513984e-06
BRCA2	3.64253	2.3902	4.97446	0.0298784
LOC118607790	3.64177	0.885515	4.56744	0.0392416
HPGD	3.641	1.7592	4.33451	0.0432584
P2RX3	3.641	0.973761	4.07338	0.0495381
RHOF	3.641	2.77756	4.1281	0.0474429
PRKAB2	3.63732	2.85429	5.07937	0.029009
DCBLD2	3.63655	0.996656	5.20205	0.0270809
PLEKHA4	3.63211	3.08142	4.24276	0.0446747
MSANTD3	3.60442	2.30464	11.0228	0.0017773
LOC107512537	3.59973	4.01506	28.7079	2.32107874766135e-06
XAF1	3.59189	6.13083	42.4223	6.69530180461951e-08
PARP14	3.58046	6.91815	58.0724	1.73360694512952e-09
INTS3	3.56981	2.7857	9.99998	0.00282231
BDNF	3.53658	1.1457	8.09485	0.0070893
LOC107512535	3.51382	4.4972	21.3268	2.95994426877879e-05
ELAC2	3.5087	1.93572	12.6211	0.000812736
LOC107513409	3.49695	3.60773	16.5464	0.000180087
TNFAIP3	3.49579	4.785	26.8698	5.23083515149828e-06
HSH2D	3.47959	3.96822	11.3346	0.00163979
LOC107508347	3.47422	1.28551	7.70998	0.00801001
DNPH1	3.39265	2.49359	13.0706	0.000707498
UBA7	3.37599	4.87148	17.939	0.000110997
OAS3	3.3474	9.20405	69.5877	1.65210817774349e-10
CXCL10	3.34093	5.83814	44.9208	3.1441176922988e-08
PSMB9	3.32258	5.88405	44.5301	3.9691861749266e-08
RFLNA	3.31998	3.63615	17.8579	0.000101538
RIOX2	3.29734	1.64043	7.32849	0.00905993
RNF144A	3.2667	1.71794	4.0664	0.0492811
PLEKHS1	3.19455	3.90777	25.9822	6.01740393136028e-06
GAR1	3.18996	1.98354	7.63167	0.00808015
TGFB2	3.18189	3.10156	7.6077	0.00831442
SCARA3	3.1736	3.01651	8.21162	0.00595199
SAMD9	3.05186	5.36734	40.7374	1.05306566136242e-07
ABCA4	3.05124	1.57835	11.3361	0.00145562
DHX58	3.03782	6.79199	29.7734	2.30238963450205e-06
LOC107506481	3.02397	1.66757	9.30964	0.00376584
KRT78	3.01973	2.09062	9.00577	0.00422519
RGCC	3.01681	2.06848	10.804	0.00183541
SNCA	3.00804	1.19535	10.04	0.00304268
CUNH14orf93	2.96428	2.14021	8.82874	0.0045322
CUNH1orf56	2.95225	1.12514	5.82495	0.0195373
DPPA4	2.94948	3.27356	6.80868	0.0127302
PRSS53	2.94051	1.91958	6.11755	0.0168759
DDX58	2.93078	6.62288	40.9904	9.87745372247186e-08
PACSIN1	2.93045	2.4988	6.5593	0.0140601
CIT	2.93003	2.79943	5.82139	0.0194306
LOC118612849	2.9171	2.37793	5.14603	0.0276255
RNASEL	2.89636	4.95645	35.1846	4.51332124726973e-07
MYMX	2.86458	3.72071	17.4121	0.000112709
TAF4B	2.85338	1.73094	7.46365	0.0088514
SERPINE1	2.85259	4.62314	13.363	0.000685948
MUC15	2.82463	3.97196	37.0616	4.88975711811148e-07
DKK1	2.80787	1.10478	4.24464	0.0451366
BST2	2.80497	5.4759	26.6066	6.16178847207191e-06
NUAK1	2.79065	2.32256	7.42609	0.00906839
LOC107521859	2.78374	2.49368	4.85361	0.03243
ALOXE3	2.78268	2.58807	5.70692	0.0208661
FAAP24	2.78268	2.24571	5.58065	0.0216483
LRFN1	2.77889	2.28797	10.6281	0.00210539
MLKL	2.74939	4.09033	15.4732	0.000289882
IFIH1	2.73527	6.97679	46.8838	2.22691971108264e-08
MRM3	2.73436	2.60692	24.3281	1.1075357565649e-05
LOC107504294	2.72676	4.72275	17.4565	0.000135339
LOC107497017	2.71846	4.42596	17.7308	0.000125303
CCNB2	2.68495	1.87524	8.57055	0.00502227
TRIM14	2.67803	5.42463	28.0192	3.91902821930213e-06
SERPINB10	2.67316	3.55885	11.7081	0.00129006
LOC107505610	2.65344	5.02522	20.9236	3.87041249780013e-05
LOC107503328	2.63346	0.977954	4.39735	0.0431821
GNB4	2.63044	1.61373	4.36879	0.0414995
PANX1	2.62651	2.4922	5.82795	0.0196483
HMGB3	2.62128	4.02288	4.38839	0.0417371
CCNA2	2.59943	3.83174	10.9466	0.00182876
TRIM34	2.58354	5.35948	23.1074	1.92506602228754e-05
TYMS	2.55716	3.99384	14.3884	0.000441895
EZH2	2.52803	3.37607	10.8443	0.00187772
LOC107512589	2.52673	2.07359	9.91995	0.00266676
SAMD9L	2.51601	6.30605	52.7513	5.61185045322167e-09
TRAF5	2.50211	2.6327	8.45418	0.00540339
ZDHHC23	2.49995	2.31255	9.40193	0.00351948
RTP4	2.48505	7.97537	42.7213	6.26446781217057e-08
CD40	2.46103	4.44225	25.2228	9.63453377011173e-06
STRA6	2.45982	4.36568	14.5295	0.000414545
ADAP2	2.4502	1.101	4.14682	0.0466354
MSX2	2.4502	4.01915	5.36691	0.0261952
ZNF629	2.44944	2.40511	4.56702	0.0374265
LOC118602792	2.44509	2.04332	4.17198	0.0476119
SLC45A4	2.4434	3.86105	4.30341	0.0437331
CFTR	2.44075	2.20126	4.57351	0.0375901
HIPK2	2.44075	1.42362	5.33972	0.024256
LOC118612000	2.43906	1.5748	4.26105	0.0437782
DAGLA	2.43642	1.70407	4.07616	0.0483864
LOC107502064	2.42662	2.5414	7.92172	0.00707735
LOC107506201	2.4161	2.7008	9.88722	0.00289077
LOC118601753	2.40098	1.32821	5.15102	0.0268301
CHN1	2.39348	1.43734	7.02288	0.0104525
PTPRN	2.39201	3.39812	5.33525	0.0251873
IRF9	2.38675	6.75667	31.3963	1.41708800237306e-06
MTHFD1L	2.38595	5.41766	42.0092	7.57826889913693e-08
IFI6	2.38093	8.62602	39.8933	1.30529238318388e-07
MX2	2.37847	7.47298	39.5369	1.43518754445719e-07
SPATA5	2.37784	2.01043	6.27827	0.0154665
BCL2	2.37706	2.16692	5.74877	0.0203899
CEP55	2.37517	2.71796	6.65963	0.0129396
B3GNT7	2.37467	4.39689	6.07567	0.0174861
SLC19A3	2.35927	4.6849	10.8471	0.00192167
LOC107498370	2.35575	3.91126	13.247	0.000726875
QSOX2	2.35145	2.50315	8.66701	0.00502384
MCM5	2.34778	3.48156	8.55346	0.00531298
DTX3L	2.34022	9.45802	43.7241	4.85221503743499e-08
RASL11A	2.32853	4.49452	10.5601	0.00220457
LOC107511263	2.31053	8.48678	24.5626	1.1923674912376e-05
IRF7	2.29805	7.85671	31.6941	1.28790547025661e-06
PBK	2.2904	5.20557	19.4997	6.79291621573258e-05
LOC118603897	2.28381	2.40071	5.08362	0.0282146
HIRIP3	2.27339	1.50193	4.60494	0.0364295
PARP9	2.26515	5.09041	15.0177	0.000360252
STARD13	2.26038	3.43091	13.4496	0.000652641
TACC3	2.25484	2.04814	4.85715	0.0320192
BMP2	2.24676	6.82305	11.0354	0.00176719
PRAG1	2.23784	5.53184	14.4185	0.000458638
UBD	2.22802	7.2263	18.5994	9.36884841288218e-05
RNF213	2.22629	6.92742	29.2423	2.6919275686617e-06
SH2D5	2.21389	2.31936	8.31898	0.00566383
LOC107500420	2.19681	2.79083	15.3924	0.000303328
LOC107498985	2.18506	3.86154	13.4198	0.00064041
PALMD	2.1829	4.5302	18.9167	8.71507203116762e-05
LOC107498784	2.17815	6.63469	20.2227	5.23318983115512e-05
TAP1	2.17309	5.28556	27.4712	4.68319821324503e-06
GABRA4	2.16052	1.21425	5.29011	0.0264368
TNFSF15	2.1589	3.08601	14.3258	0.000473909
DIAPH3	2.15788	4.38964	8.22462	0.00632372
LOC107514245	2.14461	4.01637	11.9408	0.00121908
LOC107510294	2.14231	1.37437	4.0406	0.0489522
DHFR	2.14007	4.66827	21.9668	2.87547926108111e-05
RNF31	2.1322	2.99672	11.8888	0.00125674
SUPT3H	2.12779	2.84853	4.45555	0.0396648
DHRS7C	2.11613	5.86706	21.4138	3.45035747631941e-05
LOC107517899	2.10408	2.71539	6.34817	0.0153346
NEK3	2.1028	2.34685	5.29053	0.0255006
EIF2AK2	2.09305	7.80137	28.1894	3.72174693488164e-06
SP110	2.0874	5.71784	15.2827	0.000326394
OASL	2.08668	7.47884	40.5097	1.10967372642037e-07
CCL5	2.08417	3.76677	11.4669	0.00145204
IFI35	2.07692	5.90553	27.7441	4.29266871967522e-06
CDKN1A	2.06789	9.29497	82.2576	1.6386422873046e-11
MPP6	2.05601	4.55926	11.3864	0.00155775
SENP8	2.04795	2.30415	9.3674	0.00356826
EPSTI1	2.01217	5.82911	8.47178	0.00568331
MUC16	2.00346	2.75027	5.91875	0.0187853
CCDC9B	2.003	5.30789	5.52776	0.0227786
FOSL1	1.99887	5.80081	35.8788	3.88327961350559e-07
ASPM	1.99811	1.93707	4.42934	0.0401951
ZNF296	1.99492	2.95002	6.05017	0.0178668
MMEL1	1.99055	2.26732	5.56179	0.0225473
SPNS2	1.98952	5.5794	23.7871	1.54709237788243e-05
ECI1	1.98459	2.73445	5.23891	0.0266658
LOC118603292	1.98219	1.90829	4.96466	0.0300931
TMEM201	1.98207	2.75257	7.79548	0.00741898
GUCY1B1	1.97958	1.59937	5.09477	0.0281234
ATF3	1.97427	4.16257	8.02001	0.00688648
LOC118613809	1.9733	1.9053	6.88601	0.0113432
SIMC1	1.96306	2.6957	15.7367	0.000269367
ISG20	1.96166	7.55374	13.032	0.00080016
FAM160A2	1.93643	3.27928	13.1409	0.000764623
ZC3HC1	1.93636	3.27605	18.2571	0.000106956
RRM2	1.93116	4.87867	12.9934	0.00081159
HMMR	1.93075	2.86539	8.82237	0.00468709
PUS1	1.91591	5.55833	33.2514	8.17909404434702e-07
RHOB	1.91124	5.96018	12.0912	0.00117928
LOC107521442	1.91102	6.98961	25.6471	8.33372699952378e-06
CDT1	1.90626	4.81475	11.1536	0.00175301
NT5DC3	1.90365	2.18716	5.64809	0.0216363
FAM217B	1.90079	1.48973	4.72188	0.0347144
PYCR3	1.88698	4.89511	23.4983	1.65617787114176e-05
CKAP2L	1.884	2.46969	5.79344	0.0201311
LOC107498944	1.88149	1.68695	4.66074	0.0351694
TRIP13	1.87974	3.05677	4.98371	0.0303847
ZCCHC14	1.87971	2.32043	4.56696	0.0378966
TNFAIP8L3	1.87924	4.63929	22.197	2.6330824657433e-05
POLR1G	1.87909	2.04605	5.47429	0.0231892
LOC107497962	1.87338	2.0719	8.41385	0.00556949
NABP1	1.87281	5.25297	21.0579	3.91426471748827e-05
PKD1	1.87012	2.22083	5.15963	0.0277708
LOC118605433	1.86992	5.17261	23.8968	1.48575249947163e-05
NOP2	1.86937	4.53219	36.9783	2.8989449079241e-07
SLC1A5	1.86265	7.87541	54.0038	4.20951556897219e-09
LOC118608636	1.86147	1.88631	6.16081	0.0163312
SNX10	1.85823	5.29056	8.82673	0.00486452
METAP1D	1.8284	1.48854	5.25082	0.0259543
PRPF40B	1.82592	2.19805	7.05178	0.0107207
MCM3	1.82402	4.12185	12.7898	0.000883785
AJUBA	1.81909	6.19381	25.018	1.0228999301952e-05
STING1	1.81578	1.21984	5.1539	0.0289371
KNL1	1.81058	2.63927	5.37489	0.024526
PPIF	1.79957	3.20657	12.7799	0.000881414
DDX54	1.79935	3.297	12.2252	0.001112
DENND6B	1.79874	1.45987	4.72659	0.0342444
SLC5A6	1.79835	4.08681	25.7759	8.12411890042235e-06
KCTD17	1.79378	2.0502	8.29176	0.00588602
ADA	1.78721	4.22081	7.04314	0.010781
OLR1	1.77361	2.67899	9.52664	0.00349429
NR4A1	1.77108	3.57269	15.9405	0.000246424
CALD1	1.77082	2.83088	16.3321	0.000212895
OLFML2B	1.75982	3.07109	4.47284	0.0398591
LOC107497628	1.75847	2.73909	6.00708	0.0183113
SPHK1	1.75813	3.15761	4.08844	0.0488646
ZNF181	1.75227	1.55693	4.03651	0.0492635
LOC107514297	1.74995	3.2135	4.72635	0.0344751
NT5C3A	1.74866	7.65603	17.0385	0.000166634
ZC3HAV1	1.74828	6.05724	33.8138	6.95600130388085e-07
JMJD4	1.74732	2.44786	6.39568	0.0150753
DTL	1.74433	3.45446	10.7715	0.00187414
HS3ST3B1	1.73727	2.55251	7.36326	0.00931431
PLK2	1.73509	4.76015	21.7124	3.10632335849167e-05
LOC107512341	1.73497	4.11908	7.08773	0.0105791
TICAM1	1.73468	5.09606	29.8393	2.25196301104135e-06
TENT5B	1.73425	4.32652	22.7968	2.14871590419774e-05
GNMT	1.73164	2.80066	17.7551	0.000130261
TMEM154	1.72485	1.79797	4.46509	0.0401747
DUSP7	1.72161	2.3466	6.77355	0.0119657
GAS2L3	1.71675	3.01165	5.51015	0.023588
CUNH22orf23	1.71466	1.97318	5.20781	0.0268213
TRMO	1.71427	2.31967	4.2891	0.0440698
ZNF500	1.71044	2.15738	5.70818	0.0210812
RBM43	1.70785	2.90848	8.49399	0.00563096
LOC118608702	1.70485	2.17262	5.09968	0.0285712
LOC118602817	1.7044	8.39486	35.2239	4.65933969026484e-07
LOC107512083	1.69826	4.484	36.5317	3.20367698158208e-07
CLDN23	1.69595	4.74832	7.62352	0.00802096
PIM1	1.67889	6.98819	21.9792	2.83173776760871e-05
LOC118612968	1.67593	2.14803	5.31618	0.0254627
HSPA12A	1.67394	3.9484	16.185	0.000232123
BATF2	1.67023	4.4784	13.5092	0.000616223
XPO5	1.65623	4.96537	24.1294	1.37085688231604e-05
ZNFX1	1.64908	6.23621	27.0865	5.2643304309189e-06
SECTM1	1.64296	5.26851	5.99562	0.018483
EDN1	1.63928	5.97425	16.383	0.000213488
RNASEH2B	1.63648	3.45325	8.04854	0.00691657
SIAH2	1.6355	3.66683	19.3404	7.22361063667665e-05
RASGRF2	1.62979	2.15697	7.54859	0.0082633
LOC118603010	1.62974	2.59182	11.2089	0.00160733
IRS1	1.62638	7.16339	30.0509	2.10973145991143e-06
SOX21	1.62608	5.21465	7.0632	0.0110075
TMEM106A	1.62599	5.01186	14.7272	0.000406112
TRIM25	1.62257	6.20099	37.0599	2.79980400403666e-07
MYCL	1.62163	3.27373	6.25218	0.0160078
SP100	1.61942	5.60957	24.1657	1.35470410097898e-05
PRDM4	1.61648	3.3516	13.6306	0.0006269
MGME1	1.6086	2.09507	4.28488	0.0440002
ENC1	1.60451	7.27896	21.2089	3.69669075467545e-05
ATP10D	1.59955	2.12075	8.42963	0.00556738
PCLAF	1.59867	2.99661	5.75997	0.0202699
NEIL2	1.59474	2.34975	7.23856	0.0100486
ITPRIPL1	1.5931	3.67105	15.4469	0.000307726
RNF38	1.58068	3.16737	6.27015	0.0161876
NR3C2	1.57102	4.79254	15.1972	0.000337332
POC5	1.56983	3.0519	7.80413	0.00779174
IFIT5	1.56221	6.24077	30.3283	1.93596106981e-06
MFSD12	1.55601	5.40253	9.46465	0.00365383
F3	1.54704	6.74396	10.7635	0.00206706
CCNF	1.5454	4.13801	12.4696	0.00101181
ACTG1	1.54499	12.6725	12.4626	0.00100947
PEPD	1.54386	5.53969	19.7106	6.26058060617721e-05
ZC3H12A	1.54371	4.61649	21.1643	3.7623811185763e-05
SLC7A5	1.53587	4.68035	7.12623	0.010705
RELB	1.53042	4.08668	6.05414	0.0179042
DSG2	1.5288	8.77244	46.7762	2.27845574642813e-08
LOC107500428	1.52867	2.26415	4.21564	0.0459059
CCNB1	1.52724	3.61643	4.88626	0.032379
LOC118612862	1.52672	1.8866	6.55954	0.0131777
DUSP4	1.52183	4.31363	10.7306	0.00210137
UBE2C	1.52034	5.90571	11.5589	0.00147529
MTOR	1.5132	2.20891	4.58864	0.0373195
KRT17	1.50672	5.42073	15.6873	0.000270348
RBM10	1.50462	4.34086	19.6522	6.41038540966664e-05
GALNT6	1.47799	4.01733	5.75373	0.0208574
TEX14	1.47258	1.69812	5.59376	0.021771
DPYSL3	1.47137	8.07528	15.8759	0.000259204
DDAH1	1.4691	2.63382	6.35578	0.0151023
LOC118612404	1.46744	2.84853	6.9083	0.0116649
TRUB1	1.46643	3.43785	5.032	0.0301419
FJX1	1.46584	4.76416	22.5996	2.11035529037445e-05
TBL3	1.45788	3.21752	11.8982	0.00128272
SFMBT1	1.45592	4.03371	11.6281	0.00143476
DERA	1.45118	4.22517	8.15782	0.00659635
PHLDA2	1.4485	8.50319	20.6672	4.45866224779379e-05
RAE1	1.44693	4.02375	12.2459	0.00110803
RIN1	1.44625	3.75964	13.1128	0.000776406
CHCHD10	1.44546	7.08101	27.5742	4.50966115285595e-06
DEF6	1.44497	3.13349	4.35822	0.0427431
RGS3	1.44461	4.76164	13.4302	0.000680163
ANKRD1	1.42874	3.93049	9.86375	0.00304765
LOC107519012	1.41906	2.73546	4.24495	0.0452094
TNFSF9	1.41864	1.87341	6.52882	0.0143373
ARHGAP10	1.41843	3.05627	4.4671	0.0402196
SIRT6	1.41753	2.08316	4.14485	0.0474791
LOC107516686	1.41628	2.19038	5.3624	0.0251158
NEURL3	1.41488	4.83648	13.9966	0.000541279
KHNYN	1.4141	4.42126	8.63328	0.00531559
SHC3	1.41139	3.44376	6.49665	0.0144752
CNNM4	1.40924	6.18498	19.461	6.84907271158673e-05
POLR1A	1.40833	2.724	6.23285	0.0163925
ERF	1.40552	4.28065	17.9366	0.00011964
ZNF275	1.39889	2.70018	4.92824	0.0315756
ING2	1.39734	2.89352	7.29457	0.0098951
LOC118608673	1.39392	2.95203	7.71813	0.00812482
LIPT2	1.3924	2.43422	6.21357	0.0165277
RRS1	1.39236	4.57402	19.2385	7.43419630779835e-05
HIC2	1.38915	3.58463	8.07078	0.00688224
SLC25A25	1.38876	5.89394	26.2173	6.9407134258437e-06
SLC30A1	1.38816	5.13491	12.2622	0.00110012
ASF1B	1.38636	3.55812	7.02839	0.01123
LOC107504966	1.38398	5.02073	10.4885	0.00233133
STAT2	1.38265	8.01161	22.7606	2.1653452043309e-05
ESR1	1.38108	2.24307	5.61934	0.0227573
KCTD12	1.37855	4.8007	7.36505	0.00956277
AASS	1.37642	3.54978	16.699	0.000185952
USP36	1.37476	7.78166	52.7419	5.59972566379066e-09
RPP25	1.37462	3.63689	14.209	0.000487088
PSMB8	1.37244	5.91776	11.1081	0.00178415
QRSL1	1.3722	2.5075	4.25283	0.0451425
ZNF526	1.3707	3.00022	5.23842	0.0270218
FBXO45	1.36909	3.01684	4.83042	0.0333506
MCM10	1.36698	3.74665	5.52225	0.0234426
PPP1R14C	1.36379	5.61085	25.3999	9.03253282935962e-06
BRD8	1.36258	4.04023	16.1345	0.000235524
CARD14	1.36205	2.8593	5.95931	0.0188726
SKP2	1.36187	4.04175	12.9643	0.000826136
COMTD1	1.36056	3.81852	4.68463	0.0360446
GYG1	1.35595	4.13792	10.4542	0.00236708
MCM2	1.35444	3.65128	10.8875	0.00196706
SPDYA	1.35257	3.63264	4.17143	0.0472898
ZBTB49	1.35059	2.04706	4.67694	0.0354223
LOC107510325	1.34949	6.32885	30.6151	1.77596899750912e-06
LOC118605505	1.34922	2.04886	4.67795	0.0356783
DKC1	1.3465	5.48284	20.6263	4.53253951056838e-05
STAT1	1.34535	6.17191	15.2903	0.000325056
CDCA8	1.34452	5.38282	14.164	0.000506604
DIAPH2	1.34327	2.70605	6.13198	0.0172812
SNRPA1	1.34074	5.81469	27.4212	4.73348826793975e-06
CRLF3	1.34031	2.91227	5.58554	0.0226945
SKA3	1.33933	3.43122	4.4351	0.0405291
MTMR1	1.33469	2.81099	7.10992	0.0107385
NEURL1B	1.32786	3.75056	5.42193	0.0244035
KRT7	1.32732	10.0149	32.6508	9.72486679455649e-07
ZNF142	1.32599	5.19845	12.3719	0.00104925
TDRD7	1.32463	5.0165	14.1576	0.000508017
PAQR3	1.32379	3.17477	4.74433	0.0349968
AKAP12	1.32111	6.40332	13.2362	0.000735824
CTNNBIP1	1.31989	3.62588	6.58023	0.0139345
CDK1	1.31877	5.68045	11.4596	0.00153676
MAFF	1.31804	6.42715	16.2068	0.000228318
ELP3	1.31491	3.52241	11.4336	0.00156003
ERMP1	1.31422	6.3563	7.33287	0.00970874
LSM11	1.31397	3.01409	8.28746	0.00620506
ITGA6	1.31223	4.6849	5.95739	0.0188722
POLR1F	1.31191	5.45172	26.6133	6.11388245537469e-06
THAP12	1.31161	4.63483	21.0725	3.87733601312889e-05
PLCD1	1.31034	2.4968	4.26526	0.0443349
LOC107504047	1.30737	2.43753	4.7453	0.0348847
PPP5C	1.3073	3.5521	9.00995	0.00448574
TAF1D	1.30723	4.80203	20.5944	4.58557271144372e-05
SRM	1.30629	4.18022	13.7015	0.000608538
RUVBL2	1.30379	4.23471	9.94105	0.0029614
CTPS1	1.302	5.83143	23.6303	1.61691098649317e-05
LOC107506203	1.30115	4.31291	14.42	0.000459197
LOC107517411	1.29898	5.51691	31.5235	1.35537078764374e-06
HIVEP2	1.29354	5.57991	15.5848	0.000289993
LOC107514887	1.29003	3.68222	9.87291	0.00305604
ICA1	1.28873	3.20003	5.29772	0.026333
UTP14A	1.28762	3.06889	9.54217	0.00350659
P4HA3	1.28746	5.91632	26.4804	6.37616218825534e-06
SPINDOC	1.28709	4.47622	12.9022	0.000843865
TRAF1	1.28631	2.47306	4.48715	0.0398727
TREX1	1.28432	3.67864	4.8165	0.033585
MPHOSPH10	1.28313	2.55679	4.51624	0.0392411
TAMM41	1.28297	3.3717	9.06946	0.00437057
LGALS8	1.28294	4.80487	19.596	6.52856490039692e-05
ZC3HAV1L	1.28243	3.029	4.36727	0.042448
COPS7B	1.28084	4.38231	10.308	0.00252054
GZF1	1.27839	2.89338	5.36433	0.0254673
CENPF	1.27591	4.47272	6.18082	0.0169309
HAUS5	1.27584	4.04167	5.45837	0.0242331
PRORP	1.27403	3.34328	8.25721	0.006323
PUM3	1.27365	4.56447	13.8973	0.000563722
DRG2	1.27334	2.62552	4.86442	0.032795
LNPK	1.27121	3.18819	5.09491	0.0287
FAM111A	1.26786	5.47457	16.0643	0.000241507
DUSP5	1.2635	10.1241	25.2227	9.55838356968082e-06
PARP12	1.26259	8.29184	15.9636	0.000250515
SNX8	1.25958	2.59608	6.00328	0.0183313
PDGFB	1.25745	7.25403	15.0223	0.000360845
PPIL2	1.25102	5.24513	18.9838	8.13622876000097e-05
LOC107503562	1.25055	5.3424	10.8538	0.00199246
FEN1	1.24827	4.31277	10.61	0.00221406
HDDC2	1.24761	3.0853	4.77183	0.0344865
NPM3	1.24756	5.84379	23.3175	1.79794703069687e-05
LOC107513273	1.24537	6.87395	12.3375	0.00106337
LOC107500439	1.24189	3.37298	8.14952	0.00663103
SIK1	1.24134	5.03257	5.4129	0.0248127
LOC107520897	1.23866	3.06254	5.49378	0.0238124
DBR1	1.23742	2.34999	4.46518	0.0400128
IMPACT	1.23506	2.14513	4.23718	0.0452866
TMEM150A	1.2319	5.22023	17.1769	0.00015845
MRPL40	1.23134	3.61585	7.3027	0.00983101
BID	1.23117	5.06672	9.50531	0.00358801
LOC118615011	1.23014	4.06325	20.2969	5.12646178219533e-05
CHML	1.22845	3.23286	7.84038	0.00766818
HBEGF	1.22683	5.26597	22.8725	2.08738300124227e-05
RMI2	1.22644	4.53849	7.09027	0.0108975
NLN	1.22615	3.88876	9.07472	0.00432456
LOC107512375	1.22482	4.8585	14.6925	0.000410978
USP28	1.22374	3.34856	6.71463	0.0130637
ZNF667	1.22329	2.78518	5.9074	0.0192699
SLC25A13	1.22052	4.96864	14.8419	0.000387676
CMTR1	1.2198	4.93349	11.7787	0.00134437
AXL	1.21783	4.05351	4.84023	0.0328825
KMT2B	1.21655	3.37141	4.76888	0.0345581
ADAR	1.21137	8.40448	25.4357	8.91960414510223e-06
CNKSR3	1.21081	4.45839	8.7745	0.00498388
AHSA1	1.20835	3.91025	10.8356	0.00200947
EIF6	1.20725	7.51598	28.3684	3.52028227178794e-06
FHDC1	1.20574	6.69102	20.6172	4.53832235959559e-05
MYC	1.20305	4.34557	8.92668	0.00464869
CYRIA	1.20166	3.15966	8.00342	0.0075392
LGALS3	1.19871	8.27735	13.4036	0.000687034
SH3D19	1.19836	3.47559	7.4673	0.00911844
NUP58	1.196	5.05401	21.225	3.67340339564234e-05
LOC107500411	1.19484	2.54165	5.91932	0.0191718
STYK1	1.1914	4.08077	4.42577	0.041256
FZD5	1.18748	6.29974	11.7685	0.00134841
SDE2	1.1842	4.13409	12.1871	0.0011343
PIAS4	1.18418	2.87743	4.7407	0.0349507
KLHL20	1.18287	2.9641	6.51412	0.0144005
WDR77	1.18252	3.80528	8.58175	0.00541772
PABPC4	1.18156	6.10464	28.0687	3.87313483110685e-06
IRS2	1.1791	5.90842	15.736	0.0002735
HSPA8	1.17792	9.49081	26.5563	6.22102572280906e-06
TOR3A	1.17648	6.60396	24.6842	1.14090717743974e-05
FLVCR1	1.17642	3.45291	5.01021	0.0305013
CUNH6orf132	1.17626	5.61471	16.0521	0.000242465
DBNDD2	1.17531	6.83149	21.8562	2.94903550693674e-05
DTNB	1.17458	3.20438	9.04936	0.00435565
DDX20	1.17414	3.92791	10.3717	0.00245433
AEN	1.17242	6.84639	32.283	1.08297919875917e-06
KAT14	1.17011	3.59571	10.3985	0.00242669
SCRN1	1.16939	3.84275	12.5922	0.000889036
MICAL2	1.16841	8.58741	20.0182	5.60787191727432e-05
ANKRD40	1.16671	4.50907	11.5485	0.00148029
LOC107510542	1.16628	3.8456	10.5361	0.00228585
LOC107502300	1.16506	3.02003	6.76812	0.0127169
IMPDH2	1.16408	4.17585	12.624	0.000939332
FDXR	1.16186	4.09064	7.32262	0.0097592
CFL2	1.1545	4.735	10.3213	0.00250548
ILDR1	1.15222	3.82955	7.96703	0.00722606
COTL1	1.15216	5.77936	8.66318	0.00523629
CCL20	1.14829	5.65622	7.91025	0.00740659
FABP3	1.1469	8.10495	16.3712	0.000214462
SLC35F6	1.14663	4.32344	6.64896	0.0134715
SCAF4	1.14633	4.74836	9.84415	0.00308797
LOC118604444	1.14534	2.89795	5.50922	0.0231934
PDAP1	1.14488	6.83409	23.6777	1.59072430277017e-05
CNOT9	1.14452	4.71229	9.3505	0.00384316
ZNF518B	1.14421	3.89191	8.08442	0.0068357
LOC107513015	1.14417	3.45767	7.95986	0.00725364
SLC7A1	1.13235	6.51067	25.7397	8.08651409185646e-06
LOC107513410	1.13162	3.16189	5.21688	0.0272799
SLIT2	1.12983	3.71559	7.17858	0.0100254
KLHL42	1.12981	4.70587	13.3298	0.000708365
KANSL2	1.12757	5.4232	18.737	8.89366184898388e-05
GEMIN8	1.12736	4.26032	10.8449	0.00199914
HSPH1	1.12673	7.24737	38.9569	1.67389347203075e-07
JUN	1.12602	7.76923	16.6952	0.000189585
TRADD	1.1255	3.95706	5.68274	0.0216691
SNRNP35	1.12539	4.00606	10.2777	0.00255482
ADM	1.12515	6.09796	6.47707	0.0146374
CBY1	1.12487	4.08271	9.68968	0.0033088
ITPR3	1.1243	6.02811	15.4939	0.000300386
LOC107518932	1.12371	3.22198	6.5792	0.0139505
LMNA	1.12211	5.83181	15.1114	0.000348497
IL32	1.1204	7.48129	4.805	0.0338946
MARCKS	1.11965	5.31269	4.69588	0.0358636
ZDHHC16	1.11808	2.83973	5.22706	0.027296
SRRD	1.11658	3.54775	9.46996	0.00365131
DUT	1.11491	6.66093	10.212	0.00262541
MGA	1.11464	3.4097	7.27812	0.0099726
ZNF385A	1.11314	4.88399	6.61363	0.0137026
TOMM40	1.11159	4.87527	8.39481	0.00591794
NMI	1.11131	6.42066	17.5321	0.000138513
NOP56	1.11032	4.4459	12.8957	0.000846511
DGUOK	1.10903	5.51878	16.3786	0.000213839
RPF2	1.10801	3.86661	6.11416	0.0175063
AP5B1	1.10479	4.41114	10.805	0.00203197
RAB19	1.1041	3.50747	4.41979	0.0414625
MRPL58	1.10321	5.23581	11.3281	0.00162518
GSE1	1.10306	6.50748	25.7623	8.02650812683336e-06
LOC118605091	1.10094	3.44125	5.49465	0.0238363
DTNA	1.10066	5.09445	11.9353	0.00125821
SPSB1	1.10031	4.6252	8.07868	0.00680732
TRIM35	1.1001	4.47798	8.94209	0.00461877
C2	1.09968	6.27135	6.4805	0.0146052
ZNF281	1.09949	6.44826	28.29	3.6073783432363e-06
TMEM87B	1.09838	3.06992	4.91115	0.0320964
MX1	1.09821	11.1347	18.2735	0.000105299
PLCXD1	1.09741	4.5394	5.54357	0.0232424
DDX28	1.09631	3.06554	5.99077	0.018615
FLNB	1.0952	7.86488	19.8361	5.98457557363677e-05
ZKSCAN5	1.09458	2.58279	4.46773	0.0404529
UBC	1.09441	8.76842	22.9525	2.02909739748729e-05
ZNF287	1.09384	2.59326	4.50057	0.0396684
CSRNP1	1.09289	3.74471	5.56799	0.0229636
SLC25A33	1.09286	4.78673	18.4683	9.86683569078726e-05
SCNN1G	1.09088	4.59715	7.93899	0.00718229
CLDN1	1.08699	3.23172	4.39066	0.0414668
DUSP16	1.08624	5.65293	17.7604	0.000127295
HSPD1	1.08581	6.96314	24.5955	1.17373321499692e-05
CUNH1orf216	1.08546	2.68971	4.43055	0.0409685
DCTD	1.08428	4.98436	12.8314	0.000868168
RLF	1.08298	3.16455	5.51537	0.0235976
RPS2	1.08075	10.9908	35.8804	3.87645061628501e-07
DCAF4	1.08061	3.0219	7.72439	0.00807658
SPATA13	1.07811	4.01299	4.70642	0.0356811
ERRFI1	1.07781	5.55675	14.8393	0.000387676
GCNT4	1.07595	6.32136	11.9306	0.00125971
URI1	1.07487	5.69876	18.9995	8.08686156450756e-05
EBNA1BP2	1.07398	3.57784	5.63615	0.0221975
RAB32	1.07362	6.08233	24.6117	1.16808080070157e-05
CAMKK2	1.07279	6.38123	17.6806	0.000131074
CLIC1	1.07034	4.82565	5.70486	0.0214276
KARS1	1.0703	5.71659	15.5955	0.000288748
GINS2	1.06692	5.04224	10.8411	0.00199976
SLC25A22	1.06514	6.19225	8.92969	0.00463798
TNF	1.06507	4.29256	6.78522	0.0126096
CDCA7L	1.06501	5.36854	8.94	0.0046186
ELF4	1.06428	6.27221	14.2754	0.000484381
CCDC86	1.0641	3.96968	8.23568	0.00638057
CDK4	1.06352	7.13927	24.5774	1.18080142784807e-05
SLC9A1	1.06297	7.74763	16.6888	0.000190118
CLDN6	1.06292	7.39207	14.278	0.000483787
UNC45A	1.06189	5.37437	16.7591	0.000185959
PLEKHM2	1.06131	3.99349	7.77392	0.00789091
KCNAB3	1.05995	3.0799	6.43465	0.0147004
CIART	1.05809	5.27274	11.5411	0.00148463
GRK2	1.05777	3.59538	5.15628	0.0282964
BACH1	1.05736	3.80857	6.93062	0.0117694
SLC29A3	1.05572	4.10881	8.21366	0.00643797
DDIT3	1.05553	5.85141	14.2199	0.000495387
RNF169	1.05417	4.55215	12.9532	0.000826154
TBCB	1.05359	4.02644	9.92715	0.00297899
RNF114	1.05271	7.39104	22.037	2.77131351423001e-05
ATXN7L1	1.05263	3.54346	10.0552	0.00280702
EDARADD	1.051	3.30989	5.05245	0.0298607
PRC1	1.05036	6.46192	22.3929	2.45451774985093e-05
LOC107515333	1.04995	5.47806	9.4893	0.00361033
MTMR11	1.04662	7.52265	7.17033	0.0104874
SMC2	1.04607	4.32782	5.19993	0.0276585
URB1	1.04354	3.89086	6.26202	0.016274
PNPO	1.04028	3.66318	7.79202	0.00783052
POLB	1.04002	4.5571	11.2712	0.00166459
LOC107500391	1.03997	3.24035	4.77288	0.034482
TRAF3IP2	1.03985	6.73578	22.4272	2.42527358128738e-05
NSUN2	1.03848	5.21746	17.9532	0.000118575
SOX15	1.0364	5.34583	21.4846	3.36265764664689e-05
STN1	1.0361	3.94015	4.31452	0.0438726
TLE1	1.03486	4.95673	8.93048	0.00464125
WDR43	1.03161	5.0753	14.1411	0.000511184
TMA16	1.03026	5.43977	18.9009	8.39359742847178e-05
GJA1	1.03007	5.00284	4.88279	0.0325481
LOC107500063	1.0282	6.7713	4.45879	0.0406187
ST3GAL5	1.0281	4.94341	8.82198	0.00487532
NDUFAF4	1.02793	2.75528	4.16304	0.0474819
KRT80	1.02716	7.38904	8.26336	0.00628449
PDZD9	1.02615	4.35018	13.1763	0.000740335
STX1A	1.02594	5.20375	12.237	0.00110883
GPR39	1.02587	4.33417	10.3242	0.00250209
CUNHXorf56	1.02582	4.71215	13.8627	0.000571416
GPS2	1.02374	5.96655	20.1111	5.42694218833123e-05
PPP1R15A	1.02173	7.96142	10.9236	0.00192957
ZNF622	1.02003	4.7585	15.0047	0.00036373
MET	1.01656	4.34021	8.73855	0.00506159
NDUFA9	1.0148	6.21189	20.9369	4.05727163395041e-05
NIFK	1.01339	5.13724	15.9873	0.000248386
SHCBP1	1.01273	3.37536	5.55293	0.0224875
DNAJC30	1.0123	3.50247	6.82332	0.0123928
TAP2	1.00992	7.41503	16.1824	0.000230383
STYX	1.00961	4.06172	5.0936	0.0292145
UTP4	1.00961	5.89363	19.8311	5.99627188116509e-05
LOC107504982	1.0087	6.86657	26.94	5.50810070527905e-06
PSME2	1.00566	6.59946	13.5734	0.000641436
ERLIN1	1.00547	5.32085	15.6827	0.000279211
PRPF3	1.00481	5.00916	8.85544	0.00479709
NCAPH	1.00428	5.59864	10.8253	0.00201358
FMO5	1.00347	4.36287	5.13768	0.0285554
FKBP1A	1.00228	8.18527	8.22764	0.00638742
SERPINB6	0.997995	9.47319	15.2789	0.00032645
SERPINH1	0.997773	3.33959	6.31466	0.0157543
CCN1	0.995787	6.70415	19.4454	6.88204321135032e-05
WDR75	0.99548	3.79845	5.44712	0.0244068
TMEM88B	0.994954	3.04134	4.97094	0.0311137
PMEPA1	0.994609	4.95445	7.43638	0.00924042
VANGL1	0.993378	5.91448	10.7924	0.00204177
LOC107499569	0.990558	7.37284	7.9732	0.00717685
SNRK	0.989852	4.99735	6.83679	0.0122954
FAM234B	0.988997	5.48037	6.14371	0.0172331
TOM1	0.986271	5.37408	8.21088	0.00643911
PCYOX1L	0.984701	3.27232	7.1149	0.0103325
TMEM108	0.984087	3.61062	4.5638	0.0379874
GRK4	0.982507	3.42547	6.17205	0.0169169
HNRNPD	0.981527	6.43659	15.4456	0.000305943
RXRA	0.981228	4.88204	8.08462	0.00682924
VPS53	0.981029	6.01978	18.5562	9.49706211098669e-05
PLEKHG6	0.980325	5.56858	8.88977	0.00472584
SPPL2A	0.980056	6.7169	10.1891	0.00265207
CENPW	0.979775	4.08556	5.43433	0.0245395
CRABP2	0.979606	8.67103	7.83163	0.0076784
RFLNB	0.979281	4.98259	7.40814	0.00936293
PA2G4	0.979156	6.94353	20.8451	4.18940517212646e-05
LOC107519463	0.978884	5.9258	7.20883	0.0102898
GAB2	0.978212	4.59957	10.8329	0.00200795
SLC36A1	0.97783	5.39957	13.3571	0.000700282
LOC107503738	0.977727	3.94068	10.7901	0.0020478
GSPT1	0.977429	5.99985	18.926	8.30133290691767e-05
POGLUT1	0.976048	2.75885	5.03937	0.0297358
DNTTIP2	0.975474	4.73503	14.6183	0.000423152
ATF6	0.975339	5.12963	11.8753	0.00128952
FCMR	0.974651	3.00736	4.84619	0.0331751
FKBP4	0.974011	7.4124	34.2174	6.19374367157721e-07
RYK	0.972857	3.94964	9.34511	0.00385488
XPNPEP3	0.971914	4.58525	11.2393	0.00168985
RNF227	0.970151	2.60739	4.28668	0.0440158
MDM2	0.969751	4.73693	9.8203	0.00311886
ZNF165	0.969743	3.05487	4.57254	0.0382811
RASSF1	0.969158	3.8627	6.24403	0.0164121
RPGRIP1L	0.968282	2.50266	4.38206	0.0417365
SINHCAF	0.967756	5.18463	10.2129	0.00262456
TRIM26	0.967281	6.3338	13.7466	0.000598255
LOC118612027	0.966858	6.4943	19.9793	5.68933775010008e-05
EFNA5	0.965939	6.83877	14.481	0.000446385
CTDSPL	0.964613	5.38907	13.4094	0.000687294
NPM1	0.96349	8.38512	31.6715	1.29604830941213e-06
LRRC19	0.962604	7.26964	15.7438	0.000272606
DDX39B	0.960861	5.49043	11.8912	0.00128083
HAUS8	0.956946	3.80008	4.59933	0.0377481
CCNYL1	0.956934	4.33393	12.1699	0.00114205
PTBP1	0.956499	6.73269	27.7284	4.29721258726083e-06
SNRNP70	0.955635	7.21155	23.0065	1.99257216171923e-05
RARS1	0.955236	7.54213	25.256	9.45650200307998e-06
LOC107501613	0.95477	4.75591	10.3004	0.00252708
TRIM21	0.952116	5.03276	6.95429	0.0116183
KIRREL1	0.951481	3.88346	5.79844	0.0207549
SHMT2	0.950379	5.28019	14.5479	0.000434875
PML	0.944743	6.92094	13.3595	0.000699348
CNDP1	0.940562	3.30983	6.61571	0.0134947
N4BP3	0.940331	4.25328	10.6738	0.00215164
ZUP1	0.940306	4.47751	10.5006	0.0023176
FASTKD5	0.938367	4.83938	12.8334	0.000866961
SIRT5	0.937217	3.65781	6.49565	0.014514
TMEM199	0.9367	4.17533	10.5584	0.00226077
ABI2	0.936089	3.86248	4.38564	0.0422464
GATD1	0.934288	6.17685	17.3807	0.000146552
GTPBP10	0.933872	3.61314	6.08025	0.0177923
LY6G5B	0.932639	3.27545	4.67535	0.0362749
ARV1	0.932331	5.8408	14.2181	0.000495484
SIK3	0.932015	4.58367	8.01324	0.00705614
RAP2B	0.931603	8.71985	12.17	0.00113976
GNL3	0.930443	4.89623	13.1036	0.000776845
BORCS7	0.929259	4.9898	9.67632	0.00332278
GLIS2	0.926173	5.60877	11.3986	0.00157641
HDHD5	0.925151	3.69763	5.98508	0.0186436
PRPS1	0.924913	5.02314	11.2424	0.001687
RECQL4	0.924655	3.86856	5.46162	0.0242394
POLR1E	0.92441	4.19012	6.74236	0.0128689
NFATC3	0.923386	4.82444	14.0288	0.000534653
CASP2	0.923261	4.15976	4.08696	0.049537
ATIC	0.923204	6.90906	10.4606	0.00235597
ERAP2	0.92044	4.72162	7.60427	0.00853906
DDX10	0.918796	4.04893	6.91599	0.0118415
TBCE	0.918646	3.21286	4.7127	0.0356035
LOC107519460	0.918378	8.90447	15.1884	0.000338089
CMTM7	0.9174	7.99638	28.0061	3.93959165044982e-06
GJB3	0.917015	6.79771	11.4164	0.00156423
UVRAG	0.916779	3.14316	5.51679	0.0235218
NANOS1	0.912074	3.96672	4.11105	0.0489266
CUNH12orf45	0.910525	6.34111	18.774	8.77242705496339e-05
LOC107501545	0.905434	3.787	6.27306	0.0161797
PXMP4	0.905225	3.78529	6.44954	0.0148496
DDX24	0.904637	5.53722	15.2888	0.000325282
RPS15A	0.901491	10.0941	26.9907	5.41919298158355e-06
PDE12	0.901462	4.93061	8.26278	0.00628638
ZNF510	0.901383	3.38868	6.17388	0.0170015
PNKD	0.901345	5.64383	7.57083	0.00867118
LOC107521375	0.900675	4.48587	5.08358	0.029354
CDK9	0.899921	4.64286	8.96068	0.00457634
CEACAM1	0.899474	6.10823	6.08336	0.0177463
JAG1	0.898979	7.51713	8.67075	0.00521599
TRIM62	0.898401	3.11647	4.41416	0.0412455
FAM83G	0.8984	6.04883	7.98334	0.00715168
DENND3	0.897702	5.64401	5.96184	0.0188438
GSTO1	0.896831	6.71524	9.75131	0.00321374
RRP1B	0.896512	5.23085	11.1154	0.00177848
REXO1	0.896219	4.09977	5.51746	0.0235464
URB2	0.895818	5.00679	8.43406	0.00581118
DGKZ	0.895394	4.92334	4.87668	0.0326574
SRSF1	0.893858	5.88617	10.2705	0.00255918
FFAR4	0.892532	4.54289	4.81464	0.0337169
ZNF623	0.892101	4.86825	10.5578	0.0022596
COMMD4	0.89205	5.03474	13.0215	0.000802691
LRIG2	0.891326	4.46677	7.68214	0.00823181
TSPAN17	0.891171	5.30562	12.3234	0.00106965
EEF1B2	0.891154	9.75666	23.9523	1.45155000652494e-05
BAG4	0.890206	2.9467	4.71429	0.0355912
PLEKHM1	0.886715	3.56968	5.11768	0.0288653
CUNH3orf52	0.886596	9.31953	19.7167	6.24381720158468e-05
PCID2	0.884834	4.35426	10.3443	0.00248029
TRMT10B	0.884361	5.15287	10.3467	0.00247595
WDR33	0.883973	5.38531	14.1227	0.000514753
SLC12A9	0.882591	3.3213	5.23457	0.0266086
OXSR1	0.882582	4.44034	4.31499	0.0438419
KIAA0232	0.882414	5.60932	8.79189	0.00493735
PRR12	0.880913	5.95483	12.5809	0.000961516
LOC107503431	0.88054	3.87998	5.07052	0.0295574
SRF	0.880191	6.57761	15.9282	0.000253965
SNX33	0.87963	4.02805	4.48095	0.0401692
TPM1	0.87885	7.33974	19.1617	7.62191659172179e-05
ELL2	0.878165	5.33486	9.6039	0.00343046
LOC107511262	0.878078	7.7297	9.05295	0.004387
ZC3H10	0.876344	3.62639	6.00133	0.0184989
SERAC1	0.875183	5.27299	10.4022	0.00241716
BCAS4	0.875137	3.30768	5.15448	0.0283372
MORC3	0.874907	4.07302	4.8629	0.0329036
NUB1	0.873209	6.51137	14.4361	0.000454387
DNAJB6	0.873038	7.35349	20.6189	4.53512044325507e-05
TOR1B	0.870244	6.14215	14.4772	0.000447071
GADD45B	0.868953	5.65754	11.4648	0.00153262
MEF2D	0.867916	6.0628	12.5854	0.000959765
CCT4	0.867826	5.30476	12.4517	0.00101433
COPRS	0.867479	6.69195	14.8777	0.000382461
WWC1	0.867361	6.80914	14.715	0.000406997
GNL3L	0.865223	4.28646	7.14978	0.0105856
IKBKE	0.864788	5.28238	8.85323	0.00480158
FSTL3	0.863182	7.10352	15.0395	0.00035834
RC3H2	0.862062	4.64899	11.5682	0.00146768
EIF2S3	0.862034	8.07288	15.0026	0.000363528
FAF1	0.861793	3.25381	4.36241	0.042795
TRAF4	0.86023	7.88869	15.9977	0.000247255
PURB	0.857512	5.4774	14.9541	0.000370607
PTDSS1	0.85707	6.18189	17.5162	0.000139356
HNRNPA1	0.856782	7.23959	15.9622	0.000250649
ZNHIT6	0.856191	5.64794	11.0296	0.00184466
ZPR1	0.855086	6.58012	17.6747	0.000131352
UCK2	0.853105	4.08516	4.62003	0.0373315
SKA2	0.852844	4.35275	6.68944	0.0132004
MRPL21	0.852078	4.94277	9.59888	0.00343862
EDC3	0.851977	4.14872	6.32991	0.0157271
EIF3J	0.851443	5.54076	17.1374	0.000160537
DHX38	0.85105	3.65754	7.1104	0.0107973
IER5	0.850972	9.44574	12.9015	0.000842731
POLR2D	0.849655	4.88692	7.23925	0.0101424
TRIM56	0.848289	4.89774	8.21898	0.00641776
CPT1A	0.847689	7.4925	16.2459	0.000224855
WDR54	0.847418	3.91856	5.83726	0.0199991
SRP68	0.847175	6.21267	14.2447	0.000490253
PHB	0.845463	6.32633	11.5658	0.00146839
PSMF1	0.84532	8.17564	14.3491	0.000470283
INO80C	0.845117	4.30533	6.2726	0.0161734
EIF4A3	0.844676	5.35362	7.00559	0.0113347
METTL1	0.843848	4.58707	7.95356	0.00726142
TOMM34	0.843204	4.58934	6.56348	0.0140287
WDR6	0.843069	3.98493	4.43808	0.041088
LOC107498380	0.840456	5.97365	11.5729	0.00146402
LOC107514243	0.84026	5.99302	5.98557	0.0186201
FAS	0.83925	6.44483	13.3111	0.000713215
RPUSD1	0.838867	4.50423	4.6164	0.037392
SEPHS1	0.837389	3.54743	5.04172	0.0300047
RIPOR1	0.835209	4.28409	6.35302	0.0155395
GOT1	0.835111	3.81312	4.64732	0.0368109
AIMP2	0.834014	5.74132	13.2966	0.000717497
BAK1	0.833918	5.05437	6.15797	0.0171034
DIAPH1	0.832763	6.44892	13.6097	0.000632144
BICRA	0.831929	4.80623	5.83476	0.0200762
HMGN2	0.831845	8.01363	15.5298	0.000296093
LOC107503252	0.831046	8.11516	12.9756	0.000817583
EIF3A	0.830914	8.8282	20.6126	4.54490481741528e-05
LOC107518155	0.830906	3.16801	5.15589	0.0279465
HMGCR	0.82985	6.57949	9.35752	0.0038274
RRP8	0.827286	4.63029	8.93746	0.00462414
SERPINB8	0.827252	5.11406	8.38935	0.00593368
OTUD7B	0.82717	6.3548	9.39063	0.00377169
LOC107500266	0.826399	3.88151	6.58007	0.0139269
KIF3B	0.826193	5.91618	11.8166	0.0013213
CDK8	0.825488	7.16267	7.66715	0.00828687
PLSCR3	0.825217	7.57992	17.1759	0.000158195
FTSJ3	0.824665	6.21105	11.7487	0.00135947
SLC20A2	0.824088	4.77696	6.32511	0.0157562
ABL2	0.824051	3.92694	6.1723	0.0170052
PBRM1	0.821718	4.07789	5.13867	0.0285402
RETREG3	0.821608	7.033	17.0069	0.000168557
B4GALT5	0.820593	5.4763	8.02011	0.00703144
DEGS1	0.820161	6.82	12.1535	0.00114779
SLC29A1	0.819541	5.93774	12.0806	0.00118316
UBE2O	0.81936	5.76434	12.4981	0.00099494
G2E3	0.818675	3.49777	4.53828	0.0389952
TSR1	0.816603	4.12914	6.38898	0.0152819
ASB7	0.816145	4.53461	8.13825	0.00666253
RGS19	0.815162	3.82229	4.58201	0.0380856
CRYBG1	0.81513	6.06756	14.4537	0.0004513
LOC107503138	0.813627	9.56363	19.8808	5.88876610054205e-05
CNKSR1	0.813496	5.783	6.78823	0.0125811
OLA1	0.813086	5.66293	12.486	0.000999963
LIG3	0.812234	4.3939	6.05285	0.0180182
CCNG1	0.811697	7.87751	17.1653	0.000158824
ING3	0.811172	3.73883	5.08677	0.0293266
TTC32	0.811069	4.5925	9.49545	0.00360114
NAGK	0.809868	5.71126	11.0969	0.00179185
TAF3	0.809415	4.14845	7.33132	0.00971704
EIF3I	0.809176	7.04138	13.9763	0.00054558
DMWD	0.808989	3.81158	4.76445	0.034626
PSEN2	0.805831	5.08593	7.08728	0.0109087
LRP8	0.804374	4.75422	4.26395	0.0450505
SETD2	0.803934	4.78675	8.03909	0.00697037
SLC25A28	0.803067	3.94384	5.47345	0.0239896
LSG1	0.802635	3.46594	5.77414	0.020713
APPL2	0.802224	3.85412	6.93528	0.0117429
SETD1B	0.801556	5.73224	7.91448	0.00738426
TNFAIP2	0.800626	6.73604	9.13755	0.0042234
HES2	0.799909	4.16152	4.35017	0.0430418
UNC13B	0.799653	5.19327	7.93192	0.00733333
POLR1C	0.798953	6.0086	11.6646	0.00140865
SMARCE1	0.797056	4.3682	6.82596	0.0123587
MRTO4	0.796497	3.97471	5.52351	0.0234798
PLEKHA8	0.795405	4.99126	6.04181	0.0181101
DOLK	0.795124	6.20894	13.3461	0.000703177
KDM2A	0.795102	4.44393	5.26604	0.0267365
MED20	0.794893	4.15942	4.13504	0.0482786
NMT1	0.794118	6.41035	13.6001	0.000634553
LDB1	0.792246	5.03214	8.60217	0.00538214
EPHB3	0.791553	5.70681	10.4773	0.00233922
ENTPD3	0.791288	5.95627	11.1354	0.00169105
RBM28	0.790586	3.95123	4.83626	0.0333498
TTF2	0.78861	6.28136	14.7112	0.000407637
B3GNT4	0.78818	4.10134	4.73015	0.0361649
INAVA	0.78725	6.88707	7.48069	0.0090464
LSR	0.78699	6.43664	10.008	0.00287024
CNOT11	0.786782	4.65211	6.59231	0.0138333
MON2	0.786681	4.14022	4.54486	0.0388325
DUSP3	0.785322	5.44517	10.5019	0.00231468
PTPN21	0.784434	7.79094	14.9602	0.000369621
RRP15	0.783315	4.18052	5.6293	0.0222573
TRAF6	0.783225	3.30837	4.09743	0.0492915
ISG15	0.783084	8.24444	4.77068	0.0344899
GRB2	0.781769	7.24577	14.0689	0.000525767
F8A1	0.781306	5.89621	9.52831	0.00354736
DGCR6L	0.779085	5.32745	10.8624	0.00198125
CCS	0.778367	5.39585	7.47886	0.00905441
DDX21	0.778152	5.55408	8.75617	0.00501813
NGRN	0.777656	4.34206	7.30282	0.00984273
EXOSC2	0.77536	3.61528	4.17903	0.0471679
LONRF1	0.774763	4.69041	5.74259	0.0210167
MRPS18B	0.774502	6.07048	13.0443	0.000795016
FDPS	0.773254	6.07905	12.087	0.00117998
LOC107516078	0.773025	6.71487	9.06699	0.00435956
VPS37C	0.772564	6.09632	11.6052	0.00144418
CNOT6L	0.770707	5.06459	6.37231	0.0153946
CLMN	0.770446	5.93298	6.42899	0.0149732
ZNF16	0.770372	4.48626	7.45454	0.00916383
VAMP3	0.769227	6.55153	12.1928	0.00112907
MTMR2	0.769186	3.6749	4.75279	0.0348426
LAD1	0.769095	5.9065	6.41097	0.0151057
MGLL	0.76773	3.62482	5.08737	0.0293138
LPCAT1	0.767088	5.71193	9.2757	0.00409214
CIAPIN1	0.766366	5.1009	8.2164	0.00642191
LARP1	0.764285	7.63358	14.8869	0.000380403
CCDC88A	0.763777	4.93607	5.91138	0.0193208
SAMD4A	0.762871	4.98845	6.17208	0.0169859
TMEM203	0.762667	4.36929	7.13478	0.0106595
CCAR1	0.762318	5.94117	13.1672	0.000756242
DESI2	0.761581	5.30096	8.91896	0.00466346
TXLNG	0.760784	3.67521	4.40449	0.0418342
EIF3G	0.760292	5.77377	10.5208	0.00229549
ANAPC5	0.75936	5.45944	11.7395	0.00136489
CD74	0.758834	8.06458	4.72017	0.0354101
BTBD10	0.758163	5.10921	7.9265	0.00734353
PPP2R1A	0.757744	8.23371	13.0422	0.000795634
FRMD4A	0.757432	3.59972	4.27412	0.0446352
NOLC1	0.756745	4.73519	5.71174	0.0213435
SEMA4B	0.756365	5.90757	5.75865	0.0208464
PDZD8	0.754879	5.71934	7.18065	0.0104262
DVL3	0.754818	3.57563	4.16094	0.0476212
MRPS10	0.754733	6.26941	13.4788	0.000666399
WIZ	0.754444	5.44137	7.3318	0.00970505
ADGRG1	0.754158	4.22057	7.173	0.010475
LOC107506231	0.753519	7.70113	11.503	0.00150779
UPF1	0.753393	7.31313	11.2055	0.00171059
EEF1G	0.752446	8.19416	16.2752	0.000222357
ATP5MC3	0.751999	9.88891	10.1819	0.00265966
NOP58	0.751789	4.38921	4.69389	0.0359209
SYNPO	0.749852	5.81128	8.91432	0.00460483
KIF1B	0.74934	5.83159	9.31289	0.00390482
ABCB8	0.747094	6.47786	14.0127	0.000537733
WDR12	0.746533	5.08869	9.71675	0.00326388
RAP1GDS1	0.74588	5.09017	8.87006	0.0047652
KLF6	0.7438	6.73106	7.50111	0.00895983
OTUB1	0.743644	5.77123	8.92868	0.00464009
TRIM28	0.743123	8.27629	13.142	0.000763894
MAP2K1	0.742228	4.91066	5.07587	0.0294601
UGCG	0.741768	8.42584	9.55106	0.00351147
BICDL2	0.740965	5.34723	7.15843	0.0105387
NSMAF	0.740684	4.1621	5.68704	0.0216146
SDC4	0.740572	10.1435	10.9963	0.0018704
PPFIA1	0.739795	7.78228	5.69544	0.0215139
KRT18	0.739131	11.7275	13.491	0.000663078
BOD1	0.738838	6.15563	14.7352	0.000403805
CRKL	0.738804	5.73117	11.0458	0.00183146
GBA2	0.738575	4.5663	4.63079	0.0371143
TUBB2A	0.738529	5.57111	5.41504	0.0247793
ARPC5L	0.737703	6.35568	13.2072	0.000743983
PLEKHG5	0.737445	4.93296	5.91326	0.0193018
LOC118614996	0.737093	5.29407	7.21437	0.0102674
AP1G2	0.736657	4.71298	4.71262	0.0355536
LOC118602940	0.73536	4.51096	5.81881	0.0202316
GARRE1	0.734991	5.35131	7.29376	0.00988158
HMCES	0.734205	4.97573	5.15883	0.0282326
CDPF1	0.734116	4.54128	5.24604	0.0270045
RAB6B	0.732615	3.99272	4.68399	0.0359891
PSMA4	0.731324	4.5195	6.22436	0.0165536
CHD1	0.729379	4.45687	6.10308	0.0175725
SF3B2	0.729337	4.42978	6.29504	0.0159912
PATL1	0.727342	7.40535	10.7801	0.00205224
SLC2A1	0.724237	9.17108	13.195	0.000747619
TRIP4	0.723086	3.49859	4.39932	0.0419546
UTP15	0.722713	4.43019	4.5159	0.0394273
PPL	0.720875	9.41107	13.0635	0.000788731
ZC3H4	0.719638	5.16947	5.35359	0.0255635
BMP4	0.719101	4.9628	4.41025	0.04168
STK24	0.71752	8.31506	11.3291	0.00162305
ACAD9	0.717139	7.85848	10.8921	0.00195581
ITPA	0.71684	7.19127	14.964	0.00036908
WASHC5	0.716113	4.23647	5.99653	0.0185259
EXPH5	0.716039	5.2016	6.19424	0.0167982
RMND5A	0.715796	6.46779	11.7895	0.00133638
LOC107506816	0.715795	8.11368	18.7798	8.75206931534348e-05
MCUB	0.715713	4.73103	5.67243	0.0217708
CORO1C	0.715657	8.0606	7.37975	0.00948655
PEA15	0.715143	6.01744	7.65052	0.00835196
NAA60	0.714445	6.38126	8.49681	0.00564568
CLUH	0.712806	5.68823	9.19764	0.00411154
ZNF436	0.710386	5.12536	6.17838	0.0169304
TPM3	0.706543	9.51835	17.9819	0.000117223
SRXN1	0.705979	6.87113	8.02084	0.007028
ADSL	0.705956	4.29729	4.31234	0.0439067
SRRM2	0.705654	7.21923	9.5998	0.00343627
LOC107503340	0.705222	4.37084	4.5132	0.0386621
SCAMP3	0.703839	7.76574	9.36699	0.00381113
ASH2L	0.701051	5.33978	6.34478	0.0156027
SNX27	0.701042	4.87681	4.12683	0.0484715
EIF3M	0.700798	5.95794	9.60895	0.00342267
IBA57	0.700334	5.52644	8.99293	0.00450771
NOP9	0.700053	4.56099	6.92783	0.0117666
RFXANK	0.699887	4.71714	5.53299	0.023349
MMS19	0.699027	5.70363	8.93401	0.00462918
HEATR1	0.698487	5.10989	7.51798	0.00888995
AKAP1	0.697848	4.76029	4.72616	0.0353038
HSPA9	0.696939	5.95605	8.41261	0.00586748
ATG13	0.696774	4.07675	4.37819	0.0423997
SMARCD2	0.696759	7.53196	9.30542	0.00391738
AK2	0.693933	5.36604	4.87252	0.0327153
NUP50	0.693298	7.03764	13.2365	0.000735132
ASNSD1	0.693289	4.1208	5.36433	0.0254337
ALKBH1	0.692652	4.97411	6.04572	0.0180757
CDC25A	0.692574	3.89631	4.64456	0.0368375
GART	0.692475	5.28182	7.86673	0.00755051
RRAS2	0.692027	8.73198	5.7764	0.0206601
ESF1	0.691074	4.67487	5.33584	0.0257984
PPP2R1B	0.690312	6.50758	12.0339	0.00120638
RPL23A	0.690257	9.67033	5.47554	0.0240304
NFYB	0.690049	5.5574	7.87074	0.00753615
STAMBPL1	0.689503	4.74276	4.54688	0.0387836
EXOSC5	0.689433	5.87266	5.98799	0.018597
RNF10	0.689416	7.28754	12.8875	0.000847588
KHDRBS1	0.687919	5.54609	7.94137	0.00729259
XRCC5	0.68774	3.71269	4.31407	0.0438789
USP9X	0.687417	6.05889	9.76629	0.00319253
RRAGC	0.686699	6.22002	10.6019	0.00221624
HOOK2	0.684171	4.88446	4.43576	0.0411152
FDFT1	0.683384	6.95143	10.5969	0.0022209
NOL10	0.683311	5.43679	7.8613	0.00756953
KRT8	0.682445	9.18853	10.8259	0.00201215
OTULIN	0.681672	5.61982	5.85115	0.0199061
HMGB2	0.681139	7.16058	7.59201	0.00858418
NEDD1	0.680749	5.46654	5.31728	0.0260391
ARRDC1	0.679955	6.2923	5.0984	0.0291185
KCTD2	0.67981	4.50534	5.47198	0.0240868
EYA3	0.678605	5.29755	6.54675	0.0141399
WBP11	0.678595	6.24454	9.68917	0.00330309
RBCK1	0.678578	5.34662	6.64831	0.0134604
DDX52	0.676592	4.22957	4.54379	0.0388513
PSME3	0.676423	7.75017	12.5456	0.000975492
FARP1	0.675985	6.18023	8.2319	0.00637516
SPATS2L	0.67552	7.7015	5.39535	0.0250257
HILPDA	0.67498	6.29007	4.67635	0.0362317
TIAM1	0.674612	4.13911	5.77749	0.0206642
PFN1	0.674096	11.3601	11.4584	0.00153647
GEMIN5	0.673925	4.0403	4.19153	0.0468342
VAC14	0.673605	4.37294	4.10467	0.0490582
KCTD13	0.673125	4.98312	6.97832	0.011484
RNF19A	0.67212	6.72525	7.58199	0.00862472
LOC107519722	0.671401	4.44267	5.44101	0.0244604
BRD4	0.670477	6.04376	7.18448	0.0104073
RPS8	0.669975	7.66107	13.6717	0.000616496
ATG16L1	0.668784	5.1316	6.88384	0.012017
RBMX	0.66809	6.47584	10.7684	0.00206265
TSC22D1	0.667228	8.13275	9.83972	0.00309048
CAMSAP1	0.665963	4.36537	4.47156	0.0403512
TMEM214	0.665788	5.56443	9.55516	0.00350543
TP53	0.665245	8.99677	7.8781	0.00750945
TIAF1	0.662323	7.22322	6.96082	0.0115792
TAF12	0.661816	5.31936	9.71469	0.0032663
KLF9	0.661555	4.33208	5.21444	0.0274503
PSMG4	0.660648	6.31145	4.27459	0.0447839
FAM53C	0.660335	5.51384	7.03284	0.0111877
SNRPF	0.660275	7.19641	10.0354	0.0028358
CCT2	0.660237	9.46574	15.5068	0.000298738
PLAGL2	0.658628	4.64916	4.61535	0.0374113
TMEM251	0.658212	4.10058	4.2243	0.046014
GPANK1	0.658136	5.95413	8.57504	0.00544774
HSP90AA1	0.657885	11.4759	14.5412	0.000435836
UTP11	0.65787	6.35091	12.581	0.000961412
BLZF1	0.657769	6.46514	6.74391	0.0128518
KPNB1	0.656902	7.26902	12.5218	0.000985137
EPN1	0.65668	5.54281	5.07489	0.0294734
RALGAPA2	0.655631	4.56098	5.58036	0.0228
KPNA2	0.655487	4.37758	5.09236	0.0292192
LOC107500917	0.655322	6.89426	9.76787	0.00319006
ARHGAP21	0.655148	7.35057	11.2009	0.00171398
CLU	0.65481	8.50926	5.42568	0.0246441
USP10	0.65469	5.96507	5.95022	0.0189487
NFKB1	0.653953	5.8843	7.27209	0.00998309
SLC16A13	0.6536	4.41652	4.83252	0.033411
LOC107499764	0.653427	5.71465	6.60527	0.0137433
TAX1BP3	0.652549	6.77404	5.60267	0.0225397
TMEM45B	0.651435	8.32979	7.18879	0.0103856
LOC107498731	0.650729	9.6572	11.5013	0.00150884
RPS27A	0.649511	11.7529	13.4955	0.000661871
LOC107514241	0.646982	7.575	9.76721	0.00319093
STK25	0.646542	5.23539	4.537	0.0389779
TSC22D2	0.646131	6.26768	9.69388	0.00329618
SOWAHB	0.645353	5.4143	4.23008	0.0458672
CSNK1G1	0.644642	4.98447	5.31982	0.0260066
BLOC1S2	0.643718	6.56744	8.82925	0.00485317
UBE2Z	0.643412	6.61668	6.08308	0.0177423
RPS12	0.642085	9.47038	14.1055	0.000518122
GALNT11	0.641642	4.2839	4.51604	0.0394226
VPS26C	0.641105	4.76099	5.25289	0.0269094
MYH9	0.640222	9.49392	11.615	0.00143808
FAM98A	0.640218	4.93659	6.33869	0.0156501
ILF2	0.639552	5.62013	7.26152	0.0100335
MGAT5	0.639409	5.0241	6.79424	0.012549
MYD88	0.639233	5.66977	4.79561	0.0340462
NSFL1C	0.638302	6.58468	6.89625	0.0119432
RPL10A	0.637948	7.86919	9.65673	0.00335066
GARS1	0.637694	7.0926	10.832	0.00200699
HECTD3	0.637397	5.98035	9.86904	0.00305105
PLEKHF2	0.637011	5.17808	4.42384	0.0413761
TNS4	0.636975	5.68542	5.34079	0.0257295
SLC23A3	0.636329	8.86595	15.8671	0.000259962
NEIL1	0.635403	3.95278	5.15009	0.0283581
GTF2E2	0.635264	4.92261	5.42436	0.0246639
AMOTL2	0.634691	6.35196	5.24732	0.0269822
POLR1D	0.634616	7.80115	11.0383	0.00183708
COIL	0.634482	4.85707	6.78222	0.012619
ZNF697	0.633842	5.06464	7.1922	0.01037
EIF2S1	0.632576	5.35772	7.5425	0.00878681
ANKFY1	0.631331	7.91155	10.6395	0.00218043
INO80	0.630601	4.68759	4.80521	0.0338806
ZBED5	0.630274	5.47782	4.23501	0.0457389
LOC107514825	0.625144	7.01479	6.83821	0.0122811
RC3H1	0.624414	4.89337	5.12637	0.0287058
MRPS30	0.623269	5.47257	6.19643	0.0167794
GNA12	0.622998	6.4193	6.70598	0.0130892
ZC3H18	0.622493	5.79123	6.31116	0.0158606
MAB21L4	0.621902	9.62363	9.29923	0.00392817
TMEM183A	0.620827	5.15271	7.26645	0.0100105
LOC107506941	0.620632	9.23018	4.55824	0.038542
LOC107498469	0.619031	7.25026	7.88166	0.00744277
RBM42	0.618464	4.82582	4.5143	0.0394466
RSPRY1	0.617935	6.23465	8.213	0.00643088
LOC118611376	0.616018	4.51349	4.91652	0.0317297
TIMM50	0.615894	5.46335	5.6853	0.0216253
B3GALT6	0.615734	5.0715	6.1206	0.017419
BRPF3	0.615048	5.97599	8.48593	0.00567379
STAT6	0.614165	4.62943	4.26729	0.0449632
EIF5	0.613465	4.66827	4.36946	0.0425929
PGAM5	0.611486	5.42076	5.61668	0.0223825
AK1	0.610678	5.88566	6.33718	0.0156598
PTCD3	0.610087	7.06413	9.65427	0.00335436
UBE2J2	0.609208	6.76283	6.9262	0.0117729
RPL4	0.6092	6.20036	7.92496	0.00734814
SH2B3	0.60916	5.51032	5.93928	0.0190523
CEP41	0.608916	4.00039	4.76005	0.0347047
RALA	0.608911	6.90721	10.8855	0.00196141
DCTN2	0.607769	6.08072	6.3518	0.0155481
ZC3H14	0.607559	4.57945	4.48204	0.0401279
RSL1D1	0.606975	7.14106	10.7888	0.00204456
VPS37B	0.606967	5.38125	4.25462	0.0452636
ZMYND11	0.606691	5.60491	8.36823	0.00598827
RAI14	0.606586	7.75858	8.67973	0.00519377
PPP2CB	0.604589	6.12959	4.15754	0.0476726
CASP8	0.604178	7.17106	9.31858	0.00389445
KIAA0753	0.602545	4.47941	4.36823	0.0426151
CEBPD	0.602314	7.76152	4.28027	0.0446467
RBM22	0.60198	6.30596	9.20223	0.00410268
CHFR	0.600874	5.27314	4.88578	0.0324918
CHUK	0.600734	4.57688	4.27101	0.0448735
LOC107501156	0.600712	7.91421	8.86985	0.00476474
ZC3H8	0.599428	4.67223	4.96546	0.0311838
TIPRL	0.598332	5.54033	7.98032	0.00716184
ACTN4	0.597665	10.8674	6.67675	0.0132751
GRTP1	0.596866	7.03968	4.32887	0.043508
RPL6	0.596171	8.29508	10.8917	0.00195614
ENTPD6	0.594659	5.73133	6.01146	0.0183825
CUNH1orf174	0.594499	5.86836	7.0726	0.010977
ACP6	0.593813	7.37731	5.32661	0.0259142
USP24	0.593707	8.06391	7.83761	0.00765243
NACC1	0.593693	6.55176	9.8523	0.00307349
LOC107516732	0.593613	5.44284	6.36299	0.0154637
MRPL35	0.593534	5.32728	5.17825	0.0279521
SUCLG1	0.593178	6.94758	7.75741	0.00794431
SLC25A39	0.592296	6.37052	9.68374	0.00331102
RALGAPB	0.591923	5.6105	5.63058	0.0222263
LLGL2	0.590175	6.96285	5.82976	0.0201178
VPS72	0.589769	6.0839	8.15007	0.00662037
STIP1	0.58966	7.81642	12.0204	0.00121314
FBXO7	0.588659	5.62374	6.33332	0.0156895
RNF187	0.587987	7.44356	9.18063	0.00414247
PPRC1	0.587368	4.77819	4.70697	0.0356619
UMPS	0.586304	4.63493	4.13541	0.0482475
PADI1	0.58564	4.77741	4.89053	0.0319345
TTC9	0.585363	6.83529	10.5938	0.00222393
TRIM4	0.584674	7.56537	5.15221	0.0283251
FBRS	0.583568	4.97524	4.33813	0.0432991
N4BP1	0.583187	5.88402	4.22583	0.0459639
SSU72	0.582887	8.08574	8.83304	0.00484471
MAPK13	0.582761	5.6315	5.03535	0.0300767
GET4	0.582494	6.18234	7.90207	0.00742647
RPL23	0.582354	10.4002	10.1605	0.00268463
TRAF3IP1	0.581693	5.83866	7.25207	0.0100783
GPATCH2L	0.581125	5.90356	8.3635	0.00600102
PNMA1	0.580778	6.35266	5.21334	0.0274539
CKAP5	0.579708	6.25619	7.87769	0.00751118
CCDC120	0.579666	7.75496	6.54141	0.0141752
SHTN1	0.579431	6.47625	5.81556	0.020261
AHNAK	0.579221	10.9655	7.16783	0.0104893
DCTPP1	0.578673	4.9736	5.967	0.0187965
TRIM16	0.578463	6.75674	5.76478	0.0207812
RAD23A	0.577733	6.65906	8.43582	0.0058052
CUNH1orf116	0.577701	8.22968	8.41922	0.00584937
MRPS7	0.57749	6.3907	5.24226	0.0270517
SERPINB1	0.577051	7.6352	5.23463	0.0271589
PITPNB	0.576798	5.61894	6.313	0.0158465
REV1	0.576571	4.63733	4.76442	0.0346063
CIC	0.575326	5.61646	4.29193	0.0443719
WDR82	0.57508	6.04714	7.27594	0.00996473
SLC26A2	0.574367	7.29163	6.4232	0.0150148
LOC107509020	0.5741	4.99063	5.18324	0.0278819
LOC107497337	0.572553	7.58718	7.61838	0.00847844
PDLIM2	0.572226	6.38322	7.95796	0.00723616
RBM25	0.571692	7.00703	10.0383	0.00283229
WDR46	0.570496	5.23431	4.16768	0.0474157
EIF4B	0.570137	6.93828	8.59256	0.00540406
LOC107501597	0.569715	8.66226	10.3054	0.00252028
SET	0.569611	9.77765	7.69128	0.00819363
VAPB	0.569551	6.03537	6.20267	0.0167275
LOC107501662	0.568731	4.94541	5.37384	0.0253093
MAP4	0.568309	7.21952	5.81289	0.0202879
ABCA7	0.567605	3.54427	4.16084	0.0473453
ERCC3	0.567188	5.38839	6.37039	0.015408
WDR37	0.56571	5.74381	5.51701	0.0235341
TINF2	0.564789	6.69943	5.1177	0.0288309
MRPL19	0.564633	6.26951	7.09235	0.0108739
RPS3A	0.564513	10.4402	6.7643	0.0127256
RPS6KC1	0.563561	5.52832	4.46077	0.0405736
POGK	0.563467	6.54932	9.02995	0.00443273
U2AF1	0.562338	4.86496	4.3718	0.0425316
MTRES1	0.562074	7.04734	10.3701	0.00245041
LOC107516778	0.561552	7.21461	5.00001	0.0306281
GGCT	0.561531	6.90409	5.33142	0.0258514
MRPL41	0.560624	5.53881	6.36289	0.015465
SMARCA4	0.560603	6.30494	4.52862	0.0391482
EIF3E	0.560197	6.22669	7.48245	0.00903817
NAT10	0.559835	5.70392	5.88934	0.0195308
KCTD10	0.55948	6.35597	7.71016	0.00812185
MAEA	0.559398	5.11323	4.89623	0.0323169
DNAJB1	0.559164	6.64407	8.21993	0.0064103
FAM155B	0.558538	6.44432	7.88545	0.00748408
DDA1	0.557637	6.42724	8.02327	0.00702013
CCT5	0.55746	6.74043	6.99068	0.0114147
TLK2	0.55642	5.2436	4.72545	0.0353136
DNAJB11	0.556177	5.93286	5.76977	0.0207296
CC2D1B	0.555509	5.72061	4.40369	0.0418161
NCBP1	0.553971	4.648	5.06812	0.029579
RPL3	0.553764	8.3667	8.34287	0.0060578
LOC107516295	0.553716	7.02667	8.46009	0.00574108
AKIRIN2	0.553363	5.44864	5.49829	0.0237576
CCNQ	0.552377	5.5235	5.76567	0.0207726
GNPDA1	0.552193	7.84798	7.63029	0.00843121
LOC107513862	0.551725	8.48665	9.16042	0.00418012
ELP2	0.551414	4.39718	4.50634	0.0396214
ZNF746	0.550477	5.92802	6.14679	0.0171938
EFHD2	0.550225	8.17732	5.30204	0.02624
APEX1	0.549829	6.99286	6.94571	0.0116636
AIMP1	0.548657	6.06091	5.94851	0.0189646
HMGCS1	0.548317	7.79776	4.78849	0.0341714
CDV3	0.547875	6.45767	5.91374	0.0192946
MCL1	0.546769	8.37306	7.00759	0.0113226
ATP6V1E1	0.546026	8.38496	10.5449	0.00227143
ATP6V1D	0.544445	7.57175	7.39774	0.00940631
RBBP6	0.543841	6.04815	6.38696	0.0152832
LOC107504210	0.541667	4.93681	4.24324	0.0455781
ARHGEF7	0.541131	5.44023	6.32432	0.0157591
LCLAT1	0.538178	4.956	5.15575	0.0282836
LOC107515678	0.537933	5.21753	5.23228	0.0271924
HMGA1	0.53753	9.36863	7.23071	0.0101805
SEC61A1	0.536723	7.0765	5.48918	0.0238657
STRN	0.536627	4.96255	4.49099	0.0399339
ATXN3	0.535163	5.91954	4.22338	0.0460232
LOC107497645	0.534739	6.37874	4.52292	0.039265
SPOUT1	0.532905	6.65874	6.16939	0.0170032
PANK2	0.532318	5.16217	4.36457	0.0426932
EIF4G2	0.532226	8.13828	9.43058	0.00370458
SARS1	0.531649	6.02576	5.50537	0.023672
VAMP2	0.531603	5.36448	4.6343	0.0370375
RPL13A	0.5316	7.73562	7.70707	0.00813338
RNF185	0.531341	6.61717	8.39453	0.00591608
SPR	0.529449	5.7037	5.21616	0.027415
CASP6	0.528587	6.3311	6.70415	0.0131008
SLC38A1	0.527681	5.54795	4.70299	0.0357301
ARPC2	0.527026	10.0337	9.44886	0.00367454
SLC4A2	0.525765	6.14246	5.95673	0.0188874
POLR2E	0.524317	8.23599	6.97334	0.0115097
TPR	0.524191	5.18328	5.73546	0.0210891
TRIR	0.523885	7.76152	5.10842	0.0289678
LOC107503726	0.523415	5.56033	5.98667	0.0186094
LOC107518358	0.523103	7.18559	5.1708	0.0280575
LOC107510017	0.522822	5.61686	4.76224	0.0346424
CUNH11orf98	0.522321	5.75982	5.25215	0.0269167
CSNK2B	0.52131	6.5879	6.03588	0.0181609
DGCR8	0.520747	5.00214	4.25273	0.0453101
FLCN	0.518663	5.63845	4.98004	0.0309458
RIC8A	0.5168	6.24345	5.24575	0.0270036
SKI	0.515203	6.25722	5.45661	0.024262
HSP90AB1	0.515173	9.54814	7.12408	0.0107101
SHB	0.513207	6.28306	6.58053	0.0139088
RPL32	0.512	9.24837	7.7829	0.00785015
TRIM44	0.511664	5.75135	4.77125	0.0344816
RPS5	0.511307	8.09885	9.57958	0.00346718
WAPL	0.510153	5.27303	4.7698	0.0345071
CUNH12orf4	0.508507	4.831	4.45697	0.0406572
MRPS23	0.508337	5.61766	5.32945	0.0258779
UBAP2L	0.507939	7.41897	6.57006	0.0139794
CDK13	0.507731	5.19424	5.00243	0.030592
RCOR1	0.507326	7.12403	4.69853	0.0358114
HAX1	0.507117	5.39236	5.2815	0.0265171
SLC25A6	0.506946	5.74951	4.33688	0.0433241
LOC107521244	0.506728	5.75345	5.1226	0.0287589
LOC107509053	0.505717	8.41406	4.59704	0.0377647
KDM2B	0.505538	5.51244	4.54299	0.0388536
MED1	0.504328	6.62218	6.72739	0.0129545
SRRM1	0.502294	6.38175	4.95446	0.0313562
LSM12	0.501941	6.05834	6.12209	0.0174043
TUBGCP5	0.497868	5.69762	4.6729	0.0362952
RPL21	0.497484	11.0395	9.04676	0.00439915
ANKRD11	0.49729	6.26022	5.91569	0.0192758
PALB2	0.496037	7.36745	6.76994	0.0126912
OTUD3	0.494324	5.65326	4.28648	0.0445006
LOC107509593	0.494313	6.37272	5.84747	0.0199412
MAP7D1	0.493797	8.60648	6.42282	0.0150174
NOL11	0.493178	6.98084	6.0657	0.0178952
TSC1	0.492753	5.87734	5.45064	0.0243356
TFRC	0.492382	7.1063	5.55138	0.0231287
KLHL12	0.492025	5.73079	4.90651	0.0321434
ZFP36	0.491003	9.60233	7.71284	0.00811137
LUC7L	0.488599	6.33759	6.58217	0.0138977
CSNK1A1	0.485944	7.62954	7.21677	0.0102482
LASP1	0.485917	10.9968	6.28568	0.016059
CIAO1	0.485393	6.77784	6.27321	0.0161577
EIF4A2	0.484459	8.38378	6.77192	0.012679
AGFG1	0.48248	5.77084	4.66921	0.0363652
TRIP12	0.482355	5.64942	5.43135	0.0245745
CS	0.48218	9.58786	6.65627	0.0134073
SQSTM1	0.482014	8.47705	5.62812	0.0222527
LOC107521259	0.481797	5.98184	5.0204	0.0303086
SMURF2	0.477213	6.92528	5.80888	0.0203285
SSH2	0.475017	6.66668	4.41386	0.0415914
LOC107508670	0.474868	5.7423	4.23618	0.0457097
HNRNPM	0.474658	6.19255	4.42935	0.0412519
SHROOM3	0.474575	6.84453	5.47633	0.0240212
RPS7	0.474299	9.13851	6.26194	0.0162471
RACK1	0.474235	9.00869	7.6706	0.00827337
EMC1	0.473823	6.06301	4.40556	0.0417743
TTC4	0.47335	6.31198	4.9173	0.031964
DPP3	0.473175	7.09896	4.8508	0.0330837
LOC107516865	0.468724	8.56488	7.35726	0.00958794
UBAP2	0.46753	7.42129	6.4888	0.0145425
ARF1	0.46706	9.99755	5.40349	0.0249225
TUBB4B	0.466612	8.76001	7.37845	0.00949232
ARPC5	0.465318	7.69166	5.91472	0.0192848
MARCHF6	0.464917	6.3905	6.15351	0.0171368
CRACR2B	0.464621	7.48891	4.10746	0.0489699
ZBTB7A	0.461338	7.0255	6.09864	0.0176065
EIF3K	0.461101	6.08403	4.59021	0.037901
FAM222B	0.46044	5.58745	4.17397	0.0472556
AGPAT5	0.460307	5.29546	4.13597	0.048229
MTCH2	0.459242	8.03762	6.1097	0.0175105
GGNBP2	0.458135	7.29245	6.47185	0.014663
RAB20	0.456405	7.51692	4.89906	0.0322667
EZR	0.455719	7.50069	4.56481	0.0384094
KLHDC3	0.453921	6.25302	5.87649	0.0196551
ANAPC13	0.453591	7.38973	6.14817	0.0171817
ALG1	0.452538	4.96803	4.14294	0.0480534
SNU13	0.451374	6.0979	5.03514	0.0300797
EIF3H	0.449486	5.83376	4.2919	0.0443723
PLEKHA2	0.448719	6.97505	4.8294	0.033453
STRN4	0.447006	8.31826	4.95869	0.0312875
UBE2Q1	0.446629	7.97587	4.15493	0.0477384
PIP4K2A	0.446066	6.56086	4.48394	0.0400795
CSTF1	0.446058	5.96182	4.85674	0.0329824
ARNTL2	0.445248	6.35876	4.46797	0.0404193
ESYT1	0.444056	6.56136	4.5767	0.0381704
BPTF	0.443336	6.57587	4.19799	0.0466508
SLC25A12	0.442247	6.62051	4.1339	0.0482802
CNN3	0.441078	9.21927	5.62534	0.0222838
DENR	0.439865	6.29017	4.65893	0.0365605
CDC42SE1	0.437455	9.69586	5.79277	0.0204919
CHORDC1	0.43723	6.95316	4.33244	0.0434251
DNM1L	0.434973	6.79247	5.94272	0.0190187
GSK3B	0.434921	6.37091	4.69291	0.035917
TOMM7	0.433723	6.92333	4.09594	0.0492741
ANKRD52	0.433707	7.03156	4.60447	0.0376181
CCND2	0.433216	8.20264	4.87989	0.0325884
EEF2	0.430114	10.52	4.70506	0.0356893
IPO8	0.42901	7.05029	4.4242	0.0413638
OXCT1	0.427989	8.29423	4.39591	0.0419877
SPTAN1	0.425366	8.34983	6.03706	0.01815
SRSF7	0.42432	6.15916	4.53497	0.0390169
STK35	0.424037	5.95713	4.08772	0.0494931
IFNAR1	0.423872	6.50864	4.09848	0.0492071
MAPK14	0.422977	6.1596	4.36618	0.0426549
GNB1	0.422393	8.66242	5.81036	0.0203129
GSR	0.422339	6.56132	4.4039	0.0418106
DDX47	0.421793	6.61404	4.31018	0.0439423
RPL18A	0.421402	8.71232	4.83283	0.0333932
PPP2R2C	0.420781	6.91824	4.0739	0.0498717
POLR2H	0.419681	7.50939	4.87937	0.0325973
ZDHHC20	0.419447	6.04131	4.25034	0.0453653
RNPS1	0.418979	8.20659	6.0422	0.018104
PSMD14	0.418725	6.29779	4.79707	0.0340197
GYS1	0.416427	6.83418	4.46712	0.0404366
PDCD6	0.416341	7.53967	5.23887	0.0270982
MALL	0.415781	7.38004	4.07383	0.0498634
RPS3	0.414785	8.29623	6.55667	0.0140705
SFN	0.413639	9.43197	5.31253	0.0261002
RPL18	0.411235	8.64283	5.87831	0.0196369
TLCD1	0.410071	7.47678	4.72837	0.0352583
MAX	0.408977	8.03693	4.23816	0.0456603
NDUFA8	0.403001	7.70825	6.0822	0.0177497
DYNLL2	0.397789	7.3374	4.44213	0.0409737
DNAJA1	0.397118	7.97227	5.29013	0.0263995
PRRC2C	0.385115	8.55774	5.71609	0.0212926
CHD4	0.384097	7.56708	4.52587	0.0392036
LIPH	0.383673	8.49862	4.59302	0.0378444
CUNH16orf72	0.376941	7.36477	5.1185	0.0288186
RPS6	0.373714	8.73659	4.29295	0.0443464
LOC107503231	0.362406	7.6985	4.45474	0.0407016
EIF1AD	0.353602	7.84683	4.27669	0.044732
TOR2A	0.351885	7.72127	4.12818	0.0484282
SERBP1	0.334654	8.0853	4.12908	0.0484047
PABPC1	0.329519	10.6048	4.34816	0.0430639
RAN	0.318484	10.1622	4.11937	0.0486576
TPT1	0.315577	10.2261	4.09775	0.0492258

## Sheet: Table2_bAlvOrg_MARV_72hvsmock
	logFC	logCPM	F	PValue
LOC107513614	7.09033	2.95275	27.9498	4.89472e-05
LOC107521776	6.6119	2.27481	17.4931	0.000551851
USP18	6.49433	4.29442	23.8541	8.82019e-05
LOC107503719	6.40191	2.25358	22.0266	0.000177831
LOC107501624	6.0278	6.44487	42.6539	2.22519e-06
TNFSF10	5.72361	3.10082	16.8568	0.000543141
LGALS9	5.54711	9.35104	56.4965	2.88877e-07
IFIT2	5.53938	3.52024	32.0858	1.48637e-05
IFIT3	5.46283	5.52882	24.4368	7.68957e-05
TRANK1	5.07198	6.61953	34.831	8.75606e-06
CMPK2	4.96718	5.85864	30.7737	1.934e-05
CXCL10	4.71366	6.54744	33.1963	1.19587e-05
LOC118602906	4.29997	1.59031	16.9935	0.000522387
DHX58	4.2206	5.19297	35.122	8.29181e-06
LOC107504802	4.2166	5.12022	49.8185	7.34446e-07
XAF1	4.20706	4.84201	32.2716	1.43279e-05
SAMD9	4.18526	4.77251	58.5877	2.1938e-07
LOC107512535	4.14659	3.43123	17.8294	0.000413002
HERC5	4.12319	4.35252	32.839	1.28187e-05
PARP14	4.08522	6.20719	31.9888	1.51524e-05
UBA7	4.04842	3.17795	24.859	6.97034e-05
LOC107504810	4.04743	3.49477	50.2942	6.85193e-07
LOC107508025	4.00578	3.30194	44.2793	1.71151e-06
DDX58	3.96465	5.96763	39.5058	3.7762e-06
CCL5	3.93181	3.6955	60.4682	1.72367e-07
OAS3	3.85604	8.07913	48.4606	8.97838e-07
TRIM14	3.61501	4.36003	40.5207	3.17444e-06
LOC107498784	3.61204	5.69734	35.9007	7.17749e-06
MUC15	3.60349	4.27661	62.0882	1.4067e-07
MX2	3.57516	6.74099	36.3212	6.64504e-06
UBD	3.52209	4.53772	26.2206	5.11117e-05
LOC107512537	3.51897	3.17281	16.919	0.000533584
LOC107497017	3.51357	3.54553	18.454	0.00034777
LOC118612968	3.45223	2.98285	24.4503	7.66541e-05
PARP9	3.43686	3.80363	28.3246	3.22349e-05
EPSTI1	3.41226	3.26538	21.452	0.000158582
DTX3L	3.36015	8.43921	40.8385	3.00838e-06
RTP4	3.35013	6.80799	36.5295	6.39751e-06
LOC107511263	3.34853	4.37347	33.461	1.13626e-05
IFIH1	3.33839	5.95117	36.2138	6.77668e-06
TRIM34	3.28404	4.12413	23.4851	9.63021e-05
PSMB9	3.25737	4.37031	20.974	0.000178987
SAMD9L	3.2236	5.52036	41.6783	2.61371e-06
IRF9	3.17693	6.10361	32.1889	1.45637e-05
IRF7	3.16627	6.74973	42.6881	2.21279e-06
CDCP1	3.12898	4.53599	33.034	1.23413e-05
SP110	3.11387	4.36183	19.9039	0.000236007
RNF213	3.0993	5.89175	26.95	4.34567e-05
IFI6	3.08265	6.78757	26.3714	4.94149e-05
EIF2AK2	2.95564	7.00663	25.2783	6.32865e-05
IL32	2.94525	3.50788	40.7691	3.04382e-06
RNASEL	2.87952	3.63834	35.7653	7.35873e-06
LOC107521442	2.81656	5.88088	31.1206	1.80274e-05
NT5C3A	2.729	5.41843	24.829	7.01898e-05
BATF2	2.48258	4.62113	22.6878	0.000116755
STAT1	2.47225	5.42047	33.2493	1.18366e-05
MX1	2.46018	10.8951	48.9566	8.33934e-07
ISG15	2.44972	7.64365	29.2938	2.6251e-05
OASL	2.43616	6.64375	27.644	3.73309e-05
LOC107520166	2.42224	4.66759	25.0993	6.59423e-05
PSMB8	2.40862	4.62168	24.5038	7.57021e-05
STAT2	2.36538	7.86271	34.7972	8.81178e-06
ISG20	2.36227	4.37427	19.8675	0.000238273
LOC107504966	2.30738	4.25852	26.7129	4.57974e-05
ANKRD37	2.23545	4.8766	32.2546	1.4376e-05
LOC107498985	2.04982	3.90041	17.1636	0.000497759
ZNFX1	2.00315	5.27792	25.8545	5.55058e-05
ZC3HAV1	1.97899	5.75463	25.4398	6.09902e-05
PPP1R3C	1.97177	5.16223	18.9158	0.000306856
PARP12	1.93233	7.2073	19.7504	0.000245717
SP100	1.86177	4.71375	23.5157	9.56e-05
LOC118605433	1.84212	4.3245	21.1692	0.000170322
LOC107508024	1.77665	11.9377	30.1918	2.17842e-05
MTHFD1L	1.70556	4.62662	19.9326	0.000234239
PRELID2	1.67259	6.28499	28.7289	2.95735e-05
IFIT5	1.66274	5.60093	19.4376	0.000266895
NMI	1.59794	5.8329	21.2009	0.000168961
CFB	1.59189	6.99906	18.9214	0.000306396
TRIM26	1.56999	6.08027	29.5148	2.50651e-05
ADAR	1.55041	7.83004	33.9392	1.03666e-05
TOR3A	1.52583	6.78026	31.345	1.72306e-05
LYSMD2	1.49702	4.17837	18.9783	0.000301739
BNIP3	1.49507	7.91051	22.7279	0.000115621
TSPAN5	1.49152	6.21581	17.3314	0.000474718
TRIM25	1.45364	6.00078	20.3217	0.000211653
LOC107510325	1.43406	6.82771	19.0367	0.000297041
PSMF1	1.3401	7.76791	22.6588	0.000117586
RNF114	1.2525	6.87296	22.3104	0.00012807
CAV1	1.24916	8.00626	21.2859	0.000165366
CDKN1A	1.24802	9.19751	23.5244	9.54014e-05
LOC107497645	1.13773	6.05511	23.4617	9.68438e-05
CCN1	1.05693	7.57834	17.9709	0.000397116
ABHD2	1.0361	8.17446	18.4892	0.000344445
PLSCR3	1.03194	7.35624	21.6275	0.000151744
ANKFY1	0.992652	7.82047	17.8121	0.000414992
EEF1B2	0.767206	9.69589	17.6473	0.000434485

## Sheet: Table3_bNasalALI_MARV_d3vsd1
	logFC	logCPM	F	PValue
LOC118602801	5.60337	2.45139	17.5225	0.00036012
IDNK	3.88544	3.52572	21.5836	9.51358e-05
LOC118613660	3.85747	3.23834	13.5533	0.00112884
PDK4	3.59592	3.80751	17.8599	0.000326005
LOC107509948	3.33262	6.15463	51.4421	1.70607e-07
LOC107498867	3.30098	3.03637	15.5939	0.000572017
SLC46A2	3.07691	3.78003	13.2618	0.00124813
TMEM229B	2.94786	3.95879	15.1155	0.000668452
GDF11	2.93189	3.57336	13.9053	0.00100104
TSC22D3	2.82815	7.14318	53.1694	1.28631e-07
LOC107516344	2.71982	3.67754	19.7246	0.000161345
KNSTRN	2.56631	4.05479	15.1706	0.000656493
ARRDC4	2.5566	3.17574	18.1838	0.00025465
LOC118610001	2.55305	5.24272	20.1227	0.0001438
SPESP1	2.52933	3.17763	14.5502	0.000805814
PIK3IP1	2.48493	4.75369	22.1267	8.18816e-05
PER2	2.36339	4.01255	20.1485	0.000142737
LOC107505470	2.24412	3.3204	15.0329	0.000686824
SLC41A3	2.23667	4.93529	13.4807	0.00115736
KLHDC7A	2.21401	5.19724	18.4519	0.000234909
TRIM38	2.19421	4.00954	13.9408	0.000989029
LIMCH1	2.15437	5.23751	39.3184	1.5232e-06
P4HTM	2.10221	4.51587	13.7918	0.00104043
ADH7	2.00416	5.22633	29.0758	1.82803e-05
CKS1B	1.95516	4.54205	19.1652	0.000190033
EFEMP1	1.93972	4.78928	14.6318	0.000784205
LOC107516932	1.90943	4.26073	19.8659	0.000154867
DTD2	1.83558	4.1585	15.0273	0.000688089
RANGRF	1.82222	5.05103	17.0276	0.000362956
FYCO1	1.82118	5.15645	29.0781	1.39307e-05
PNPLA6	1.76049	6.81141	33.7759	4.80045e-06
MEPCE	1.73089	4.58467	14.1719	0.000914698
NT5DC2	1.71222	6.7915	34.9312	3.74482e-06
ZMYM3	1.69391	4.78081	19.6263	0.000166024
PDZD9	1.67701	4.22633	17.1459	0.000349858
LOC107518210	1.66058	6.04949	20.3788	0.000133617
MAF	1.65458	6.42449	14.5126	0.000815976
ID3	1.65282	5.78441	15.6522	0.000561332
TEAD2	1.62487	4.8212	13.3153	0.00122527
PHOSPHO2	1.5965	4.15273	13.3064	0.00122903
OCEL1	1.59345	4.45234	14.7447	0.000755361
LOC107498847	1.55164	6.26762	16.395	0.000442662
PPT2	1.55025	5.20069	14.4874	0.000822857
AJUBA	1.54526	5.34275	26.0053	2.95237e-05
KIF26B	1.54408	4.73783	19.1934	0.000221903
EXOSC6	1.52189	4.8733	18.3127	0.000244947
LOC107512375	1.47823	4.95342	15.0913	0.000673793
KLHL24	1.42877	7.26339	24.9087	3.90538e-05
MDP1	1.39609	5.02976	13.4151	0.00118378
NUDT8	1.39099	4.69111	13.7524	0.00105451
TMEM223	1.37725	7.90687	25.8795	3.04766e-05
BRMS1L	1.3632	5.58347	14.7134	0.000763242
LMO4	1.34064	8.19096	28.6165	1.5549e-05
P4HA1	1.27686	7.4777	15.1527	0.000660349
VTCN1	1.27181	7.56335	17.5014	0.000313487
LOC107512404	1.25818	6.54733	13.5489	0.00113054
CDK2	1.25204	5.70524	15.7952	0.000536036
ACADS	1.22757	4.73977	13.9077	0.00100021
PBX1	1.221	5.28794	14.0072	0.000967011
ITCH	1.20825	5.44051	14.2076	0.000903765
TYSND1	1.1964	6.03112	20.6226	0.00012464
LOC107511039	1.18215	6.11435	13.7929	0.00104004
ARID1A	1.17725	7.42327	20.0307	0.000147665
TMEM70	1.17325	5.70337	14.9902	0.000696535
SLC25A10	1.15959	5.36736	14.2405	0.000893817
IRX5	1.13933	7.16753	19.3579	0.00017957
VPS72	1.11316	6.61167	15.3722	0.000614676
FANCF	1.10359	6.99187	14.436	0.000837108
CIC	1.10282	5.75982	13.5134	0.0011444
OLFML2A	1.10279	7.27105	13.6688	0.00108504
MRPL34	1.10006	8.18459	14.758	0.00075205
FJX1	1.07433	5.87742	15.3258	0.000624046
PAK1	1.05987	5.72612	14.5931	0.000794378
TXNDC12	1.04897	6.38245	16.1321	0.000481218
MGAT4B	1.02572	6.42165	17.2245	0.000341435
PCGF2	0.999786	6.76386	19.1767	0.000189391
RIC8A	0.990933	6.26476	13.4954	0.00115149
LIPA	0.939719	9.70981	17.1571	0.00034865
DGCR2	0.870326	7.26858	13.6967	0.00107475
NT5C3B	0.843193	7.84964	16.2561	0.000462602

## Sheet: Table4_bNasalALI_MARV_d5vsd1
	logFC	logCPM	F	PValue
GAS1	7.08851	3.34552	25.2018	7.85637e-05
LOC118611979	6.36226	3.03277	24.3325	9.53788e-05
C5AR1	6.08872	2.40522	19.1675	0.000223541
NMNAT3	5.80786	2.56376	11.8474	0.00224218
LCTL	5.63256	2.39313	16.0268	0.000566197
LOC107501624	5.6306	6.434	57.3361	6.67645e-08
RAB19	5.60846	2.73853	13.5862	0.00123743
SLC15A3	5.4695	2.02439	13.1074	0.00162495
TSPAN15	5.1358	3.21333	13.4684	0.00128694
MXRA8	4.7167	2.99609	19.7435	0.000160461
TFPI2	4.28314	2.60516	12.9423	0.00139489
LGR5	3.89401	3.15854	13.4796	0.00115777
LOC107513409	3.87391	4.10139	28.203	1.71724e-05
SLITRK6	3.86215	2.81385	14.1513	0.00092109
CSDC2	3.7921	3.07016	15.956	0.000509079
LOC107506478	3.78176	7.95948	21.6712	9.28479e-05
HSH2D	3.78034	3.00179	12.9189	0.00140633
LOC107505610	3.64927	5.5143	76.1149	5.02458e-09
TRANK1	3.60637	6.89898	58.8467	5.30797e-08
ADAMTS20	3.59447	3.67487	16.5554	0.000420805
USP18	3.56432	4.11194	22.9666	6.51651e-05
FMN2	3.45258	2.8467	12.2922	0.00175489
LOC107512535	3.43078	4.40616	30.7111	9.517e-06
IFIT3	3.36545	6.36143	40.3523	1.24374e-06
BST2	3.32253	5.63989	44.6567	5.53496e-07
TRIM14	3.27951	5.28802	60.5486	4.11982e-08
GPRIN3	3.27083	3.05742	13.3311	0.00121859
RARRES1	3.24689	4.40153	20.3143	0.000136105
IDNK	3.21975	3.52572	12.5805	0.00158408
LOC107511263	3.17406	6.19753	28.9346	1.44132e-05
LOC107513410	3.16313	3.14511	13.7487	0.00105581
ZNF423	3.12366	2.90756	12.8398	0.00159054
FZD2	3.10431	3.79892	22.0338	8.40001e-05
NPPC	3.10026	4.58376	23.351	9.15651e-05
RTP4	3.04731	7.78765	63.271	2.77591e-08
KLHDC7A	2.9952	5.19724	36.8437	2.50951e-06
COL1A1	2.98294	5.81214	23.8957	8.02344e-05
CMPK2	2.96802	6.01587	39.3811	1.50446e-06
LOC107498435	2.93531	6.53953	43.6692	6.6337e-07
UBA7	2.92948	3.40989	15.9227	0.000514534
CRYAA	2.92209	4.44974	26.0796	2.89762e-05
GDF11	2.91613	3.57336	13.5567	0.0011275
MSH6	2.90689	3.12445	11.9519	0.00198269
ZNF300	2.88762	2.61218	11.3487	0.00246977
ADAMTS5	2.86196	3.88991	18.6132	0.000223838
HSD17B2	2.85448	3.78506	12.1815	0.00199488
SLC41A3	2.85409	4.93529	23.5166	5.62447e-05
CDH6	2.78087	6.89813	24.4366	7.04894e-05
NPNT	2.73455	4.32794	15.0176	0.000690295
HERC5	2.72793	4.62333	22.2715	7.86975e-05
IRF9	2.67781	6.40318	48.5824	2.76359e-07
TRIM34	2.65005	4.46963	34.7391	3.90137e-06
IFIT2	2.64364	4.65105	13.438	0.00117447
ITGA11	2.62512	3.85958	16.6683	0.00054274
SPNS2	2.531	4.06668	14.6711	0.000774028
LOC107512537	2.52863	4.31963	27.8043	1.89126e-05
LOC107509948	2.5275	6.15463	28.3074	1.67459e-05
ISG15	2.51535	7.51929	33.9087	4.66412e-06
LOC107521243	2.50857	4.68408	22.2292	7.96143e-05
IRF7	2.45879	7.79711	46.6583	3.86533e-07
PARP14	2.43387	6.12307	32.6772	6.10831e-06
SERPING1	2.43337	5.8201	35.0313	3.66599e-06
XAF1	2.42999	5.34999	32.1679	6.84126e-06
LOC107502305	2.42517	3.58509	14.5863	0.000796173
TMEM213	2.41615	7.32115	17.9358	0.000274519
MX1	2.41347	10.9708	54.6951	1.00762e-07
TEAD2	2.41304	4.8212	31.956	7.17389e-06
LOC107506457	2.38646	3.74896	11.9058	0.00201594
PRCD	2.37779	6.67869	16.9988	0.000366229
PITPNM3	2.36098	3.80668	17.4541	0.000432771
PIK3IP1	2.34817	4.75369	19.5195	0.000171275
HTRA3	2.33425	3.33777	12.9363	0.00139783
ZNF445	2.33104	4.01263	17.5607	0.000307832
TRIM38	2.30955	4.00954	15.6631	0.00055935
LOC107506547	2.30747	8.31229	29.5828	1.23674e-05
CXCR4	2.29947	5.18616	17.6361	0.000348217
MAF	2.29727	6.42449	28.3435	1.66012e-05
MX2	2.26832	7.08778	37.6397	2.13242e-06
ARRDC4	2.26448	3.17574	13.5091	0.00114609
DHX58	2.24671	5.79254	35.7172	3.17169e-06
D2HGDH	2.22264	3.07518	12.3163	0.00173981
LGALS9	2.20956	9.92765	39.7192	1.40755e-06
PAPSS2	2.19063	6.42684	46.699	3.83764e-07
LPIN2	2.17881	3.55976	12.8307	0.00145045
PXYLP1	2.16711	4.70773	14.5691	0.000800747
OLFML2A	2.16199	7.27105	52.1832	1.51019e-07
LOC107510070	2.1591	8.1089	27.9421	1.82905e-05
IFIH1	2.14544	5.52812	29.3926	1.2933e-05
STOML1	2.1428	4.33017	15.833	0.000529559
LOC118610001	2.12525	5.24272	13.2526	0.00125212
LDOC1	2.12432	3.9866	14.963	0.000702809
ID4	2.12062	5.40289	25.3564	3.48119e-05
CDT1	2.11417	4.56965	16.4541	0.000434473
ZMYM3	2.11149	4.78081	31.8561	7.33662e-06
CD36	2.10721	4.46696	12.3601	0.0017129
THAP2	2.10346	4.26424	21.0094	0.000111717
CXCL10	2.08565	6.18622	20.8585	0.000116578
LOC107516932	2.06375	4.26073	23.6613	5.41241e-05
DTD2	2.05986	4.1585	19.4673	0.000173911
LOC107513052	2.05053	3.78727	12.3046	0.0017471
MMP7	2.03587	9.53118	18.1493	0.000299543
MXRA5	2.02644	4.37314	23.2926	9.28802e-05
NT5DC2	2.00923	6.7915	48.3811	2.86108e-07
DENND3	1.99398	4.36294	11.7514	0.00213189
UNC5B	1.98883	5.48777	46.9796	3.65236e-07
PPP1R9A	1.98448	3.95174	11.4076	0.00241689
TFPI	1.97742	4.01089	15.5259	0.000661701
SYNGR3	1.95244	4.47497	12.645	0.00154839
CFI	1.94704	5.87122	12.6428	0.00154959
PIGR	1.94137	7.08506	17.4891	0.000314672
GAS6	1.92785	4.26462	25.0926	4.67853e-05
LIMCH1	1.92112	5.23751	30.6535	9.64382e-06
MTCL1	1.88271	4.77064	16.7897	0.000390937
MARCHF4	1.87947	4.35391	16.4491	0.000578655
ATP2B3	1.87878	4.71512	16.7751	0.000450416
ZNF346	1.8679	4.56994	21.9618	8.56808e-05
LOC107497017	1.85559	4.18915	13.9478	0.000986705
PLAC9	1.85332	5.12248	12.7093	0.00166294
BRMS1L	1.84044	5.58347	28.0995	1.76068e-05
LMO4	1.82496	8.19096	52.3899	1.45997e-07
SAMD9L	1.81216	5.60556	24.7154	4.10563e-05
MUC15	1.80595	4.83186	18.8341	0.000209584
ZNFX1	1.80373	5.23702	22.1959	8.03431e-05
FLRT3	1.79822	4.26226	17.146	0.000349851
TSPAN8	1.78088	5.62576	13.4369	0.00117493
LOC107510533	1.77768	5.75645	12.2356	0.00179067
COL8A2	1.7669	4.54061	15.8882	0.000520257
ZNF318	1.76644	4.49119	13.1698	0.00128861
PDGFRA	1.76591	4.2328	12.0711	0.00189943
ZMYM2	1.76332	4.07449	11.6348	0.00222417
IFI6	1.76167	8.04975	26.2207	2.79662e-05
CKS1B	1.75302	4.54205	14.8227	0.00073611
PKDCC	1.75301	5.89698	22.8087	6.80008e-05
LOC107521442	1.74631	5.78526	24.4756	4.36959e-05
LOC107511262	1.72138	7.83175	41.0872	1.07903e-06
SCN1B	1.70691	5.89878	25.0624	3.75372e-05
DDX58	1.70308	6.17599	22.0673	8.32287e-05
SLC25A35	1.69949	5.23047	14.851	0.000729265
ERF	1.68511	4.29472	15.782	0.00053832
PDE7A	1.68482	5.01626	19.5904	0.00016777
EPSTI1	1.68139	4.4234	13.5787	0.00111902
LOC118607795	1.67413	4.93215	20.2269	0.000139559
LOC107513810	1.67334	5.49332	19.0098	0.000198949
NT5C3A	1.66789	5.94348	22.8826	6.66583e-05
LOC107518210	1.65926	6.04949	20.2852	0.000137244
EIF2AK2	1.65526	7.09123	33.9062	4.66663e-06
INSR	1.64686	5.00315	13.6269	0.00110071
IFIT5	1.64038	5.43286	18.6449	0.000221728
PPP2R3B	1.63964	4.62092	17.4562	0.000317879
LOC107513794	1.63322	11.6693	23.9437	5.02301e-05
TYRO3	1.62679	5.43713	22.2025	9.7596e-05
PAQR8	1.62448	6.33122	20.2187	0.000139888
IGF2	1.62201	6.73599	14.8071	0.000739914
LDLRAD3	1.61076	4.55732	13.6774	0.00108186
LOC107506106	1.6082	5.50836	21.0767	0.000109621
MAOB	1.60787	7.3802	21.2904	0.000103242
LIPA	1.58697	9.70981	48.2389	2.93221e-07
TSC22D3	1.56674	7.14318	15.9512	0.000509856
AMOTL1	1.54035	6.14415	26.1809	2.82473e-05
OCEL1	1.54004	4.45234	13.5877	0.00111558
LZTS2	1.53132	3.95417	13.3868	0.00119538
CMTR2	1.52652	6.27417	23.2659	6.01343e-05
KLHL24	1.52375	7.26339	28.383	1.6444e-05
MFSD3	1.51372	4.67028	18.5437	0.000228538
FILIP1L	1.50365	5.3968	12.2683	0.00176989
OAF	1.50168	5.13063	13.5858	0.0011163
MEIS1	1.49643	5.16391	21.5465	9.61227e-05
PPT2	1.49271	5.20069	13.202	0.00127428
INPP5J	1.47149	4.54665	13.0205	0.00135733
FJX1	1.46759	5.87742	29.1175	1.38012e-05
H6PD	1.46481	6.06235	14.2201	0.000899966
LOC107515808	1.45998	4.87378	18.9345	0.000203433
PRR15L	1.45663	8.23872	17.1821	0.000345955
MARCHF8	1.45162	5.50433	19.7225	0.000161441
TRIM26	1.45009	5.74993	12.2563	0.00177747
SESN1	1.44939	5.32242	14.2407	0.000893766
BEX3	1.44661	8.30602	30.4283	1.01576e-05
LY6E	1.44013	7.25378	31.4514	8.0383e-06
LOC107520166	1.44004	6.0823	15.1243	0.000666529
KCNJ16	1.4393	6.05244	15.9029	0.000517813
TPST1	1.42824	4.62324	12.259	0.00177576
WDR6	1.42504	4.41955	12.8593	0.00143598
OASL	1.40693	7.06252	22.2274	7.96532e-05
PML	1.40601	6.80141	25.9335	3.00637e-05
STON2	1.40237	4.72588	15.1504	0.00066086
TSPYL1	1.3915	4.83209	12.6294	0.00155697
TUSC1	1.3881	4.4746	12.9705	0.00138122
C2	1.38413	7.78475	19.0971	0.000193888
STAT2	1.38201	7.93841	24.6608	4.16412e-05
SMPD4	1.34603	4.72271	12.6629	0.00153863
VTCN1	1.34488	7.56335	19.5656	0.00016899
ITM2A	1.34235	7.29468	16.4565	0.000434133
RNF213	1.33844	6.21085	15.8861	0.000520605
PARP12	1.33754	7.12909	19.3105	0.000182086
SIX2	1.33311	6.37051	15.368	0.000695342
PTPN13	1.31716	5.72992	17.5503	0.000308817
NOTCH3	1.29099	4.47017	14.5251	0.000812575
HES1	1.28858	7.48308	17.0734	0.000357829
FGFR2	1.28619	7.04636	14.1664	0.00091639
PAK1	1.28135	5.72612	21.4666	9.82843e-05
ITCH	1.26371	5.44051	15.5597	0.000578379
STAT1	1.2634	5.53949	15.0517	0.000682594
ZNF444	1.2606	4.75288	13.4802	0.00115753
SCGB1C1	1.24608	6.48471	13.9346	0.000991133
EMC9	1.23709	5.07514	12.3613	0.00171219
SOX4	1.23585	8.0779	21.0101	0.000111695
LOC107519609	1.22843	6.41533	11.6565	0.00220672
FSTL1	1.22338	5.6303	14.2178	0.000900684
THUMPD1	1.2226	5.34355	11.7296	0.00214882
SHISA5	1.219	7.69828	11.3239	0.00249244
MOCS1	1.21899	7.71745	23.2846	5.98355e-05
TYSND1	1.21872	6.03112	21.3583	0.000101301
EFS	1.21564	6.07361	17.8613	0.000280808
DTX3L	1.21344	8.6886	19.8987	0.0001534
FYCO1	1.20864	5.15645	12.0651	0.00190349
APEX2	1.20645	6.61298	27.3916	2.09166e-05
USP32	1.20325	5.01054	12.986	0.00137376
KIAA1671	1.19993	4.98692	15.0402	0.00068518
LOC107520841	1.19832	8.80773	15.3643	0.000616265
SP110	1.19795	5.95612	12.7973	0.00146755
DGCR2	1.19768	7.26858	26.013	2.94664e-05
NAAA	1.19482	8.71505	13.1417	0.00130125
VRK3	1.18594	4.63774	11.4791	0.00235441
OARD1	1.18246	6.13689	14.1299	0.000927738
LOC107503479	1.18218	5.53156	14.2369	0.000894902
LRFN1	1.18178	4.59215	11.6271	0.00223045
NIPSNAP3A	1.17588	5.38133	15.0644	0.000679762
CD68	1.1545	6.64691	13.6805	0.00108071
LOC107515255	1.14406	8.98259	16.4405	0.00043634
SLC38A2	1.14044	10.1082	14.5553	0.000804428
AJUBA	1.13671	5.34275	13.5757	0.00112019
FHDC1	1.10657	5.61979	13.1469	0.00129886
EPS8L1	1.10411	5.59601	13.9887	0.00097309
FAM214A	1.09191	6.75049	13.7038	0.00107213
TMEM223	1.08223	7.90687	15.7164	0.000549824
ARVCF	1.08162	5.38372	14.5758	0.000798957
ISCA1	1.08097	6.24558	15.58	0.000574591
IRX5	1.07607	7.16753	17.2257	0.000341312
NFIB	1.07348	6.96257	14.8802	0.000722261
TCEAL9	1.03221	6.04441	12.5146	0.00162146
SESN3	1.02173	5.7988	12.6978	0.00151986
LOC107511979	1.01704	7.22455	15.2005	0.000650109
WDFY1	0.998244	6.72084	14.6704	0.000774228
FANCF	0.983705	6.99187	11.38	0.00244154
TRIM25	0.981709	6.11253	12.6489	0.00154625
ZBTB44	0.979368	5.61957	12.5445	0.00160439
LOC107498784	0.976224	8.77833	15.9107	0.000516515
ZFHX2	0.974991	6.15947	11.7473	0.00213504
CASZ1	0.969262	6.35662	13.8768	0.00101075
ADAR	0.967508	7.99539	17.3466	0.000328799
ZC3H6	0.966766	6.17963	13.5743	0.00112073
RRBP1	0.955435	7.13872	14.3544	0.000860297
ARID1A	0.949426	7.42327	13.0113	0.00136166
CDK19	0.94038	6.39399	11.9929	0.00195361
GOLGB1	0.939878	6.88408	12.2048	0.00181052
CDC23	0.902287	5.31569	11.4159	0.00240955
SUN2	0.899396	7.16576	12.291	0.00175563
GLRX5	0.88971	7.63185	12.9364	0.00139776
PCGF2	0.88327	6.76386	14.8965	0.000718386
LOC107504210	0.882079	6.38875	11.8925	0.00202566
MARCKSL1	0.873699	9.0192	11.5284	0.00231226
CLSTN1	0.869267	7.71399	13.656	0.00108981
PGPEP1	0.864891	7.64503	12.4498	0.00165913
LOC107517796	0.858134	5.98357	11.8587	0.00205053
B2M	0.849078	10.5083	15.455	0.000598358
RABGAP1	0.796067	6.20802	12.3725	0.00170535
NT5C3B	0.766652	7.84964	13.4122	0.00118494
LIMK2	0.754348	8.23584	13.6535	0.00109071

## Sheet: Table5_bNasalALI_MARV_d7vsd1
	logFC	logCPM	F	PValue
LOC118611979	7.33244	3.03277	38.7234	5.91141e-06
GAS1	7.15884	3.34552	25.515	7.33344e-05
CHDH	7.11791	4.01439	47.4223	5.3431e-07
LOC107508136	7.11254	2.52376	28.6206	3.80343e-05
HRCT1	5.99969	4.66748	32.3999	8.8278e-06
LCTL	5.94111	2.39313	18.3409	0.000283323
TMEM229A	5.8185	2.44706	13.0852	0.00186222
NPR2	5.66072	2.10659	14.3605	0.00108921
PLA2G7	5.54588	2.54601	14.2637	0.000990236
WRAP73	5.53313	2.43618	12.1552	0.00201319
LOC107501624	5.45663	6.434	52.4564	1.44423e-07
LOC118615040	5.4295	3.18741	15.1123	0.000753881
C5AR1	5.35112	2.40522	12.1394	0.00202431
HVCN1	5.1879	2.09878	10.6888	0.00369838
RANBP3L	5.16891	4.71921	35.6199	4.55003e-06
GM2A	4.30252	2.83532	14.4927	0.000821395
LOC107505723	4.27773	2.36541	12.3736	0.00186632
LOC107513409	4.2315	4.10139	34.4931	4.11219e-06
HSH2D	4.11507	3.00179	15.6803	0.000556268
MXRA8	4.06171	2.99609	12.4894	0.00163599
GJB7	4.04259	2.27508	11.3345	0.00294853
GREB1	4.03691	2.43563	12.6271	0.00190272
SLITRK6	4.00469	2.81385	14.9673	0.000701823
FBXO2	3.92774	2.92738	10.4499	0.00345471
CCP110	3.84955	2.72366	14.2953	0.000877517
ZBED3	3.80016	2.52555	10.9509	0.00286169
CD19	3.7967	2.84913	13.335	0.00121695
NEK11	3.7333	2.45872	12.731	0.00150217
CFAP52	3.68681	2.98154	12.5889	0.00173293
LGR5	3.66498	3.15854	10.8626	0.00295764
ZNF423	3.63911	2.90756	18.3959	0.000278843
BST2	3.63826	5.63989	53.6619	1.18818e-07
LOC107507853	3.58655	2.53587	13.4771	0.00144161
FRAT1	3.57578	3.02087	12.1298	0.00185981
ABCB6	3.55234	2.71393	13.3026	0.00123066
LOC107506478	3.46859	7.95948	17.9829	0.00027062
KLHDC7A	3.34293	5.19724	46.2032	4.19023e-07
GDF11	3.32214	3.57336	18.1563	0.000256771
HSD17B2	3.29252	3.78506	16.6804	0.000463524
IDNK	3.27705	3.52572	12.4477	0.00166038
USP18	3.25429	4.11194	17.3281	0.000330682
LOC107505610	3.24961	5.5143	57.6347	6.37839e-08
ADAMTS20	3.24177	3.67487	12.2878	0.00175762
NPPC	3.22513	4.58376	24.8859	6.33792e-05
ELL3	3.20201	2.9921	15.9338	0.00051271
SLC35D1	3.1835	2.60362	10.3132	0.00363899
FNDC10	3.16204	2.62141	10.3298	0.00361601
RTP4	3.15875	7.78765	67.3713	1.56703e-08
LOC107498435	3.14255	6.53953	49.6099	2.31878e-07
RASL10A	3.1412	4.20763	15.294	0.000630557
OLFML3	3.13433	3.81054	18.5971	0.00022492
NPHP1	3.13417	3.22579	10.2767	0.00369001
PDE4DIPP2	3.10224	3.23858	16.4448	0.000435743
TIMP3	3.09691	5.79064	28.6504	1.54233e-05
LOC107515094	3.08335	4.18053	30.5679	9.83574e-06
MAP1B	3.08232	2.8903	11.9399	0.00239568
PXYLP1	3.05748	4.70773	31.2718	8.37258e-06
VWA3B	2.99578	3.63267	15.1975	0.000650738
KCNJ16	2.9692	6.05244	70.0524	1.09324e-08
TSPOAP1	2.9409	3.86692	19.7603	0.000159682
LOC107512535	2.90265	4.40616	19.7359	0.000160815
IFIT3	2.88838	6.36143	29.0004	1.41897e-05
LOC107521243	2.8858	4.68408	29.8617	1.15857e-05
TRANK1	2.88441	6.89898	36.9005	2.48032e-06
LOC118610001	2.88323	5.24272	25.7609	3.14057e-05
DUSP10	2.86812	3.75254	18.2308	0.000251063
LOC107512537	2.86127	4.31963	36.0303	2.9705e-06
ZNF445	2.8611	4.01263	27.5318	2.02115e-05
LOC107511263	2.84804	6.19753	22.7429	6.92224e-05
IRF9	2.82884	6.40318	53.6284	1.19458e-07
BMP4	2.82522	3.37554	10.0936	0.00395773
RBKS	2.81466	3.53519	12.0061	0.00194433
COL1A1	2.81109	5.81214	20.8037	0.000173957
IRF7	2.80665	7.79711	59.7556	4.63312e-08
FZD2	2.80616	3.79892	16.6187	0.0004125
SERPING1	2.77542	5.8201	45.4165	4.82378e-07
CMPK2	2.70246	6.01587	31.5215	7.91178e-06
PLEKHB1	2.67262	3.76852	14.3156	0.000871555
NADK2	2.6434	5.82755	25.9932	2.96137e-05
GMPR	2.6411	3.28192	19.8252	0.000156704
SESN1	2.63608	5.32242	50.8983	1.86727e-07
CRYAA	2.63249	4.44974	19.6046	0.000167076
SLC6A12	2.6318	6.51748	19.947	0.000151275
ADSS1	2.61665	4.2771	18.5603	0.000227408
LDOC1	2.60878	3.9866	23.5116	5.63196e-05
ZNF467	2.598	3.83629	10.7285	0.00310994
VANGL2	2.58724	2.92667	11.8482	0.00247149
TRIM14	2.58247	5.28802	34.0361	4.53727e-06
MTCL1	2.57713	4.77064	33.0977	5.56704e-06
LOC107509948	2.56948	6.15463	28.6206	1.55338e-05
LOC118607860	2.56247	3.26965	11.0564	0.00275151
LOC107512837	2.5619	4.33668	16.0929	0.000487269
LOC107506457	2.55378	3.74896	13.3314	0.00121846
TRIM38	2.55168	4.00954	18.9063	0.000205144
LOC107510196	2.52636	3.29602	12.8427	0.00144437
PITPNM3	2.50345	3.80668	19.2748	0.000261012
LOC107516344	2.49179	3.67754	15.2852	0.000632355
LOC107512840	2.46512	13.9195	44.4661	5.73066e-07
HERC5	2.45998	4.62333	16.7591	0.000394709
XAF1	2.43452	5.34999	31.3817	8.16638e-06
TTC21A	2.42786	4.23372	14.3154	0.000871606
COL8A2	2.42107	4.54061	30.9087	9.0955e-06
PAQR5	2.39726	5.10074	16.4029	0.000441561
TMTC1	2.39302	5.5479	18.7223	0.000216671
CFI	2.38662	5.87122	19.1167	0.000192767
SPATA33	2.37794	4.02115	11.4863	0.0023482
CDH6	2.36906	6.89813	17.6223	0.000412568
ISG15	2.36751	7.51929	29.5506	1.24612e-05
ZNF618	2.35994	4.35878	19.5894	0.000167818
TLN2	2.35495	3.11258	11.4991	0.00233719
NT5DC2	2.3485	6.7915	65.505	2.02619e-08
UBXN11	2.34085	2.99758	11.5579	0.00228751
ITGA11	2.34017	3.85958	12.2328	0.00217015
PARP14	2.32738	6.12307	29.0489	1.40274e-05
MLLT3	2.31894	3.59618	10.8323	0.00299125
BMF	2.31432	3.30697	10.1393	0.00388905
NEIL1	2.3124	3.96154	13.1181	0.00131193
TRIM34	2.31227	4.46963	24.068	4.86132e-05
LOC107511262	2.27171	7.83175	70.3246	1.05461e-08
PIK3IP1	2.26401	4.75369	17.323	0.000331201
MAF	2.25925	6.42449	27.0346	2.28368e-05
HACD1	2.24795	3.44757	13.6956	0.00107514
PIGR	2.24284	7.08506	23.1022	6.28317e-05
MX1	2.23265	10.9708	47.3328	3.43286e-07
SPTSSB	2.22084	8.95898	10.0957	0.00395463
ADGRL1	2.21743	3.72731	12.3613	0.00171218
SSBP4	2.21672	4.72165	13.6352	0.00109759
LOC107510070	2.21368	8.1089	29.1614	1.36584e-05
CFD	2.20004	3.67314	11.1205	0.00268685
TMEM213	2.19878	7.32115	14.7888	0.000744425
P4HTM	2.19581	4.51587	14.698	0.000767157
LOC107518210	2.19176	6.04949	35.4399	3.3623e-06
SH3TC2	2.19021	4.15652	15.2798	0.000820409
ZNF346	2.17894	4.56994	29.9303	1.14019e-05
DAPK1	2.17348	5.64058	36.5254	2.67994e-06
CSPP1	2.17226	3.76365	14.7384	0.000756955
SYNGAP1	2.16445	5.16109	11.5631	0.00228312
LYRM7	2.15279	4.2845	13.6365	0.00109708
DENND3	2.14728	4.36294	13.3599	0.00120652
SCGB1C1	2.14374	6.48471	43.0557	7.43358e-07
LOC107508616	2.14345	6.11829	12.814	0.001459
CPEB3	2.14266	4.24379	20.3536	0.000134582
FLRT3	2.1357	4.26226	24.2031	4.69197e-05
THAP2	2.12173	4.26424	20.3636	0.000134198
SPARC	2.11543	3.35545	10.6791	0.00341029
PDE7A	2.10905	5.01626	31.022	8.86288e-06
LOC107498879	2.10791	3.50277	11.0687	0.00273897
CUNH14orf132	2.10711	4.07506	10.3629	0.00357078
INSR	2.1052	5.00315	22.6665	7.06705e-05
HYDIN	2.08758	3.73703	10.6917	0.00315335
CXCR4	2.0813	5.18616	13.7976	0.00115371
RPP25	2.07007	4.04271	14.293	0.000878194
CAPS	2.06444	3.01319	10.6781	0.00371252
GPD1L	2.05735	7.97347	50.4058	2.02751e-07
ZNF503	2.02147	3.67488	15.0013	0.000694006
EXTL2	2.01738	4.02045	12.0091	0.00194224
STOML1	2.01686	4.33017	13.043	0.0013467
IGFBP2	2.00126	6.12196	12.0209	0.00193399
LOC107510533	1.98924	5.75645	15.2088	0.00064835
MED30	1.98667	3.49295	12.9303	0.00140074
SUOX	1.96494	4.18145	11.4886	0.00234623
CCDC15	1.96211	3.63549	13.3239	0.00122164
IFI6	1.95055	8.04975	31.7782	7.46631e-06
PER2	1.9446	4.01255	11.9107	0.00201236
ALOX15	1.94209	4.47069	13.3452	0.00134104
SKAP2	1.93724	3.82082	11.6029	0.00225018
CNTRL	1.93579	3.91764	14.8453	0.000730636
TPPP3	1.9247	9.10279	10.2699	0.00369957
AK9	1.92192	3.61702	10.1783	0.00383135
TSC22D3	1.9195	7.14318	23.7609	5.2714e-05
OTUD1	1.90873	5.45861	19.75	0.000160157
TEAD2	1.90457	4.8212	18.0211	0.0002675
SPA17	1.90223	5.05516	10.8566	0.00319619
ATP2B3	1.89699	4.71512	16.5549	0.000481538
LOC107506547	1.89304	8.31229	20.1478	0.000142768
PDGFRA	1.87756	4.2328	13.2749	0.0012425
ZMYM3	1.87395	4.78081	23.221	6.0862e-05
TSGA10	1.86985	4.55828	10.3763	0.00355266
ID3	1.86981	5.78441	19.6676	0.000164038
EFR3B	1.86872	5.66554	11.0353	0.00277325
SYNGR3	1.86398	4.47497	10.8258	0.00299864
EPSTI1	1.8619	4.4234	16.3645	0.000446964
TSPAN8	1.86145	5.62576	14.1377	0.000925322
PRCD	1.86074	6.67869	10.2016	0.0037973
NYAP1	1.85791	4.17194	10.4283	0.00348312
BBS9	1.85542	4.21335	14.3132	0.000872259
LOC107506326	1.84864	4.24164	17.6976	0.000341949
HSPA2	1.82867	7.3579	28.5104	1.5949e-05
JAM2	1.82802	5.46359	18.0903	0.000261946
LOC107519231	1.82756	4.38115	12.7262	0.00150472
DHX58	1.82625	5.79254	22.3127	7.78163e-05
WDR31	1.81773	4.39562	10.4332	0.00347675
ZNF318	1.80955	4.49119	13.238	0.00125849
SALL2	1.79577	3.82825	11.62	0.00223621
PLAC9	1.79225	5.12248	11.4164	0.00261214
PATZ1	1.78149	4.1612	12.2856	0.00175896
LOC118602917	1.77927	10.801	11.2972	0.00251703
ID4	1.77678	5.40289	16.8659	0.00038173
DENND11	1.77497	6.91903	44.128	6.09635e-07
INPP5J	1.7745	4.54665	18.8434	0.000209007
PAPSS2	1.77037	6.42684	29.9037	1.14727e-05
LMO4	1.76667	8.19096	48.9066	2.61404e-07
TRMT2A	1.76097	4.02172	10.8719	0.00294733
LOC107516932	1.76095	4.26073	15.4664	0.000596145
TMEM169	1.75677	4.24499	12.2433	0.00178575
SH3BP5L	1.75083	4.10052	11.9381	0.00199257
SRGAP3	1.74418	4.10826	13.2252	0.00126406
RNF128	1.74254	5.54165	19.3772	0.000178555
ZNF354A	1.74202	4.09693	14.0235	0.000961704
LOC118601693	1.73698	4.25177	12.5629	0.00159397
KLHL24	1.73287	7.26339	36.2401	2.8434e-06
DTNA	1.72955	4.89354	16.4079	0.00044086
LIMCH1	1.72516	5.23751	23.4291	5.75711e-05
THAP1	1.72239	3.80431	11.147	0.0026606
MX2	1.71624	7.08778	21.1061	0.00010872
GPR160	1.70206	5.21478	10.2257	0.00376246
PRSS36	1.70104	5.00896	17.1286	0.000351743
PARP12	1.70098	7.12909	30.9913	8.92533e-06
TARBP2	1.69265	4.61045	15.251	0.000639472
EHMT1	1.68749	4.03744	16.5567	0.000420624
SLC5A3	1.68655	6.48849	22.1914	8.04425e-05
IFIT5	1.67913	5.43286	18.9074	0.000205075
LOC107509507	1.6734	4.32444	11.5366	0.00250261
CITED2	1.67162	7.0315	13.9603	0.000982501
PPT2	1.67122	5.20069	16.1174	0.000483483
GPD1	1.6708	4.69082	10.1356	0.00389456
FA2H	1.66676	5.61068	12.5154	0.00162097
LDLRAD3	1.66672	4.55732	14.1204	0.000930735
LOC107521442	1.66609	5.78526	21.4136	9.97473e-05
GRAMD2A	1.66367	7.81502	18.0569	0.000264611
KLHDC9	1.66183	3.8241	11.3458	0.00247238
H6PD	1.65886	6.06235	17.9453	0.000273725
LGALS9	1.64959	9.92765	22.7955	6.82439e-05
DDX58	1.64828	6.17599	20.1104	0.000144311
CLDN3	1.64584	4.19658	10.5785	0.0032907
ZNFX1	1.63877	5.23702	17.2851	0.000335104
TSTD1	1.63434	4.92164	11.0415	0.00276683
ANKRD10	1.61827	4.26956	11.7643	0.00212189
LIPA	1.60864	9.70981	49.2821	2.45166e-07
PECR	1.60505	7.38772	14.7312	0.00075876
CCDC33	1.58408	3.70025	11.2457	0.00304093
C2	1.57964	7.78475	24.5908	4.24051e-05
MCAT	1.57009	3.87499	10.2011	0.00379811
ODAD1	1.56789	6.67273	17.2619	0.000337516
SLC25A35	1.56709	5.23047	11.7218	0.00215491
LOC107502664	1.56659	4.74678	10.4109	0.00350623
STAT2	1.56548	7.93841	31.3059	8.30804e-06
MARCHF8	1.55464	5.50433	21.9917	8.49776e-05
NCDN	1.54387	4.99731	10.9132	0.00290226
LOC107515808	1.54155	4.87378	20.3789	0.000133612
CAB39L	1.53229	4.89345	16.84	0.000384836
LOC118601788	1.52605	5.08469	17.5109	0.000312573
CMTR2	1.52504	6.27417	22.7821	6.84914e-05
MDP1	1.52503	5.02976	15.4962	0.000590395
LOC107513810	1.49297	5.49332	14.2848	0.000880604
AGFG2	1.48517	5.89595	19.716	0.000161749
RILPL2	1.48374	6.31	16.3007	0.000456096
OGT	1.4789	5.8447	14.5733	0.00079963
LOC118607795	1.47019	4.93215	14.7449	0.000755328
ADO	1.46608	4.39938	10.4532	0.00345044
RGMB	1.46548	5.02207	15.5997	0.00057093
MTUS1	1.45967	6.51057	17.8687	0.000280173
NT5C3A	1.45858	5.94348	16.7126	0.000400506
MXRA5	1.45541	4.37314	10.7255	0.0036505
FAM174A	1.45158	5.32703	18.3833	0.000239798
ZC3H6	1.44468	6.17963	30.353	1.03358e-05
ENPP5	1.44433	4.57656	12.2429	0.00178604
TRIM26	1.43349	5.74993	11.5024	0.00233436
LY6E	1.42488	7.25378	30.4177	1.01824e-05
TMEM216	1.41855	5.4321	10.8732	0.00294591
MAOB	1.40765	7.3802	15.8397	0.000528418
TSPAN1	1.39561	5.37716	12.8667	0.0014323
STAT1	1.3908	5.53949	17.7833	0.000287566
PML	1.38549	6.80141	24.7794	4.03814e-05
PLA2G15	1.38405	5.1172	14.3516	0.000861105
PPP2R3B	1.38282	4.62092	11.5271	0.00231337
TSPYL1	1.3785	4.83209	11.7973	0.00209665
LOC107500146	1.37073	4.16783	11.2538	0.0025577
CORO2A	1.3706	4.97061	12.0218	0.00193339
OARD1	1.36564	6.13689	18.5056	0.000231162
LOC107500083	1.36063	4.67749	11.311	0.0025043
EIF2AK2	1.36054	7.09123	22.4252	7.54625e-05
SAMD9L	1.3573	5.60556	12.7677	0.00148293
BRMS1L	1.35534	5.58347	13.7643	0.00105023
ITM2A	1.35353	7.29468	16.5234	0.000425071
LOC107513794	1.34707	11.6693	16.524	0.000424983
OAF	1.34139	5.13063	10.1293	0.00390392
OLFML2A	1.32977	7.27105	19.6275	0.000165967
TCF4	1.32954	4.07602	10.1691	0.00384482
KBTBD2	1.3255	4.82377	11.7554	0.00212875
ALDH7A1	1.29802	5.09661	12.9246	0.00140356
TYSND1	1.29775	6.03112	23.5677	5.5485e-05
CUNH11orf52	1.29613	5.98768	12.6853	0.00152656
TUSC1	1.29598	4.4746	10.6087	0.00325338
SIX1	1.29079	5.91704	12.3597	0.00171314
DTX3L	1.27755	8.6886	21.8985	8.71895e-05
LOC107499213	1.27229	4.96697	12.3466	0.00172118
SAMHD1	1.25823	7.24919	18.7658	0.000213884
SELENBP1	1.25563	6.99155	11.8205	0.00207908
LOC107515255	1.24542	8.98259	19.3383	0.000180605
USP32	1.24366	5.01054	13.1746	0.00128646
FYCO1	1.23528	5.15645	12.0767	0.00189558
FANCF	1.23477	6.99187	17.7389	0.000291486
ETNK2	1.21789	6.26275	15.2629	0.000636977
PHC1	1.2124	5.15875	16.4711	0.000432139
SCARB2	1.21171	7.66988	24.1543	4.75246e-05
USP1	1.20532	5.25156	12.3399	0.00172528
EPS8L1	1.19035	5.59601	15.6788	0.000556533
CD68	1.1903	6.64691	14.1236	0.000929737
PNPLA6	1.18838	6.81141	14.7441	0.000755512
MFSD3	1.18487	4.67028	10.2367	0.00374669
MOCS1	1.18053	7.71745	21.3115	0.000102634
NEURL1B	1.17966	6.08985	13.1113	0.00131506
IFI35	1.17168	4.93767	11.2105	0.00259889
CDKN1B	1.15665	4.68443	10.1138	0.00392724
GLRX5	1.1556	7.63185	21.5916	9.49237e-05
SIX2	1.13951	6.37051	10.9466	0.00309337
HMGN3	1.13141	6.2993	11.1842	0.00262424
NR2F2	1.1294	6.65114	12.9808	0.00137623
CCDC106	1.12849	5.38766	10.2854	0.00367776
TMEM60	1.12799	7.22	17.166	0.000347687
SCN1B	1.1265	5.89878	10.1938	0.00380873
ACSF2	1.12075	4.7797	11.1857	0.00262285
PRXL2A	1.11428	9.03536	20.3669	0.000134071
SAMD1	1.11176	6.91193	18.4881	0.000232376
ITCH	1.1116	5.44051	11.1795	0.00262878
CEP41	1.1112	5.19807	11.7337	0.00214561
HES1	1.11051	7.48308	12.4762	0.00164369
FAM214A	1.10979	6.75049	13.8092	0.00103428
FGFR2	1.10843	7.04636	10.332	0.00361295
SLC38A2	1.10217	10.1082	13.568	0.00112314
FJX1	1.1002	5.87742	15.5234	0.000585227
RNF5	1.09341	6.97103	10.601	0.0032628
PBX1	1.08966	5.28794	10.5884	0.00327842
TMEM223	1.08903	7.90687	15.4746	0.000594567
ZBTB44	1.08505	5.61957	14.9515	0.00070547
NDRG2	1.08214	6.22076	14.2413	0.000893582
IRX5	1.08146	7.16753	16.9857	0.000367721
AMOTL1	1.08081	6.14415	12.256	0.00177768
CBX6	1.07613	6.3045	10.338	0.0036047
NAAA	1.06733	8.71505	10.4495	0.00345532
LOC107520841	1.06666	8.80773	12.1594	0.00184016
LEMD2	1.05618	5.44617	11.1911	0.0026176
SLC37A3	1.04827	6.27884	23.6858	5.37739e-05
PKIB	1.04605	4.9093	10.3483	0.00359059
ZFHX2	1.04588	6.15947	13.1927	0.00127837
SCLY	1.04584	6.51044	13.2265	0.0012635
GTF2I	1.04471	5.94022	11.004	0.00280568
TMEM70	1.03761	5.70337	11.1359	0.00267156
NIPSNAP3A	1.02583	5.38133	10.7256	0.0031134
ATXN7L3	1.02226	5.50579	11.3246	0.00249178
BDKRB2	1.02188	4.79143	10.3119	0.00364082
BEX3	1.01859	8.30602	15.0205	0.00068963
SORT1	1.0158	7.57419	16.765	0.000393972
PRMT5	1.00944	5.44496	11.5704	0.0022771
PCGF2	1.00682	6.76386	19.0484	0.000196693
TRIM32	1.00003	5.28277	12.2611	0.00177443
TOR3A	0.990709	6.47787	12.9792	0.00137702
ADAR	0.988197	7.99539	17.9189	0.000275931
ISCA1	0.977204	6.24558	12.2159	0.00180336
TAP2	0.975998	7.12371	15.2367	0.000642452
BCL6	0.973686	7.78171	17.542	0.000309605
ITM2C	0.971973	11.5189	18.7817	0.000212877
GPX2	0.970075	12.8932	10.1285	0.00390511
RAB15	0.963711	8.27561	17.4608	0.000317427
NFIB	0.963332	6.96257	11.7061	0.0021672
SMARCA2	0.955671	7.25342	13.9027	0.00100192
AKAP9	0.953149	6.53577	10.4408	0.00346671
GOLGB1	0.942273	6.88408	11.9769	0.00196488
PLXNB3	0.94081	6.59834	11.3469	0.00247138
DGCR2	0.930578	7.26858	15.4196	0.000605286
WDFY1	0.93029	6.72084	12.4526	0.00165748
LUC7L3	0.923436	5.9223	11.2061	0.00260307
BTRC	0.911583	5.89161	10.9361	0.00287751
GATD1	0.906824	6.06042	11.1337	0.0026738
CDK19	0.903987	6.39399	10.7471	0.00308833
CASZ1	0.901952	6.35662	11.6858	0.00218327
DTX3	0.894173	5.92402	12.5937	0.00157669
LOC107497645	0.880819	6.48271	10.1112	0.00393118
KAT6A	0.855761	6.1688	12.0495	0.00191422
PDHA1	0.847224	7.7976	10.8902	0.00292727
ASXL1	0.844677	6.43798	12.7382	0.0014984
LOC107504210	0.842394	6.38875	10.5419	0.00333649
BEX4	0.837869	7.59986	10.4503	0.00345423
TAOK2	0.829692	6.93694	14.0403	0.000956265
B2M	0.825649	10.5083	14.5922	0.00079462
NT5C3B	0.819439	7.84964	15.1523	0.000660442
SIX3	0.815229	7.16697	11.942	0.00216891
PNISR	0.775935	6.68225	12.3597	0.00171312
ARGLU1	0.76412	7.91558	12.4489	0.00165967
GID8	0.750679	7.60499	12.2554	0.00177805
LIMK2	0.703173	8.23584	11.7754	0.00211336

## Sheet: Table6_hBronchALI_MARV_d3vsd1
	logFC	logCPM	F	PValue
ADM2	2.72939	3.80794	32.5991	2.97006e-05
CEACAM5	2.42201	5.1839	20.6074	0.000318346
S1PR5	2.39601	3.36218	19.8859	0.000376502
ATP6V1B1	2.30087	3.77128	33.3656	2.60724e-05
CYP2F1	2.2682	5.02303	28.7414	5.91947e-05
TXNIP	2.26672	8.11322	63.4607	5.06005e-07
CYP2F2P	2.24507	4.19313	23.8853	0.000154822
CEACAM6	2.16362	5.81585	43.7462	5.34429e-06
HIST1H3H	2.13846	4.25415	26.4913	9.11118e-05
CREB3L1	2.07451	4.55937	18.2244	0.000561905
SLITRK6	2.03032	3.88368	30.7938	4.07151e-05
AC093673.1	2.01812	3.96153	24.4578	0.000137384
SCGB3A1	1.99434	9.85958	21.1751	0.000279655
GABRP	1.9452	4.98986	38.0554	1.226e-05
NPTXR	1.85493	4.90306	30.8785	4.01059e-05
FCGBP	1.81376	6.63997	22.0906	0.000227899
MMP15	1.60549	3.99108	18.3574	0.000543774
ANKRD9	1.58044	4.97314	24.5772	0.000134031
CXCL17	1.52451	12.0244	33.2387	2.66369e-05
HSP90B1	1.51617	7.32322	19.6915	0.000394156
HSPA5	1.37866	9.77146	19.1504	0.000448404
MANF	1.36747	7.87283	19.4478	0.000417622
PDIA6	1.35485	7.56127	31.6488	3.50117e-05
ST6GAL1	1.30528	7.00293	33.0484	2.75101e-05
CDK2AP2	1.30497	9.21391	32.7007	2.91885e-05
GCNT3	1.3039	4.40349	18.5915	0.000513432
PRSS8	1.29852	5.95509	20.8904	0.000298353
ZMAT3	1.29086	6.42528	27.6026	7.34211e-05
HIST1H2BD	1.23528	6.89861	23.8048	0.000157469
HYOU1	1.22865	5.4668	23.4418	0.000170051
LDLRAP1	1.16447	6.19465	17.8928	0.000610166
TIMP2	1.15666	5.17374	21.3077	0.000271398
ALG12	1.09845	4.37969	17.9401	0.000603006
PLEKHA6	1.09306	5.23041	24.1265	0.000147188
SARS	1.07231	5.15437	18.2569	0.000557405
P4HB	1.05843	7.90431	35.7936	1.74875e-05
CHPF	1.03212	5.2734	18.806	0.000487293
SEC11C	1.02016	5.75349	19.0692	0.000457249
SEL1L3	0.96706	6.80965	26.5077	9.08192e-05
LINC01503	0.963034	6.92889	18.7815	0.000490202
MAGT1	0.953728	5.66003	25.1994	0.000117984
XBP1	0.949035	9.03046	17.7042	0.000639669
GRN	0.896468	7.91247	20.2045	0.00034946
CPD	0.892825	7.03704	24.2609	0.000143117

## Sheet: Table7_hBronchALI_MARV_d5vsd1
	logFC	logCPM	F	PValue
GPNMB	3.39929	6.04237	26.245	9.56543e-05
NDRG4	3.34967	3.29375	23.4326	0.000170382
HIST1H3H	3.11795	4.25415	63.0175	5.29897e-07
AL354920.1	2.93802	2.80462	25.0189	0.000122406
MSMB	2.67497	8.02271	30.0851	4.6241e-05
CYP2F2P	2.67288	4.19313	34.3077	2.22771e-05
ADM2	2.58324	3.80794	26.5725	8.96693e-05
SCGB3A1	2.57076	9.85958	33.8298	2.41185e-05
FN1	2.39112	4.48706	20.6929	0.000312149
CREB3L1	2.25454	4.55937	21.0419	0.00028823
MT-TF	2.22593	6.27836	31.5153	3.58398e-05
CYP2F1	2.21861	5.02303	26.3868	9.30086e-05
CDKN2B	2.20094	4.53891	24.6301	0.000132576
CEACAM6	2.08788	5.81585	39.3043	1.01421e-05
HIST1H4H	1.94592	3.95946	21.4111	0.000265149
STEAP4	1.82601	4.82561	28.3665	6.35032e-05
CAPN13	1.78785	3.92269	21.4841	0.000260833
SLC38A7	1.78458	4.45548	19.1914	0.000444011
MMP2	1.76799	6.68375	25.4189	0.000112849
COL1A1	1.76648	5.55413	42.1605	6.67909e-06
TXNIP	1.75889	8.11322	38.8737	1.08221e-05
SLITRK6	1.71161	3.88368	19.334	0.000429104
LINC00294	1.69975	3.77716	20.0454	0.000362688
FOXRED2	1.68116	4.3954	19.7148	0.000391992
CXCL17	1.63535	12.0244	37.9975	1.23696e-05
NPTXR	1.61606	4.90306	21.67	0.000250201
GABRP	1.58536	4.98986	23.4621	0.000169319
TEAD2	1.58462	5.69173	25.1228	0.000119839
BPIFA1	1.56024	11.3414	32.451	3.04653e-05
HIST1H2AC	1.53199	6.88245	31.5047	3.59061e-05
NCF2	1.47182	5.071	31.5767	3.54564e-05
TRIM21	1.4461	5.34146	34.2283	2.25717e-05
ZSCAN29	1.42325	4.37423	21.1895	0.00027874
HIST1H2BD	1.33349	6.89861	27.3718	7.67515e-05
TPP1	1.27484	6.87346	22.3173	0.000216809
GRN	1.2303	7.91247	37.5586	1.3237e-05
INPP5D	1.21662	6.66696	19.122	0.000451476
CDK2AP2	1.14398	9.21391	25.2031	0.000117896
LINC01503	1.13939	6.92889	25.8899	0.000102655
RETREG2	1.09876	6.54756	20.4977	0.000326497
XBP1	1.08956	9.03046	23.1628	0.00018049
MYDGF	1.06686	6.36215	18.8832	0.000478251
ADI1	1.05835	6.52579	20.2496	0.000345815
PDIA6	1.04094	7.56127	18.5643	0.000516855
ST6GAL1	1.03488	7.00293	20.376	0.000335816
PSMD5	0.975471	5.16892	19.5371	0.000408847
PSCA	0.945008	9.96199	21.1107	0.000283762
SEL1L3	0.925139	6.80965	23.8209	0.000156937
KLK10	0.916211	6.92761	22.1264	0.000226103
BRI3	0.889842	8.30857	21.9737	0.000233865
NPC2	0.861154	9.83221	20.7388	0.000308882
LGALS9	0.775798	7.1099	19.6041	0.000402392

## Sheet: Table8_hBronchALI_MARV_d7vsd1
	logFC	logCPM	F	PValue
CD34	8.3564	3.36916	21.2984	0.000376763
PNLIPRP3	7.54884	2.74143	12.3396	0.00410853
HSPA2	6.45496	5.48354	21.3992	0.000265858
CD14	5.70694	5.09951	29.287	5.34973e-05
RGS9	5.61547	2.00834	23.9799	0.000219698
ZBED6CL	5.53036	4.07975	25.0745	0.000121025
DMBT1	5.46679	2.58389	12.7387	0.0029768
CYP3A5	5.0521	2.71509	16.7297	0.000820292
CGNL1	4.83685	3.42264	12.6488	0.00255597
RARRES2	4.68156	5.85697	39.6057	9.69489e-06
AKR1B1	4.56233	8.054	18.0452	0.000587428
S100A4	4.35838	8.11215	41.2139	7.65266e-06
LINC00520	4.25507	2.51357	15.505	0.00113428
SERPINE2	4.16494	5.00133	33.9675	2.3571e-05
FIBIN	4.11122	2.76855	29.7414	4.92211e-05
AC008703.1	4.07228	2.79377	15.9313	0.00101174
DOCK9-AS2	4.05737	2.25016	13.9086	0.00176757
NEURL3	3.93016	4.46991	37.697	1.29563e-05
XKR9	3.89386	2.75393	16.0529	0.00097958
ISYNA1	3.8439	8.08782	25.14	0.000119419
KCNK5	3.80509	3.3104	14.9174	0.00133161
UCA1	3.74878	5.2291	23.1237	0.00018201
POU2F3	3.63725	3.48115	15.0529	0.00128287
ADARB1	3.62127	2.7679	16.3474	0.000906343
COL1A2	3.5884	2.36432	14.393	0.00154086
IGFL2-AS1	3.47462	2.04013	12.7309	0.00249388
MUC21	3.45352	2.9254	11.5219	0.00361092
GLS	3.44918	6.17399	18.4771	0.000528017
ANK1	3.44316	3.7626	16.0843	0.000971452
CAPN8	3.38895	3.24931	18.3124	0.00054983
SLCO4A1	3.31456	5.27404	11.0773	0.00415657
FBXO2	3.29381	6.23755	31.6654	3.49102e-05
ADM2	3.28164	3.80794	50.831	2.11363e-06
GPNMB	3.27563	6.04237	24.6851	0.00013108
HIST1H3H	3.27502	4.25415	73.3556	1.92293e-07
TG	3.21673	2.45527	12.4817	0.00268776
NDRG4	3.21011	3.29375	21.7355	0.000246573
ADGRF4	3.19501	2.35621	15.326	0.00119067
KCNG1	3.19229	2.98241	12.5686	0.00261824
MYZAP	3.15691	2.6715	11.7775	0.00333415
LYPD2	3.14218	8.0828	43.8277	5.28423e-06
TNFSF9	3.1302	4.40465	25.8917	0.000102618
NKX1-2	3.08218	3.61977	27.6599	7.26198e-05
HCAR2	3.05354	5.4101	23.4507	0.00016973
IL2RG	3.05032	4.56215	12.1509	0.00297181
AKR1C1	3.02472	6.0428	23.6359	0.000163188
ELF5	3.01962	2.45847	13.4288	0.00202997
SERPINA1	3.00625	6.43176	17.9491	0.000601644
EDIL3	2.96673	1.93877	12.2976	0.00284183
C1orf216	2.95008	3.78474	20.5415	0.000323216
CSF1	2.9448	3.05075	22.6657	0.000200931
KCNJ15	2.93206	3.55142	28.0916	6.68879e-05
TMEM238L	2.88207	3.7928	15.8746	0.00102713
SLC5A1	2.84329	2.94664	19.9875	0.000367633
SLC2A6	2.71035	3.10642	11.8182	0.0032923
AGFG2	2.7092	5.96159	19.9055	0.000374778
NOL6	2.70637	5.87737	52.092	1.81093e-06
MRPS6	2.70593	6.89476	18.6316	0.000508428
AKR1C2	2.69103	7.73484	21.289	0.000272544
RNASE1	2.68935	3.50156	19.3495	0.000427521
S1PR5	2.68397	3.36218	25.7276	0.000106047
SLC16A7	2.67414	4.2572	16.9257	0.000779777
TPD52L1	2.66713	7.89365	24.0683	0.000148992
THEM6	2.65637	4.59908	35.5892	1.80719e-05
DRAM1	2.6036	5.30594	70.0058	2.63454e-07
CEACAM1	2.602	5.27154	13.1117	0.00222747
CHI3L1	2.59765	6.36411	41.3025	7.5551e-06
SLC12A8	2.59471	2.57907	17.5281	0.000668691
CEACAM5	2.589	5.1839	23.4978	0.000168039
AXIN2	2.58704	2.77363	24.6895	0.000130961
ZNF425	2.53665	2.61649	13.3952	0.00204996
CEACAM6	2.53646	5.81585	60.5292	6.9002e-07
PLXND1	2.52523	3.05775	30.5329	4.26579e-05
AP4S1	2.52109	2.92308	17.0796	0.000749543
CTC1	2.518	2.57878	21.2733	0.000273513
HIST1H3E	2.49991	3.57091	25.0531	0.000121553
HEG1	2.49425	2.98051	14.5753	0.00146416
MRM2	2.49214	3.66438	23.8242	0.000156827
HAPLN3	2.48461	3.98066	22.9294	0.000189784
ATP6V1B1	2.46232	3.77128	38.5404	1.13836e-05
SHISA2	2.43498	2.91981	14.2899	0.0015862
SERPINB7	2.41633	5.71028	14.4133	0.00153207
ANXA9	2.4115	3.15273	21.3311	0.00026997
SIPA1	2.40557	4.57388	43.811	5.29651e-06
RNF152	2.39872	5.45931	22.7946	0.000195394
LRRC61	2.39143	6.92288	15.5201	0.00112966
CLEC7A	2.36844	3.20546	16.5412	0.000861504
NAGPA	2.35956	3.35326	24.8435	0.00012688
AL161431.1	2.35754	5.42397	28.7501	5.90988e-05
BICDL1	2.34752	4.80955	21.5	0.000259906
AMIGO2	2.34028	3.66804	14.1009	0.00167334
SDC3	2.33122	3.6895	24.0508	0.000149536
HIST2H4A	2.32939	2.56863	12.7356	0.00249038
CARD6	2.31924	3.35955	22.2689	0.000219125
HIST1H4H	2.26403	3.95946	31.8626	3.37297e-05
PTPRE	2.24831	3.62277	21.9208	0.000236619
MT-TF	2.24114	6.27836	32.3328	3.10913e-05
AC012306.2	2.2189	3.13442	18.3692	0.000542194
TGFB2	2.21733	2.31336	12.2221	0.00290795
PLPP1	2.1932	4.83954	20.4636	0.00032908
PDK3	2.19099	3.29673	13.9577	0.00174298
AC093673.1	2.16917	3.96153	28.2769	6.45857e-05
CDKN2B	2.14892	4.53891	24.0351	0.00015003
SNPH	2.14343	2.81648	13.5438	0.00196327
NME4	2.12567	3.10811	17.491	0.000674995
SLITRK6	2.12019	3.88368	33.5828	2.51369e-05
SLC35B4	2.1187	2.88234	11.7847	0.00332664
APOC1	2.11243	3.32371	14.5244	0.00148511
MFGE8	2.10948	4.45155	16.6993	0.000826789
FURIN	2.09804	5.01653	24.6598	0.000131765
ID2	2.09453	5.56035	15.1894	0.00123583
MSMB	2.08166	8.02271	18.8057	0.000487326
ARL4D	2.07472	6.38016	14.96	0.00131605
SCGB3A1	2.0711	9.85958	22.7307	0.000198118
MROH6	2.05912	3.50616	18.8418	0.000483083
RAB17	2.05654	4.74721	20.6793	0.000313125
PLCD3	2.04688	3.60275	20.5744	0.000320772
RTL8B	2.04511	4.33539	23.2563	0.000176916
ULBP2	2.01771	3.30444	15.0352	0.00128912
ZNF518A	2.00774	3.01377	12.7714	0.00246393
FBXO44	2.00037	4.61033	21.6985	0.000248615
LINC01133	1.99127	4.59599	18.6576	0.000505211
GNE	1.99055	7.017	28.6219	6.05311e-05
CLDN1	1.98598	7.86643	21.6901	0.000249082
CXCL17	1.97833	12.0244	54.4606	1.3651e-06
TEAD2	1.97425	5.69173	40.499	8.49396e-06
PLEKHF1	1.9688	4.00301	22.8787	0.000191869
PPP2R5B	1.96484	4.71327	43.0324	5.90401e-06
PAX8-AS1	1.95116	5.70615	14.0735	0.00168639
HR	1.95105	3.86823	12.1039	0.00301486
ATP1B3	1.94843	8.20173	23.9052	0.000154178
PDPN	1.93519	4.54483	24.9958	0.000122986
MMP15	1.928	3.99108	27.2277	7.89172e-05
RTTN	1.92549	2.77828	12.0899	0.00302789
SPON2	1.91261	7.33119	24.502	0.000136131
DENND2D	1.90905	5.0813	21.268	0.000273841
SLC7A7	1.90738	3.02508	17.1505	0.000736063
AMPD2	1.89336	4.04805	14.4468	0.00151776
FBXL15	1.88461	2.86429	11.3476	0.00381449
TACC1	1.87552	3.30445	21.8099	0.000242523
STEAP4	1.85767	4.82561	30.4735	4.3115e-05
VSIG2	1.83651	7.06301	20.5609	0.000321772
SPIN4	1.82896	3.9943	13.8495	0.00179775
SLC38A2	1.8289	8.4112	25.5618	0.000109642
CHAC1	1.815	4.55192	12.4414	0.00272065
SECTM1	1.80816	6.57951	23.7292	0.000160001
LBX2-AS1	1.80672	4.18721	22.5054	0.000208069
TRAPPC10	1.8033	3.42743	11.6745	0.00344269
MT-ND6	1.79999	6.38616	14.2579	0.00160061
HOMER3	1.79753	4.28143	30.0426	4.6598e-05
SLC29A1	1.78631	6.30067	38.7369	1.10487e-05
NCCRP1	1.77914	5.47931	48.05	3.00423e-06
ARL4C	1.77806	4.51316	26.7491	8.66167e-05
PRSS21	1.77253	3.41572	12.3772	0.00277407
EMP3	1.7716	4.95884	11.3064	0.0038645
NPTXR	1.77081	4.90306	27.5146	7.4671e-05
FHL2	1.76678	6.11877	14.2198	0.00161789
AC097478.1	1.74584	3.39025	13.4461	0.00201977
ASAP3	1.74232	4.4545	15.6193	0.00109986
ATP13A2	1.73409	4.1502	16.1246	0.00096114
UPK1B	1.70684	7.31571	22.271	0.000219025
LYNX1	1.70158	5.4831	12.4202	0.00273817
SYNGR1	1.68748	3.95805	14.1622	0.0016445
C5orf38	1.6773	3.80403	23.0472	0.000185028
NADK2	1.67707	4.13081	11.7705	0.00334135
SIRPA	1.66915	3.83577	16.6218	0.000843613
DQX1	1.65353	3.51474	15.7938	0.00104957
AC009779.2	1.64923	3.40711	11.4653	0.00367568
COBLL1	1.64825	3.98614	15.0679	0.00127762
CLTB	1.64815	6.91165	12.6904	0.0025243
PPT2	1.64274	4.6526	14.9906	0.00130501
IFRD1	1.63189	3.98578	10.9861	0.00427964
TUBB6	1.62602	5.62204	23.0891	0.00018337
PAX8	1.62166	4.25555	11.9676	0.00314382
HIF1A	1.61394	6.33391	17.2836	0.000711485
SNCA	1.61327	4.71699	13.532	0.00197004
NUPR1	1.60742	6.36281	16.6972	0.000827246
AKIP1	1.60674	4.56552	21.7717	0.000244594
JRK	1.60495	3.3769	14.3596	0.00155538
ISL1	1.60434	4.00583	15.3343	0.00118799
AP002884.1	1.59896	3.47073	11.4355	0.00371026
INPP5D	1.59892	6.66696	33.5903	2.51052e-05
SLC38A7	1.59822	4.45548	15.6851	0.00108057
SCGB1A1	1.59634	8.27364	18.532	0.000520956
PROM2	1.59619	5.66039	13.4326	0.00202772
SLC44A2	1.59585	6.86806	19.4752	0.000414906
PHLDA3	1.59003	5.45867	22.1394	0.000225459
AQP3	1.58891	12.1731	15.967	0.00100217
SMCO4	1.58772	4.18859	18.7085	0.000498982
ANKRD9	1.58043	4.97314	24.194	0.000145128
PSD4	1.55698	4.05989	12.2426	0.00288981
ADI1	1.54998	6.52579	44.4323	4.86188e-06
NARFL	1.54839	2.96189	11.723	0.00339104
UAP1L1	1.53705	4.00176	15.884	0.00102459
SERPINF2	1.53323	4.50092	26.2166	9.61924e-05
HYAL2	1.53132	4.25333	20.8468	0.000301339
HACD1	1.52127	4.03031	24.1283	0.000147132
TAF3	1.51248	3.51728	17.3551	0.000698652
AC010186.3	1.50785	3.2132	13.139	0.00220965
ST6GALNAC4	1.50393	4.79972	18.0747	0.000583139
ST6GAL1	1.50336	7.00293	43.5831	5.46675e-06
ACP5	1.4965	3.56989	13.1533	0.00220037
RAB32	1.49317	4.77079	23.9439	0.000152927
MMP2	1.4917	6.68375	18.2544	0.000557752
HTRA1	1.49059	5.4853	23.8698	0.000155329
MAT2A	1.48384	3.03408	12.2356	0.00289604
PSCA	1.4686	9.96199	50.0167	2.33917e-06
LPXN	1.46337	4.02129	17.3864	0.000693134
XKR8	1.45763	4.17837	11.4922	0.00364468
GPR153	1.45375	4.42633	13.0003	0.00230193
HNMT	1.43808	4.59323	14.9467	0.00132087
TMEM54	1.43642	6.90179	28.2091	6.54179e-05
NCF2	1.43313	5.071	30.7938	4.07153e-05
MYL6B	1.42522	4.63842	13.5137	0.00198047
UNC5B-AS1	1.42512	6.83106	14.618	0.00144685
PI3	1.41934	9.79049	11.2265	0.00396365
TPP1	1.41726	6.87346	27.9252	6.90344e-05
PNPLA6	1.41467	5.26153	15.9162	0.00101581
ABHD5	1.41384	5.38405	21.5898	0.000254727
PC	1.412	4.80925	15.1185	0.00126002
ZMAT3	1.41023	6.42528	32.7677	2.88565e-05
LAPTM4B	1.40992	6.24643	26.6645	8.80634e-05
FOXN3	1.40974	5.38829	22.3516	0.000215184
ZNF189	1.40873	3.60392	16.1126	0.000964211
CDK19	1.40331	4.90356	11.0909	0.00413856
ZNF213	1.40235	4.04293	16.3909	0.000896059
CTSA	1.38536	4.00872	12.9519	0.00233515
SLC35C1	1.3817	4.268	11.367	0.00379125
DKK1	1.38094	3.92192	13.5991	0.00193213
VEGFB	1.37906	6.10508	17.5575	0.000663743
ALG12	1.36991	4.37969	28.4032	6.30665e-05
GCHFR	1.36845	6.27558	17.2676	0.000714376
SERTAD4	1.36463	3.67318	11.1205	0.00409968
LURAP1L	1.36431	5.00899	15.812	0.00104447
IRF2BP1	1.35758	4.00479	11.2721	0.00390669
CYB561D1	1.35082	3.90274	11.3835	0.00377153
CASKIN2	1.35082	3.71072	11.5977	0.00352625
ZNF580	1.34786	6.79955	33.6984	2.46543e-05
MAPK13	1.34391	7.21346	37.7882	1.2775e-05
EBP	1.34281	4.81705	17.4179	0.000687616
SERINC2	1.33832	8.36992	47.317	3.30451e-06
HEBP1	1.33705	6.10778	28.0941	6.68558e-05
PCYOX1	1.33696	5.75983	19.5479	0.000407794
SLC17A5	1.33364	3.89973	13.0447	0.00227192
STARD10	1.32928	7.05399	22.3479	0.000215361
PCDH1	1.32446	5.81711	12.8302	0.00242109
TBC1D13	1.31729	5.16683	18.7113	0.000498645
JADE2	1.3078	3.89743	11.0313	0.00421811
METRNL	1.30689	4.10038	12.5038	0.00266986
RNF26	1.29413	3.8269	11.255	0.00392801
GRN	1.29289	7.91247	41.6607	7.17463e-06
TRIM47	1.29149	6.50802	15.9675	0.00100204
CD151	1.27567	7.25368	44.6032	4.74942e-06
TBC1D9	1.2752	4.57302	11.7465	0.00336641
MICALL1	1.26914	5.08681	19.6746	0.000395734
DDRGK1	1.2682	4.87682	23.5106	0.000167581
BAG1	1.26813	6.67191	16.8793	0.000789171
FBXO22	1.26353	4.2518	14.7357	0.00140024
GNPDA1	1.2583	5.98368	16.3761	0.000899531
PRSS8	1.2543	5.95509	19.2977	0.000432852
PLLP	1.25178	4.77505	23.5862	0.000164914
AL445524.1	1.24634	4.57689	17.5926	0.0006579
PTMS	1.24505	8.16437	14.4591	0.00151254
RAP1A	1.24374	4.58966	14.8044	0.00137381
SMIM29	1.24217	3.79076	13.73	0.00186052
TSKU	1.24064	5.44039	12.0974	0.00302088
TRIM21	1.23925	5.34146	25.4617	0.000111878
AK1	1.23856	3.77725	11.2876	0.00388762
NTAN1	1.23346	3.82227	12.241	0.00289122
SPR	1.22871	5.08572	16.5737	0.000854243
DAP	1.22854	6.513	14.8437	0.00135895
LDLRAP1	1.22583	6.19465	19.6781	0.000395413
PALM	1.22144	5.52494	11.2343	0.00395382
SLC38A10	1.21839	5.01727	22.0185	0.000231558
ANO10	1.21582	5.19064	17.4748	0.000677763
PPFIBP2	1.2143	4.98167	11.7266	0.00338733
POGK	1.21101	5.17817	17.7698	0.000629224
ID4	1.21044	6.12782	12.1891	0.00293741
ORAI3	1.20992	3.80389	11.6841	0.00343235
ZFYVE26	1.20944	3.95295	12.6192	0.00257876
RPUSD3	1.2031	3.78515	12.9306	0.00234998
CAMKK2	1.20245	4.51728	12.323	0.00282001
EPS8L1	1.19731	6.59432	13.2858	0.00211647
WNT10A	1.19263	3.82916	13.4261	0.00203156
AIP	1.19203	4.08226	15.8848	0.00102435
VAT1	1.19143	4.65296	13.7369	0.00185684
CHPF	1.18704	5.2734	24.8731	0.000126113
TAX1BP3	1.1861	4.48679	17.7328	0.000635092
IGSF9	1.18023	5.82072	13.019	0.00228926
GCNT3	1.17652	4.40349	14.6435	0.0014366
FKBP1B	1.17584	4.65829	14.4924	0.00149848
GDE1	1.17375	5.92639	11.9275	0.00318291
C1orf115	1.17128	4.40385	14.0808	0.00168291
GLMP	1.17036	5.28983	30.1399	4.57854e-05
CRTAP	1.16984	6.59591	20.2642	0.000344646
SESN2	1.16581	4.43364	11.7737	0.00333802
MARCKSL1	1.16366	6.77282	16.9878	0.000767425
EPHX3	1.15896	5.64682	23.0399	0.000185318
PDIA6	1.14992	7.56127	22.8269	0.000194032
USF2	1.14887	4.80791	18.4183	0.000535692
FEZ2	1.1485	5.04674	19.4754	0.000414883
VPS8	1.14706	4.08348	12.2811	0.00285614
GABRE	1.1467	6.69876	15.8415	0.00103626
TRPM4	1.13789	3.49538	12.7558	0.00247543
VASN	1.12919	4.53814	13.5141	0.00198027
TSC22D4	1.12798	5.45452	12.153	0.00296993
TMSB4X	1.12214	10.7212	16.2912	0.000919812
AL109976.1	1.12144	4.71086	12.0967	0.00302154
TBC1D2	1.11907	6.28265	18.3016	0.000551302
TFAP2A	1.11758	6.76072	15.5089	0.00113309
NDRG3	1.1175	5.05056	14.8476	0.00135751
H1F0	1.11548	7.34726	12.464	0.00270214
SLC39A1	1.11481	6.45957	33.1937	2.68405e-05
STARD3	1.10846	4.96642	17.0606	0.000753204
LZTR1	1.10341	4.13492	14.3318	0.00156761
RHBDF1	1.10263	6.52338	14.9144	0.00133269
APP	1.10175	9.30158	20.1167	0.000356693
DEFB1	1.10115	6.30084	10.9945	0.0042682
DHRS7	1.10109	6.5529	21.8664	0.000239494
TIMP2	1.09023	5.17374	18.5716	0.000515937
PTGES	1.08363	7.91592	14.0187	0.00171294
SFN	1.08253	8.45579	15.7531	0.00106105
CYP4X1	1.07846	8.13291	13.3885	0.00205395
ZSCAN29	1.07733	4.37423	12.1117	0.0030077
ABLIM1	1.07591	8.41534	14.4021	0.00153689
STARD4	1.0742	5.30115	16.5161	0.000867163
IGFBP4	1.06509	7.73336	18.6464	0.000506588
SIX2	1.064	5.52317	19.5603	0.000406603
SPINT2	1.06177	10.3208	14.7941	0.00137774
PNPLA2	1.06168	7.84398	12.3758	0.00277518
OSTM1	1.06055	4.47439	13.1628	0.00219422
GM2A	1.06005	5.30275	11.7249	0.00338904
ENDOD1	1.05735	4.47151	12.134	0.00298722
RRM2B	1.04916	5.42816	11.7024	0.00341292
RDH10	1.04867	7.0101	19.5778	0.000404912
SARS	1.04693	5.15437	17.1357	0.000738844
SYK	1.04405	4.85216	16.8243	0.000800444
ADGRG1	1.04254	5.90249	11.608	0.00351485
SLC6A9	1.04208	5.32491	13.1308	0.00221496
CCDC137	1.04198	4.28492	12.0355	0.00307881
RNASEH2C	1.03794	4.64135	14.7446	0.00139677
MAP2K7	1.03535	4.9608	12.1541	0.00296895
HIST1H2AC	1.02472	6.88245	14.2189	0.00161832
HM13	1.02445	6.62852	21.2005	0.000278049
IFRD2	1.02367	4.99945	17.9868	0.00059602
KRT7	1.02257	8.03181	13.7568	0.00184623
MAL2	1.02088	8.26814	24.9301	0.000124649
RPS19BP1	1.01661	4.93137	16.5922	0.000850133
STAU2	1.01599	4.75594	16.9471	0.000775499
NEU1	1.01122	5.64265	20.7256	0.000309817
RETREG2	1.01102	6.54756	17.5773	0.000660435
DNAJC13	1.00898	5.17767	15.7809	0.00105319
IDH1	1.00781	7.99933	16.0853	0.000971209
MANEA	1.00083	4.24378	12.8948	0.00237506
SLPI	0.99789	12.4023	13.7978	0.00182462
BLOC1S3	0.996002	4.91208	12.8897	0.00237864
SFT2D3	0.990705	4.95749	13.8062	0.00182021
EHD2	0.986319	5.60882	11.6782	0.00343866
KLK10	0.986156	6.92761	25.9406	0.000101622
PSKH1	0.985442	4.07944	11.5087	0.0036259
TANGO2	0.985315	5.45968	16.2551	0.000928595
LAD1	0.981577	7.21334	13.7918	0.00182774
AP5Z1	0.977948	5.5946	20.7886	0.000305377
SPNS2	0.974353	6.17712	13.9486	0.0017475
SSH3	0.972467	5.40415	14.0256	0.00170955
COMMD5	0.971276	6.07555	20.647	0.000315458
MRPL34	0.967302	6.76116	16.5198	0.000866345
CCPG1	0.96311	4.99954	15.3054	0.00119736
MITF	0.9631	4.23072	12.4005	0.00275449
GSPT1	0.961765	5.8392	16.945	0.000775905
PLEKHA6	0.958261	5.23041	18.0977	0.000579811
TNKS1BP1	0.957245	7.53089	19.8706	0.00037786
NR2F2	0.954946	7.57425	25.372	0.000113925
MAN2A1	0.953656	5.37765	15.7204	0.0010704
DCXR	0.947261	6.62444	22.285	0.000218351
BAX	0.938945	6.993	12.6157	0.00258152
RDH11	0.930955	7.0703	14.5274	0.0014839
BLOC1S2	0.923957	5.05936	16.9743	0.00077008
TM2D3	0.922441	5.35544	14.6486	0.00143457
TMEM251	0.921058	4.56437	12.7265	0.00249718
EPC2	0.920832	5.44651	20.4994	0.000326367
RAB27B	0.918557	5.57583	11.4964	0.00363997
HOOK2	0.909655	5.94451	14.5187	0.00148749
APH1A	0.906407	4.91918	13.59	0.00193721
LAMP1	0.906058	8.3963	23.3431	0.000173665
SPINT1	0.905386	7.71201	14.9726	0.00131149
NPC2	0.895976	9.83221	22.463	0.000210005
DNAJB12	0.891534	5.00356	11.5972	0.00352674
PYGO2	0.888591	6.41532	18.3839	0.000540241
MAF1	0.885487	5.93537	13.8453	0.00179991
SLC33A1	0.883519	4.49989	11.6294	0.0034915
LINC01503	0.879531	6.92889	15.5617	0.00111706
CTSH	0.871381	8.30652	20.8808	0.000299009
FAM189B	0.864195	5.43808	11.4108	0.00373927
CD82	0.85575	6.93881	12.832	0.00241979
CTDSP1	0.84942	6.16488	17.2768	0.000712716
PSAP	0.832483	10.5129	19.8536	0.000379379
IL20RA	0.831892	6.46646	11.1556	0.00405399
SLC15A3	0.831406	5.29662	11.1575	0.00405162
CNFN	0.831141	4.79112	11.5098	0.00362464
KYNU	0.826677	6.94834	13.5626	0.00195261
CDK2AP2	0.814716	9.21391	12.9304	0.00235007
NFIB	0.813561	5.62166	11.093	0.00413579
RPS27L	0.809781	7.67414	12.224	0.00290626
SSR1	0.806925	7.21831	14.7063	0.00141171
ELMO2	0.806066	6.25083	16.8765	0.000789733
CMTM8	0.804379	5.91411	13.2038	0.00216792
TST	0.800455	7.78201	17.0973	0.000746145
PPM1H	0.799472	5.77396	12.5313	0.00264784
SPRYD4	0.796551	5.39228	14.331	0.00156794
CKAP4	0.792146	6.12795	11.7366	0.00337677
IP6K2	0.776586	6.0265	13.7004	0.00187642
SEL1L3	0.77379	6.80965	16.8422	0.000796752
SDF2	0.768387	5.92234	15.8905	0.0010228
MARF1	0.761178	4.98198	10.9869	0.00427853
CDIPT	0.756667	6.97262	13.2746	0.00212344
NCOA4	0.754988	6.86964	16.3582	0.000903758
TOM1	0.751165	5.4145	11.2924	0.00388171
BRI3	0.750989	8.30857	15.7545	0.00106067
VKORC1	0.744095	6.08937	10.9673	0.00430555
AGAP3	0.741585	7.91191	11.5559	0.00357268
CTSB	0.741125	9.17564	15.9387	0.00100975
P4HB	0.725855	7.90431	16.8664	0.000791789
GORASP2	0.715909	6.42621	13.6635	0.00189648
TRIM25	0.709424	7.37195	14.9278	0.0013278
PLEKHM1	0.703403	5.73139	11.6765	0.00344053
MAP1LC3B	0.701593	5.68409	13.5303	0.00197101
REEP5	0.685029	8.04585	11.9421	0.00316859
TNPO1	0.677267	5.97714	12.178	0.00294731
DNASE2	0.667858	6.2329	12.6893	0.00252512
TM7SF3	0.663514	6.07233	11.3144	0.00385476
COMT	0.66049	9.11354	13.1284	0.00221657
ATP6V0E1	0.658621	9.39793	13.1557	0.00219881
CERS2	0.623943	7.81355	11.0049	0.00425396
DHCR24	0.617837	8.90944	11.4307	0.00371585
NPTN	-0.581367	7.64536	11.1066	0.0041178
SRSF5	-0.583815	8.61951	12.3643	0.00278494
EMD	-0.590614	7.64534	11.7658	0.00334622
PITPNA	-0.607873	7.20363	11.5132	0.00362079
EYA2	-0.615845	6.77911	11.0944	0.00413388
ZNF428	-0.640051	8.48798	11.6296	0.00349122
PRKAR1A	-0.647899	10.3485	12.8744	0.00238948
UBE2H	-0.649995	7.99156	14.6764	0.0014235
PIM3	-0.675986	6.65608	11.1431	0.00407021
NET1	-0.694289	6.40355	11.178	0.00402518
ACTB	-0.701752	12.0945	12.3463	0.00280016
TRAK1	-0.702712	6.50969	15.4701	0.00114503
SLC45A4	-0.708563	5.29383	11.4531	0.00368983
CCDC186	-0.713079	5.92884	11.9958	0.00311665
ETNK1	-0.716589	5.81698	11.7759	0.00333576
CDH1	-0.720068	7.82759	12.5928	0.00259926
KRT8	-0.720266	7.81018	11.8055	0.0033053
DUSP14	-0.734792	7.65168	14.4459	0.00151812
TMEM243	-0.745899	5.19718	11.586	0.0035391
DGKH	-0.751656	5.84737	12.0004	0.00311221
CDS1	-0.753008	8.31694	11.1991	0.00399825
IDH3A	-0.766407	6.01805	13.4705	0.00200548
TMEM138	-0.769978	7.02153	11.8912	0.0032188
RPS27A	-0.773517	10.9057	11.5171	0.00361633
ESYT2	-0.777548	5.53129	14.5148	0.00148911
MYO5C	-0.788429	5.44339	12.6038	0.00259071
RPS29	-0.792489	11.0761	11.497	0.00363923
PLA2G16	-0.794282	6.79999	13.6944	0.00187969
RPL9	-0.796689	9.1727	11.4879	0.00364961
SRSF3	-0.797282	6.35611	12.6732	0.00253733
NOL4L	-0.808105	5.97546	18.2418	0.0005595
CD99	-0.812258	7.33533	11.9623	0.00314895
PLP2	-0.814348	7.03917	13.8316	0.00180698
AAMDC	-0.815297	4.98192	13.3476	0.00207861
PFDN5	-0.816702	7.99908	15.9703	0.0010013
PDLIM1	-0.817227	8.22337	13.6997	0.00187682
CLIC1	-0.819908	5.05587	12.968	0.00232404
ANKS1A	-0.819935	5.07727	13.6204	0.00192026
ERO1A	-0.820755	5.86132	14.422	0.00152836
CAMSAP1	-0.822343	5.09705	12.2865	0.00285144
BCL10	-0.823955	5.82046	16.3338	0.000909585
SIVA1	-0.826537	7.90277	14.7276	0.00140339
RARA	-0.829951	5.40777	12.8451	0.00241038
GPBP1	-0.834641	5.53108	17.6101	0.000655007
CASZ1	-0.838241	7.19436	11.3737	0.00378322
CSNK1E	-0.838926	7.80671	22.0342	0.000230756
CRY2	-0.83908	4.78691	12.2349	0.00289659
SLC35A2	-0.839561	6.95482	15.8385	0.0010371
ATXN1	-0.840101	4.49919	11.2667	0.00391344
BNIP3	-0.843691	6.24494	12.3423	0.00280355
SMIM22	-0.847612	6.75634	16.1496	0.000954822
RPL37	-0.849535	9.49332	11.853	0.00325708
PFKP	-0.850482	6.17648	15.25	0.00121554
SDC4	-0.852201	9.14759	17.3985	0.000690992
RPL3	-0.85366	8.85409	11.43	0.0037167
GAPVD1	-0.854251	5.31489	12.3641	0.0027851
PAPD5	-0.854749	4.47931	11.8667	0.00324322
JARID2	-0.862115	5.13175	11.667	0.0034507
CCNO	-0.868127	4.67299	13.3764	0.00206122
MOK	-0.868792	5.41473	11.5199	0.00361321
TPGS2	-0.871327	6.75403	16.1552	0.000953409
ANKRD28	-0.873085	4.99115	11.4465	0.00369746
C5AR1	-0.87896	6.33478	11.4531	0.00368979
SPSB1	-0.879021	6.97481	12.6785	0.00253334
SNAPC1	-0.880131	5.3598	13.042	0.00227371
PPP4R1	-0.880208	6.12222	16.7114	0.000824192
SIAH2	-0.880338	4.86817	13.2488	0.00213952
MAPRE3	-0.881395	6.25146	11.435	0.00371081
CIR1	-0.883139	5.56867	11.007	0.0042511
RPL41	-0.884082	9.77678	16.461	0.000879756
DYNLT1	-0.884729	9.98293	11.1321	0.00408454
SLC2A1	-0.89222	7.98643	11.7367	0.00337661
RARRES3	-0.895695	8.12668	16.7775	0.000810198
EFHD2	-0.895708	6.00027	13.3864	0.00205518
SMIM27	-0.895745	6.08304	14.9332	0.00132582
FAF1	-0.89605	5.29006	12.7926	0.00244837
RPS8	-0.898308	9.77362	12.1907	0.00293594
SAT1	-0.905166	9.67101	14.6791	0.00142241
MYO1E	-0.905434	7.92816	21.1675	0.000280135
PEX14	-0.908807	6.1876	11.5381	0.00359264
AHDC1	-0.91315	5.13234	14.8423	0.00135951
KIF13A	-0.915187	5.0073	11.2267	0.00396346
IRF1	-0.918262	6.56706	17.7504	0.000632303
ANKRD26	-0.923535	4.60399	11.7476	0.00336525
UACA	-0.929188	5.17457	15.8162	0.0010433
TSC22D1	-0.935246	6.04418	18.0959	0.000580078
RPS18	-0.935641	9.94485	16.9435	0.00077622
SH3BP2	-0.935657	5.06553	14.1148	0.00166676
RPL18A	-0.943818	5.5244	16.2086	0.000940065
MAP1LC3A	-0.948039	7.22786	15.9128	0.00101674
DENND2C	-0.950259	4.57713	14.2894	0.00158641
AFDN	-0.95136	7.28037	17.2657	0.000714734
OLA1	-0.958664	5.89085	14.5018	0.00149456
AZIN1	-0.96172	6.30078	16.7268	0.000820914
APOO	-0.961935	6.41031	12.6792	0.00253278
IFT43	-0.964717	6.85951	11.0022	0.00425769
KRT18	-0.966426	4.45751	14.0783	0.0016841
CLK1	-0.967056	6.00526	18.2793	0.000554343
RPL39	-0.970089	11.525	13.4317	0.00202823
NT5DC1	-0.970231	4.7736	15.1483	0.00124977
ROMO1	-0.970569	7.46432	16.7204	0.000822283
ANK3	-0.975069	4.44601	11.4912	0.00364586
DIAPH2	-0.978201	6.48082	17.7196	0.000637199
CCDC190	-0.979249	6.42273	12.6238	0.0025752
AP006284.1	-0.982215	4.48826	11.6929	0.00342295
KDM6B	-0.983329	4.82957	12.6225	0.00257623
WEE1	-0.985546	6.31939	21.1649	0.0002803
FBL	-0.985946	6.24975	11.1719	0.00403303
CHIC2	-0.987359	6.78874	26.2974	9.46671e-05
HLA-DPA1	-0.987686	6.7505	14.7761	0.00138463
HAGHL	-0.987982	4.79609	11.3237	0.00384347
EIF3E	-0.992349	4.74561	13.9754	0.00173419
UBXN11	-0.992353	4.77815	13.7042	0.0018744
SMAD3	-0.995051	7.41177	18.9286	0.000473029
TOMM34	-0.996146	7.00925	14.8467	0.00135783
PTRHD1	-0.996189	6.27236	16.5364	0.000862593
AK7	-0.99896	6.17012	12.4651	0.00270122
HIPK1	-1.00126	7.77584	16.2313	0.000934451
NIPSNAP2	-1.00308	5.07157	13.2765	0.00212224
UBAC1	-1.00329	7.77017	21.6267	0.000252634
CCDC88C	-1.00468	6.30855	12.5271	0.00265119
TYMP	-1.00534	6.27584	11.4532	0.00368971
NRP2	-1.00537	5.62596	18.7923	0.000488921
EHD4	-1.00651	5.6273	21.5674	0.000256007
SH3BP5	-1.00686	4.46121	15.5704	0.00111444
PRSS12	-1.00897	4.40888	11.191	0.00400864
SNHG16	-1.01187	7.22717	11.5489	0.00358051
LDLR	-1.01359	7.98738	23.1794	0.000179849
AHSA2P	-1.01546	6.71542	16.6643	0.000834343
PROM1	-1.01596	7.05271	14.9656	0.00131403
CX3CL1	-1.01748	5.5669	14.278	0.00159154
RCAN3	-1.01802	6.48729	19.9642	0.000369648
MT-RNR1	-1.0201	11.3804	16.8154	0.000802285
TCTN2	-1.02164	6.47255	11.3521	0.00380917
ELF3	-1.02289	10.2194	25.4525	0.000112085
TXN	-1.02885	8.15753	16.4526	0.000881675
PCM1	-1.0289	6.45177	21.0492	0.000287754
RHPN2	-1.02936	4.7758	11.7636	0.00334855
AHSA1	-1.03234	6.95794	12.521	0.00265605
MT-RNR2	-1.0325	14.1305	19.5548	0.000407127
RPL10A	-1.03342	7.92086	10.9902	0.004274
LBH	-1.03652	6.14474	23.6245	0.000163581
GLIPR2	-1.0375	5.9849	13.2347	0.00214838
GNB4	-1.03854	5.2916	11.3292	0.00383677
C2orf54	-1.04067	4.46687	12.3933	0.00276053
CSPP1	-1.04071	5.19762	12.7322	0.00249292
TIPARP	-1.0422	5.87691	21.2794	0.000273136
IQCB1	-1.04306	5.96262	19.7597	0.000387859
CCDC66	-1.04312	3.7779	11.0945	0.00413371
HSP90AA1	-1.04699	11.4717	11.4157	0.00373351
CFAP44	-1.05427	6.23016	14.5463	0.00147607
LZTFL1	-1.05662	5.47788	14.0875	0.00167972
SLC9A3-AS1	-1.05958	4.70237	17.4822	0.000676507
FDXR	-1.06046	7.93992	14.3346	0.00156637
DNAJA4	-1.06248	9.11138	12.1027	0.00301606
CCDC40	-1.06609	7.35469	18.4371	0.000533224
ANKRD42	-1.07239	4.84711	19.3295	0.000429567
SLFN11	-1.07425	4.53343	15.3846	0.00117187
DZANK1	-1.0842	5.17681	18.9682	0.000468524
RFX2	-1.08515	6.41285	11.3709	0.00378653
SERPINB1	-1.08608	7.82839	22.4779	0.000209322
MAP2K3	-1.0886	4.44312	14.9038	0.00133659
C7orf50	-1.09165	5.31545	26.0803	9.88312e-05
CLUAP1	-1.09343	4.90948	12.3882	0.00276477
NQO1	-1.09405	7.47349	12.1287	0.00299213
PTAFR	-1.09614	6.12581	14.0075	0.00171841
CCDC153	-1.09818	5.1958	11.0866	0.00414423
WDR35	-1.10218	4.4772	11.6279	0.00349307
EPS8	-1.10393	4.81163	13.2594	0.00213287
ESPN	-1.10757	5.54701	21.6686	0.000250282
CITED4	-1.11016	5.99699	13.11	0.00222859
FBXW9	-1.11096	5.62857	12.5198	0.00265699
MYADM	-1.116	5.90939	16.6626	0.000834704
ATP5IF1	-1.12972	9.49738	21.0594	0.000287088
AP2B1	-1.14181	6.03809	17.6766	0.000644129
PELI1	-1.14257	4.16755	16.0128	0.000990039
PCSK5	-1.14257	3.9036	11.8117	0.00329898
SPATA6	-1.14931	5.42168	11.5804	0.00354533
CFAP100	-1.15021	5.58489	16.7511	0.000815752
WDR90	-1.15038	5.99934	13.3622	0.00206976
CKB	-1.15107	9.12005	17.8595	0.000615258
CLU	-1.15207	9.78957	18.4189	0.000535612
LRRIQ1	-1.15677	6.35724	15.7629	0.00105826
HSPA4L	-1.15776	5.29978	14.9138	0.00133293
RIPK4	-1.1613	6.66641	38.7245	1.10694e-05
TSPYL4	-1.16488	5.31357	12.67	0.00253981
CCDC60	-1.16522	6.16387	11.3925	0.0037609
ANXA1	-1.16538	7.83945	15.19	0.00123561
C12orf76	-1.16586	4.97559	16.3779	0.000899119
SLFN13	-1.16634	5.65729	17.7471	0.000632818
ARL13B	-1.16732	4.29855	12.1087	0.00301046
APPL2	-1.16946	4.86771	16.0985	0.00096782
ISG20	-1.17046	6.90301	16.0719	0.000974646
CLMN	-1.17235	7.90926	26.0536	9.93581e-05
FBXO15	-1.17274	4.94934	11.014	0.00424153
LRP11	-1.17388	5.29447	15.944	0.00100833
KCTD11	-1.17699	5.08734	17.8029	0.000624032
CHD2	-1.17742	4.41656	19.8465	0.000380008
HLA-DRA	-1.18016	9.6133	13.0896	0.00224203
BAIAP2	-1.18048	6.15694	30.2553	4.48406e-05
FAM216B	-1.18099	6.53186	11.2323	0.00395636
DUOX2	-1.1832	6.27437	11.8124	0.00329826
CTNNAL1	-1.18677	4.18772	11.3483	0.00381374
WLS	-1.19921	4.26724	16.0548	0.000979068
B3GNT7	-1.19974	6.18973	28.7418	5.91905e-05
IK	-1.2014	6.83943	17.4659	0.000679295
KLF6	-1.20545	5.9882	24.1068	0.000147797
IGFBP3	-1.2082	7.5046	23.4885	0.00016837
HLA-DRB6	-1.21442	7.42998	16.3396	0.000908181
NEBL	-1.21609	5.11777	13.2076	0.00216555
SORD	-1.21946	4.54263	20.2679	0.000344349
TMC5	-1.22165	7.67526	11.0887	0.00414149
CFAP221	-1.22403	4.90062	13.1088	0.00222939
BTBD9	-1.22422	4.88369	20.4375	0.000331069
DNAI1	-1.22641	6.69175	12.2595	0.00287504
ODF2L	-1.22655	5.65787	11.5908	0.00353386
C19orf38	-1.22679	3.86003	11.2746	0.00390365
PLAC8	-1.22766	8.62249	19.4891	0.000413532
KDM3A	-1.2301	4.72148	15.5504	0.00112048
SMIM19	-1.23119	5.17137	16.0699	0.000975173
KDM1B	-1.2326	4.75281	19.7895	0.000385142
RUVBL2	-1.2333	5.63672	17.9278	0.000604852
CIB1	-1.23356	9.29142	23.299	0.000175308
ZSWIM6	-1.23649	3.57069	14.0892	0.0016789
RABL2A	-1.23661	6.66495	13.9194	0.00176211
ELK3	-1.23912	6.34401	12.1826	0.00294321
HLA-DRB1	-1.24105	8.29092	17.4926	0.000674729
ACTR6	-1.24203	6.2241	17.8153	0.000622095
WDR66	-1.24284	7.25095	14.6137	0.00144858
CACYBP	-1.24574	5.06846	22.906	0.000190744
MAP1B	-1.25008	3.9391	15.9645	0.00100283
TTC21A	-1.25682	4.35287	12.3539	0.00279373
DNALI1	-1.26016	5.75929	16.1226	0.000961648
HYDIN	-1.2626	4.63218	12.0965	0.00302171
UGCG	-1.26736	6.83846	34.9932	1.99051e-05
CLDN9	-1.26953	4.17438	16.5909	0.000850413
TMC4	-1.27535	7.20632	23.548	0.000166256
OSCP1	-1.27669	6.50938	14.0123	0.00171605
DNAAF1	-1.27762	6.86006	18.1493	0.000572445
CFAP157	-1.27802	6.36594	11.8142	0.00329642
SLC34A2	-1.27915	7.17382	16.953	0.000774316
C9orf135	-1.28074	7.06805	15.6681	0.00108552
FAIM	-1.28208	3.3729	11.0484	0.0041951
DNAL1	-1.28298	4.96957	21.3363	0.000269655
HLA-F	-1.28366	6.11219	21.3383	0.000269533
ENKUR	-1.28671	6.12027	11.6834	0.00343319
HIST1H4C	-1.29134	5.53583	14.2644	0.00159767
LMO7-AS1	-1.299	4.28704	11.7601	0.00335216
DNAJB4	-1.30861	4.74415	28.4014	6.3088e-05
PRR29	-1.31234	7.00283	15.0236	0.00129322
CFAP46	-1.31336	4.89291	15.5737	0.00111345
SMAP2	-1.31381	6.22196	26.4553	9.17602e-05
KLHL6	-1.31426	3.64073	11.583	0.00354248
FHAD1	-1.31708	6.32052	12.8529	0.00240485
EML1	-1.31825	4.25688	13.9174	0.00176314
DYNC2H1	-1.31942	5.40966	13.8818	0.00178118
IGFBP7	-1.3204	8.96452	15.7549	0.00106054
C20orf96	-1.32227	7.1067	17.0259	0.000759935
SMIM4	-1.32252	5.62561	18.653	0.00050578
DEDD2	-1.32532	8.22302	27.3938	7.64269e-05
OSBPL6	-1.33083	5.51649	11.1545	0.00405547
AGPAT4	-1.33175	5.16371	20.7047	0.000311309
ATF3	-1.33376	5.20144	18.4026	0.000537754
LINC00240	-1.33798	5.62072	11.0169	0.00423756
ACTG1	-1.33908	10.8532	38.0133	1.23396e-05
PIFO	-1.34489	9.64216	17.79	0.000626045
PLEKHA5	-1.34794	4.89472	22.0102	0.000231982
DLEC1	-1.34939	4.07698	14.4403	0.00152051
TPPP	-1.3517	4.71025	11.9415	0.00316916
KCNQ1OT1	-1.3532	3.26223	11.1826	0.00401939
ULK2	-1.36059	4.01688	16.3011	0.000917423
PACRG	-1.361	6.37116	11.3697	0.00378801
LRGUK	-1.362	3.03102	11.3821	0.00377316
ZMYND12	-1.3633	5.64134	17.6432	0.000649564
NUAK2	-1.36808	4.43166	11.11	0.00411332
PFKFB3	-1.3685	6.20899	33.3469	2.61548e-05
BTN2A2	-1.36938	4.04925	11.6618	0.00345638
TMEM154	-1.37138	4.39882	11.1831	0.00401866
SPACA9	-1.37231	6.25314	13.5992	0.00193203
ZNF273	-1.37476	5.00466	17.6531	0.000647953
TTLL9	-1.37893	4.40105	24.5011	0.000136156
C5orf49	-1.38285	6.76729	19.9349	0.000372197
SLC25A25	-1.38496	4.30423	14.0209	0.00171184
PER2	-1.38824	5.83738	25.6218	0.000108325
FAM161A	-1.38991	3.40476	12.6811	0.00253133
CHKA	-1.39776	5.06896	42.2479	6.59647e-06
CYB5R2	-1.40284	4.34443	15.446	0.00115253
LY75	-1.40412	4.86815	17.0399	0.000757206
ZSCAN18	-1.411	5.44868	25.2632	0.000116465
WDR54	-1.41133	7.37459	13.7277	0.00186175
MCAT	-1.41643	3.55349	14.7546	0.0013929
BMP2	-1.41858	4.24329	14.1669	0.00164233
C9orf72	-1.41975	4.1087	13.0087	0.00229623
POU2AF1	-1.42032	5.56983	11.3286	0.00383749
LINC01765	-1.42693	5.71085	13.3841	0.00205657
C12orf75	-1.42726	8.00153	20.3641	0.000336748
CFAP70	-1.43118	4.17906	17.1762	0.000731238
ZBBX	-1.43147	5.28365	12.343	0.00280298
AC133794.1	-1.43547	4.77957	15.817	0.00104308
ZBTB20	-1.43561	4.10358	15.1779	0.00123971
CERKL	-1.43983	3.46967	11.9834	0.00312856
CROCC	-1.44618	5.10317	12.216	0.0029134
EFCAB2	-1.44767	6.09809	17.4699	0.000678606
DDIT4	-1.44979	8.0579	21.5634	0.000256236
GBP1	-1.4508	4.23917	11.1831	0.00401876
DPY30	-1.45645	8.50182	20.1872	0.000350877
DNAAF3	-1.46052	3.83994	12.2792	0.00285782
CENPF	-1.46066	3.87329	11.356	0.00380439
PCSK1N	-1.46118	3.42139	13.5776	0.00194414
ZFAS1	-1.46555	7.54544	32.5248	3.00816e-05
ARMC4	-1.46745	4.93294	11.1157	0.00410586
CCDC157	-1.46974	3.70753	14.7118	0.00140958
IQCH	-1.47436	4.21963	19.3273	0.000429795
LRRC23	-1.48203	5.8038	14.9494	0.00131989
TMEM107	-1.48341	4.84079	14.0282	0.00170829
CYP4B1	-1.48446	9.6077	11.3818	0.00377352
MRPS31	-1.48599	5.00015	16.0646	0.000976551
CCDC173	-1.48748	6.71981	13.9601	0.00174175
IFT52	-1.48888	5.15013	23.0428	0.000185204
ZNF267	-1.49193	3.87238	20.2469	0.00034603
DUSP4	-1.49199	5.62364	14.1338	0.00165779
SAXO2	-1.49304	3.51958	11.013	0.00424288
F3	-1.4942	6.68753	20.1502	0.000353911
SPAG6	-1.49733	6.01156	31.2056	3.78472e-05
PBLD	-1.4985	3.52797	13.639	0.00190998
SHANK2	-1.50062	4.3052	21.5269	0.000258344
VSTM2L	-1.50331	5.32267	32.5694	2.98523e-05
CCP110	-1.50423	4.90022	24.1816	0.000145505
SLC16A5	-1.50748	5.39963	35.5464	1.8197e-05
MAK	-1.50903	4.43065	22.4533	0.000210448
CES4A	-1.51663	5.20779	20.7948	0.000304941
ERICH3	-1.51674	5.70786	20.8261	0.000302771
RPS18P12	-1.51765	2.95504	12.0702	0.00304617
SOCS3	-1.52347	4.98145	13.7062	0.0018733
TTC12	-1.52607	3.43682	11.7237	0.00339031
CLDN23	-1.53023	4.34916	15.1153	0.00126112
RFC3	-1.53315	2.92694	14.512	0.00149031
C9orf24	-1.53838	9.36425	13.8711	0.00178665
C4orf33	-1.54591	3.88948	15.6616	0.00108743
FAM81B	-1.54903	6.00437	30.7477	4.10512e-05
ANKRD45	-1.55655	4.91392	20.0756	0.000360136
IPMK	-1.55807	3.80619	27.2407	7.87182e-05
MORN1	-1.55926	4.8259	21.6266	0.000252638
NWD1	-1.55931	4.68737	13.3667	0.00206704
PLCB2	-1.56016	3.52305	17.9689	0.000598688
CCDC191	-1.56336	4.229	23.6617	0.0001623
ARHGEF38	-1.56764	3.25471	11.535	0.00359605
FAAH2	-1.56973	4.59846	17.6794	0.000643676
ARX	-1.57047	3.40806	12.12	0.00300012
CNTRL	-1.57216	3.79945	11.1895	0.00401048
DYRK2	-1.57533	3.89586	13.8882	0.00177795
EYA1	-1.5766	3.28675	12.1623	0.00296152
CFAP57	-1.57693	3.30925	12.9086	0.00236532
ANKMY1	-1.58575	5.1498	21.2499	0.000274963
EZR	-1.59054	9.2789	34.8059	2.05237e-05
SPEF2	-1.59287	5.07222	15.2258	0.0012236
EFHC1	-1.59517	7.75884	21.9237	0.000236471
JUN	-1.59873	4.93491	16.3019	0.000917235
DNAJB13	-1.60043	5.28281	31.6874	3.47762e-05
AC004836.1	-1.60435	4.65212	14.9975	0.00130255
LRRC43	-1.60494	5.36327	24.7449	0.000129478
COL28A1	-1.60506	5.60267	12.157	0.0029663
LIF	-1.60552	3.2723	13.7858	0.00183087
TRIM16	-1.60752	7.1179	22.3477	0.000215368
RP1	-1.6097	5.10262	18.4065	0.000537241
FAM229B	-1.61948	5.9688	11.3558	0.00380461
ADSSL1	-1.62006	3.43772	11.8965	0.00321355
ZNF395	-1.62209	4.91097	21.2384	0.000275679
RALGDS	-1.62229	3.02471	11.788	0.00332332
AC027281.1	-1.62658	4.76943	27.4924	7.49902e-05
BAG3	-1.62981	6.33918	45.5389	4.18335e-06
TMEM232	-1.6303	4.53669	16.7499	0.000816016
KIF9	-1.63099	7.32148	16.0765	0.000973473
CXCL8	-1.63682	8.99634	13.0903	0.00224158
SLC22A4	-1.64102	4.91446	17.686	0.000642603
CAPS	-1.64587	9.39261	14.1925	0.00163044
HMGB2	-1.65018	6.42698	19.0989	0.000453991
SAA1	-1.65295	12.2546	11.565	0.00356243
KSR1	-1.65548	4.54985	25.514	0.000110703
EFCAB10	-1.6627	5.81641	12.6442	0.00255951
FANK1	-1.66509	6.41304	35.3586	1.87577e-05
AZIN1-AS1	-1.6729	3.53994	13.6337	0.00191287
ANKRD37	-1.67377	6.95987	28.1047	6.67224e-05
FAM92B	-1.67458	6.88816	13.3604	0.00207081
CIRBP	-1.67973	8.15235	60.3308	7.04955e-07
NDRG1	-1.68252	6.40261	28.0652	6.72234e-05
SNTB1	-1.68712	3.85442	12.1769	0.00294835
TSPOAP1	-1.69537	3.77569	20.3922	0.00033456
MIA	-1.69844	6.51978	31.7746	3.42506e-05
ROPN1L	-1.69846	7.33955	19.7473	0.000388998
CCDC187	-1.70141	5.36426	34.4348	2.18143e-05
THBS1	-1.7088	3.14652	12.5202	0.00265673
DNAH3	-1.70933	4.89839	20.4864	0.000327352
DNAH1	-1.7137	3.81758	11.6789	0.00343794
ERRFI1	-1.7205	4.57402	39.0842	1.04835e-05
AL121899.1	-1.72469	5.81051	17.4968	0.000674007
CFAP73	-1.72892	6.66553	21.3717	0.000267513
CYP27A1	-1.73168	3.7722	27.9358	6.88962e-05
DNAH5	-1.75233	8.12751	12.353	0.00279446
ERICH2	-1.75675	4.25012	13.3333	0.00208726
CFAP61	-1.7609	4.76526	12.2768	0.00285988
SEMA6A	-1.76239	3.38176	16.5703	0.000855005
IFT46	-1.7712	4.76393	16.4053	0.000892671
DHRS11	-1.7731	3.65043	16.4771	0.000876058
CDC14A	-1.7733	4.3839	17.3286	0.000703376
IFT172	-1.77845	5.98962	33.9695	2.35632e-05
ANKRD18A	-1.7796	3.16712	15.4577	0.00114889
CCDC162P	-1.77998	3.15228	11.4208	0.00372743
CCDC17	-1.78024	7.10598	13.0406	0.0022747
SAA2	-1.78199	9.37823	14.0268	0.00170898
MGLL	-1.78418	4.27562	29.6683	4.9882e-05
HRASLS2	-1.78473	5.74463	15.0835	0.00127216
HHLA2	-1.78925	5.57423	12.2669	0.0028685
HILPDA	-1.79222	6.27451	28.6688	6.00028e-05
PIH1D2	-1.79623	4.37218	15.8108	0.0010448
ZNF710-AS1	-1.79841	3.85144	15.2198	0.00122559
SMIM6	-1.79987	2.8504	12.5732	0.00261469
ARSEP1	-1.80435	3.6501	11.6215	0.00350007
COL21A1	-1.80508	4.99492	28.2177	6.53111e-05
LRRC34	-1.80722	4.88956	13.7275	0.00186185
ANKFN1	-1.81428	4.60886	11.1593	0.00404919
ODC1	-1.81719	4.69856	26.5768	8.95931e-05
AC013264.1	-1.81955	7.31473	14.0762	0.0016851
DRC3	-1.82127	6.04392	21.9421	0.000235505
PPP1R15A	-1.82253	7.53036	32.5637	2.98814e-05
ABCA13	-1.82569	5.7208	34.4118	2.18974e-05
TSPAN19	-1.83749	5.6098	12.2877	0.00285041
AKAP14	-1.84537	5.16226	11.8291	0.00328117
LRRIQ3	-1.84833	3.49987	17.2142	0.000724174
DZIP1	-1.85369	3.7034	13.918	0.00176285
MAFF	-1.86522	4.09016	24.5942	0.00013356
GJB2	-1.87217	4.18071	22.1054	0.000227157
TUB	-1.87252	3.20538	11.1922	0.00400706
ACKR3	-1.88536	5.12069	56.0777	1.13176e-06
UCN3	-1.88974	3.26386	13.2692	0.0021268
AC097534.2	-1.9049	5.3072	16.043	0.000982151
TMEM40	-1.91384	3.2468	22.6767	0.000200452
AP001207.3	-1.91672	3.99	18.7447	0.000494608
SMPD3	-1.92556	4.38571	12.269	0.00286668
TNFRSF19	-1.94264	3.23493	12.0312	0.00308294
ATF7IP2	-1.94439	6.63037	19.8794	0.000377079
UBE3D	-1.94831	4.23404	28.9753	5.66729e-05
ETNK2	-1.94862	3.44406	17.3481	0.000699901
ERBB4	-1.94993	2.97183	15.4862	0.00114005
KCNAB2	-1.96673	4.40921	19.24	0.000438867
STX11	-1.97014	3.50419	22.7417	0.000197647
RAB6B	-1.97286	2.65091	11.2581	0.00392414
PER1	-1.97565	4.32427	26.3039	9.4545e-05
SLC23A1	-1.9813	2.94496	13.711	0.00187072
SRD5A2	-1.98142	4.77441	11.2516	0.00393222
DNAH9	-1.98317	6.50099	29.9349	4.75179e-05
C6orf118	-1.98397	3.35005	14.3314	0.00156775
EFHB	-1.98589	2.96049	18.5711	0.000515996
C11orf16	-1.98769	3.41063	25.6116	0.000108547
DUOXA2	-1.99099	4.9762	16.936	0.00077771
SERPINI2	-1.99352	3.48941	12.0416	0.00307311
CDHR3	-2.0008	4.81244	14.9111	0.00133391
INHBB	-2.00552	4.50567	24.7035	0.000130584
AL390879.1	-2.00571	4.27224	32.4044	3.07106e-05
ZFP36	-2.00787	7.5225	39.1839	1.03273e-05
AL355601.1	-2.01341	3.758	19.4387	0.00041852
IL1A	-2.02993	4.75026	41.0431	7.84477e-06
SLC13A3	-2.03084	4.14074	28.3214	6.40459e-05
SERPINB4	-2.03802	5.57447	18.5136	0.000523304
BEST4	-2.05575	6.0204	27.8728	6.97264e-05
CABCOCO1	-2.05673	4.49877	29.6097	5.04194e-05
CFAP43	-2.05901	4.83909	38.1422	1.20976e-05
ANKDD1B	-2.06332	2.8308	15.639	0.00109405
SPAG16	-2.069	5.51296	33.4366	2.57625e-05
ADM	-2.08052	7.32362	77.8711	1.28119e-07
CEP112	-2.08373	2.17452	12.3351	0.00280964
LINC01186	-2.08831	3.93353	13.9857	0.00172909
FMO5	-2.09844	2.83781	17.5232	0.000669523
ANKUB1	-2.12043	5.17789	40.9231	7.98302e-06
MAP3K8	-2.12821	3.87634	48.2483	2.92833e-06
ENO4	-2.12839	3.16055	11.4973	0.00363885
CXCL2	-2.13185	5.57657	14.0199	0.00171232
RGS22	-2.14314	4.14381	21.9588	0.000234639
PATL2	-2.15266	3.33513	14.6072	0.00145119
TCTEX1D4	-2.16715	4.76669	21.4279	0.000264148
ZNF853	-2.17663	4.19912	26.847	8.49754e-05
RIPOR2	-2.17747	7.76616	12.5774	0.00261137
ADRB2	-2.20048	4.27076	21.853	0.00024021
PLAT	-2.20451	3.37058	20.0631	0.000361182
AC007405.3	-2.20714	4.93867	22.8647	0.000192453
NR4A2	-2.2105	3.3634	12.1039	0.00301489
C1orf189	-2.2109	3.69134	12.821	0.00242778
DCDC2	-2.21494	3.01174	14.3913	0.00154157
AC023300.2	-2.21539	3.23809	27.8777	6.96612e-05
SPATA24	-2.21841	2.81852	15.6697	0.00108506
C4orf22	-2.21901	2.80077	13.0295	0.00228212
KIF19	-2.21957	5.01844	36.9641	1.45233e-05
TNFAIP3	-2.22313	4.84197	44.6908	4.69293e-06
ALS2CR12	-2.2317	3.58125	15.5304	0.00112654
MT1E	-2.23834	5.75922	15.5505	0.00112044
HLA-DQA2	-2.25549	4.89381	30.4502	4.32961e-05
AC013470.2	-2.25602	2.62388	12.2219	0.00290816
ESRRG	-2.2687	2.70909	11.0252	0.00422637
DUSP1	-2.27611	6.16507	51.1203	2.03947e-06
APOBEC3A	-2.31545	2.77807	16.2814	0.000922199
ECT2L	-2.33108	3.14532	11.0907	0.00413884
LINC01571	-2.34008	4.78455	24.182	0.000145492
STAG3	-2.35057	3.40452	11.1041	0.00412107
NEK10	-2.35141	4.93065	41.064	7.821e-06
EPPIN	-2.35479	5.12884	13.5035	0.00198639
HAS3	-2.38019	4.39673	17.9228	0.00060561
AC104825.1	-2.43959	2.5947	17.4594	0.00068042
TTC16	-2.45644	3.93615	11.5039	0.00363131
FOXA2	-2.48755	2.33695	16.5729	0.000854427
FILIP1	-2.50065	3.90085	25.2345	0.000117145
AL591895.1	-2.50865	2.49085	21.4213	0.00026454
DNAJB1	-2.54602	8.37994	97.7887	2.63046e-08
ASB2	-2.5563	1.86739	15.1628	0.00155346
TNFAIP2	-2.55853	6.89796	47.0261	3.43289e-06
C14orf37	-2.57036	3.04253	12.0346	0.0030797
HSPA1A	-2.57048	11.2885	96.8544	2.81494e-08
PZP	-2.58979	3.40242	25.1211	0.00011988
ADRB1	-2.61867	2.19255	11.7472	0.00336569
AL358075.2	-2.61898	2.66628	11.675	0.00344211
HSPA1B	-2.63425	6.02519	123.123	5.04374e-09
HLA-DQA1	-2.65249	3.66449	25.0498	0.000121635
LRRC74B	-2.70872	4.41231	31.7972	3.41159e-05
RRAD	-2.75392	7.16555	74.4896	1.73317e-07
POLQ	-2.80683	2.60337	18.8486	0.000482283
MACROD2	-2.82718	2.28553	19.571	0.000405564
FOSL1	-2.84173	3.06787	36.0081	1.68967e-05
RHOB	-2.88052	5.56181	70.4382	2.52786e-07
CSF3	-2.92407	3.48211	22.607	0.000203515
PNLDC1	-2.9316	2.62218	12.7847	0.00245418
C6	-2.95401	2.58529	11.6429	0.00347678
LINC01170	-3.01497	2.63885	19.0388	0.000460611
C11orf96	-3.0555	3.94264	31.5949	3.53432e-05
NR4A1	-3.05759	4.34797	34.0334	2.33138e-05
MT1X	-3.09188	3.72077	49.5955	2.46635e-06
MT1F	-3.15332	4.25795	34.5417	2.14334e-05
GSTA1	-3.15526	7.39623	24.8434	0.000126883
DUSP2	-3.23299	4.15818	75.2879	1.6122e-07
CTGF	-3.25825	6.1442	37.0971	1.42237e-05
CCL20	-3.37902	7.1315	21.5562	0.000256652
IL36G	-3.38659	3.23835	20.7587	0.000307473
STC1	-3.52126	1.81894	12.0588	0.00361434
KLF2	-3.54404	3.05961	34.6223	2.11513e-05
PTHLH	-3.56746	3.67331	79.9127	1.07318e-07
FOS	-3.8204	5.00758	61.4091	6.27894e-07
FOSB	-3.95437	3.44446	34.2035	2.26646e-05
AKAP12	-4.22653	2.52571	33.3454	2.61614e-05
GRM5	-4.52857	2.72047	14.9367	0.00132452
CYP26A1	-4.66061	2.84693	36.2917	1.61501e-05
TAGLN3	-5.08114	2.60245	34.9513	2.00416e-05
HSPA6	-5.26316	4.97492	185.975	2.36865e-10
CYP26B1	-5.48826	3.06382	56.7589	1.04715e-06
EDN2	-5.94301	5.25996	52.7024	1.68215e-06

## Sheet: Table9_hBronchALI_SeV_d3vsmock
	logFC	logCPM	F	PValue
CXCL11	9.42764	5.74559	207.149	1.05351e-11
IL17C	9.41941	3.65929	93.6187	1.40982e-08
IFNL2	8.57399	2.56634	99.9644	3.35821e-07
IFNL3	8.56807	2.56534	98.9769	3.54448e-07
CXCL10	8.29153	6.69071	263.548	1.2481e-12
IFNL1	8.25282	4.23071	176.468	4.2629e-11
IL36G	8.16581	3.30208	57.4056	5.09584e-07
AIM2	8.10082	2.41975	110.27	1.30692e-08
IFIT2	8.06383	6.36228	406.565	2.47651e-14
APOBEC3A	8.02441	4.92767	310.68	2.84955e-13
RUFY4	7.53632	1.96624	57.8807	1.01901e-06
IFIT1	7.2241	7.47621	104.417	3.53003e-09
NRIR	7.05458	1.63198	46.6396	7.91813e-06
ZBP1	6.86169	2.56764	77.6398	3.72399e-08
OASL	6.56698	5.55003	241.138	2.75406e-12
DUOXA2	6.56038	6.88972	137.867	3.52077e-10
IFNB1	6.56026	1.31786	35.8236	6.15555e-05
SPRR2F	6.55778	1.86552	26.0259	7.33976e-05
FFAR2	6.50787	1.29584	34.9821	6.86887e-05
CCL5	6.42943	2.24225	68.7832	2.13853e-07
ISG15	6.38706	8.69877	101.047	4.60738e-09
IFIT3	6.38447	7.82449	123.864	8.64461e-10
BCL2A1	6.36432	2.87156	45.3489	1.90686e-06
RSAD2	6.24274	5.39923	140.456	3.00862e-10
DEFB4A	6.23701	3.67146	72.2585	6.47351e-08
TNFSF13B	6.09722	3.44103	149.507	1.77085e-10
MX2	6.04435	7.13189	149.692	1.75222e-10
SNORD3A	5.75385	1.78472	9.6082	0.00615487
AL138787.2	5.67444	1.75479	42.4054	1.89948e-05
CSF3	5.55239	6.182	134.8	4.25587e-10
IFITM1	5.5278	4.66568	78.0194	3.58579e-08
DUOX2	5.4025	7.48364	154.032	1.37315e-10
CD177	5.29131	2.48987	9.68494	0.00709555
IL4I1	5.28419	3.12817	128.721	6.26955e-10
IFI44L	5.19986	6.92429	53.4214	6.05692e-07
CXCL5	5.14499	4.60779	47.0882	1.47164e-06
CYP24A1	5.04347	6.00506	79.9815	2.95609e-08
DUSP5	5.02376	7.73237	75.0191	4.85526e-08
CXCL3	5.00112	3.68831	60.0298	2.60022e-07
MUC21	4.88745	3.33419	39.0858	5.16465e-06
TNIP3	4.81983	2.75046	52.2417	7.10219e-07
RIPOR3	4.75357	2.07745	10.4605	0.00434464
CMPK2	4.73855	4.67796	61.9041	2.07268e-07
MX1	4.73558	9.76404	232.513	3.80419e-12
SERPINB7	4.7312	5.83628	38.5638	5.63952e-06
AC007991.2	4.717	1.88808	36.0486	4.28486e-05
AC008760.2	4.68461	2.70726	76.8883	4.01527e-08
PI3	4.67029	10.1124	71.9392	6.69625e-08
IDO1	4.6461	4.07152	124.817	8.10958e-10
OAS3	4.63723	7.61232	188.748	2.37665e-11
CCL20	4.6175	7.69845	31.1636	2.16296e-05
AL512306.2	4.58927	2.74004	85.0777	1.82182e-08
TCIM	4.56863	1.50465	19.6487	0.000282654
DDX58	4.4809	4.43987	140.66	2.97195e-10
KLHDC7B	4.47155	7.13783	96.5118	6.67501e-09
OAS1	4.44288	7.81186	138.023	3.48727e-10
FOSL1	4.40022	2.92191	42.9278	2.76851e-06
IL23A	4.36277	2.57894	57.5932	3.52081e-07
HERC5	4.32628	4.37365	78.469	3.42938e-08
IFI6	4.3197	12.8187	68.2569	9.98157e-08
PTPRH	4.30325	3.57149	84.8791	1.85567e-08
SPRR2A	4.29658	4.15026	56.358	4.12111e-07
C15orf48	4.27396	9.23327	45.1291	1.97132e-06
BST2	4.25713	7.15537	73.2901	5.80777e-08
LAG3	4.23412	2.65642	37.5687	6.68462e-06
AL031777.3	4.23285	2.15959	44.9994	2.0105e-06
BX276092.7	4.22123	1.5917	21.425	0.000181019
EPSTI1	4.18137	4.81207	100.137	4.95775e-09
XAF1	4.12663	5.42889	80.5743	2.79067e-08
SAMD9L	4.11307	5.32775	73.6507	5.59324e-08
C1S	4.11164	5.48271	95.4527	7.29405e-09
S100A7	4.10818	2.02107	28.7158	3.53222e-05
MYEOV	4.09814	2.8236	50.6395	8.85495e-07
SLC26A4	4.08246	4.70245	66.0536	1.27796e-07
GDF15	4.0631	8.39422	65.3461	1.38541e-07
SAMD9	4.05332	4.99869	129.433	5.98639e-10
ALPL	4.04329	5.0874	106.807	2.93524e-09
FRMD3	4.02991	1.66007	21.872	0.000162347
HSPA6	4.01917	4.59142	39.0427	5.20207e-06
IL19	4.01534	2.23691	58.5344	1.42774e-06
OAS2	3.98404	7.74291	70.2424	8.03193e-08
CXCL8	3.98306	9.53268	50.9865	8.43823e-07
NCF1C	3.95056	1.73779	22.6673	0.00013418
IFIH1	3.94631	5.49195	69.9585	8.28293e-08
IL1RN	3.93683	7.29763	86.0825	1.6607e-08
C1R	3.92009	5.92007	71.1656	7.27202e-08
PLA2G4E	3.91371	1.38772	21.5669	0.000229092
SOCS1	3.89279	1.76536	26.8937	5.17769e-05
CHAC1	3.8922	5.14856	66.7203	1.18509e-07
CEACAM5	3.87268	5.74013	58.0967	3.30445e-07
TMEM171	3.8615	4.09205	70.2549	8.02102e-08
CXCL2	3.85321	5.77013	33.6181	1.35538e-05
DDIT3	3.84942	4.15233	114.007	1.71866e-09
SECTM1	3.82381	6.96724	79.3723	3.13742e-08
SLC26A9	3.81897	2.39803	36.0249	8.75635e-06
IFI27	3.81832	9.18014	42.6856	2.87608e-06
EPS8L3	3.7801	1.70895	26.0677	0.000126663
TRIB3	3.77892	2.82968	27.1273	4.92561e-05
DDX60L	3.75013	3.57775	77.1165	3.92426e-08
LINC01269	3.72402	1.81557	32.9318	1.54102e-05
ISG20	3.72132	7.97589	114.42	1.66815e-09
SLC39A8	3.70937	2.26084	38.3076	5.89019e-06
WARS	3.70712	6.56718	235.756	3.36474e-12
FGF2	3.68345	1.78879	14.3175	0.0012462
BRIP1	3.65886	1.61253	22.4544	0.000187305
SLC15A3	3.65253	5.92202	150.674	1.6573e-10
CYP3A5	3.64452	2.66687	14.807	0.00107611
IRF7	3.63758	5.39941	105.917	3.14261e-09
IFI35	3.62506	5.24719	97.6724	6.06253e-09
GBP5	3.61395	2.62429	51.9355	7.40506e-07
XDH	3.58758	3.49766	58.7995	3.02657e-07
GMPR	3.56743	5.26967	79.1396	3.20991e-08
ADAM8	3.54069	5.8783	114.291	1.68375e-09
MAFF	3.49309	4.38714	84.7636	1.87569e-08
EREG	3.48148	2.76836	23.5731	0.000108502
TMEM140	3.47316	2.49685	19.4523	0.000297322
SLC16A1	3.46339	3.26337	50.3072	9.27549e-07
THEMIS2	3.44978	3.01962	40.6398	3.99351e-06
ATP12A	3.424	5.41165	36.7757	7.67156e-06
HBEGF	3.41985	4.40437	54.9675	4.93582e-07
CEACAM1	3.41101	5.37647	18.3689	0.000395091
AL592546.1	3.3933	2.57181	42.02	3.19623e-06
CASC19	3.38589	2.38423	20.25	0.000242488
NT5C3A	3.38583	5.05191	90.1803	1.14873e-08
HERC6	3.3709	6.43981	133.433	4.63689e-10
NRARP	3.37056	2.17027	27.9763	4.1176e-05
SPOCD1	3.36044	1.98328	34.599	1.13153e-05
TNFSF10	3.35441	7.86436	160.853	9.47528e-11
RIMS2	3.34736	1.7555	24.8616	0.000159709
AL391056.1	3.32737	2.63172	37.0049	7.37073e-06
SERPING1	3.32347	6.41965	58.2822	3.22845e-07
IRAK2	3.29432	3.30942	52.6398	6.72868e-07
U62317.2	3.28652	2.7612	42.0457	3.18316e-06
RCAN1	3.27996	3.19389	20.0988	0.000251958
TAP1	3.27959	7.27911	100.234	4.91902e-09
CDC42EP5	3.26794	5.42121	85.2909	1.78624e-08
DUSP2	3.2436	3.96502	51.3044	8.07538e-07
GBP1P1	3.22832	3.19361	46.7474	1.54742e-06
KMO	3.22205	4.00859	38.3465	5.85139e-06
ACE2	3.20688	4.23255	76.4597	4.19262e-08
KYNU	3.2063	7.34862	154.333	1.35042e-10
FOXE1	3.20371	2.19079	22.0234	0.000156515
MIR3142HG	3.19332	3.28926	22.2726	0.000147416
NUPR1	3.18249	6.69667	49.1184	1.09709e-06
HLA-G	3.18231	1.91548	10.223	0.00472061
HLA-F	3.17047	6.70403	107.918	2.69713e-09
PTGS2	3.16524	3.74455	22.6336	0.000135254
IFITM3	3.16251	9.94918	74.7573	4.98768e-08
PDGFRL	3.15426	1.31933	16.8833	0.0009181
SOD2	3.14808	7.30577	85.5324	1.74687e-08
C2CD4A	3.14726	3.63277	21.7563	0.000166967
CD68	3.13905	3.23323	85.6623	1.72608e-08
HMGN2P46	3.13557	3.84421	30.2381	2.59585e-05
PLAUR	3.12351	5.9409	90.8737	1.08077e-08
PDZK1IP1	3.12188	7.29931	54.5946	5.18348e-07
ZC3H12A	3.11022	7.84652	66.4631	1.22001e-07
ACHE	3.09957	1.75022	18.3932	0.000392546
MUC13	3.09615	6.70597	76.1365	4.3321e-08
NFKB2	3.09302	4.07632	34.9918	1.05364e-05
PLA2G4C	3.09156	2.02057	19.5391	0.00036996
MLKL	3.08266	2.29827	28.6196	3.60284e-05
S100A8	3.07213	5.20021	22.4673	0.000140716
NR4A1	3.06972	4.617	35.7664	9.16819e-06
ADM2	3.06463	4.5559	95.2404	7.4256e-09
SERPINB2	3.05861	5.54358	56.8714	3.85887e-07
VNN3	3.03298	5.80933	36.48	8.08002e-06
TNFAIP2	3.01936	7.67654	54.1126	5.52428e-07
AL021707.6	3.01462	3.31887	68.4992	9.71772e-08
BBC3	2.99227	4.05491	59.7994	2.67472e-07
RNF39	2.9853	6.02376	48.7627	1.15427e-06
ADRB2	2.973	4.38952	42.5524	2.93717e-06
HELZ2	2.97192	5.13708	88.5206	1.33139e-08
SLC3A2	2.96868	6.9102	62.1526	2.01211e-07
GJB2	2.96804	4.47518	56.1569	4.22912e-07
DDX60	2.96362	3.1263	28.1812	3.94526e-05
CSF1	2.95945	2.99508	28.2177	3.91545e-05
GRHL3	2.94672	3.41911	14.7908	0.00108133
PRRX2	2.94301	4.00413	40.566	4.04193e-06
TOR1B	2.93798	5.25274	96.6171	6.61674e-09
STC2	2.93613	3.56893	10.82	0.00383736
BIRC3	2.90633	4.8107	74.0466	5.36774e-08
TICAM1	2.90598	6.66584	74.6209	5.05823e-08
FOXA3	2.88896	2.26448	29.4206	4.47135e-05
PSAT1	2.8875	5.88896	29.1449	3.23518e-05
XKR9	2.88618	2.50998	11.4338	0.00311686
RAET1L	2.88301	2.57865	47.6099	1.36346e-06
TFF1	2.87703	4.2345	55.5673	4.56434e-07
HIST1H4H	2.87581	3.96182	56.5995	3.99538e-07
CEACAM7	2.87175	1.74731	9.01875	0.00728269
DDIAS	2.86946	1.72244	14.9038	0.00104563
NLRC5	2.8553	2.82874	47.1613	1.45593e-06
SPNS2	2.82527	6.43788	98.491	5.66796e-09
IFI44	2.82068	5.25086	50.6436	8.84994e-07
HIST1H2AC	2.8197	6.91328	88.6327	1.3181e-08
PRDM1	2.81186	4.25439	95.1936	7.45494e-09
LAMP3	2.80221	4.31029	43.473	2.54225e-06
ETV7	2.79084	2.72481	24.8664	8.07723e-05
CXCL1	2.77997	9.40368	51.4292	7.93768e-07
TNFSF15	2.76399	2.75693	22.6443	0.000134913
S100P	2.75983	9.11102	80.0165	2.94601e-08
IL18BP	2.74879	2.77593	26.6648	5.43864e-05
SLC22A18AS	2.74813	2.07761	14.2369	0.00127695
IL1A	2.74174	4.78515	62.0588	2.03472e-07
KLF4	2.73872	5.35172	26.671	5.43138e-05
HDAC9	2.7338	6.52319	77.3221	3.84418e-08
MOCOS	2.73308	3.85318	37.567	6.68663e-06
RHOF	2.72528	2.7355	17.3298	0.000523362
RNF213	2.71821	7.34261	120.409	1.09375e-09
C6orf223	2.70638	3.42896	23.56	0.000108831
PHLPP2	2.70164	3.11976	49.3695	1.0586e-06
STC1	2.70131	2.28015	15.8611	0.000953681
RTP4	2.69768	3.66348	37.1914	7.13555e-06
FGD2	2.69704	1.97578	16.0365	0.000751975
NFKBIA	2.69541	7.10678	46.3556	1.63991e-06
PMAIP1	2.68675	3.84603	20.1153	0.000250905
HDX	2.67239	1.80672	13.4078	0.00164752
TNFSF14	2.67141	2.23929	21.791	0.000165567
NAMPT	2.66668	5.4986	102.247	4.18702e-09
SLC7A11	2.65074	4.13382	33.7495	1.32272e-05
FAM46A	2.63215	3.68094	49.6578	1.01625e-06
HAS3	2.62715	4.85875	23.9185	0.000100185
LY6E	2.62713	8.94351	78.9696	3.26405e-08
TRIM5	2.62514	2.66255	39.5426	4.78512e-06
SMPX	2.62241	1.81669	11.3447	0.0032114
ITPRIP	2.62122	4.59646	56.9772	3.80712e-07
PLSCR1	2.61795	8.10491	67.053	1.14155e-07
LGALS9	2.61655	7.63577	178.533	3.85427e-11
TRIM21	2.61355	5.56323	86.1855	1.6451e-08
MTHFD2	2.60858	5.01811	41.0927	3.70991e-06
SLC2A6	2.60353	3.07023	15.4354	0.000894424
VNN1	2.60094	2.98939	44.852	2.05607e-06
FAM155B	2.59622	2.27428	20.467	0.000229584
PML	2.59479	5.77924	81.4854	2.55602e-08
IFIT5	2.59263	4.93762	106.138	3.08959e-09
GTPBP2	2.58807	6.46443	57.8429	3.41163e-07
NRG2	2.58279	1.89033	18.9384	0.000339879
TMEM92	2.57593	3.98613	44.7842	2.07741e-06
STARD5	2.57271	4.04054	41.8887	3.26394e-06
TRIB2	2.56631	7.28513	22.0509	0.000155483
WFDC21P	2.56055	7.88413	41.0158	3.75648e-06
HAPLN3	2.56039	3.96713	26.1417	6.09133e-05
CPXM2	2.55815	1.55606	10.114	0.00616978
GCNT3	2.55383	4.66966	79.6456	3.0546e-08
IFITM2	2.54698	9.03012	69.0983	9.09787e-08
SLC6A14	2.54331	6.78802	65.1285	1.42044e-07
SP110	2.54256	4.91896	50.1009	9.54764e-07
GBP4	2.53456	5.78458	46.5289	1.59827e-06
UCHL1	2.53102	2.71871	18.2069	0.000412566
TRIM31	2.52766	5.04001	33.8519	1.29789e-05
ZDHHC14	2.51317	2.39077	15.9736	0.000765635
IL1B	2.50643	2.84786	13.2079	0.00175387
THSD1	2.50049	2.52485	17.8404	0.000455344
MXD1	2.49992	5.67925	41.0527	3.73408e-06
NEURL3	2.49092	4.32229	16.1048	0.000737454
SGK1	2.4821	5.8122	41.3005	3.5873e-06
CDC25B	2.48025	3.24388	41.6906	3.36913e-06
MGAT3	2.47909	3.94855	31.5389	2.01071e-05
CDC42EP1	2.47414	5.75879	69.2209	8.97649e-08
PNPT1	2.46821	4.03419	64.0389	1.61123e-07
HLA-A	2.46601	11.6307	71.9169	6.71215e-08
PPM1K	2.46222	5.26498	33.3916	1.41375e-05
TRIM22	2.46022	7.29378	90.3112	1.13555e-08
IRS2	2.45784	6.17389	77.4959	3.77789e-08
NCOA7	2.44928	7.52015	86.4754	1.60204e-08
CX3CL1	2.44709	5.96947	77.2928	3.85548e-08
HKDC1	2.44547	2.04942	9.42333	0.00628006
RHBDF2	2.44358	5.23391	97.0073	6.40553e-09
LCN2	2.43585	11.1943	35.6095	9.42868e-06
TLR2	2.42808	4.51978	57.2375	3.6831e-07
PLAU	2.41876	6.25841	33.0061	1.51964e-05
TAP2	2.40952	5.5988	71.1194	7.30813e-08
CCNI2	2.40519	1.93744	13.2958	0.0017062
SH3TC2	2.38561	2.7755	21.8541	0.000163052
LINC02188	2.38559	2.72284	13.8454	0.00143894
OVOL1	2.3796	4.31527	36.249	8.41582e-06
BCL2L15	2.37202	2.23662	23.6644	0.000106231
RELT	2.37193	2.52291	16.4845	0.00066217
PARP14	2.36991	6.38906	53.9877	5.61654e-07
PTGES	2.35723	8.14395	48.5628	1.18784e-06
UBE2L6	2.34701	4.95164	48.3764	1.22014e-06
ATP10B	2.34656	4.45876	60.205	2.54508e-07
CHI3L1	2.34375	6.71385	33.3707	1.41928e-05
SCEL	2.33585	2.72668	13.1813	0.00176854
PSMB9	2.33047	6.72064	74.6585	5.03867e-08
HRH1	2.32128	3.36671	18.0913	0.000425561
AMOTL2	2.3059	5.39863	49.9591	9.73981e-07
BCL2L14	2.30499	3.11176	20.155	0.000248391
VEGFA	2.30271	7.71819	19.7081	0.00027837
GPT2	2.2983	5.93802	52.9407	6.46078e-07
TRIM69	2.29732	5.46137	59.7857	2.67921e-07
MT2A	2.29538	9.12979	12.6643	0.00208355
CLUHP3	2.29512	3.17963	33.255	1.4503e-05
PARP9	2.29086	6.76459	75.7827	4.49066e-08
LIFR	2.28173	2.96878	24.551	8.67255e-05
PLA2G3	2.27779	2.17233	13.3772	0.00166333
LIF	2.26892	3.6027	37.4405	6.8342e-06
STAT1	2.26328	7.7074	65.5583	1.35218e-07
BISPR	2.25987	3.45778	29.5017	3.00915e-05
SERPINB9	2.25601	3.53165	40.1158	4.35186e-06
MACC1	2.24851	5.59191	53.7648	5.78548e-07
TLR3	2.23313	3.93374	37.7202	6.51261e-06
SLC25A28	2.2298	5.64829	82.5516	2.30872e-08
SPTBN5	2.22935	2.76098	15.6619	0.000837507
TYMP	2.2221	6.79719	39.9213	4.49376e-06
CXCL16	2.20978	8.06802	111.744	2.02691e-09
SLC5A8	2.20969	2.91273	24.2626	9.25979e-05
CLCF1	2.20955	3.68014	26.6409	5.46672e-05
HSH2D	2.20778	2.3607	11.0082	0.00359838
IL15RA	2.20428	3.77948	32.9079	1.54798e-05
IKBKE	2.19854	5.51638	39.4798	4.83543e-06
PTAFR	2.19609	6.323	46.974	1.49658e-06
JAK2	2.19548	2.80611	18.5607	0.000375456
MYRF	2.18905	3.60924	18.763	0.00035591
AC009948.1	2.18604	2.56617	16.5469	0.000650633
ZSWIM4	2.17318	5.27562	45.3911	1.89477e-06
SLC7A5	2.17064	6.90402	11.9264	0.00264693
CXCL6	2.16653	9.25339	10.4943	0.00429385
CD274	2.15953	2.82108	21.651	0.000171298
PPM1J	2.15797	2.51734	15.4871	0.000881046
IL20RB	2.15283	5.24647	40.4391	4.12672e-06
MUC5AC	2.14578	7.72664	65.7202	1.32741e-07
CHST4	2.14368	3.7614	27.2956	4.75243e-05
GLRX	2.14141	7.06775	58.2732	3.2321e-07
CSTA	2.13586	7.66106	17.6798	0.000475617
C19orf66	2.13495	6.7214	89.3007	1.24183e-08
SERPINB9P1	2.13431	1.68944	10.1577	0.00483016
HLA-B	2.13226	11.4958	49.4142	1.05192e-06
DUSP8	2.12971	3.23207	18.523	0.000379227
AF117829.1	2.12087	1.95199	8.40764	0.00915465
ETV4	2.11334	1.92325	9.39918	0.00633537
ERAP2	2.11033	2.3915	19.539	0.000290745
PCK2	2.11029	5.46884	37.5481	6.70841e-06
STAT2	2.10965	7.07652	75.3534	4.69174e-08
VMO1	2.1042	6.75231	22.3984	0.000143046
ATP13A4	2.09661	3.51644	23.0419	0.000122822
HIST1H3H	2.09632	3.97787	27.7908	4.2807e-05
GBP2	2.09182	4.45519	37.8621	6.35583e-06
FZD5	2.09102	3.44614	9.64888	0.00578867
CLEC7A	2.09	3.25819	17.1278	0.000553322
ADM	2.0882	7.14452	56.2695	4.16826e-07
PLK3	2.08582	2.87964	25.0115	7.81859e-05
ZFAND2A	2.08338	5.94416	30.8854	2.28405e-05
PRSS8	2.07566	6.21412	50.804	8.65461e-07
DTX3L	2.0742	5.07043	47.8168	1.32303e-06
ZNF583	2.07281	1.85289	8.30141	0.00953216
PATL1	2.07142	7.02006	70.9062	7.47721e-08
TRANK1	2.06792	5.57695	43.8101	2.41267e-06
RND1	2.06651	3.45602	16.1702	0.000723838
GARS	2.06577	3.60819	30.9394	2.25996e-05
EXT1	2.06526	5.05822	60.3117	2.51217e-07
NMI	2.06095	4.33586	46.7065	1.5568e-06
ZC3H12C	2.06032	3.80207	23.151	0.00011972
CGAS	2.05921	2.34088	13.9971	0.00137359
APOL2	2.05644	5.5111	78.5248	3.4105e-08
TNFAIP3	2.0553	5.01188	38.8399	5.38258e-06
HK2	2.04977	5.18711	27.97	4.12301e-05
DEFB1	2.04664	6.56481	35.4027	9.78439e-06
SMCHD1	2.04567	3.9245	45.0331	2.00024e-06
RASIP1	2.04141	2.33589	14.5846	0.00114996
METRNL	2.04136	4.25577	34.4703	1.15842e-05
HLA-C	2.04019	10.3051	48.7814	1.15118e-06
EHD1	2.03936	4.1228	54.8547	5.00931e-07
TRIM14	2.03831	5.91664	62.0964	2.02562e-07
AC004870.2	2.03607	1.78201	10.3989	0.00443876
GBP1	2.02939	4.90004	31.0155	2.22653e-05
RNF114	2.02595	6.0013	84.8494	1.8608e-08
STX19	2.02127	2.41354	11.4309	0.00311986
SLC25A25-AS1	2.01658	4.15635	40.748	3.92366e-06
SAA1	2.01189	12.2291	12.0533	0.00253902
RND3	2.01053	5.69945	49.5354	1.034e-06
ATF4	2.00757	6.62839	44.0898	2.31064e-06
AHCYL2	2.00716	4.96191	58.7796	3.03406e-07
COL16A1	2.00421	2.81123	18.9532	0.000338559
COL9A2	2.00343	6.96116	32.6198	1.63459e-05
KRT6B	1.99917	5.52124	22.8057	0.000129854
HCP5	1.98908	6.54343	35.7118	9.25789e-06
MYC	1.98663	3.48752	12.1234	0.0024815
CFL2	1.98623	3.61132	17.439	0.000507923
MT-TF	1.98439	5.93023	16.4953	0.000660161
PARP12	1.97776	2.92232	18.167	0.000416997
UHRF1BP1	1.97558	2.41216	22.6028	0.000136248
SDCBP2	1.9734	6.32852	13.2515	0.00173003
MOB3C	1.97069	2.26154	12.2597	0.00237386
EMP1	1.96995	4.09545	38.5395	5.66285e-06
BTN3A1	1.95877	5.40763	50.4015	9.1539e-07
ICAM1	1.94898	4.93852	31.3219	2.09724e-05
EPS8L1	1.9489	6.98955	29.4522	3.03943e-05
AVPI1	1.94823	4.5942	34.8236	1.08624e-05
PGGHG	1.94699	2.95182	11.8071	0.002753
ZC3HAV1	1.94376	6.57782	71.4255	7.07269e-08
CD55	1.92948	6.48568	64.7261	1.48783e-07
KRT23	1.92939	8.10795	66.7603	1.17975e-07
GCH1	1.92352	4.22057	31.4621	2.04087e-05
C11orf96	1.92152	3.58501	8.45202	0.00900192
C2	1.91781	3.27145	16.8429	0.000598864
JADE2	1.91763	4.00178	26.2438	5.95734e-05
ZNFX1	1.91098	5.57932	42.3324	3.04129e-06
ME1	1.90632	2.54836	9.43611	0.00625101
GPRC5A	1.90556	6.0997	44.0624	2.32042e-06
ZSCAN31	1.90078	4.15399	25.8891	6.43713e-05
AL135999.1	1.89991	3.36388	20.066	0.000254062
IFI16	1.89757	5.31405	74.9933	4.8681e-08
FUT3	1.8894	4.84637	23.444	0.000111805
MUC2	1.88749	2.30858	9.37154	0.00639936
BTN3A3	1.87858	2.31917	10.0406	0.00503404
SESN2	1.87797	4.70735	39.1089	5.14468e-06
SLC24A1	1.87584	3.62232	28.7409	3.51399e-05
ADGRF4	1.87484	2.32966	9.93275	0.00523018
CSRNP1	1.87267	4.03148	25.2966	7.33681e-05
EIF2AK2	1.87232	5.79852	47.5069	1.38412e-06
PARP10	1.87045	3.38935	14.4657	0.00119176
SP100	1.86564	5.76877	74.5569	5.09174e-08
AC092718.4	1.86385	3.2531	19.3783	0.000303076
HLA-E	1.86122	8.80227	38.0204	6.18583e-06
C15orf62	1.86034	3.38932	12.269	0.00236669
SPDL1	1.85347	2.04346	8.94675	0.00747925
DCLRE1C	1.85287	2.62717	12.1506	0.00245959
DNAJB9	1.85194	7.0325	48.2957	1.23441e-06
FUT6	1.85099	2.47955	19.9435	0.000262107
NFKBIZ	1.8468	3.99023	33.4719	1.39275e-05
SEMA7A	1.84613	3.38934	14.9009	0.00104655
CSTB	1.84589	13.0505	49.2783	1.07241e-06
GNE	1.84516	7.02899	20.3028	0.000239274
C21orf91	1.84504	5.73929	41.6133	3.41117e-06
MYD88	1.84419	5.82366	52.3631	6.98587e-07
ZFYVE26	1.84371	4.20115	36.2785	8.37206e-06
MIER3	1.84066	2.41809	11.0178	0.00358669
SLC1A5	1.83984	8.4485	17.0061	0.000572299
CASP1	1.83399	4.39194	21.9346	0.000159909
APOL3	1.82554	2.98583	15.0139	0.00101212
CLGN	1.82541	3.07885	13.147	0.00178771
C4orf19	1.82404	3.43756	19.2645	0.000312148
DOC2B	1.82271	3.6187	25.7693	6.60862e-05
SERPINB4	1.80985	6.47522	15.3751	0.000910282
NFKBIE	1.80939	4.07532	28.7086	3.53746e-05
AC019117.1	1.80905	1.84767	9.99764	0.0056654
STX11	1.8072	3.60007	23.2485	0.000117017
LGALS3BP	1.80416	8.48556	30.3807	2.52331e-05
DGKE	1.79894	2.46634	8.72107	0.00813488
FAM83G	1.79802	2.0185	11.1258	0.00345753
TNFRSF10A	1.79461	3.07039	19.3448	0.000305712
CDC42EP2	1.79398	4.04217	32.1426	1.7901e-05
CBX4	1.78916	6.74766	48.6348	1.17562e-06
ASS1	1.78845	5.3932	28.0747	4.03379e-05
HCAR3	1.7881	4.63302	11.5562	0.00299197
SPRY1	1.78465	3.60707	17.1401	0.000551444
ZNF618	1.7807	3.82261	29.6187	2.9389e-05
FOSL2	1.77941	6.51132	35.4115	9.769e-06
C5orf56	1.7738	6.08046	44.1234	2.29872e-06
CD47	1.77205	7.91656	52.205	7.13775e-07
LYN	1.76874	6.58329	28.1753	3.95017e-05
PDP1	1.76813	2.84472	11.3322	0.00322491
LMO2	1.76797	5.42103	43.8129	2.41162e-06
TMEM165	1.76664	6.95266	73.1327	5.90429e-08
IRS1	1.76385	3.92993	18.5026	0.000381288
CLIC4	1.75981	4.00893	21.7414	0.000167574
COA7	1.75814	2.11474	8.25002	0.00972102
CCDC88B	1.7549	4.25763	29.1169	3.25365e-05
SCARB2	1.75124	7.44542	64.7103	1.49054e-07
IFNGR1	1.74993	6.44175	28.0607	4.04557e-05
FEZ1	1.74245	2.96244	8.56254	0.00863382
CCDC68	1.73942	1.98314	8.99651	0.00734279
FA2H	1.73817	4.81208	15.1034	0.000985748
SAA2	1.7373	9.3227	9.8619	0.00536372
VASN	1.73646	4.58644	35.4193	9.75534e-06
TMEM268	1.72388	4.19268	42.2579	3.07749e-06
SLC43A3	1.72387	4.4514	15.2277	0.000950399
MIR4435-2HG	1.72262	6.00408	32.2578	1.75112e-05
TIMP1	1.72207	6.81447	24.3707	9.03455e-05
SERPINB10	1.71991	3.22853	9.44276	0.00623594
AP005212.4	1.71975	3.36936	11.6119	0.00293697
ANKRD36C	1.71737	6.3844	44.162	2.28509e-06
SLC16A4	1.71538	3.3442	22.0906	0.000154003
ALPK3	1.71462	3.87391	18.1566	0.000418166
MANF	1.71437	7.8366	24.9749	7.88289e-05
GPCPD1	1.7079	5.73475	30.5727	2.42918e-05
CEBPD	1.70673	7.60708	23.9195	0.000100163
FAM135A	1.70367	3.40685	19.3437	0.000305801
MID2	1.70213	2.61929	9.93384	0.00522815
SP140L	1.69826	4.19629	31.5544	2.00471e-05
CARD16	1.69549	5.67196	22.8317	0.000129057
TMPRSS11D	1.69115	2.47586	9.02507	0.00726571
DENND3	1.68707	3.14257	9.24624	0.00669861
MMP15	1.68329	4.1911	30.8326	2.30789e-05
ATP1B1	1.68326	11.6339	11.4173	0.00313409
ATOH8	1.68072	4.87975	15.9172	0.00077812
IER3	1.67944	7.04342	10.7178	0.00397458
MMP13	1.67842	5.18667	25.883	6.44567e-05
IFRD1	1.67822	3.90589	10.9238	0.00370354
SNPH	1.67206	3.04579	16.5815	0.000644331
EAF2	1.6691	2.14958	8.99239	0.00735399
TMEM106A	1.66815	2.27854	11.6489	0.00290105
SLFN5	1.66199	6.62773	36.3621	8.24942e-06
FICD	1.66154	4.23144	18.3814	0.000393774
RBMS2	1.65988	5.64911	42.4073	3.00542e-06
CD38	1.65975	3.48099	9.82374	0.00543721
PDZD2	1.65865	2.25984	9.5851	0.00592312
GSDMB	1.65352	4.70756	22.3004	0.000146438
TTC9	1.65284	7.68509	38.2337	5.96471e-06
TGFB3	1.65231	3.56405	21.5336	0.000176272
HLA-J	1.65035	2.64215	9.25499	0.0066772
S100A9	1.64738	6.95134	25.7782	6.59579e-05
STAT5A	1.64207	3.63286	13.6578	0.00152454
TRIM38	1.64116	5.16079	54.2853	5.39937e-07
CEBPG	1.63686	5.41579	27.1234	4.92975e-05
BLZF1	1.63616	2.50294	8.68013	0.00826055
LRRC8A	1.63578	7.23939	29.9183	2.76706e-05
HES4	1.63504	6.5855	22.3635	0.000144245
AIFM2	1.63436	3.62405	22.2793	0.000147181
FCGBP	1.62857	7.41649	16.9954	0.000573994
TRAFD1	1.62727	5.92736	30.8658	2.29285e-05
SPATS2L	1.62393	7.65022	45.5409	1.85245e-06
SERPINB8	1.62391	5.23738	25.8782	6.45256e-05
CLDN4	1.62312	10.6034	19.3786	0.000303045
ARNTL2	1.62287	5.10675	45.7809	1.78683e-06
LINC01133	1.62277	4.55481	13.9833	0.0013794
PHLDA2	1.62031	6.12029	18.4049	0.000391321
CLIP4	1.6189	4.29865	15.9653	0.00076745
ADAR	1.61706	7.76384	32.9514	1.53536e-05
JDP2	1.61383	5.41256	32.2115	1.76666e-05
ITGB8	1.61048	4.34272	24.3798	9.01602e-05
HMGA1	1.60953	5.55342	36.4575	8.11207e-06
PLEK2	1.60896	3.68581	15.3351	0.000920984
SPTSSB	1.60724	3.66639	12.2991	0.00234367
HRASLS2	1.6056	6.05331	12.8573	0.0019592
PANX1	1.60046	2.07003	8.14837	0.010107
NKIRAS2	1.5989	3.54	22.2428	0.000148474
VSIR	1.59655	5.08138	30.3717	2.52786e-05
BMP2	1.59472	4.04809	14.4788	0.00118706
HIST2H4A	1.59307	2.43387	9.26082	0.00666298
NADK	1.58652	4.93766	31.8813	1.8821e-05
ID1	1.58636	8.58133	20.9208	0.000204981
KIAA0513	1.58563	6.04543	45.4492	1.87824e-06
PRSS22	1.58434	7.8965	41.5293	3.45751e-06
CEBPB	1.58429	7.79631	40.5767	4.03489e-06
PHLDA1	1.58245	4.5069	13.8164	0.00145183
APOL1	1.58162	5.89551	40.2695	4.24318e-06
NUB1	1.57574	7.05873	67.9549	1.03216e-07
PSMB8	1.57445	7.24988	31.1219	2.18067e-05
ABCA12	1.5738	3.81111	22.1041	0.000153502
XRN1	1.57361	5.7129	43.0739	2.70579e-06
TNIP1	1.57327	4.77068	35.9054	8.94405e-06
ARTN	1.57001	2.74832	9.19291	0.00683068
LIPH	1.56785	4.82039	32.5886	1.64428e-05
HIST2H2BE	1.56728	5.40271	28.8001	3.47154e-05
PPP1R18	1.56462	4.92633	22.4574	0.000141047
PAQR8	1.56456	3.87033	16.6329	0.000635106
SBK1	1.5613	2.26897	8.67346	0.00828123
TUBD1	1.55792	2.67761	13.9103	0.00141057
PIEZO1	1.55538	3.65207	15.3914	0.000905971
SP1	1.55312	7.05106	35.7497	9.19559e-06
APOL6	1.55065	6.32518	45.8761	1.76154e-06
RUBCN	1.54988	4.42338	31.4934	2.02853e-05
WASL	1.54882	6.08116	49.9765	9.71604e-07
LINC00342	1.5484	4.24612	15.8679	0.00078921
JUN	1.54662	4.90592	13.0053	0.0018694
CFLAR	1.54107	8.37399	32.9811	1.52679e-05
SPRED2	1.54078	3.02031	11.2886	0.00327258
BTG3	1.53897	5.70919	38.4283	5.77064e-06
TRIM25	1.53863	7.55371	51.3583	8.01552e-07
DESI1	1.53831	3.31219	14.8261	0.00107004
SLC6A9	1.53746	5.47073	26.886	5.18626e-05
CHAC2	1.5347	2.72501	13.1494	0.00178637
LAYN	1.53462	3.19284	10.3398	0.00453129
ZHX2	1.53325	3.57161	15.8327	0.000797234
NCK1	1.52909	4.61086	35.3559	9.86709e-06
HSPA5	1.52782	9.70965	19.1093	0.00032502
SRCAP	1.52732	2.04624	8.07265	0.0104058
AFAP1L1	1.52549	3.21672	17.3021	0.000527364
SH3BP1	1.5243	5.5149	18.6151	0.00037009
OPTN	1.52418	5.46491	28.8936	3.40561e-05
PSTPIP2	1.52385	3.99487	9.44707	0.00622621
MREG	1.52278	3.52382	15.4285	0.00089621
PLAT	1.52251	3.6057	12.3517	0.00230409
YARS	1.52068	4.71159	32.326	1.72846e-05
GCNT4	1.51989	4.12881	10.2245	0.00471811
LPAR1	1.51872	4.10674	15.5248	0.000871441
SAP130	1.51828	3.67531	19.5122	0.00029276
XPOT	1.51774	5.24106	23.516	0.00010995
PLIN2	1.51737	5.34837	17.4369	0.000508206
STEAP1	1.51518	3.42521	15.7296	0.000821281
AP5B1	1.51419	2.96116	10.2709	0.00464189
RELB	1.51255	2.72577	8.11127	0.0102522
EBF4	1.50334	3.18089	11.1037	0.00348352
RAB32	1.50216	4.5547	19.4979	0.000293849
ZG16B	1.50182	5.39492	32.0539	1.82075e-05
TPCN1	1.49964	4.81021	15.7226	0.000822926
SH2D4A	1.49804	4.3208	18.394	0.00039246
APOBEC3G	1.49795	4.39329	19.1707	0.000319864
CDRT1	1.49708	1.60526	8.64141	0.00838145
ZCCHC2	1.48966	3.36431	15.3895	0.000906452
RAC2	1.48784	5.41904	17.5177	0.000497106
ERN1	1.48671	4.02919	17.9955	0.000436668
CMTR1	1.48564	5.49767	36.2544	8.40776e-06
AC100861.1	1.48564	2.67435	12.1618	0.00245064
CASP10	1.48562	4.60603	32.6993	1.61017e-05
UBA7	1.48251	3.8408	18.0436	0.000431044
ARRB2	1.48181	5.52043	20.3514	0.00023636
LDLR	1.48044	8.06259	37.7644	6.46325e-06
CMTM3	1.47718	3.51994	11.0554	0.00354119
PLK2	1.47575	4.68637	21.4265	0.000180952
NABP1	1.47566	3.31982	13.2684	0.00172091
MED24	1.47318	7.52206	46.2627	1.66272e-06
IER5	1.46867	6.00006	25.1718	7.54346e-05
STS	1.46861	5.9293	40.5105	4.0788e-06
H1F0	1.46788	7.55419	16.565	0.000647339
SDR16C5	1.46788	5.60829	31.9363	1.86233e-05
CLDN1	1.4658	7.77249	9.86287	0.00536186
ACSL1	1.46402	3.09412	11.3342	0.00322273
ARRDC2	1.45752	3.06038	10.7496	0.00393121
PLEKHN1	1.45177	2.53898	8.24305	0.00974696
STOML1	1.44868	2.88374	12.0549	0.00253768
STX1A	1.44655	5.31113	20.768	0.000212921
FAM219A	1.44632	3.47285	16.0594	0.00074707
ADAM17	1.44304	5.1466	27.672	4.38892e-05
DUSP6	1.44284	3.88889	17.2935	0.000528613
ABHD4	1.44238	5.86469	37.0789	7.27641e-06
RRP1	1.43982	2.65672	8.42482	0.00909521
KLK10	1.43683	7.34899	41.5682	3.43593e-06
VMP1	1.43409	7.5683	37.2332	7.08399e-06
KLF2	1.43337	3.53809	13.0939	0.00181789
RIPK2	1.43283	3.1285	17.2054	0.0005416
CASP8	1.43273	5.80419	37.9472	6.26383e-06
TMEM51	1.43217	5.23431	28.1811	3.94534e-05
MB21D2	1.43015	4.17432	13.5904	0.00155664
WIPI1	1.43006	4.57419	23.381	0.000113454
TCEANC	1.42921	2.37993	8.14146	0.0101339
RNF19B	1.42848	5.9574	24.9247	7.97209e-05
TFRC	1.42823	6.53019	9.09341	0.00708495
TRIM16	1.42732	7.09852	15.4396	0.000893314
ACP2	1.42628	3.06762	14.1663	0.00130463
ZBTB21	1.42498	3.62234	13.6396	0.00153315
CRB3	1.42461	4.69176	20.599	0.000222105
MMP14	1.42223	6.38109	27.7838	4.28701e-05
C1orf116	1.41758	6.06052	20.776	0.000212499
VPS37B	1.41714	4.6882	28.9272	3.38225e-05
STARD4	1.41341	5.28077	24.6971	8.39095e-05
TCHP	1.41277	4.24202	22.0881	0.000154096
HIST1H2BD	1.41258	6.77449	26.6839	5.41628e-05
TNFRSF10B	1.41124	5.10065	24.3737	9.02857e-05
BID	1.40928	3.69276	16.0473	0.000749666
GTPBP1	1.40884	4.83439	29.1049	3.26162e-05
CCPG1	1.40785	5.08885	26.191	6.02621e-05
PPP2R5B	1.4075	4.8143	25.0057	7.82867e-05
FYB1	1.40151	3.32661	13.848	0.00143779
SLC11A2	1.40123	6.43232	35.8608	9.01537e-06
CNP	1.39944	5.47182	24.7618	8.26954e-05
OAF	1.39846	4.15574	23.0323	0.000123099
DAB2IP	1.39758	5.6584	19.0806	0.000327468
MSMO1	1.39701	8.80401	11.5067	0.00304176
ANKRD20A5P	1.39537	2.24935	8.77177	0.00798216
AKIRIN2	1.39447	3.42758	10.5093	0.00427162
LRRC8D	1.39195	3.75861	23.5879	0.000108129
SNN	1.39163	4.07621	27.3204	4.72744e-05
KIFC3	1.39157	4.34087	22.1433	0.000152061
KLF6	1.3912	6.21952	30.3258	2.55096e-05
CCL28	1.39097	5.05642	14.9717	0.00102483
RDH10	1.3903	7.29355	29.0628	3.28981e-05
RNF19A	1.38972	6.95231	10.4259	0.00439723
PIM3	1.38593	6.75992	38.1814	6.01809e-06
MOV10	1.38261	2.71036	11.364	0.00319061
OSMR	1.38235	4.81687	17.3462	0.000521017
HIF1A	1.38204	6.27089	10.3286	0.00454916
PRKD3	1.3809	2.82992	9.28159	0.00661262
NGFR	1.38048	6.66091	18.7367	0.00035839
CCND1	1.37584	6.24372	23.1388	0.000120061
RABGAP1L	1.37184	6.16161	24.7073	8.37164e-05
C3orf52	1.36746	4.75803	19.6194	0.000284791
AJUBA	1.36741	6.05388	16.8855	0.000591809
CDKN2B	1.36669	4.50267	12.5408	0.00216774
NECTIN2	1.36574	4.90593	20.5231	0.000226371
PLEKHG1	1.365	2.89059	8.37742	0.00926034
ELF4	1.3647	5.21389	27.5276	4.52461e-05
EFNB1	1.36108	2.92685	9.21098	0.00678561
DSG3	1.3601	3.63502	8.8359	0.00779358
N4BP1	1.35884	5.10644	26.2935	5.89339e-05
PSMA4	1.3569	7.62784	36.6053	7.90411e-06
MET	1.3536	4.42611	23.1837	0.000118807
DUSP7	1.35266	5.28146	9.64475	0.00579728
BTN2A1	1.35224	2.92074	8.90337	0.00760056
SLC8B1	1.35095	3.68331	16.9864	0.000575439
PCGF5	1.34973	5.72681	26.1123	6.13041e-05
ARHGAP26	1.34971	3.47204	15.5059	0.000876261
LINC00623	1.34918	3.25681	13.0993	0.00181477
CRELD1	1.34534	3.92605	20.4288	0.000231799
BACH1	1.34409	3.072	10.3343	0.00453999
NCCRP1	1.34064	5.46335	26.1014	6.14509e-05
JUNB	1.34033	7.4265	9.5626	0.0059714
DSN1	1.34008	2.71119	9.68808	0.00570772
NT5C2	1.33984	6.24369	33.5717	1.36711e-05
GRPEL2	1.33812	5.33717	12.7889	0.00200232
ARL5B	1.33755	5.57003	32.685	1.61453e-05
LPCAT4	1.33614	6.11307	12.4641	0.00222193
RAP2B	1.3355	5.92935	31.1247	2.17947e-05
GIMAP2	1.3345	2.49419	8.18284	0.00997424
FBXO6	1.32819	3.04371	17.059	0.000563962
FAS	1.32673	3.99441	15.0677	0.000996184
RBCK1	1.32636	6.55749	34.3026	1.19453e-05
REL	1.32058	2.87283	8.17895	0.00998913
SLC12A8	1.32034	2.83632	12.1058	0.00249584
SLC37A1	1.32022	4.53048	27.6809	4.38071e-05
MAL2	1.318	8.27541	32.1331	1.79334e-05
IER2	1.3139	6.04674	10.1108	0.00491071
BCAP29	1.31082	6.30013	20.4433	0.000230958
CD40	1.31023	4.6705	14.8718	0.00105562
HIST1H2BJ	1.30554	3.19438	9.45237	0.00621425
NDUFAF4	1.30431	5.82955	25.1546	7.57249e-05
LURAP1L	1.30131	5.07776	14.5658	0.00115648
GULP1	1.29789	5.02422	11.7672	0.00278958
EXOSC6	1.29383	6.37508	21.2963	0.000186827
MICAL2	1.29202	5.24069	27.8209	4.25374e-05
RIPK1	1.29187	3.86074	15.8005	0.000804653
BCL10	1.29034	5.9492	32.7393	1.59804e-05
COA6	1.28805	4.69881	21.7995	0.000165224
NOP16	1.28784	3.77946	16.7056	0.000622297
BCAR1	1.28395	7.49841	18.0642	0.000428669
RANGAP1	1.28097	6.96769	37.0774	7.27832e-06
ITPKC	1.27912	5.19085	28.948	3.36786e-05
MARS	1.27873	6.57617	15.8676	0.000789265
HERPUD1	1.27196	6.80295	15.2581	0.000941965
IRAK3	1.27099	4.89834	14.8529	0.00106154
BCL2	1.26984	2.99346	8.62978	0.00841813
GCA	1.26793	5.1681	22.7383	0.000131941
SARS	1.26384	5.12583	23.2146	0.00011795
IRF1	1.26344	6.71902	29.8512	2.80458e-05
MED8	1.26329	3.6394	8.56655	0.00862078
PTPN2	1.26317	4.6932	17.7851	0.000462218
ZFP36L2	1.26111	4.49422	15.4258	0.000896914
EIF4EBP1	1.25808	5.22126	8.45995	0.00897493
YRDC	1.25683	4.41091	19.5067	0.00029318
CLDN3	1.25674	5.32157	27.6489	4.41033e-05
NAA50	1.25599	3.98153	14.6322	0.00113369
HSCB	1.2551	3.18145	9.89556	0.00529981
EPHA2	1.25423	6.77835	9.61287	0.00586415
ARAP2	1.25307	4.08608	16.8715	0.000594122
LAP3	1.25233	5.83723	12.1761	0.00243926
TTC23	1.25034	3.13249	10.0924	0.00494273
RBPMS	1.24944	6.95505	29.057	3.29364e-05
KRT7	1.24926	8.3686	16.7068	0.000622085
MIR22HG	1.24816	3.03688	12.5471	0.00216334
LSR	1.24719	6.87997	26.0201	6.25508e-05
CARD19	1.24614	5.05029	13.4206	0.00164099
PLEKHA4	1.24604	3.31248	12.3073	0.00233747
MDFI	1.24602	4.39138	21.0894	0.000196598
BYSL	1.24476	3.82002	15.7474	0.000817054
BCL3	1.24368	5.02091	11.2913	0.00326959
TACSTD2	1.2435	10.703	14.6729	0.00112
PSME2	1.2413	5.87651	12.5401	0.00216822
SOCS3	1.23831	5.53759	10.3017	0.00459207
TIMM44	1.23551	6.74721	13.7577	0.00147827
LMTK3	1.23543	4.98273	11.703	0.00284951
SLC26A11	1.23279	3.85673	17.8453	0.000454743
TRIM35	1.23267	3.5947	13.0917	0.00181915
CYP2J2	1.22805	4.28715	16.0414	0.000750916
SH3PXD2B	1.22716	3.93308	10.0513	0.005015
GRB10	1.22612	4.29066	12.8338	0.00197392
SMAD3	1.22581	7.41161	23.0898	0.000121449
DUSP4	1.22552	5.59011	9.00969	0.0073071
IGFBP3	1.22456	7.62165	17.3505	0.000520393
SLC38A2	1.22308	8.33508	9.15056	0.00693763
OSTM1	1.22287	4.42429	17.2103	0.000540873
RHOB	1.22247	5.88088	13.4219	0.00164029
AC020916.1	1.22045	2.83298	8.1068	0.0102698
MED13	1.21885	4.15187	14.2396	0.00127591
CTSC	1.21568	8.35124	20.8557	0.000208327
STEAP4	1.21426	5.53495	19.336	0.00030641
ZNF598	1.21387	7.05136	25.7036	6.70489e-05
ST3GAL1	1.21329	5.109	18.9759	0.000336556
BLOC1S3	1.2121	5.06182	18.4077	0.00039103
VTI1A	1.21097	3.02083	8.56797	0.00861617
TRIB1	1.2097	4.67228	18.2481	0.000408046
RNF149	1.20965	5.51848	20.2099	0.000244959
CCND3	1.20913	4.98481	30.0823	2.67778e-05
MCMBP	1.20888	3.27582	12.8573	0.00195922
B2M	1.20833	12.345	13.0649	0.00183455
DUSP16	1.20659	4.58059	21.9226	0.000160373
NFKBIB	1.20114	4.98083	17.085	0.000559923
RAB27A	1.20107	3.91753	8.91528	0.00756704
EHD4	1.20042	5.74139	28.4047	3.76644e-05
OGFOD1	1.19888	3.75584	9.8616	0.00536429
PRKD2	1.19819	3.61698	14.5749	0.00115332
JUP	1.19811	8.1608	10.9752	0.00363916
LOX	1.19758	3.93813	20.3596	0.000235871
ATF3	1.19717	5.27548	15.7198	0.000823594
TPT1-AS1	1.19707	3.47729	8.26422	0.00966841
AKIP1	1.19698	4.45076	12.4055	0.00226431
MIR34AHG	1.19693	3.44339	11.5016	0.00304691
SMIM31	1.19674	3.38603	9.31257	0.00653829
COL17A1	1.19612	4.71797	10.7286	0.00395977
SRPK1	1.19591	4.49688	14.6598	0.00112438
ZNF750	1.19578	3.89019	12.2157	0.00240803
RMI2	1.19521	3.41697	8.88495	0.00765271
STOM	1.19501	8.52465	16.9329	0.000584042
PABPC1L	1.19458	4.06395	11.2183	0.00335108
ATL2	1.19391	4.3974	16.826	0.000601702
IDI1	1.1929	4.3899	11.7108	0.00284215
SLC27A3	1.19172	4.80486	10.9349	0.00368943
TLE1	1.19157	3.84069	14.5735	0.00115379
MISP	1.19119	3.64439	9.69262	0.00569844
CLDN7	1.19072	9.07501	22.2738	0.000147375
RNF145	1.18965	6.88919	29.5277	2.99338e-05
C3	1.18838	7.0421	9.70534	0.0056725
SLC25A30	1.18829	3.9557	11.3403	0.00321612
KRT86	1.18694	3.5765	9.77298	0.00553673
MAFG	1.18654	4.9293	8.58544	0.00855966
SAT1	1.18491	9.92154	19.2054	0.00031698
KCNK1	1.18472	2.91335	8.81232	0.00786235
PEF1	1.18324	5.87388	13.719	0.00149603
HINT3	1.17981	4.60927	14.683	0.00111664
RAB8B	1.17958	3.47984	8.56379	0.00862974
RHBDF1	1.17864	6.62476	13.918	0.00140723
TUBA1C	1.17682	7.71609	12.7384	0.00203482
AMD1	1.17576	4.27528	16.1231	0.00073361
C19orf38	1.17276	3.83433	12.163	0.00244965
MEF2D	1.17269	4.9942	13.4527	0.00162468
TDRD7	1.17019	3.35386	9.19794	0.0068181
RRN3	1.1688	3.08888	8.15109	0.0100965
FAM83A	1.16774	6.14177	13.4412	0.00163049
LPAR6	1.16085	3.87627	9.15559	0.00692483
MAFK	1.16001	4.93268	13.1341	0.001795
RASEF	1.15694	4.02338	9.55205	0.00599417
GBP3	1.15588	4.5396	14.8009	0.00107808
ST14	1.15576	6.23928	11.9706	0.00260873
UBALD2	1.15522	5.79021	16.8063	0.000605022
TNFRSF14-AS1	1.15438	3.36141	8.31114	0.00949689
B3GNT3	1.15352	4.87548	14.4823	0.00118581
HIC1	1.15281	4.19188	8.12557	0.010196
SQSTM1	1.15142	9.75844	21.0277	0.000199621
SLC25A25	1.15085	4.26062	9.46977	0.00617519
MGAT4A	1.14792	3.72302	14.1665	0.00130452
MRPL44	1.14692	3.84987	13.505	0.00159844
FST	1.14655	4.87474	8.70208	0.00819289
NR1D1	1.14473	4.58992	8.29319	0.0095621
NUDCD1	1.14454	4.09666	10.6851	0.00401955
SQOR	1.14402	4.87353	28.2686	3.87425e-05
HYOU1	1.14367	5.6659	21.4473	0.000180031
CKAP4	1.14358	6.32544	22.3334	0.000145287
IFNGR2	1.14254	6.34225	16.4532	0.000668053
MAPK6	1.14148	4.47916	13.7983	0.00145991
NMD3	1.13725	4.06243	13.5812	0.00156108
RHOV	1.13651	4.2617	10.352	0.00451197
PTGES2	1.13579	5.7051	16.0608	0.000746773
MAP3K13	1.13408	6.38987	25.0568	7.73979e-05
UBAP1	1.13349	4.94892	12.0597	0.00253368
CPNE8	1.1329	3.55882	12.7083	0.00205448
B4GALT5	1.13242	6.71021	20.4818	0.000228729
GABRE	1.1297	7.07485	12.6997	0.00206009
GALNT5	1.12959	3.14039	9.05862	0.00717633
LAMB3	1.12955	6.34184	15.5543	0.00086401
SRGAP1	1.12858	5.49999	26.4214	5.73211e-05
AMBRA1	1.12685	3.87726	14.6246	0.00113629
IARS	1.12415	3.59425	14.4096	0.00121204
MED6	1.12042	4.27778	9.55914	0.00597885
MFSD4A	1.11844	5.09081	16.5431	0.000651331
MMAA	1.1179	3.98264	10.6511	0.00406694
HIP1R	1.11598	4.3725	10.5835	0.00416306
PTP4A2	1.11522	7.74363	28.1946	3.93431e-05
FUT2	1.10819	5.18587	13.8777	0.00142473
DCAF10	1.10562	5.33741	14.6753	0.00111921
RNASEL	1.10503	4.24487	16.2917	0.000699267
DEGS1	1.10391	3.61139	8.85189	0.00774736
AP1AR	1.10217	3.9863	12.6383	0.00210097
SLC38A7	1.10126	4.59018	10.7582	0.00391971
TMEM229B	1.10104	4.78465	12.0538	0.00253862
GNPDA1	1.09885	5.91273	11.7935	0.00276541
TM4SF1	1.09829	6.39487	10.1611	0.00482438
PROSER2	1.09622	5.47724	12.6788	0.00207395
SPRYD4	1.09543	5.37146	24.8096	8.18096e-05
TP53	1.09524	6.78386	15.4345	0.00089466
MAT2A	1.09435	2.96464	9.47943	0.00615362
MRPS18A	1.09258	5.31992	17.5867	0.000487826
MCL1	1.09204	7.83474	25.9744	6.31792e-05
HES1	1.09066	6.8424	8.89653	0.00761989
C1orf52	1.09051	4.80298	12.0439	0.00254682
AC106886.5	1.09037	3.91195	13.2392	0.00173671
MDK	1.08991	7.92886	22.4836	0.000140168
IL17RA	1.08609	5.08052	19.2481	0.000313483
MORC3	1.08482	4.09999	8.85558	0.00773672
ITSN2	1.08399	4.50815	12.8123	0.00198745
SERPINH1	1.0828	6.10041	9.15628	0.00692306
SLC5A1	1.08159	3.42426	9.48121	0.00614965
TMBIM1	1.0782	6.62305	14.521	0.0011721
GGA3	1.07817	4.20519	16.4593	0.00066689
COPB1	1.078	6.19256	22.6663	0.000134212
SNX9	1.07646	4.66771	21.8198	0.000164413
PPP1R12B	1.0726	4.56023	17.3621	0.000518741
ITPR3	1.07238	6.26717	19.8909	0.000265648
SAP30BP	1.07158	4.54441	14.6369	0.00113211
LBX2-AS1	1.07103	4.358	10.595	0.00414657
HSP90B1	1.06823	7.31784	8.25761	0.00969285
TPP1	1.06739	6.82477	14.487	0.00118416
SPINT1	1.06095	7.96649	16.4251	0.000673366
ZNF189	1.06037	3.73766	13.6293	0.00153805
MUS81	1.05958	3.42871	8.7301	0.00810742
USP53	1.05949	3.38226	9.17505	0.00687555
FXYD5	1.0587	5.19159	15.3292	0.000922561
PNPLA2	1.05838	8.07554	10.002	0.00510329
UXS1	1.055	4.34456	11.5136	0.00303483
TEP1	1.05004	3.82808	10.8601	0.00378498
ORC5	1.04812	3.14729	8.19775	0.00991743
SEC23A	1.04617	5.3052	11.2024	0.00336905
SLC35F6	1.04522	4.90174	16.1327	0.000731609
SRD5A3	1.04503	6.32358	13.6038	0.00155024
CASP4	1.04502	5.63249	22.4107	0.000142627
FNBP4	1.04394	4.02816	8.23445	0.00977904
NSUN5	1.04095	3.67411	14.9487	0.00103184
ZBTB43	1.04074	4.75637	20.1978	0.000245712
MYCBP2	1.03826	4.95275	12.6622	0.00208498
TMEM41A	1.03323	4.68552	10.3492	0.00451646
GRK6	1.03201	5.07227	9.31664	0.00652859
DCBLD1	1.03044	3.33141	8.16373	0.0100476
CBLN3	1.0295	3.789	9.19983	0.00681338
TLNRD1	1.02912	4.83546	12.6272	0.00210848
GRN	1.0287	7.9075	22.5022	0.00013955
AC073111.5	1.02673	4.10305	9.43509	0.00625332
QKI	1.02645	6.79042	14.8131	0.00107417
BTN3A2	1.02298	3.57602	11.4703	0.00307899
PLEKHA6	1.02192	5.57626	23.8353	0.000102122
RBBP8	1.02029	5.01583	19.6945	0.000279346
ABLIM3	1.01976	4.65757	8.82728	0.00781863
EPHX3	1.01703	5.54672	13.1044	0.00181189
FRMD4B	1.01616	4.32178	10.8898	0.00374676
SPDEF	1.01569	3.78307	10.5901	0.00415354
DDX11	1.01516	3.56452	9.37544	0.00639027
TMEM199	1.01333	4.36353	13.1149	0.00180588
SLC25A37	1.01314	5.7665	18.948	0.000339021
ZNF562	1.01192	4.18525	10.4599	0.00434544
PPP1R15B	1.00679	4.60943	14.281	0.00126002
ANP32B	1.00598	5.51828	15.403	0.000902911
FAF2	1.0056	4.7559	16.8365	0.000599945
KLF3	1.00441	5.1406	16.3869	0.000680674
FEM1C	1.00268	5.04721	18.4337	0.000388339
RAP2C	1.00198	4.68549	11.8979	0.00267186
SLC9A1	1.00008	5.3632	8.80161	0.0078938
BMP3	1.00003	3.46649	10.5751	0.00417524
NCF2	0.999674	4.85363	11.292	0.00326883
TOR4A	0.998928	4.55429	10.3962	0.00444299
NPLOC4	0.998303	5.31668	15.6256	0.000846339
EMG1	0.997172	5.24333	11.4291	0.00312173
VPS37A	0.993587	4.10003	9.24959	0.00669039
CSRNP2	0.991307	3.51084	9.4488	0.0062223
COLGALT1	0.990805	6.41554	12.5719	0.00214619
MRPL17	0.99048	6.19151	11.4538	0.00309605
DCP1A	0.989987	4.48124	18.9991	0.000334515
CDYL	0.989241	4.43541	9.94776	0.00520237
NCOA2	0.98886	3.61495	9.47062	0.00617328
FKBP11	0.988512	3.35415	8.88599	0.00764976
MPDU1	0.987971	4.1553	9.67077	0.00574331
S100A16	0.987574	7.52347	12.6828	0.00207129
GALE	0.987084	5.63717	9.95154	0.0051954
MIEF1	0.985483	4.45414	11.705	0.0028476
RHOG	0.981387	5.16051	12.7045	0.00205696
CDKN1A	0.98064	9.43363	23.4554	0.000111507
DNAJB11	0.980416	4.14097	12.7239	0.00204426
ZNF518B	0.97809	3.57931	8.37588	0.00926573
PPIB	0.977875	5.90785	9.04935	0.0072009
SWAP70	0.97756	4.42441	15.1457	0.000973577
RAB11FIP1	0.974982	8.00283	22.2932	0.000146692
NOC3L	0.974392	3.62873	8.36938	0.00928867
ITGA3	0.970339	6.58836	10.7252	0.00396437
BAP1	0.96783	3.70636	9.05736	0.00717967
JAG1	0.967191	5.37774	8.9917	0.00735585
TOR1A	0.965394	4.65625	13.8927	0.0014182
SFN	0.964945	8.35338	9.95751	0.00518439
PLEKHH1	0.964456	4.12362	8.95438	0.00745814
BTG1	0.962459	6.73151	12.0057	0.0025789
ESCO1	0.958772	3.96206	9.76551	0.00555152
HSPA9	0.957617	6.67078	25.4483	7.09394e-05
HS3ST1	0.956113	4.8263	10.0641	0.0049924
NECAP1	0.952777	6.04182	18.7352	0.00035853
CLDND1	0.951582	5.57833	20.041	0.000255681
RICTOR	0.950352	5.02857	11.2886	0.00327261
ERO1A	0.948576	5.94597	17.575	0.000489389
EPS8	0.947334	4.80489	10.3514	0.00451293
TMSB4X	0.946457	10.6723	8.93895	0.00750091
NCEH1	0.94463	4.03134	8.58618	0.00855728
RAB27B	0.944085	5.78104	12.144	0.00246488
CYCS	0.94302	6.08593	11.6098	0.00293906
PHACTR4	0.941824	5.35367	16.249	0.000707806
ZFP36L1	0.938577	8.19105	18.0041	0.000435657
URGCP	0.938414	3.81692	9.9904	0.00512426
CAPN15	0.938015	5.13081	8.4954	0.0088554
NR1H2	0.93723	5.17611	9.02087	0.00727699
MICALL1	0.936249	5.00243	8.71233	0.0081615
ESRP1	0.935478	5.00065	16.5487	0.000650301
SDF2L1	0.934165	6.36095	8.16099	0.0100582
MAP3K11	0.934014	3.66798	10.0567	0.00500538
MAD2L1BP	0.93207	5.49077	9.0019	0.00732817
PITX1	0.93177	6.40564	17.8146	0.000458531
PARP6	0.925954	5.07195	11.5951	0.00295342
ARHGAP21	0.924256	4.9528	15.5537	0.000864178
CNIH4	0.923607	6.01217	14.845	0.00106404
CNOT4	0.923277	3.98774	11.7668	0.00278994
PLEKHA2	0.92278	5.71163	13.8202	0.00145013
HDAC7	0.921053	7.12865	21.0899	0.000196572
ZNF217	0.920763	4.28304	11.4311	0.00311961
CRTC3	0.920426	4.07263	10.2913	0.00460891
DPM2	0.920082	3.75307	8.20438	0.00989225
PRAG1	0.918691	3.94343	11.6315	0.00291794
A4GALT	0.9176	6.03699	12.4571	0.00222695
TMPRSS4	0.917445	7.34232	9.17398	0.00687825
TSHZ2	0.917122	5.31777	11.9239	0.00264911
HM13	0.915666	6.84805	15.2456	0.000945418
B4GALT3	0.914321	3.82509	10.1522	0.00483964
ACSL5	0.911996	4.56189	8.25916	0.00968712
UBE2B	0.911269	5.7107	15.3342	0.000921215
AFF4	0.91078	5.55779	13.953	0.00139226
FRYL	0.910754	4.74702	12.3345	0.00231693
MUC4	0.910004	6.43097	12.558	0.00215584
CEACAM6	0.908944	6.06073	9.74641	0.00558962
ENTPD6	0.908642	4.41201	12.001	0.00258288
DOT1L	0.908603	3.91428	8.87502	0.00768099
TGFA	0.908268	5.08059	14.8485	0.00106292
SNX8	0.907664	4.1257	11.1175	0.00346725
SLC39A1	0.905017	6.39488	18.5574	0.000375784
AARS	0.903617	6.7197	11.4852	0.00306372
ACOT7	0.903135	4.09723	8.42042	0.0091104
SHC1	0.902967	6.38431	21.246	0.00018915
CNKSR3	0.90257	3.89562	10.3461	0.00452128
ABCA7	0.902302	4.66799	9.15939	0.00691519
TPBG	0.90208	5.37465	9.15656	0.00692236
KIF13B	0.902041	6.14	14.7525	0.00109371
NFKBID	0.901327	3.65869	8.23335	0.00978316
RBMS1	0.901317	5.0111	18.0161	0.000434248
METTL14	0.898956	4.33538	10.53	0.00424095
LMO4	0.898763	6.61469	17.6055	0.000485331
SNX6	0.89542	4.59104	15.6109	0.000849957
GATC	0.894789	3.88899	8.67622	0.00827267
TXNDC11	0.894273	4.48224	10.782	0.00388777
POR	0.890936	7.3127	9.11577	0.0070269
TNKS1BP1	0.889836	7.62952	13.1641	0.00177814
TMEM87B	0.889694	4.39107	9.86897	0.00535021
MPRIP	0.889581	4.07328	8.91644	0.00756376
NFE2L1	0.88918	6.53951	10.9654	0.00365131
CALCOCO2	0.88874	5.15932	12.0556	0.00253708
FNDC3B	0.88806	5.61399	12.8838	0.0019428
GFPT1	0.886861	7.16553	11.3955	0.00315713
ERRFI1	0.886287	4.54887	9.97715	0.0051484
MKNK1	0.88516	4.05017	10.7623	0.00391414
VPS26A	0.883559	4.42005	10.4481	0.0043634
LGMN	0.881956	3.76939	9.42729	0.00627104
CCNL1	0.88194	4.75686	8.58329	0.00856661
PTP4A1	0.88159	6.78092	23.0626	0.000122228
ATXN1L	0.880653	5.24983	9.94068	0.00521547
ATP6V0B	0.880227	7.91492	14.0068	0.00136953
ACAD8	0.879085	4.13718	9.06793	0.00715176
VPS18	0.878937	4.06742	9.9167	0.0052601
TGIF1	0.877851	6.90254	17.223	0.00053897
FEZ2	0.876061	5.06809	10.511	0.00426898
ATXN2L	0.875531	7.65471	13.0237	0.00185856
PLXNA1	0.875174	6.43114	15.7752	0.000810552
CLDN12	0.87358	5.38831	9.1286	0.00699383
FUCA2	0.871063	4.70474	8.11228	0.0102482
ABCF1	0.870264	5.37248	13.2461	0.00173294
RNF113A	0.870061	4.4843	9.75075	0.00558093
NXT2	0.868819	4.29192	8.9328	0.00751803
SHISA5	0.86846	9.05591	10.4195	0.00440705
FSTL1	0.867964	5.54206	10.3948	0.00444522
DDX52	0.867782	5.09449	12.8586	0.00195839
CCDC90B	0.866493	4.81438	10.43	0.00439102
H3F3B	0.865552	8.92102	16.3919	0.000679721
MAP2K1	0.864871	4.94001	11.3149	0.00324374
RAB8A	0.864799	5.39378	14.9332	0.00103656
DTX2	0.863361	6.54015	20.1103	0.00025122
LRRC41	0.862304	5.43015	11.4127	0.00313895
DERL1	0.857991	4.4915	9.49147	0.00612686
UBALD1	0.855002	5.13982	10.5303	0.0042406
GPRC5C	0.854105	5.07223	8.6535	0.00834349
SYNGR2	0.851769	6.34771	16.8208	0.000602571
KLF5	0.851085	7.49267	9.71055	0.00566191
RPS6KA3	0.85054	4.90774	8.17838	0.00999131
FAM129B	0.847924	8.69928	10.9765	0.00363743
AC007388.1	0.847052	4.16919	8.51095	0.00880353
PAPD7	0.84392	4.45093	10.0845	0.00495645
MT-RNR1	0.843574	11.2848	9.28068	0.00661481
SMG1	0.843318	4.14596	10.3673	0.00448802
OPN3	0.84186	4.60245	10.0911	0.00494502
SESTD1	0.840088	5.25193	13.2123	0.00175142
ARHGAP12	0.839941	4.85753	12.4037	0.0022657
OGDH	0.837862	5.03599	8.87774	0.00767323
ZFAND6	0.837709	7.15141	16.2645	0.000704691
RNF44	0.837691	4.44413	12.4812	0.00220975
SCNM1	0.835247	5.74626	12.8136	0.00198666
ATP6V1G1	0.833594	7.60624	13.4107	0.00164604
PDIA6	0.831963	7.50666	9.90823	0.00527598
IL4R	0.828306	5.6305	16.7616	0.000612612
UBE2Z	0.826185	6.36323	10.7682	0.00390623
SOX4	0.825613	7.16604	14.7855	0.00108304
TJP1	0.825312	5.48265	11.3516	0.003204
PPM1B	0.824959	4.91418	9.55325	0.00599157
TSPAN14	0.823653	6.93662	13.1982	0.00175918
MMADHC	0.823525	6.75685	13.4153	0.00164367
SRP19	0.82324	6.79819	12.9649	0.00189347
SERPINB1	0.822845	7.96761	10.63	0.00409673
SLC50A1	0.821869	4.9757	9.51755	0.00606933
COMMD2	0.821752	4.42828	9.04735	0.00720621
SAR1A	0.821589	6.40653	14.1783	0.00129986
IRAK4	0.821086	4.34477	8.3469	0.00936842
TCEAL9	0.820922	6.03075	14.5027	0.00117858
IRF2	0.820452	5.97952	14.2988	0.00125324
PRPF3	0.819642	4.96566	14.9203	0.00104054
ZSCAN29	0.817718	4.56601	9.51861	0.00606701
LMO7	0.816944	6.22073	10.2956	0.00460196
CRTAP	0.816516	6.57764	8.65513	0.00833839
MTUS1	0.816386	5.71249	8.8536	0.00774241
DNAJC13	0.815271	5.26032	9.89227	0.00530601
NUP50-AS1	0.814626	5.03515	8.24026	0.00975734
XPNPEP1	0.814623	6.18347	13.4431	0.00162951
SEMA3F	0.812984	5.52815	8.63445	0.00840336
CDR2	0.812859	5.27292	9.74129	0.00559986
RABIF	0.812815	5.71029	13.5145	0.00159374
TTC17	0.8125	5.88953	8.34136	0.00938821
FAM118B	0.811423	4.93313	9.00892	0.00730918
TCF7L2	0.807089	5.74593	11.2499	0.00331548
MDM4	0.806872	4.56762	9.55171	0.0059949
PPP2R1B	0.804877	4.61908	9.40985	0.00631088
KHNYN	0.803561	5.41267	13.8503	0.00143678
UBE2W	0.802742	4.74591	8.87201	0.00768959
WDFY1	0.802721	5.83645	12.8503	0.00196357
LRP10	0.802043	6.25206	9.8422	0.00540151
EIF2S2	0.801318	6.77323	13.6311	0.00153716
AGO2	0.801308	4.34884	9.14903	0.00694153
ZMYND8	0.800373	5.64908	11.8591	0.00270618
MINDY2	0.798791	4.90862	8.98061	0.0073861
PDLIM7	0.798307	5.93066	10.2668	0.00464863
ST6GAL1	0.798182	7.08476	11.1629	0.00341439
ZDHHC5	0.79783	6.85322	10.1822	0.00478875
ZNF282	0.793348	5.27941	12.4458	0.00223507
ANKLE2	0.793085	6.02548	10.7909	0.00387585
SLC7A1	0.792082	5.7297	12.1997	0.00242059
CPEB4	0.788338	5.07302	10.8933	0.00374225
ZPR1	0.782978	5.36456	12.5495	0.00216169
NF1	0.781519	5.91766	14.2066	0.00128876
MIDN	0.781066	5.51702	13.504	0.00159896
AC005261.1	0.780243	5.62438	9.25641	0.00667373
TAOK3	0.778262	5.84244	11.7218	0.00283176
PNKD	0.777869	7.01314	11.9439	0.00263175
DGCR2	0.777263	5.14941	8.24667	0.00973348
MYO1C	0.776649	4.67336	8.94587	0.0074817
CDH3	0.77547	7.38641	8.05725	0.0104677
SLC9A3R2	0.773471	6.41142	10.5462	0.00421723
ADAM10	0.772739	5.99929	15.3025	0.000929789
MAP7D1	0.772591	6.61748	11.4891	0.00305967
HTATIP2	0.772443	6.57564	9.92634	0.00524211
HDHD3	0.768397	5.56718	12.1129	0.00249005
CALR	0.768336	9.80072	9.17289	0.00688101
GNG5	0.766461	6.58442	16.3213	0.000693421
ALDH1A3	0.764614	8.62664	10.5098	0.00427079
SPART	0.764387	5.46914	13.5276	0.00158725
FAM189B	0.764322	5.43728	8.28458	0.00959357
TINF2	0.763533	5.23844	8.18673	0.0099594
FADD	0.762279	4.92159	11.7866	0.00277173
EIF6	0.761763	7.28661	10.1355	0.00486811
ERBB3	0.76046	6.49603	9.21559	0.00677415
OXSR1	0.76001	4.69994	8.10287	0.0102854
ZC3H4	0.758807	5.34572	8.84743	0.00776021
PLOD3	0.758654	4.70355	9.83764	0.00541032
SPTLC2	0.756498	5.40806	8.92535	0.00753881
WASHC4	0.755395	4.42153	10.3683	0.00448644
DNM1L	0.753972	4.70072	9.04802	0.00720444
RHOD	0.752067	5.64968	10.5518	0.00420912
ACBD3	0.751126	5.34677	8.23676	0.00977044
PRKCH	0.74629	5.68089	8.20101	0.00990502
CCNK	0.745368	5.17546	9.46464	0.00618668
OSBPL11	0.743987	4.93825	9.8068	0.00547019
BAZ1A	0.742003	6.0069	15.0381	0.00100493
VCL	0.740916	6.0108	11.3206	0.00323757
DIEXF	0.740492	4.13152	8.16148	0.0100563
TOP1	0.738063	6.01965	11.4971	0.00305156
SFT2D1	0.737712	6.37557	9.86061	0.00536618
UBC	0.737475	7.20229	9.1994	0.00681444
ARHGEF5	0.735974	6.04215	11.3026	0.00325721
RSL1D1	0.735399	6.02555	9.93362	0.00522857
C3orf38	0.735379	4.43559	8.0979	0.0103051
PSMC4	0.734888	6.8047	8.82457	0.00782654
RPS6KB1	0.73442	4.87984	10.2117	0.00473933
CNPY3	0.734065	5.75102	8.02729	0.0105894
TSC22D1	0.734047	6.01813	10.2028	0.00475424
PDXK	0.733885	6.84734	15.1087	0.000984217
SUMO3	0.733324	7.36263	14.4928	0.00118206
GABARAPL1	0.733279	5.99497	9.60539	0.00587997
IER5L	0.731431	5.53225	10.2647	0.00465198
PODXL	0.731387	5.40348	8.24047	0.00975656
TMPRSS3	0.73104	6.03598	8.43624	0.00905592
C16orf72	0.730422	4.86374	8.79123	0.0079244
GPBP1	0.729381	5.51314	12.5823	0.00213908
PLXNB2	0.728603	8.2832	8.03478	0.0105589
TCEA1	0.727239	7.31184	12.0194	0.00256733
KDELR2	0.724674	7.36115	13.6269	0.00153918
PSME1	0.724479	6.70619	9.84838	0.00538962
SURF4	0.722458	6.63669	11.7575	0.00279855
TRABD	0.720081	5.45778	8.48993	0.00887371
LZTS3	0.712655	5.70734	8.16158	0.0100559
SELENOS	0.711047	6.14933	9.67017	0.00574455
AP5Z1	0.707419	5.69448	11.1997	0.00337223
PSMA3	0.707373	6.15198	8.17734	0.00999531
PEA15	0.707273	7.47398	8.63066	0.00841533
SDC4	0.707195	9.17505	9.25153	0.00668564
FAM49B	0.707149	5.55994	10.3307	0.0045457
XPO1	0.706565	6.50045	8.33345	0.0094165
SLC15A4	0.704068	5.31708	8.5675	0.00861771
MKRN1	0.700873	5.57035	9.07853	0.00712388
SLC35B1	0.699426	6.34888	10.7603	0.00391683
ECE1	0.697722	6.56866	11.7695	0.00278738
SNRPB2	0.697322	5.30364	8.68982	0.00823063
USP14	0.692899	5.33919	8.94221	0.00749185
KPNB1	0.691954	6.77216	9.06943	0.00714779
MESD	0.685225	6.29521	9.27762	0.00662222
UTP14C	0.682074	5.41694	8.33277	0.00941895
TES	0.679514	5.38033	9.99812	0.00511027
UTP4	0.674282	5.81243	9.26877	0.00664365
ANKRD11	0.673783	6.58695	8.25938	0.00968632
NOL4L	0.672465	6.07045	9.62882	0.00583058
SH3BP4	0.67037	5.60435	8.09282	0.0103253
ALG2	0.667774	5.40503	10.8306	0.00382344
ORAI1	0.666506	5.60341	8.58234	0.00856967
MKNK2	0.663007	7.33157	9.43651	0.0062501
PSMF1	0.65834	6.35292	8.27085	0.00964395
CDK12	0.657973	5.27678	9.17375	0.00687882
DCTD	0.653985	6.54353	10.0006	0.00510579
GNA15	0.653656	6.71483	8.54671	0.00868549
TRAF4	0.653507	8.12532	10.1748	0.00480117
FMR1	0.650666	5.31415	8.74576	0.0080601
TRIP6	0.650402	7.154	8.47199	0.00893415
INAFM1	0.64968	5.18676	9.63889	0.00580952
PTPA	0.646596	7.38802	8.25477	0.00970339
CTAGE5	0.646249	5.7767	8.05214	0.0104884
PSMD11	0.640333	6.56008	10.7341	0.00395222
CHMP1B	0.638257	6.71458	10.3328	0.00454247
CDCP1	0.635912	6.72355	9.91343	0.00526622
NMT1	0.635241	5.56265	8.57591	0.00859044
DDA1	0.623677	7.46227	8.61981	0.00844973
MAP1LC3B	0.622246	5.56376	8.74233	0.00807045
SELENOK	0.612261	6.70383	8.12703	0.0101903
ARF6	0.609179	8.24753	9.00161	0.00732895
PPP2CA	0.604412	7.02071	9.12389	0.00700596
TRIM26	0.600813	5.83092	10.9373	0.00368645
MAX	0.599556	6.73515	9.54261	0.00601462
SRP54	0.583251	5.43147	8.22833	0.00980198
ABHD3	0.579754	6.70242	8.15711	0.0100732
PTTG1IP	0.575305	8.49359	9.3107	0.00654275
ITM2B	0.572003	9.20898	8.59816	0.0085188
TPD52L2	0.55206	7.4903	8.06144	0.0104508

[truncated: 4 more sheets: Table10_bAlvOrg_SeV_72hvsmock, Table11_bAlvOrg_SeV_24hvsmock, Table12_bSiOrg_SeV_72hvsmock, Table13_bSiOrg_SeV_24hvsmock]
