# Supplementary material for: Bat organoids reveal antiviral responses at epithelial surfaces
Source: Nat Immunol. 2025 May 21;26(6):934–46. doi: 10.1038/s41590-025-02155-1 (PMC12133567; doi:10.1038/s41590-025-02155-1)
Supplement: Supplementary file 7 — Differential gene expression analysis for bat and human organoids infected with virus [file 41590_2025_2155_MOESM7_ESM.xlsx]

## Sheet: Glossary
Table	Description	Sample	Treatment	control
ISG List'!A1	Interferon-stimulated genes (ISGs) commonly induced by uIFNα2 and bat IFNλ1-like in SIORG, AlvORG and NasalORG; SIORG; AlvORG; NasalORG
Bat SIORG uIFNα2 vs mock'!A1	Significantly upregulated genes from EdgeR DGE analysis. Bat small intestinal organoids (SIORG) treated with universal interferon-α2 for 8 hours compared to mock treated cells.	Bat small intestinal organoids	universal interferon-α2	mock
Bat SIORG IFNλ1 vs mock'!A1	Significantly upregulated genes from EdgeR DGE analysis. Bat small intestinal organoids (SIORG) treated with universal bat IFN-λ1-like for 8 hours compared to mock treated cells.	Bat small intestinal organoids	bat IFN-λ1-like	mock
Bat AlvORG uIFNα2 vs mock'!A1	Significantly upregulated genes from EdgeR DGE analysis. Bat alveolar organoids (AlvORG) treated with universal interferon-α2 for 8 hours compared to mock treated cells.	Bat alveolar organoids	universal interferon-α2	mock
Bat AlvORG IFNλ1 vs mock'!A1	Significantly upregulated genes from EdgeR DGE analysis. Bat alveolar organoids (AlvORG) treated with universal bat IFN-λ1-like for 8 hours compared to mock treated cells.	Bat alveolar organoids	bat IFN-λ1-like	mock
Bat NasalORG uIFNα2 vs mock'!A1	Significantly upregulated genes from EdgeR DGE analysis. Bat nasal organoids (NasalORG) treated with universal interferon-α2 for 8 hours compared to mock treated cells.	Bat nasal organoids	universal interferon-α2	mock
Bat NasalORG IFNλ1 vs mock'!A1	Significantly upregulated genes from EdgeR DGE analysis. Bat nasal organoids (NasalORG) treated with universal bat IFN-λ1-like for 8 hours compared to mock treated cells.	Bat nasal organoids	bat IFN-λ1-like	mock
Human SIORG uIFNα2 vs mock'!A1	Significantly upregulated genes from EdgeR DGE analysis. Human small intestinal organoids (SIORG) treated with universal interferon-α2 for 8 hours compared to mock treated cells.	Human small intestinal organoids	universal interferon-α2	mock
Human SIORG IFNλ1 vs mock'!A1	Significantly upregulated genes from EdgeR DGE analysis. Human small intestinal organoids (SIORG) treated with universal hIFN-λ1 for 8 hours compared to mock treated cells.	Human small intestinal organoids	hIFN-λ1	mock
Human BronchALI uIFNα2 vs mock'!A1	Significantly upregulated genes from EdgeR DGE analysis. Human bronchial ALI cultures (BronchALI) treated with universal interferon-α2 for 8 hours compared to mock treated cells.	Human bronchial ALI	universal interferon-α2	mock
Human BronchALI IFNλ1 vs mock'!A1	Significantly upregulated genes from EdgeR DGE analysis. Human bronchial ALI cultures (BronchALI) treated with universal hIFN-λ1 for 8 hours compared to mock treated cells.	Human bronchial ALI	hIFN-λ1	mock
Bat SIORG IFNλ3-76 vs mock'!A1	Significantly upregulated genes from EdgeR DGE analysis. Bat small intestinal organoids (SIORG) treated with bat IFN-λ3-like (LOC107521776) for 8 hours compared to mock treated cells.	Bat small intestinal organoids	bat IFN-λ3-like (LOC107521776)	mock
Bat SIORG IFNλ3-38 vs mock'!A1	Significantly upregulated genes from EdgeR DGE analysis. Bat small intestinal organoids (SIORG) treated with bat IFN-λ3-like (LOC107520938) for 8 hours compared to mock treated cells.	Bat small intestinal organoids	bat IFN-λ3-like (LOC107520938)	mock

## Sheet: ISG List
SIORG + AlvORG + NasalORG (uIFNα2 + IFNλ1)	SIORG (uIFNα2 + IFNλ1)	AlvORG (uIFNα2 + IFNλ1)	NasalORG (uIFNα2 + IFNλ1)
BATF2	ADAR	ACIN1	ABCC5
BST2	ALDH4A1	ACKR3	ACKR3
BTC	ASF1B	ADAR	ACKR4
CD74	ATF6	ADCK1	ADAMTS1
CMPK2	ATG10	ADSL	ADAMTS3
CMTR1	ATG9A	AFAP1	ADAR
CXCL10	B2M	AGA	ADCK1
DDX58	BATF2	ALDH4A1	ADRB2
DHX58	BCL2L15	AMPD3	AGO4
DTX3L	BST2	AMTN	AHR
EIF2AK2	BTC	ANKFY1	AHSA1
EPSTI1	C2	ANKRA2	AJUBA
GSDMD	CALB2	ANXA4	ALDH1L2
HERC5	CAPSL	AQP9	ALDH4A1
HSH2D	CCDC69	ARID1B	ALPK1
IFI35	CCHCR1	ARRDC3	ANKRD13A
IFI6	CD74	ASS1	ANKRD37
IFIH1	CD81	ATAD1	AP5Z1
IFIT2	CDC25C	ATXN3	AQP9
IFIT3	CFB	AZI2	ARHGEF10L
IFIT5	CGAS	B2M	ARHGEF19
IGFBP3	CHAMP1	B3GNT7	ARMC10
IRF7	CHCHD7	B4GALNT4	ARRDC3
IRF9	CMPK2	BATF2	ARSI
ISG15	CMTR1	BICDL2	ASF1A
ISG20	CMTR2	BIN3	ASPM
LGALS9	COG2	BMP4	ATP13A1
LOC107497017	CPLANE1	BST2	ATP7B
LOC107498784	CTSO	BTC	ATXN3
LOC107501624	CXCL10	C1R	AUH
LOC107503252	DALRD3	C1RL	AXIN1
LOC107503719	DDX24	C2	AXIN2
LOC107504966	DDX58	C2CD5	AZI2
LOC107505610	DENND2D	C7	B2M
LOC107506766	DHX58	C9	B3GNT7
LOC107511262	DTX3L	CA8	B4GALT4
LOC107511263	EIF2AK2	CASP8	BATF2
LOC107512535	EPSTI1	CAVIN3	BBX
LOC107512537	ERAP2	CBLN3	BICDL2
LOC107513273	FAM83F	CBX5	BRIX1
LOC107513409	FBXO39	CCDC24	BST2
LOC107513614	FMR1	CCNYL1	BTC
LOC107513810	GMPR	CD40	BTG1
LOC118613624	GOLM2	CD68	C1R
LY6E	GPM6A	CD74	C2
MLKL	GPRC5A	CD81	CA9
MX1	GSDMD	CDKN2A	CACNB3
MX2	HELZ2	CEBPD	CADPS2
OAS3	HERC5	CEP192	CASZ1
OASL	HSH2D	CFB	CBLN3
PARP12	HSPA8	CHCHD7	CCND3
PARP14	IFI35	CIITA	CCNG2
PARP9	IFI6	CIP2A	CD40
PML	IFIH1	CLEC16A	CD68
PSMB10	IFIT2	CLIC1	CD74
PSMB8	IFIT3	CMPK2	CD81
PSMB9	IFIT5	CMTR1	CDC16
PSMF1	IGFBP3	CMTR2	CDC20
RARS1	IL32	CNDP2	CDCA2
RNF213	IRF7	CNNM1	CDH6
RTP4	IRF9	CNPY3	CDKAL1
SAMD9	ISG15	CPE	CDS1
SAMD9L	ISG20	CRYZL1	CENPA
SHISA5	JDP2	CTSO	CENPF
SLC25A28	KBTBD11	CTSZ	CENPN
SP110	LAP3	CUNH12orf29	CENPO
STAT1	LARS2	CUNH1orf115	CFB
STAT2	LGALS9	CUNH7orf50	CHCHD7
TAP1	LIPA	CUNH9orf40	CHKA
TNFSF10	LOC107497017	CXCL10	CIITA
TRANK1	LOC107497645	CYSLTR1	CKS2
TREX1	LOC107498435	DALRD3	CMPK2
TRIM14	LOC107498448	DAXX	CMTR1
TRIM34	LOC107498784	DDA1	CMTR2
UBA7	LOC107500562	DDRGK1	CNDP2
USP18	LOC107501624	DDX20	CNNM1
XAF1	LOC107502060	DDX24	CNTRL
ZNFX1	LOC107502334	DDX58	COL11A2
	LOC107503252	DHX58	CORO2B
	LOC107503280	DNAJA1	CPT1C
	LOC107503719	DTX3L	CSTF1
	LOC107504294	DUSP1	CTSS
	LOC107504966	DYNC2I1	CUNH11orf52
	LOC107505610	EHD4	CXCL10
	LOC107506765	EIF2AK2	DAPK1
	LOC107506766	EIF5A2	DAXX
	LOC107506941	EPSTI1	DDA1
	LOC107509876	ERAP1	DDX24
	LOC107511260	ERAP2	DDX52
	LOC107511262	ERCC6L	DDX58
	LOC107511263	F3	DENND2D
	LOC107511979	FAM111A	DEPDC1B
	LOC107511993	FAM13A	DHRS9
	LOC107512535	FAM174B	DHX58
	LOC107512537	FAM76A	DLAT
	LOC107513273	FAM89A	DLL3
	LOC107513409	FANCF	DNAJC13
	LOC107513614	FHDC1	DTX3L
	LOC107513810	FMR1	ECPAS
	LOC107518925	FOXS1	ECT2
	LOC107519335	FUT10	EDN1
	LOC107521442	FYB1	EDN2
	LOC118602806	GABRB2	EFS
	LOC118602817	GALM	EGLN3
	LOC118602927	GCH1	EIF2AK2
	LOC118606864	GIMAP2	EIF4G3
	LOC118608697	GIMAP4	ENPP4
	LOC118610000	GNA13	EPC1
	LOC118613624	GRIPAP1	EPSTI1
	LOC118613792	GSDMD	ERAP2
	LRP10	GTPBP1	ETV5
	LY6E	GTPBP2	ETV7
	MAMLD1	HERC5	EXOC6B
	MED19	HES4	FAM13A
	MED26	HMGXB4	FAM174A
	MED31	HSH2D	FAM189B
	MFSD12	HSPBP1	FGF11
	MLKL	HTRA1	FMR1
	MOV10	IDH3A	FNTB
	MX1	IFI35	FOXS1
	MX2	IFI6	FRMD5
	NAMPT	IFIH1	GADD45B
	NEURL3	IFIT2	GAS2L3
	NMI	IFIT3	GBP5
	NT5C3A	IFIT5	GCH1
	OAS3	IGFBP3	GFPT1
	OASL	IL32	GIGYF1
	ORC6	INSRR	GJB4
	PARP12	IQGAP2	GLCCI1
	PARP14	IRF7	GMPR
	PARP9	IRF9	GPATCH3
	PCLAF	ISG15	GPR39
	PHF19	ISG20	GRHL2
	PIBF1	ITIH2	GRHL3
	PLA2G7	ITSN1	GRIPAP1
	PLAAT3	JUN	GSDMD
	PLSCR3	KARS1	GTSE1
	PML	KATNBL1	HDAC5
	PSMB10	KHNYN	HDAC7
	PSMB8	KLF9	HELZ2
	PSMB9	KLHDC7A	HERC5
	PSMD10	KPNB1	HHAT
	PSME2	KTN1	HILPDA
	PSMF1	LAMP2	HMMR
	PTK7	LAYN	HNRNPDL
	RARS1	LGALS8	HOMER1
	RCE1	LGALS9	HPS5
	RNASEH2B	LIPA	HSDL1
	RNF114	LOC107497017	HSH2D
	RNF135	LOC107497645	HSP90AA1
	RNF170	LOC107498435	ICAM1
	RNF213	LOC107498708	ID1
	RTP4	LOC107498784	ID3
	SAMD9	LOC107500462	IFI35
	SAMD9L	LOC107500732	IFI6
	SAMHD1	LOC107501624	IFIH1
	SBSPON	LOC107502064	IFIT2
	SHFL	LOC107502067	IFIT3
	SHISA5	LOC107502665	IFIT5
	SHPK	LOC107503252	IFT74
	SLC25A17	LOC107503719	IGFBP3
	SLC25A28	LOC107504294	IKZF4
	SLC29A4	LOC107504966	IL20RB
	SLC43A1	LOC107505610	IL32
	SP100	LOC107506511	IL4I1
	SP110	LOC107506766	IL6
	SPATS2L	LOC107506895	IMP4
	SPON2	LOC107506941	IP6K1
	STAT1	LOC107509250	IRF7
	STAT2	LOC107509876	IRF9
	TAP1	LOC107510070	IRX5
	TAP2	LOC107510325	ISG15
	TAPBPL	LOC107511260	ISG20
	TENT5A	LOC107511262	JMJD6
	TLR3	LOC107511263	KARS1
	TMEM50A	LOC107511542	KAT2A
	TMPPE	LOC107511979	KCTD1
	TNFSF10	LOC107512535	KDM3A
	TNFSF13B	LOC107512537	KHNYN
	TOR3A	LOC107512543	KIAA1109
	TRADD	LOC107513273	KIAA1671
	TRAFD1	LOC107513314	KIF17
	TRANK1	LOC107513409	KIF20A
	TREX1	LOC107513410	KLF9
	TRIM14	LOC107513614	KLHDC7A
	TRIM21	LOC107513810	LARGE1
	TRIM25	LOC107515051	LCA5
	TRIM26	LOC107515333	LGALS8
	TRIM34	LOC107516735	LGALS9
	TRIM40	LOC107517540	LHFPL2
	UBA7	LOC107518337	LIMK2
	UNC93B1	LOC107519335	LIPA
	USP18	LOC107520019	LMO4
	VPS26A	LOC107521442	LOC107497017
	WDR3	LOC107521487	LOC107497264
	XAF1	LOC107521571	LOC107498435
	ZBP1	LOC118600350	LOC107498448
	ZC3HAV1	LOC118602817	LOC107498784
	ZCCHC14	LOC118602940	LOC107498847
	ZCCHC2	LOC118603832	LOC107500462
	ZNF142	LOC118603943	LOC107501294
	ZNFX1	LOC118604064	LOC107501624
	LOC118613624	LOC118613624	LOC107502064
	LOC118613791	LOC118613791	LOC107502067
	LPAR2	LPAR2	LOC107502665
	LRP10	LRP10	LOC107502948
	LRP11	LRP11	LOC107503175
	LTB	LTB	LOC107503252
	LY6E	LY6E	LOC107503370
	MAL2	MAL2	LOC107503719
	METTL23	METTL23	LOC107504294
	MFSD12	MFSD12	LOC107504966
	MLKL	MLKL	LOC107505610
	MOV10	MOV10	LOC107506241
	MRPS18A	MRPS18A	LOC107506547
	MTMR10	MTMR10	LOC107506766
	MUC15	MUC15	LOC107509366
	MX1	MX1	LOC107509876
	MX2	MX2	LOC107510070
	MYBL2	MYBL2	LOC107510325
	MYC	MYC	LOC107510533
	MYCBP2	MYCBP2	LOC107511262
	MYNN	MYNN	LOC107511263
	NABP1	NABP1	LOC107511415
	NAMPT	NAMPT	LOC107511514
	NCALD	NCALD	LOC107511979
	NCOA7	NCOA7	LOC107511992
	NECTIN2	NECTIN2	LOC107512404
	NEDD4	NEDD4	LOC107512535
	NEURL3	NEURL3	LOC107512537
	NFIX	NFIX	LOC107513273
	NLRC5	NLRC5	LOC107513314
	NMI	NMI	LOC107513409
	NOD1	NOD1	LOC107513614
	NOP56	NOP56	LOC107513810
	NT5C3A	NT5C3A	LOC107514245
	NUB1	NUB1	LOC107515265
	NUCB2	NUCB2	LOC107515542
	NUFIP1	NUFIP1	LOC107515776
	OAS3	OAS3	LOC107516222
	OASL	OASL	LOC107517540
	OLFML3	OLFML3	LOC107517616
	ORC1	ORC1	LOC107517796
	OTUD4	OTUD4	LOC107518456
	OTULIN	OTULIN	LOC107518925
	P2RX4	P2RX4	LOC107519218
	PALMD	PALMD	LOC107519280
	PARP10	PARP10	LOC107519306
	PARP11	PARP11	LOC107519335
	PARP12	PARP12	LOC107519736
	PARP14	PARP14	LOC107519771
	PARP9	PARP9	LOC107520166
	PATL1	PATL1	LOC107521442
	PCYT1A	PCYT1A	LOC118601776
	PDE7B	PDE7B	LOC118602817
	PFAS	PFAS	LOC118602952
	PFKM	PFKM	LOC118603832
	PHC2	PHC2	LOC118606864
	PIDD1	PIDD1	LOC118609330
	PIK3AP1	PIK3AP1	LOC118611384
	PLA2G7	PLA2G7	LOC118612864
	PLAAT3	PLAAT3	LOC118612890
	PLCXD1	PLCXD1	LOC118613624
	PLOD3	PLOD3	LOC118613791
	PLPP6	PLPP6	LOC118613792
	PLSCR3	PLSCR3	LOX
	PML	PML	LPAR2
	PMPCA	PMPCA	LPL
	PNPT1	PNPT1	LRIG3
	POLR1B	POLR1B	LRP10
	POLR3GL	POLR3GL	LRP11
	PRKCI	PRKCI	LRRK1
	PROSER2	PROSER2	LY6E
	PROSER3	PROSER3	MARCHF8
	PRR12	PRR12	MED26
	PRRG4	PRRG4	MET
	PSMA3	PSMA3	MFSD12
	PSMB10	PSMB10	MIS18BP1
	PSMB8	PSMB8	MLKL
	PSMB9	PSMB9	MNT
	PSMD4	PSMD4	MOCS1
	PSME2	PSME2	MON1A
	PSMF1	PSMF1	MORC3
	PTBP1	PTBP1	MOV10
	PXK	PXK	MRTFB
	RAB19	RAB19	MTIF3
	RAP2B	RAP2B	MTSS2
	RARS1	RARS1	MUC1
	RB1	RB1	MUC15
	RBM43	RBM43	MX1
	REXO1	REXO1	MX2
	RFX5	RFX5	MXI1
	RICTOR	RICTOR	MYO1G
	RIPK1	RIPK1	NAMPT
	RNASEH2B	RNASEH2B	NCOA7
	RNASEL	RNASEL	NEK1
	RNF113A	RNF113A	NEO1
	RNF114	RNF114	NEURL3
	RNF19B	RNF19B	NF2
	RNF213	RNF213	NFKBIB
	RRBP1	RRBP1	NISCH
	RSRC2	RSRC2	NLGN2
	RTP4	RTP4	NMI
	SAMD9	SAMD9	NOP53
	SAMD9L	SAMD9L	NOS3
	SAMHD1	SAMHD1	NOTCH3
	SAT1	SAT1	NPR3
	SCLT1	SCLT1	NR2F2
	SCML4	SCML4	NSRP1
	SECTM1	SECTM1	NT5C3A
	SERPING1	SERPING1	NUSAP1
	SHFL	SHFL	NYNRIN
	SHISA5	SHISA5	OAF
	SHKBP1	SHKBP1	OAS3
	SIDT2	SIDT2	OASL
	SLC13A5	SLC13A5	OSBPL11
	SLC15A3	SLC15A3	OTUD4
	SLC25A25	SLC25A25	P2RX7
	SLC25A28	SLC25A28	PALM
	SLC35A1	SLC35A1	PAPSS2
	SOCS1	SOCS1	PARM1
	SORD	SORD	PARP10
	SOX15	SOX15	PARP12
	SOX9	SOX9	PARP14
	SP100	SP100	PARP15
	SP110	SP110	PARP9
	SPATS2L	SPATS2L	PBX2
	SPINDOC	SPINDOC	PCF11
	SPPL2A	SPPL2A	PCGF1
	SPTY2D1	SPTY2D1	PDCD1
	SRSF1	SRSF1	PDE4D
	SSBP1	SSBP1	PDGFRA
	ST6GALNAC4	ST6GALNAC4	PDLIM4
	STARD4	STARD4	PEX14
	STAT1	STAT1	PHACTR1
	STAT2	STAT2	PLEKHA3
	STAT4	STAT4	PLEKHA4
	STX11	STX11	PLK1
	SUB1	SUB1	PLOD1
	SYNE4	SYNE4	PLOD2
	TAF1C	TAF1C	PLOD3
	TAP1	TAP1	PLSCR3
	TAP2	TAP2	PML
	TAPBPL	TAPBPL	PNPT1
	TBC1D12	TBC1D12	POLR3GL
	TCIRG1	TCIRG1	PPARG
	TDRD7	TDRD7	PPP4R4
	TENT5A	TENT5A	PSMB10
	TGM2	TGM2	PSMB8
	TLR2	TLR2	PSMB9
	TLR3	TLR3	PSME2
	TM4SF20	TM4SF20	PSMF1
	TMBIM1	TMBIM1	PTGES
	TMBIM4	TMBIM4	PTHLH
	TMEM176B	TMEM176B	PTK7
	TMEM268	TMEM268	PTX3
	TMEM50A	TMEM50A	PXK
	TNFRSF6B	TNFRSF6B	RAB19
	TNFSF10	TNFSF10	RAB28
	TNFSF13B	TNFSF13B	RARS1
	TNFSF9	TNFSF9	RASSF10
	TOB1	TOB1	RBMS3
	TOR1B	TOR1B	RFX3
	TOR3A	TOR3A	RFX5
	TRAFD1	TRAFD1	RGMA
	TRANK1	TRANK1	RHOBTB2
	TREX1	TREX1	RICTOR
	TRIM14	TRIM14	RIPK2
	TRIM21	TRIM21	RNASEH2B
	TRIM25	TRIM25	RNASEL
	TRIM26	TRIM26	RNF111
	TRIM34	TRIM34	RNF114
	TRIM35	TRIM35	RNF19B
	TRPM6	TRPM6	RNF213
	TSHZ1	TSHZ1	RNF39
	TSPAN15	TSPAN15	RNF40
	TUFT1	TUFT1	RNF43
	UBA2	UBA2	RRBP1
	UBA7	UBA7	RTP4
	UBE2J1	UBE2J1	SAMD9
	UNC93B1	UNC93B1	SAMD9L
	URB2	URB2	SAMHD1
	USP18	USP18	SAT1
	VPS13C	VPS13C	SCNN1G
	WARS1	WARS1	SECTM1
	WASHC4	WASHC4	SERPING1
	WDR4	WDR4	SETBP1
	XAF1	XAF1	SETD5
	ZBTB20	ZBTB20	SH3BGRL
	ZC3H12A	ZC3H12A	SH3PXD2B
	ZC3HAV1	ZC3HAV1	SH3RF1
	ZCWPW2	ZCWPW2	SHISA5
	ZDHHC23	ZDHHC23	SIX2
	ZFP36L1	ZFP36L1	SLC12A6
	ZNF142	ZNF142	SLC15A3
	ZNF516	ZNF516	SLC16A3
	ZNF518A	ZNF518A	SLC25A28
	ZNF598	ZNF598	SLC2A3
	ZNF628	ZNF628	SLC38A2
	ZNFX1	ZNFX1	SLC6A12
	ZNHIT6	ZNHIT6	SLC6A20
	ZUP1	ZUP1	SLCO3A1
			SMARCD1
			SMG7
			SNRPA
			SOGA1
			SOX2
			SOX4
			SP100
			SP110
			SP2
			SP4
			SPATS2L
			SPR
			SSBP2
			ST6GALNAC4
			STAT1
			STAT2
			STC2
			STK19
			STN1
			STOML1
			SYNE2
			SYNE4
			TAF1
			TAP1
			TAP2
			TAPBPL
			TAS1R3
			TBC1D5
			TCF19
			TCF7L1
			TDRD7
			TEAD2
			TEF
			TENT5A
			TGFB1
			TGM2
			THAP2
			TJAP1
			TLR2
			TLR3
			TMEM213
			TMEM50A
			TNFSF10
			TNS1
			TOB2
			TOPORS
			TOR3A
			TPX2
			TRAFD1
			TRANK1
			TRAPPC13
			TREX1
			TRIM14
			TRIM21
			TRIM25
			TRIM26
			TRIM34
			TRIM38
			TRIM56
			TRIP6
			TRMT9B
			TRPM6
			TRPV2
			TSHZ2
			TSPAN12
			TUT7
			TXLNG
			UBA7
			UBALD2
			UBOX5
			UNC5B
			UNC93B1
			USP18
			USP48
			VASH1
			VTCN1
			WASHC4
			WNT4
			WNT7B
			XAF1
			XPR1
			ZBP1
			ZBTB20
			ZBTB7C
			ZC3H12A
			ZC3H4
			ZC3H6
			ZCCHC2
			ZCWPW2
			ZER1
			ZFHX4
			ZFP36L2
			ZFP91
			ZMYND8
			ZNF142
			ZNF703
			ZNFX1
			ZUP1

## Sheet: Bat SIORG uIFNα2 vs mock
	logFC	logCPM	F	PValue
LOC107512537	7.6244	4.55845	94.1143	2.55755e-13
LOC107512535	6.80683	5.22447	67.6209	1.22463e-10
LOC107503719	6.1094	2.84423	37.2892	2.86155e-07
LOC107501624	5.97447	7.00135	187.459	1.27763e-19
IFI6	5.77269	7.88149	488.231	1.1308e-26
LOC107513614	5.60985	3.91508	27.1278	5.50618e-06
LOC107511263	5.59136	6.52416	585.051	3.7024e-29
CALB2	5.5643	2.76101	86.3653	6.73305e-13
USP18	4.82312	5.6089	110.443	4.15157e-14
IRF7	4.74961	7.86888	440.467	1.0553e-25
BST2	4.69142	6.0216	96.4681	2.85828e-13
IGFBP3	4.56974	2.53298	12.4197	0.000960276
TRIM40	4.5665	1.32387	11.4583	0.00169585
PTK7	4.40534	4.04078	10.5855	0.00209674
FBXO39	4.40455	1.45602	9.53878	0.00349302
EPSTI1	4.32666	5.80987	183.371	2.32417e-18
ISG15	4.2849	8.04587	366.857	5.14795e-24
LOC107518925	4.22027	2.16429	9.95316	0.00267691
LOC107506765	4.18178	1.74256	33.7342	5.34698e-07
IFIT2	4.17905	5.85296	37.8419	1.25755e-07
SAMD9	4.17641	5.18588	46.2279	9.7347e-09
UBA7	4.11157	5.2329	105.723	4.58874e-14
LOC107511737	4.01189	3.28217	8.51855	0.00511776
LOC118602233	4.01045	1.19421	6.36102	0.0140684
DDX58	3.95443	6.97516	112.078	4.23365e-14
MX1	3.82161	11.5856	478.49	1.69135e-26
LOC118613659	3.76853	1.28793	6.48579	0.0134246
MILR1	3.76783	1.23277	5.75394	0.0196633
JDP2	3.76743	2.97039	6.75317	0.0123397
ZBP1	3.76673	1.9673	7.076	0.0106843
GOLM2	3.76598	2.01515	7.37643	0.00905888
LOC118608697	3.76563	1.45364	7.6081	0.00786845
XAF1	3.74218	5.912	248.485	7.96197e-21
IFIT3	3.73265	6.78039	31.0099	1.09606e-06
DHX58	3.65078	7.07677	209.417	4.66971e-19
GPM6A	3.50838	1.89771	13.8619	0.000446329
RAPGEF1	3.47372	1.03442	4.36367	0.0421821
SLC29A4	3.47262	1.01248	5.6318	0.021966
CUNH8orf48	3.47222	1.01268	4.37608	0.0408436
SPON2	3.47222	4.33399	4.96834	0.0304076
CCDC69	3.47186	1.09496	5.53041	0.0225573
FAM189A2	3.47186	2.2504	5.48149	0.0231327
TRNAV-UAC_11	3.47186	1.03434	6.18281	0.0159399
ADIG	3.47071	2.42276	5.71497	0.0202534
LOC118602950	3.47071	1.21318	5.52835	0.0218827
CAPSL	3.46966	1.64035	4.9297	0.0309845
ISM1	3.46966	1.38981	4.70347	0.0339043
LOC118606864	3.40093	1.70538	11.7599	0.00119373
TRANK1	3.39543	8.10022	143.77	5.42824e-16
CXCL10	3.37498	7.36324	25.6445	5.87612e-06
PARP9	3.34277	4.79964	81.6529	6.70747e-12
HERC5	3.33514	5.44518	73.5899	2.01217e-11
SAMD9L	3.33252	6.47609	61.0767	4.15318e-10
LOC107511262	3.17811	7.63621	271.334	2.64002e-21
SNX31	3.10001	1.03537	4.23663	0.0446642
TMEM38A	3.10001	1.48904	4.05056	0.0487961
LOC118602778	3.09966	1.0335	4.20832	0.0442893
MDFIC	3.09966	2.88668	4.90382	0.0313695
AXL	3.09926	5.86848	4.16209	0.0464956
SLC15A3	3.09926	2.03616	4.27198	0.0438611
FXYD6	3.0989	2.89842	4.97457	0.0308721
LOC107521307	3.0989	1.09722	4.33746	0.0424697
HSH2D	3.06557	3.21113	34.4282	3.97954e-07
LOC107507332	3.03434	1.7006	15.1134	0.000277868
OAS3	3.02889	9.9111	206.219	6.20878e-19
SERPING1	2.97508	4.10931	10.2002	0.0023889
LOC107498784	2.9525	6.86804	91.3671	1.18605e-12
CMPK2	2.91964	7.86778	279.597	1.4846e-21
MX2	2.88314	8.7879	230.039	7.33902e-20
ARL9	2.83443	1.03401	6.16499	0.0163683
ISG20	2.78142	5.90348	133.881	1.9712e-15
LOC107513314	2.77674	2.00147	11.0304	0.00155082
LOC118613775	2.65709	1.23129	4.23981	0.0435347
IFIH1	2.65307	6.60262	83.1534	5.13592e-12
PLA2G7	2.59223	2.60633	24.721	7.9185e-06
RTP4	2.53938	8.18512	210.095	4.36692e-19
IRF9	2.51267	6.76938	123.096	8.3808e-15
LOC107506766	2.49934	4.17435	96.0646	8.51892e-13
FRMD4A	2.4435	3.55864	4.20562	0.0457792
LOC107507345	2.44287	1.69103	4.0837	0.0481103
LOC107502060	2.41273	1.92656	6.91382	0.0108963
STAT1	2.41217	6.5776	162.873	5.51513e-17
LIPA	2.28503	8.21817	76.3004	1.85904e-11
RNF213	2.26556	7.44026	157.133	1.06882e-16
LOC118613706	2.26442	1.45636	4.63249	0.0351468
LRRC71	2.26282	1.09609	5.07884	0.0287973
CPLANE1	2.25529	3.31989	25.5923	6.71804e-06
LOC118602806	2.24315	2.18873	10.6998	0.00189091
SBSPON	2.17568	1.26869	7.15811	0.0102041
MLKL	2.1613	4.48149	23.7704	1.16109e-05
LOC118602817	2.14732	9.28659	133.655	1.97815e-15
LOC107503280	2.1032	1.11584	4.95582	0.0312866
CERS3	2.1028	1.53331	4.36067	0.0412914
DTX3L	2.06976	9.21745	198.366	1.31688e-18
TRIM34	2.06508	5.79972	71.4764	4.48954e-11
SHISA5	2.04826	7.86897	44.3533	2.52454e-08
EFCAB7	2.00578	2.00707	9.23253	0.00354212
LOC107513273	1.98872	6.47223	63.8572	2.39793e-10
PARP14	1.9489	7.04603	104.645	1.30887e-13
LOC107503252	1.94175	8.70961	162.728	5.591e-17
FGD2	1.92242	2.30576	4.73448	0.0335878
SLC43A1	1.92232	1.57271	4.36819	0.0415723
LOC118609972	1.92144	1.35639	4.23754	0.0434909
LOC118613624	1.88218	4.12802	37.7733	1.27844e-07
CGAS	1.87775	2.9343	12.0806	0.00103403
LOC107511260	1.87207	4.46181	12.3081	0.00099242
ZNF438	1.8397	2.85423	6.31198	0.0153295
OASL	1.82667	7.87494	77.3842	1.50503e-11
LOC107511415	1.70034	3.92108	5.61171	0.0216822
LOC107501693	1.69882	1.48626	5.19747	0.0263674
ZCCHC14	1.69479	3.02829	6.80048	0.0120511
TOMM20L	1.69446	1.40502	4.37346	0.0402522
STAT2	1.67876	8.19424	96.4862	4.90063e-13
IFI35	1.67646	5.77281	58.9978	7.02889e-10
TMPPE	1.65289	2.5512	9.23588	0.00383288
GHDC	1.64573	1.9133	6.0863	0.0168548
LOC107508885	1.63729	1.57613	4.78223	0.0325977
LOC107505610	1.626	6.11199	22.8631	1.596e-05
ZNFX1	1.62432	6.06632	37.125	1.86217e-07
NEURL3	1.61867	4.55371	27.0964	3.74825e-06
RCBTB2	1.61586	2.2176	4.12335	0.0473553
GSDMD	1.61462	4.36659	18.4886	8.43638e-05
RTN4RL1	1.60277	1.24742	5.57019	0.0228973
EIF2AK2	1.60137	7.77744	49.2701	7.13196e-09
MOV10	1.58558	5.78015	36.9145	1.97199e-07
MAMLD1	1.57738	3.53628	13.9232	0.000509035
LY6E	1.57342	7.48177	114.574	2.8578e-14
LOC107504966	1.56254	5.27586	30.2915	1.45682e-06
TEAD4	1.56235	3.65499	4.61184	0.0365946
CD74	1.5601	7.58326	104.031	1.46254e-13
LOC118613780	1.52633	1.61888	4.16462	0.0454786
PARP12	1.5087	8.07953	95.3693	5.90974e-13
DHRS7C	1.50837	4.31997	4.84466	0.0324524
RNF170	1.50177	2.68918	8.42909	0.00558485
PSMB9	1.49526	6.2014	74.3906	2.73363e-11
LOC107497017	1.48397	5.0373	21.94	2.3821e-05
AARS2	1.46796	2.3973	8.03393	0.00651157
ZCCHC2	1.45062	3.0726	6.09755	0.0171825
TRIM14	1.43926	5.94147	39.0354	1.07947e-07
LGALS9	1.40682	11.4076	117.934	1.74561e-14
BTC	1.38814	3.91887	10.4039	0.00227935
RAB30	1.38552	2.16931	4.90894	0.0313018
PLPPR2	1.3842	2.27013	4.84928	0.0317297
RARS1	1.38365	7.67793	65.9911	1.51001e-10
LOC107506941	1.38276	9.64421	69.3372	7.48962e-11
PMEL	1.37451	2.56843	5.75607	0.0202497
IFIT5	1.37275	6.37677	41.3359	5.69073e-08
TNFSF10	1.37248	5.14968	18.2061	9.00305e-05
TREX1	1.33464	3.77372	7.1432	0.0102606
SLC25A28	1.32992	4.29314	8.8812	0.00453287
TRAF5	1.3148	2.48208	4.22922	0.0451708
CMTR2	1.30909	6.82696	49.0165	7.59364e-09
LOC107504752	1.30133	2.75886	7.53084	0.00851837
LOC107498944	1.29827	1.96775	4.65564	0.0354418
LOC118613792	1.27852	6.28924	13.4459	0.00061735
TNFSF13B	1.27218	3.21517	13.3252	0.000688089
LOC107513810	1.27126	6.25356	38.8514	1.13404e-07
LOC107513409	1.25676	4.76482	10.4994	0.00216496
PSMB8	1.24988	6.60298	52.1431	3.51011e-09
TP53I13	1.23252	2.52293	5.47733	0.0234766
PSMF1	1.19574	8.75179	76.5526	1.76686e-11
PSMB10	1.19231	4.68564	29.2601	2.0264e-06
HELZ2	1.19223	4.62403	11.1399	0.0016478
LOC107502173	1.16744	2.6623	4.93491	0.0307999
TLR3	1.16692	5.56891	34.3354	4.20361e-07
SERPINB9	1.16673	2.21871	4.37358	0.0413229
XYLT2	1.16421	2.91944	4.12214	0.0478324
TAP1	1.15664	5.77783	13.0071	0.000742142
RAD54L	1.15316	2.90874	10.4133	0.00212295
PIBF1	1.13251	2.98181	7.67471	0.00795495
ADM	1.12283	5.69981	8.32082	0.00587448
POLR3GL	1.12196	4.06359	10.7874	0.00192318
B3GNT7	1.11659	4.23697	6.94621	0.0111026
PML	1.10476	7.49637	52.1664	3.48787e-09
LIG1	1.10225	3.40274	10.6578	0.00191462
LOC118602927	1.09662	2.81742	7.78066	0.00752304
SLCO4A1	1.09449	4.04644	4.57461	0.0371611
CMTR1	1.07315	5.1675	15.224	0.000299521
GMPR	1.07214	3.64385	13.1901	0.000661632
BATF2	1.06988	3.9756	11.035	0.00172948
IL32	1.06705	7.67113	30.4329	1.38446e-06
MED19	1.06229	4.5199	14.9307	0.000336737
TRADD	1.06167	4.35961	14.2978	0.000435491
RAB27B	1.0587	4.69859	4.34074	0.0425137
CENPO	1.05408	2.64744	8.79601	0.00454907
LOC107497645	1.05081	6.30912	20.7611	3.6249e-05
SP110	1.04478	6.2694	17.0701	0.000144603
RCE1	1.02494	5.14972	21.1113	3.19733e-05
TAP2	0.988908	7.91153	31.8177	9.01186e-07
CTC1	0.980676	3.37017	6.93169	0.011401
TOR3A	0.976311	7.10139	23.3371	1.44969e-05
USF1	0.974677	2.62889	4.5332	0.0384354
BMT2	0.965925	3.1825	4.5695	0.0377454
DENND2D	0.959215	4.32075	10.2375	0.00245232
POU2F3	0.954965	2.86186	7.3935	0.0089017
NT5C3A	0.94946	7.03495	25.5032	6.90132e-06
MED26	0.940589	3.48158	6.65915	0.0130172
CDC25C	0.926715	3.74205	11.6539	0.00126377
LRCH1	0.925604	3.49936	4.27566	0.0441463
KBTBD11	0.920312	2.97147	7.8264	0.00731497
ATG10	0.902325	3.16351	6.13599	0.0168786
LRRC26	0.898628	3.41391	5.56504	0.022157
ALDH4A1	0.892025	5.06404	9.14968	0.00400177
PRMT9	0.881017	3.17475	5.22481	0.0267895
GRK2	0.868552	3.51063	7.632	0.00812111
LOC107498435	0.86349	5.87219	21.2889	2.70786e-05
DBF4B	0.862845	3.63907	7.53096	0.0081952
TTI1	0.85958	3.11315	4.83058	0.0328882
CD81	0.854112	10.4332	47.0989	1.23505e-08
LOC107502334	0.847408	3.10034	4.37856	0.0417662
ADAR	0.842064	8.76378	38.8377	1.13776e-07
CCHCR1	0.840041	3.53738	7.53892	0.00850044
WDR3	0.835588	3.43459	5.36028	0.0249268
ZBTB42	0.833509	5.06061	9.52818	0.00336785
MED22	0.831764	3.68825	7.0607	0.0107009
SHFL	0.827775	3.46583	5.8755	0.0190664
PSMD10	0.823499	4.44527	10.6433	0.00204734
LOC118614908	0.823348	2.93495	4.06009	0.0495759
LOC107521442	0.819634	6.77704	25.6263	6.62071e-06
ATG9A	0.819245	4.39063	8.37535	0.00572264
DDX24	0.815026	5.84223	20.7563	3.6314e-05
AREG	0.81172	7.42338	4.51861	0.0387606
AGTPBP1	0.811603	3.26918	4.22219	0.0454422
CWC27	0.810822	4.0399	7.10698	0.0104606
LAP3	0.799257	5.83942	21.3774	2.90122e-05
PHF19	0.79713	3.89589	4.45763	0.0399755
ZNF142	0.792042	5.54393	7.87723	0.00723054
LOC118610000	0.78802	3.29505	4.44399	0.0403047
PCLAF	0.783653	5.23835	18.694	7.55932e-05
LOC107519335	0.782229	13.5639	28.7533	2.36558e-06
NMI	0.779687	6.76068	20.731	3.66444e-05
LARS2	0.779367	3.69415	7.00889	0.0109316
NOC2L	0.777593	3.33741	5.3238	0.0254428
ASCC2	0.775549	3.68082	4.96191	0.0306848
C2	0.773821	7.47597	14.3729	0.000422174
ASRGL1	0.772501	5.40919	7.20042	0.00999168
MFSD12	0.770811	5.70769	10.486	0.0021948
MED30	0.766238	3.10821	4.05474	0.0497054
GPATCH11	0.759472	3.43615	4.47776	0.0396169
CUNH3orf62	0.759334	3.48267	4.3598	0.0421935
COG2	0.759181	3.10907	4.18697	0.0460636
TRIM11	0.756558	4.38301	6.82869	0.0119702
PJA1	0.743603	3.87282	4.22672	0.0453106
CLP1	0.742923	5.51024	5.73852	0.0205755
RIC8B	0.740452	4.63398	10.4175	0.00226139
GXYLT1	0.738015	3.65724	4.04655	0.0499592
LOC107511979	0.735638	7.50265	21.6337	2.64594e-05
TRIM21	0.733683	5.32044	9.96994	0.00276125
VLDLR	0.733658	3.73997	6.51347	0.0139805
USP42	0.732001	3.28434	5.03858	0.0294968
LOC107500462	0.731416	5.40185	10.4034	0.00227608
B2M	0.728461	10.2556	36.9506	1.94915e-07
ATF6	0.716898	5.04561	6.32154	0.0153612
MLST8	0.712006	3.49481	4.71176	0.0349945
FOXJ2	0.707481	4.50544	5.3034	0.0257003
CUNH11orf52	0.705892	5.15819	5.15778	0.0277056
DDX54	0.703006	4.02187	6.25808	0.0158656
SP100	0.701298	5.58514	8.26416	0.0060266
FAAP24	0.700301	3.70971	5.67678	0.020695
FAM174B	0.70013	3.8642	6.88112	0.0116729
UNC93B1	0.699773	5.34178	10.1758	0.00251784
CFB	0.696311	8.0709	20.3305	4.24884e-05
GPRC5A	0.695464	8.48747	4.32332	0.0429991
FUBP1	0.693469	6.78399	12.3402	0.000981849
TAPBPL	0.690636	4.89286	6.98475	0.0110955
VPS26A	0.687831	4.30414	6.34535	0.0151837
PLSCR3	0.686848	7.9608	16.4353	0.000185089
FAF1	0.686254	3.95963	5.77044	0.020248
PSME2	0.678347	7.04431	23.0846	1.5833e-05
DALRD3	0.67508	3.19259	4.10019	0.0484632
KLHL7	0.672987	4.21695	4.21537	0.0455806
HSPA4L	0.672085	5.54814	9.28187	0.00376637
LOC107498448	0.667307	4.79675	13.3261	0.000649711
LRP10	0.667125	7.24597	14.2538	0.000442686
PLAAT3	0.665986	5.1851	5.72513	0.0207222
SHPK	0.665249	3.57431	7.81797	0.00734481
GTF2F1	0.663558	4.20094	6.52306	0.0139102
BCL2L15	0.658717	3.77763	6.41197	0.0140758
ERAP2	0.655873	5.08026	10.4627	0.00221646
SIAH2	0.655597	3.88486	4.14176	0.0474411
SUGT1	0.654284	4.84263	8.91434	0.00445785
DDX56	0.647536	3.95874	5.44651	0.0238828
PLA2G15	0.647386	4.57396	5.91693	0.0188053
LOC107509876	0.646	11.8771	27.9419	3.07569e-06
STK19	0.643937	4.55242	7.98232	0.00688168
TENT5A	0.643849	4.55775	4.52849	0.0381775
NFE2L3	0.641429	3.64446	4.46067	0.03997
FOXK2	0.641116	3.94509	4.65052	0.0361365
SWAP70	0.633644	4.38549	6.30446	0.015494
C2CD2L	0.632708	3.9793	4.84771	0.0325722
SPINDOC	0.63215	4.95311	5.14217	0.0279339
ACTR6	0.632004	3.43366	4.14371	0.0474028
NAMPT	0.627144	6.58473	12.785	0.00081361
FMR1	0.626393	5.75187	10.2142	0.00247452
SPATS2L	0.621963	7.05414	15.5517	0.00026236
ORC6	0.621443	3.87325	5.72078	0.020368
LUZP1	0.62034	4.71078	6.51119	0.0139884
FAM83F	0.61452	4.58256	6.18832	0.016407
PPP2R2B	0.612587	3.6954	6.46497	0.0142293
EXOSC3	0.609772	4.59684	7.24305	0.00979121
GPR160	0.607435	4.72775	4.30925	0.0433282
IL6ST	0.602749	6.26232	4.45221	0.040136
ANO8	0.602166	4.14876	4.33469	0.0427469
RNASEH2B	0.601776	5.36694	7.32002	0.00943688
SLC25A17	0.596082	5.9113	6.57612	0.0135443
CHCHD7	0.592027	5.83572	9.42888	0.00352271
WSCD1	0.591662	3.25128	4.0684	0.0486777
TTC39C	0.591598	4.47858	6.42904	0.0145695
SAMHD1	0.586363	7.49104	7.00161	0.0110006
ASF1B	0.586003	5.56623	10.4979	0.00218292
NXN	0.584659	6.26115	4.35362	0.0423074
OIP5	0.58403	4.31825	5.89667	0.0189026
LZIC	0.580429	4.4463	4.97643	0.0304453
SPOUT1	0.58015	6.80893	12.4957	0.000919218
LOC107520897	0.578353	3.88673	4.21384	0.0456279
TRAFD1	0.574089	7.73001	12.88	0.000781728
CPSF4	0.572766	4.1192	4.87036	0.0321899
LOC107504294	0.571172	4.66384	9.283	0.00374943
GRPEL1	0.569154	3.94248	4.86925	0.032207
MFSD2A	0.566028	3.89254	5.56309	0.0223025
CHAMP1	0.565227	4.36624	5.85585	0.0193986
CNDP2	0.56091	6.0529	10.663	0.00202825
HSP90AA1	0.557358	11.6909	17.9128	0.000104583
LOC107500562	0.554758	4.83962	7.0528	0.0106167
RNF135	0.552355	4.55993	5.35868	0.0249766
RNF114	0.551791	7.32876	12.0333	0.00111897
DCAF4	0.550997	3.7847	4.5507	0.0380999
BRIX1	0.55014	4.66413	5.23313	0.0266555
CTSO	0.548736	5.24691	4.76108	0.0340749
ZC3HAV1	0.547975	6.12297	8.33142	0.00583965
SHKBP1	0.547131	6.3281	6.6548	0.0130303
ZDHHC3	0.543094	5.82711	6.47915	0.0142075
NUP62	0.542829	5.50128	6.51901	0.0139317
CDK12	0.542418	5.55744	8.79433	0.00471033
ERP29	0.542333	4.50993	5.53948	0.0227696
TMEM50A	0.541689	7.92577	11.7194	0.00128021
TMEM109	0.540267	6.41594	9.57505	0.00329671
ZC3H8	0.537618	5.45319	6.71638	0.0126435
SLC5A6	0.537483	4.49649	5.83024	0.0196493
LOC107511993	0.537142	5.70841	4.08504	0.0489139
TRIM25	0.536503	6.19335	7.95398	0.00697243
PLK1	0.534179	5.37925	6.83684	0.0119206
MUC1	0.530046	9.61309	7.77875	0.00757524
ZKSCAN8	0.529805	4.64193	5.12313	0.0282054
ACVR2A	0.529292	3.54597	4.50355	0.0390734
TIMM10	0.523781	4.45809	4.84812	0.032562
MED31	0.521292	4.85422	5.33689	0.0252569
TRIM26	0.520655	6.65341	10.5953	0.00208962
EIF3D	0.520186	4.66977	5.3361	0.0252703
PRPF3	0.516956	5.31347	5.52669	0.0229158
SLC5A3	0.510265	5.24561	4.70012	0.0351906
BUB1B	0.509953	5.15229	5.93494	0.0185876
SHMT1	0.506971	5.96406	9.91938	0.00282303
G2E3	0.504334	4.36405	5.47659	0.0235187
HSPA8	0.503734	9.87862	11.6868	0.00129831
CEBPD	0.501871	7.76028	5.86715	0.0192801

## Sheet: Bat SIORG IFNλ1 vs mock
	logFC	logCPM	F	PValue
LOC107512537	7.97151	4.55845	111.537	1.3e-14
LOC107501624	7.58764	7.00135	432.326	3.38e-28
LOC107512535	7.47266	5.22447	99.0384	3.93e-13
IFIT3	6.53452	6.78039	212.398	2.27e-19
LOC107513614	6.3069	3.91508	41.2466	1.01e-07
CXCL10	6.0534	7.36324	181.47	2.56e-18
IFIT2	5.9547	5.85296	130.544	1.44e-15
LOC107511263	5.88817	6.52416	660.111	2.29e-30
TRIM40	5.85661	1.32387	26.6643	8.47e-06
ZBP1	5.70134	1.9673	26.4522	5.3e-06
IFI6	5.65675	7.88149	461.401	3.85e-26
LOC107503719	5.42603	2.84423	22.1677	2.76e-05
CALB2	5.31093	2.76101	69.2846	2.46e-11
USP18	5.21797	5.6089	138.644	7.62e-16
SAMD9	5.17295	5.18588	93.4941	2.85e-13
IGFBP3	5.0892	2.53298	16.9625	0.00015357
UBA7	5.07623	5.2329	198.84	2.74e-19
FBXO39	4.95141	1.45602	13.3151	0.00069926
BST2	4.77989	6.0216	98.0479	2.18e-13
DDX58	4.75266	6.97516	186.063	4.65e-18
EPSTI1	4.69294	5.80987	226.715	3.21e-20
GOLM2	4.64341	2.01515	13.1773	0.00066752
SAMD9L	4.61588	6.47609	160.739	6.04e-17
IRF7	4.53984	7.86888	389.921	1.43e-24
HERC5	4.53971	5.44518	178.907	3.29e-18
ISG15	4.35118	8.04587	374.396	3.35e-24
MX1	4.34125	11.5856	595.356	1.41e-28
LOC118610138	4.2499	1.23239	8.67046	0.00485838
SLCO2B1	4.2467	2.43567	9.13633	0.00394799
XAF1	4.24339	5.912	339.248	1.14e-23
TRANK1	4.22405	8.10022	238.523	3.58e-20
IFIH1	4.19294	6.60262	268.339	3.42e-21
OAS3	4.12115	9.9111	386.891	1.63e-24
SOCS1	4.08409	2.85323	45.9285	1.05e-08
SLC29A4	4.00051	1.01248	7.88279	0.00735175
JDP2	3.99943	2.97039	7.57423	0.0082874
HSH2D	3.983	3.21113	72.9789	3.35e-11
MX2	3.94906	8.7879	433.069	1.49e-25
DHX58	3.83943	7.07677	231.947	6.26e-20
CD101	3.70165	2.73011	4.85585	0.031596
LOC118600435	3.70164	1.49085	7.01668	0.0104974
LOC118610685	3.70163	1.07679	6.56901	0.0132235
LOC107518925	3.70057	2.16429	6.42024	0.0143565
LOC107521776	3.70057	1.70359	6.03309	0.0179723
LOC118603841	3.70057	1.07613	7.68021	0.00788633
CCDC69	3.6995	1.09496	6.20179	0.0160338
PTK7	3.6995	4.04078	5.97587	0.0182467
LOC118608697	3.69949	1.45364	6.8432	0.0114578
SPON2	3.69735	4.33399	5.56514	0.0223295
PARP9	3.63342	4.79964	99.4709	3e-13
RTP4	3.6251	8.18512	447.75	7.25e-26
MLKL	3.54429	4.48149	90.768	8.8e-13
EFS	3.32274	4.61687	5.1252	0.0279542
CAPSL	3.32167	1.64035	4.15907	0.0467422
PPP1R42	3.32167	1.11645	4.22445	0.0442632
ADRB2	3.32166	3.90939	5.90169	0.0187631
LOC107501533	3.32166	1.53365	4.99916	0.0291292
TBXA2R	3.32165	1.01246	4.56828	0.0364802
SLC10A6	3.32059	1.11813	4.58718	0.0367077
SPTSSB	3.32059	5.75329	4.83052	0.032618
LOC107502069	3.32058	1.83833	5.03302	0.0291018
LOC118609359	3.32058	5.22336	5.05304	0.0291647
CMPK2	3.307	7.86778	360.28	7.71e-24
LOC107511262	3.26658	7.63621	284.291	1.02e-21
UPRT	3.23869	1.3895	9.09525	0.00392542
LOC107502060	3.2208	1.92656	14.9438	0.00027902
LOC107506765	3.21791	1.74256	13.6558	0.00057512
LOC107519218	3.07691	1.46777	7.74523	0.00745015
GPM6A	3.07606	1.89771	8.68342	0.0046153
ZNF397	3.07148	1.37361	7.53906	0.00782449
PLA2G7	2.99694	2.60633	35.1901	2.64e-07
IRF9	2.97943	6.76938	179.709	8.74e-18
TRIM34	2.97453	5.79972	169.72	2.15e-17
LOC107503376	2.89233	1.4712	5.32807	0.024435
NLRC5	2.89213	2.40869	6.52299	0.0134068
LOC118606864	2.89105	1.70538	6.7701	0.0120521
CASKIN1	2.88913	1.25163	6.01352	0.0173313
PARP14	2.88878	7.04603	246.511	1.84e-20
GRAMD4	2.88789	1.32157	5.50853	0.0219599
DTX3L	2.88047	9.21745	378.951	2.53e-24
LOC107498784	2.84948	6.86804	79.7736	9.65e-12
TNFSF10	2.77951	5.14968	101.434	1.54e-13
RNF213	2.77701	7.44026	243.292	2.39e-20
STAT2	2.75798	8.19424	274.521	2.08e-21
NEURL3	2.72596	4.55371	95.1619	4.21e-13
STAT1	2.72082	6.5776	209.309	4.66e-19
ZNFX1	2.68596	6.06632	124.693	6.8e-15
LOC107505610	2.68478	6.11199	75.6227	1.52e-11
LOC118606599	2.67916	1.42036	5.44032	0.0231618
LOC107501515	2.67724	1.60379	5.18063	0.0264318
PLAG1	2.67704	1.77263	4.75839	0.0337775
LOC107500927	2.6769	1.71487	4.72913	0.0338725
LOC107499127	2.67689	1.53424	4.58177	0.0363342
OASL	2.66372	7.87494	174.586	1.5e-17
LOC118612849	2.65088	2.08849	8.0381	0.00635718
CGAS	2.62618	2.9343	27.9532	2.48e-06
ISG20	2.55647	5.90348	104.075	1.46e-13
MKRN2OS	2.52896	1.60905	6.93799	0.0105445
LIPA	2.5147	8.21817	92.6803	9.35e-13
LOC107506241	2.50204	1.93028	5.99314	0.017487
SHISA5	2.4944	7.86897	66.7717	1.28e-10
LOC118602806	2.48711	2.18873	13.2652	0.00061677
CPLANE1	2.44916	3.31989	29.9708	1.61e-06
LOC118602817	2.42242	9.28659	168.07	3.06e-17
LOC107506766	2.38503	4.17435	82.1673	9.18e-12
LOC118613624	2.37026	4.12802	64.0783	1.59e-10
TREX1	2.36786	3.77372	28.8502	2.27e-06
LOC118609937	2.34669	1.48676	5.37719	0.02348
CCBE1	2.29985	1.17505	7.25331	0.0103788
STN1	2.26091	3.8694	35.5926	2.95e-07
LOC107513273	2.26022	6.47223	82.8672	5.38e-12
LOC107503252	2.25625	8.70961	219.619	1.81e-19
EIF2AK2	2.25464	7.77744	99.978	2.76e-13
LOC107504966	2.22248	5.27586	68.7088	8.65e-11
IFIT5	2.19448	6.37677	113.513	3.36e-14
BCAM	2.17755	7.51103	6.58978	0.0134401
LOC107513409	2.1653	4.76482	38.3476	1.25e-07
ZSCAN32	2.16458	1.39049	5.49079	0.0224796
PARP12	2.16043	8.07953	198.867	1.25e-18
LOC107503280	2.15684	1.11584	4.91361	0.0319771
ETV7	2.14848	3.30648	21.9564	2.23e-05
LOC118602816	2.08195	2.00702	8.4939	0.00512032
NT5C3A	2.04025	7.03495	127.744	4.39e-15
ZCCHC14	2.02803	3.02829	10.0485	0.0026307
SLC43A1	2.0167	1.57271	4.5874	0.0369594
HELZ2	2.01221	4.62403	37.5947	1.63e-07
LOC107497017	1.9888	5.0373	42.3951	4.31e-08
MAMLD1	1.96723	3.53628	22.7599	1.79e-05
MERTK	1.94204	2.09866	5.1635	0.0273062
BATF2	1.93166	3.9756	42.0288	4.84e-08
LOC118612486	1.90091	1.92695	8.06494	0.0063171
CNDP1	1.8857	2.11464	7.61673	0.00782354
ENPP4	1.8845	3.86002	8.00706	0.0067089
PML	1.8725	7.49637	156.936	1.09e-16
RNF207	1.85612	1.19393	4.7774	0.0323396
SBSPON	1.85387	1.26869	4.3343	0.0427596
MASP1	1.84151	1.37189	7.19006	0.0109336
TAP1	1.82925	5.77783	36.1865	2.45e-07
TAB3	1.82061	2.66528	8.86621	0.00453776
CCER2	1.80289	1.35629	4.12814	0.0461983
LOC118610742	1.79626	2.02257	12.1023	0.00097639
TRIM14	1.79259	5.94147	61.7469	3.81e-10
SAMHD1	1.79186	7.49104	80.5867	8.18e-12
BTC	1.79179	3.91887	18.2587	9.22e-05
CD74	1.7877	7.58326	135.459	1.6e-15
LOC107502064	1.77344	3.18616	5.31268	0.0251166
LOC118613792	1.77061	6.28924	27.3246	3.76e-06
SECTM1	1.7697	6.19068	18.4592	8.53e-05
CMTR2	1.76903	6.82696	91.3794	1.17e-12
IFI35	1.76648	5.77281	63.8843	2.38e-10
RARS1	1.72432	7.67793	102.626	1.8e-13
LOC107506941	1.70017	9.64421	103.779	1.49e-13
SCN1B	1.67012	5.23596	4.32742	0.0422358
NPAS1	1.65786	1.68979	4.91781	0.0305527
LOC118606552	1.65705	1.68765	4.53908	0.0372027
KLF11	1.65357	1.9573	4.45939	0.0393122
TOR3A	1.63481	7.10139	68.4923	8.93e-11
CRYAB	1.63003	5.91166	6.85627	0.0117692
LOC107511260	1.62931	4.46181	7.97865	0.00688156
LOC118610660	1.61611	2.19574	12.8665	0.00073877
SP100	1.58984	5.58514	49.4371	6.84e-09
LOC118603015	1.57703	2.70042	9.32554	0.00358818
ZNF142	1.57503	5.54393	34.542	3.95e-07
TLR3	1.5604	5.56891	63.2649	2.72e-10
CISD3	1.54622	1.64641	5.88109	0.0185706
TNFSF13B	1.53844	3.21517	19.657	6.04e-05
PSMB9	1.53828	6.2014	76.6248	1.77e-11
ITIH2	1.53564	1.47064	4.34144	0.0430513
TWNK	1.53543	1.78012	4.77778	0.0329653
EOLA1	1.53518	1.40381	4.17588	0.0470007
MOV10	1.53408	5.78015	32.2347	7.93e-07
TDRD7	1.53162	4.8711	22.6205	1.87e-05
PSMF1	1.52866	8.75179	124.753	6.62e-15
RBM43	1.52808	3.00724	9.81738	0.00296299
GMPR	1.52744	3.64385	28.2221	2.5e-06
NDOR1	1.52456	2.8694	4.62581	0.0365077
LGALS9	1.51959	11.4076	136.728	1.32e-15
SCML4	1.4976	2.04348	5.72981	0.0207983
LOC107513810	1.48798	6.25356	52.9014	2.92e-09
SYTL2	1.48543	3.82946	7.28115	0.00961036
TMPPE	1.4738	2.5512	6.39638	0.0147729
LY6E	1.46571	7.48177	97.2058	4.35e-13
LOC118603957	1.45949	2.07623	6.26223	0.0155774
LOC107500338	1.45813	2.18786	4.10793	0.0478957
TRADD	1.45141	4.35961	27.7733	3.26e-06
RNF170	1.43412	2.68918	6.94473	0.0113169
TNF	1.4312	3.16762	6.64752	0.0130617
CRACDL	1.41558	3.08808	5.21163	0.0269324
ZNF408	1.41265	2.3809	5.55621	0.0224883
GSDMD	1.40577	4.36659	12.2513	0.00102155
SLC25A28	1.39538	4.29314	9.21582	0.00388854
TRPV1	1.39349	1.48519	4.41458	0.0405922
USP43	1.3901	2.08751	5.44597	0.0235478
UMAD1	1.38976	2.75395	9.47822	0.00344699
NECAP2	1.38141	3.15309	6.3809	0.0149231
GPRC5C	1.37984	3.12241	7.53533	0.00851792
UBXN2B	1.3782	3.21602	7.97677	0.00690551
SP110	1.37466	6.2694	30.264	1.46e-06
ABCA1	1.36348	4.24614	7.98196	0.00691135
PPM1D	1.36259	3.46692	9.30604	0.00373435
PI4K2A	1.33972	3.20503	9.04181	0.00421511
ABCD1	1.33711	2.33693	4.90942	0.0312985
SMAD6	1.33357	2.8275	4.47793	0.039603
ZCCHC2	1.33302	3.0726	4.57019	0.037703
C2	1.32804	7.47597	43.1578	3.49e-08
LOC107521442	1.32463	6.77704	69.0955	7.88e-11
TRAFD1	1.32365	7.73001	71.4943	4.82e-11
LOC107506019	1.29265	2.2596	6.11244	0.0167512
LOC118606388	1.29214	1.9105	4.39612	0.0406161
LOC118603897	1.28164	1.85294	4.41628	0.0397297
CCHCR1	1.27725	3.53738	18.4427	8.59e-05
MFSD12	1.25943	5.70769	29.7103	1.75e-06
SPATS2L	1.2586	7.05414	66.0221	1.5e-10
RNF114	1.25325	7.32876	65.2145	1.78e-10
PARP10	1.2531	3.42724	5.53342	0.0228459
CHCHD6	1.25025	2.1081	4.89149	0.0315443
RAB19	1.24748	3.52298	11.7799	0.00125027
NMI	1.24381	6.76068	54.673	1.91e-09
ARSB	1.24026	3.3717	6.2734	0.0157585
ALDH4A1	1.22267	5.06404	17.5957	0.00011818
LMO2	1.21345	3.87483	8.63978	0.00507112
LOC107497645	1.21099	6.30912	27.0768	4.08e-06
RNASEL	1.20982	4.53797	13.6097	0.00057779
LOC118613827	1.20365	2.62195	5.54715	0.0226783
PI3	1.20256	4.06382	4.80495	0.0332818
LOC107506201	1.20018	2.12558	4.22182	0.0456785
STOML1	1.19225	3.99003	12.421	0.00095053
SNX6	1.19191	2.75985	4.62419	0.0365521
PSMB8	1.18578	6.60298	44.8936	2.19e-08
DENND2D	1.17671	4.32075	15.2823	0.00029292
ZNF143	1.16475	2.85715	5.52877	0.0229264
PSMB10	1.16393	4.68564	26.2032	5.49e-06
KRIT1	1.16138	2.52218	4.23322	0.0450358
RNF180	1.16138	1.94925	4.47202	0.0389164
LOC107500732	1.15152	5.28245	5.93776	0.0186158
CMTR1	1.1504	5.1675	16.8085	0.00016031
CWF19L1	1.1492	2.99321	9.53011	0.00332894
LOC118603930	1.14855	1.80286	5.08528	0.0279673
LOC118602927	1.13736	2.81742	7.84175	0.00730769
MED26	1.13374	3.48158	9.49707	0.00342208
SNX16	1.13138	2.84558	4.22766	0.0452924
LOC107513410	1.13101	3.77341	12.3058	0.0009989
TENT5A	1.12712	4.55775	14.7835	0.0003354
SERPINE1	1.12351	6.52992	8.1251	0.0064348
PLSCR3	1.11928	7.9608	44.557	2.39e-08
FSD2	1.11747	2.86218	5.64192	0.0216279
DCLRE1A	1.10129	2.69395	5.04591	0.0292257
DOP1A	1.08684	2.86595	6.02032	0.0178318
JMJD4	1.07614	2.68298	6.355	0.0150069
FRMD4B	1.07215	3.93479	4.08503	0.0489151
EXT1	1.06642	4.26868	9.90953	0.00283844
DDX24	1.05978	5.84223	35.0054	3.44e-07
LOC107519335	1.05495	13.5639	51.8112	3.8e-09
NAMPT	1.03623	6.58473	35.6541	2.84e-07
TRIM26	1.03578	6.65341	43.374	3.28e-08
MED19	1.03423	4.5199	13.2129	0.00068063
LOC118610000	1.02992	3.29505	7.58205	0.00831625
RAD51C	1.02468	2.91195	4.72992	0.0346787
ZBTB11	1.00933	2.76931	4.44469	0.0403366
ATG10	0.999087	3.16351	7.17306	0.0101483
CD40	0.997814	4.80507	14.9312	0.00033694
ADAR	0.99046	8.76378	53.3587	2.61e-09
DAXX	0.98557	5.67795	29.1683	2.07e-06
BID	0.977268	5.29869	19.5252	5.71e-05
COG2	0.969723	3.10907	6.73144	0.0124271
LRRC40	0.965931	2.91752	5.00326	0.0296583
PIBF1	0.959033	2.98181	4.80809	0.0332332
POF1B	0.953836	4.24298	9.35556	0.00364536
MYD88	0.948667	6.24864	28.0407	2.98e-06
PHF19	0.942071	3.89589	6.03405	0.0176984
FCHO2	0.941275	2.87288	4.23171	0.0452158
GOLGA1	0.939801	5.07574	15.5029	0.00026759
IL32	0.938209	7.67113	23.3446	1.44e-05
GPRC5A	0.934286	8.48747	7.86177	0.00728295
LOC107511514	0.930095	3.66928	5.48243	0.0234572
TRIM21	0.928165	5.32044	15.6812	0.00024948
FAM83F	0.925405	4.58256	14.2332	0.00044587
DUS2	0.925279	3.25501	5.71349	0.0208215
NCOA7	0.923675	6.4637	28.6668	2.43e-06
LOC107498435	0.922044	5.87219	23.8253	1.09e-05
WDR3	0.917182	3.43459	6.12621	0.016907
SSBP2	0.912167	5.20438	6.97737	0.0111341
TRIM25	0.911649	6.19335	23.464	1.39e-05
TMEM268	0.910609	5.02952	16.343	0.00019199
E2F2	0.907185	2.65052	4.82841	0.0335244
TOE1	0.906996	3.64533	8.79522	0.00471465
LOC107516005	0.902274	2.97423	4.06167	0.0495421
TMEM50A	0.887977	7.92577	31.8266	8.99e-07
PCLAF	0.886133	5.23835	23.3509	1.39e-05
SELENOP	0.881428	4.83844	4.2652	0.0441342
CCDC71L	0.870505	4.92967	7.64384	0.00807839
WSB1	0.87036	4.15109	5.24763	0.0264593
LOC107502334	0.869231	3.10034	4.28776	0.0438504
MORC3	0.868722	3.98984	5.21287	0.0269405
ICE1	0.867012	3.12959	4.86521	0.0322985
CD81	0.863147	10.4332	47.8791	1.01e-08
POLA2	0.855397	5.49057	19.4143	5.96e-05
KBTBD11	0.853526	2.97147	6.13678	0.0167002
SRD5A1	0.852943	2.39207	4.06837	0.0488741
SNRPN	0.852017	3.6981	5.75641	0.0204064
TAP2	0.846536	7.91153	22.3118	2.08e-05
UBE2J1	0.840302	4.69013	12.3264	0.0009882
TAPBPL	0.835209	4.89286	9.93612	0.00280393
LOC107503636	0.834721	3.30289	4.26821	0.0443273
OTUD4	0.832712	4.90417	12.7857	0.00081388
TOR1B	0.832189	6.19181	16.7901	0.00016117
PSME2	0.826688	7.04431	33.9049	4.78e-07
DICER1	0.824752	3.4424	4.95395	0.0308149
TTC9	0.819864	6.48814	11.7675	0.00125409
EXOC6B	0.815614	4.20019	4.7836	0.0336848
CHAMP1	0.815374	4.36624	12.1677	0.00105809
PDCD11	0.811677	3.4586	4.58174	0.0374643
STK31	0.807358	4.33332	14.6944	0.00044593
SHPK	0.80416	3.57431	11.0912	0.0016449
LOC107509876	0.803301	11.8771	42.9951	3.62e-08
CFB	0.800577	8.0709	26.4023	5.12e-06
LOC107502051	0.794772	3.73387	7.04058	0.0103976
ZC3HAV1	0.791904	6.12297	17.4031	0.00012714
TEX10	0.789102	3.98122	5.08586	0.0287607
CTSO	0.787505	5.24691	9.75592	0.00303852
RRP12	0.787186	3.49459	6.62393	0.0132392
LOC107500562	0.787108	4.83962	14.1373	0.00044941
NEPRO	0.784245	3.23339	4.39834	0.041343
ERBB2	0.782173	5.27391	10.9859	0.00176022
KRI1	0.780296	3.27172	5.11733	0.0283112
FMR1	0.77771	5.75187	15.424	0.00027608
FKBP1A	0.775469	7.92489	8.26751	0.0060166
CDC25C	0.774534	3.74205	7.27842	0.00943873
B2M	0.773717	10.2556	41.4982	5.44e-08
NBN	0.77282	4.61191	8.25182	0.00606218
SHFL	0.761276	3.46583	4.50282	0.0388885
EIF2AK4	0.760787	4.45366	9.08855	0.00411516
TFCP2	0.74879	3.79749	4.55907	0.0379152
LOC107499643	0.748735	2.83978	4.50886	0.0388507
AMMECR1	0.745082	4.13432	4.78512	0.0336553
CHCHD7	0.745059	5.83572	14.6388	0.00037858
EDC3	0.744647	4.56205	6.16114	0.0166413
EPM2A	0.743182	3.23798	4.88212	0.0315815
ATG9A	0.738571	4.39063	6.2069	0.0162643
PSMD10	0.738498	4.44527	7.83235	0.00738851
BCL2L15	0.737417	3.77763	7.71138	0.00738529
SLC25A53	0.734457	2.71397	6.0024	0.0179725
CHCHD1	0.732776	3.43247	4.13351	0.0476581
RNF135	0.72678	4.55993	9.09679	0.00409952
PRIM2	0.726302	4.11279	5.24033	0.0265449
GAB1	0.726106	4.93582	11.7934	0.00124043
GGPS1	0.717005	3.94816	5.15992	0.0276826
LOC107511979	0.716787	7.50265	19.9352	4.9e-05
PROCR	0.711668	5.71098	4.32259	0.0430238
TAMM41	0.70953	3.49851	5.40484	0.0243804
ATF6	0.709023	5.04561	5.84552	0.0194927
SLC25A22	0.70877	6.52949	13.2274	0.00067605
MDN1	0.708534	5.09997	13.5274	0.00059704
CUNH3orf38	0.708033	4.24362	6.09163	0.0172287
MFSD5	0.707804	6.17509	8.35121	0.00578584
DALRD3	0.707648	3.19259	4.20634	0.0457561
TUBG1	0.707075	6.99118	15.8787	0.00023043
LOC107520068	0.700258	3.25208	4.84639	0.0326027
CNNM1	0.695624	3.54621	6.23238	0.0160096
ZNF524	0.694908	3.63159	4.47329	0.0397027
RCE1	0.693734	5.14972	8.62041	0.00510628
LOC107504294	0.691881	4.66384	13.2661	0.00066059
LMBRD1	0.684624	4.44284	5.49251	0.0233219
UAP1	0.681882	5.53924	12.9451	0.00076078
LOC107502665	0.680271	5.39423	10.9514	0.00178707
GPC3	0.677886	5.50856	4.4018	0.0406551
NOL8	0.676681	4.03667	4.62307	0.0366646
LOC107502191	0.67616	3.62605	9.4384	0.00405492
MIS18A	0.675496	3.19594	4.07025	0.0486186
COPS8	0.670611	4.00453	4.60312	0.0370502
PLAAT3	0.658679	5.1851	5.24386	0.0265029
LARS2	0.656363	3.69415	4.47256	0.0396472
HSPA8	0.654092	9.87862	19.616	5.52e-05
TCEANC2	0.653059	5.11809	8.94694	0.00439062
PLOD3	0.652697	8.02373	16.6337	0.00017128
MYDGF	0.652024	6.92595	8.08774	0.00654628
PDCD2	0.645819	5.33231	9.3424	0.00366418
ERAP2	0.64354	5.08026	9.52651	0.00337077
VPS26A	0.637298	4.30414	5.02942	0.0296145
LOC107500556	0.633958	4.30452	7.72391	0.0081428
TSPAN32	0.631657	3.61121	7.28187	0.0105755
PDLIM7	0.631151	7.38937	9.56734	0.00330818
VCPIP1	0.630935	4.19183	4.17603	0.0465572
MFSD3	0.63092	4.14607	4.44079	0.040392
CIBAR1	0.629912	3.76573	5.88599	0.0191145
DEF8	0.628631	6.40625	12.3383	0.00098266
ST7	0.624745	3.72155	4.64398	0.0362649
TCN2	0.623308	5.60406	6.04686	0.0176254
PSME1	0.622813	7.10979	19.3772	6.03e-05
CALCOCO2	0.619722	8.02692	12.8231	0.00080065
TMEM176B	0.618893	6.75975	10.7097	0.00187638
MAD1L1	0.616354	5.06051	9.63447	0.00320987
INPP1	0.61575	5.88745	4.26858	0.0442852
IRAK4	0.615451	5.0514	6.19053	0.0163957
GIMAP2	0.615125	6.21444	11.5547	0.00149991
HAUS5	0.610981	5.33816	7.9524	0.00697894
CTPS1	0.610386	6.2624	12.7871	0.00081292
RAB4A	0.610275	4.03446	5.52917	0.0228963
ITSN1	0.610091	5.27186	6.71889	0.0126281
LRP10	0.607317	7.24597	11.3055	0.00153111
SLC39A11	0.606549	4.77474	7.02591	0.0108738
PHLDA2	0.605883	7.73289	6.01868	0.0178655
PATL1	0.604348	7.43255	12.2359	0.00102632
PUM3	0.604037	5.72152	11.2762	0.0015513
LOC107510325	0.6021	6.00702	11.0813	0.00168822
CA12	0.601668	4.09673	8.258	0.00628409
BSCL2	0.601575	6.03384	5.42965	0.0240813
ASF1B	0.601104	5.56623	10.6419	0.00204849
LOC107511993	0.599823	5.70841	4.86988	0.0321923
MDP1	0.599291	4.36883	5.68666	0.0211294
MMP13	0.597421	9.26282	4.2547	0.0446158
CCDC106	0.596914	5.24169	5.73829	0.0205782
TACC3	0.588558	3.87955	4.46294	0.0396132
LOC118612916	0.586501	3.84445	5.75507	0.0208796
DFFA	0.579464	4.56046	5.2149	0.0268979
TNFAIP2	0.578376	6.24592	6.9262	0.0114113
ORC6	0.576447	3.87325	4.53963	0.0378061
ORC1	0.575785	3.95628	5.6146	0.0218686
TUBGCP4	0.568866	5.33335	5.36643	0.0248753
RNASEH2B	0.568372	5.36694	6.18091	0.0164806
CUNH6orf89	0.5674	6.02888	10.9047	0.00182379
RSU1	0.563004	5.52118	4.85986	0.0323523
DRAM1	0.562474	7.61417	4.12508	0.0478571
LOC107498469	0.560017	7.13765	10.9457	0.00177379
POLA1	0.55974	4.21145	6.18836	0.0160569
SLC30A1	0.559111	4.06257	4.632	0.0364859
ATAD1	0.55904	5.61043	6.62811	0.0132026
DARS2	0.558751	4.16994	5.33042	0.0253496
FHDC1	0.556513	6.64619	7.57439	0.00834923
UBB	0.556093	6.19576	10.3844	0.00229405
PANK2	0.554915	5.36256	6.67231	0.0129197
ZNF385A	0.554693	5.02788	4.27904	0.044037
BACE2	0.553999	6.47911	11.0204	0.00173399
LOC107521243	0.553707	3.69251	4.95148	0.0308575
LSG1	0.5534	4.20593	4.65511	0.0360444
TLR2	0.551146	4.13739	4.14878	0.0472554
WWP1	0.54721	5.72598	6.35391	0.0151158
GALNT10	0.544935	5.77623	6.80883	0.0120837
LOC107519068	0.544334	6.25872	9.02855	0.0042287
LOC107498470	0.542931	6.93422	9.77098	0.00301765
COASY	0.541651	5.93698	6.39477	0.0148127
NAA40	0.540523	6.09982	5.36418	0.0249036
DNAJA1	0.539624	8.02268	16.84	0.00015806
CIPC	0.539047	4.68993	5.69959	0.0209881
CDC23	0.536722	5.74558	7.77893	0.00757501
RNF19B	0.535589	5.87217	4.87159	0.0321539
UNC93B1	0.535081	5.34178	5.45132	0.0238176
EPHB4	0.534711	3.90169	4.84386	0.0327745
CARMIL1	0.533507	5.48347	6.69064	0.0128035
C6	0.531325	7.14547	10.5044	0.00228889
MED31	0.531193	4.85422	5.23141	0.0266675
FAM122B	0.53099	6.26493	10.5163	0.00216392
ZNF622	0.530513	4.96186	4.84953	0.0325287
MBOAT7	0.529997	4.83672	4.61974	0.0367159
VKORC1L1	0.529386	5.02795	5.72617	0.0207057
ALYREF	0.526985	4.37465	4.335	0.0427392
LOC107514245	0.526791	5.8261	8.9833	0.00432032
LAP3	0.525785	5.83942	8.55734	0.00525629
SLC25A17	0.525527	5.9113	4.74379	0.0343858
CNOT4	0.52542	4.57838	4.61269	0.036854
DNPH1	0.523754	3.87811	4.16747	0.0463706
MYC	0.52008	5.32508	8.05579	0.00664934
PPM1A	0.519066	5.25478	5.93962	0.0185899
COPS4	0.51903	4.37301	4.90433	0.0316128
DCAF16	0.516186	4.53993	4.17589	0.0465598
TRAF3IP2	0.516114	7.03559	11.4842	0.00141699
GNL3	0.514569	6.09363	10.0447	0.00266937
POLE2	0.514084	5.90848	7.41123	0.00903088
SFXN4	0.513393	4.06792	4.15256	0.0471261
DTL	0.512972	5.61024	5.71957	0.0207734
TRIAP1	0.511406	4.29876	4.20969	0.0457195
CCDC86	0.510473	4.6915	5.5227	0.0229678
CRACR2B	0.509753	7.53626	7.88091	0.00721746
TOMM40	0.509747	5.60131	6.75578	0.0124023
LOC107498448	0.508527	4.79675	7.09776	0.0105045
AP1S1	0.508294	5.5478	5.89808	0.0189825
SACM1L	0.504233	5.27458	5.88145	0.0191424
TRIM56	0.503153	4.85897	4.27032	0.0442436
ADPGK	0.500354	6.43359	7.62722	0.00814146
ASAH1	0.500104	7.15707	6.37585	0.0149526

## Sheet: Bat AlvORG uIFNα2 vs mock
	logFC	logCPM	F	PValue
USP18	9.34469	5.6089	163.743	3.51233e-17
LOC107513614	8.1891	3.91508	89.627	6.08851e-12
IFIT2	8.17558	5.85296	90.4094	8.25605e-13
LOC107501624	7.34604	7.00135	391.398	4.04401e-27
LOC107503719	6.73091	2.84423	34.3148	6.50272e-07
UBA7	6.67444	5.2329	136.873	4.25583e-16
TBC1D12	5.61904	1.54542	14.5092	0.000323841
SERPING1	5.61552	4.10931	13.1615	0.000652903
CMPK2	5.55022	7.86778	491.243	1.00753e-26
LOC118600350	5.42782	1.55055	13.7601	0.000587305
TNFSF13B	5.42779	3.21517	12.7964	0.000855314
INKA1	5.32686	2.56983	11.2799	0.00149206
HERC5	5.27199	5.44518	124.387	3.22232e-15
MX2	5.26953	8.7879	484.886	1.29093e-26
TNFSF10	5.25745	5.14968	95.6784	4.04224e-13
SAMD9	5.24128	5.18588	173.939	2.50927e-18
NEDD4	5.09305	1.57328	9.30944	0.00369343
IFIT3	5.01963	6.78039	191.489	1.74618e-18
ITIH2	4.95726	1.47064	9.69838	0.00324405
BST2	4.95291	6.0216	181.881	2.64978e-18
IFI6	4.73824	7.88149	396.5	9.9715e-25
LGALS9	4.72828	11.4076	876.56	2.4528e-32
XAF1	4.70613	5.912	256.743	4.06007e-21
IRF7	4.70548	7.86888	423.509	2.45304e-25
LOC107513409	4.69386	4.76482	102.97	1.46176e-13
LOC107512537	4.65462	4.55845	50.7168	2.96238e-09
ORC1	4.64769	3.95628	10.9881	0.00174834
LOC107506766	4.64581	4.17435	8.27681	0.0060906
SCML4	4.64524	2.04348	7.07274	0.0107229
TRIM34	4.60921	5.79972	166.432	3.11087e-17
EPSTI1	4.57375	5.80987	157.663	4.37923e-17
DDX58	4.56292	6.97516	233.377	5.66623e-20
ISG15	4.56202	8.04587	450.206	6.49314e-26
HSH2D	4.56155	3.21113	31.8722	8.65663e-07
LOC107511263	4.51213	6.52416	169.519	1.2141e-17
LOC107505610	4.50677	6.11199	110.39	3.2859e-14
LOC118604064	4.46419	1.2329	6.25277	0.0151912
MILR1	4.46237	1.23277	5.72884	0.0199203
DYNC2I1	4.46233	1.40582	8.45703	0.00506469
LOC107519955	4.4623	3.96221	8.42267	0.00543692
PIK3AP1	4.46179	1.35406	6.84739	0.0115474
DHX58	4.4193	7.07677	246.279	1.89504e-20
CNNM1	4.39695	3.54621	30.1849	1.44991e-06
RTP4	4.31138	8.18512	393.742	1.14071e-24
TRANK1	4.29855	8.10022	260.173	6.26266e-21
ZNF345	4.25243	1.2673	6.48691	0.0133
LOC118608688	4.25188	1.11742	5.73582	0.0199342
LOC118612000	4.25185	1.43845	5.61478	0.0216068
CIITA	4.25185	1.82888	6.40269	0.0148415
EIF5A2	4.25123	2.97733	6.25197	0.015444
STPG3	4.25064	1.19149	5.18481	0.0261815
MEX3B	4.25064	1.6426	5.98582	0.0177516
LOC107518337	4.25064	1.1372	5.86137	0.0203326
AMTN	4.25064	1.03502	5.30089	0.0264372
RIPOR3	4.25057	2.16828	5.50071	0.0231902
MYBL2	4.25057	3.86579	7.16457	0.0101097
TMED6	4.25002	2.57416	5.12525	0.0275225
MX1	4.17219	11.5856	566.743	4.17471e-28
LOC107512535	4.01451	5.22447	77.9293	1.58543e-11
PIDD1	4.00428	1.84933	5.41778	0.0239099
LOC107520811	4.00421	1.26647	4.29297	0.0432226
ERCC6L	4.00373	4.07552	5.08906	0.0285751
LOC107520799	4.00366	1.01226	4.89427	0.0312151
UBAP1L	4.00362	1.11599	5.24308	0.0262165
CACNA1A	4.00358	1.49731	4.15175	0.0462562
TNFSF9	4.00307	2.22609	4.91724	0.030703
LOC118613650	4.00307	1.82551	5.73412	0.0200935
LOC107509250	4.00307	2.48893	5.69585	0.0215675
CDKL3	4.00307	1.01211	4.53747	0.0377787
SLC15A3	4.003	2.03616	5.06269	0.0288073
FYB1	4.00248	2.78261	5.10323	0.0290572
TM4SF20	4.00182	5.77018	5.56983	0.0221633
IGFBP3	4.00182	2.53298	4.94813	0.0309723
COL4A4	4.00182	1.11559	4.19827	0.0458807
OAS3	3.99277	9.9111	423.171	2.40201e-25
LOC107498784	3.79175	6.86804	193.503	2.18196e-18
MLKL	3.78316	4.48149	56.2918	1.04064e-09
EIF2AK2	3.76916	7.77744	167.718	3.19925e-17
KNTC1	3.70448	3.38429	4.80403	0.0335633
CCL28	3.70323	1.2118	4.15333	0.0461368
AMPD3	3.53645	4.7506	15.6701	0.000241144
CXCL10	3.3884	7.36324	201.741	3.0673e-19
DTX3L	3.36275	9.21745	443.802	8.62291e-26
ADK	3.27681	3.91875	11.8609	0.00116039
FAM89A	3.27618	1.61954	9.22917	0.00368894
PARP14	3.23594	7.04603	194.343	1.96836e-18
RNF213	3.0065	7.44026	259.359	6.59586e-21
ISG20	2.96691	5.90348	101.695	2.12845e-13
LOC107520916	2.96263	1.96635	7.11489	0.00994241
PARP9	2.94	4.79964	62.6084	3.13838e-10
B3GNT7	2.91183	4.23697	12.0281	0.00107439
PSMB9	2.90209	6.2014	91.3637	1.1892e-12
IFIH1	2.88805	6.60262	117.616	1.86147e-14
ZNF628	2.84536	2.49867	10.2403	0.00236158
LOC118606479	2.8428	2.15333	6.72552	0.0123089
OASL	2.84231	7.87494	189.06	3.31905e-18
NT5C3A	2.8379	7.03495	145.167	4.53093e-16
TAP1	2.82262	5.77783	53.8899	2.32573e-09
TRIM14	2.78108	5.94147	105.544	1.14228e-13
SAMD9L	2.71899	6.47609	140.614	7.01467e-16
BDH2	2.70933	1.15653	4.98918	0.0290465
ZBTB8B	2.70831	1.39044	6.76785	0.0117347
SOCS1	2.70811	2.85323	4.91045	0.0310304
CENPK	2.7077	4.51207	6.24123	0.015709
PARP12	2.64704	8.07953	279.159	1.47675e-21
LOC118613624	2.63474	4.12802	13.5034	0.000578792
LOC107502067	2.61304	2.08857	9.38011	0.00334946
LOC107513273	2.58122	6.47223	67.598	1.08059e-10
GABRB2	2.56157	1.17875	4.4886	0.0407434
FOXS1	2.56047	2.02387	4.85478	0.0322761
AFAP1	2.55981	3.71887	4.92516	0.031009
LOC107510070	2.55798	8.43345	33.7868	4.89821e-07
LOC107521442	2.54568	6.77704	167.189	3.39088e-17
BATF2	2.46126	3.9756	11.4483	0.00144529
PLA2G7	2.45067	2.60633	11.401	0.00141344
IRF9	2.44091	6.76938	158.364	9.27796e-17
ZNFX1	2.42625	6.06632	152.966	1.78392e-16
IFIT5	2.40931	6.37677	82.1045	6.17364e-12
STAT1	2.40588	6.5776	141.857	6.86253e-16
LOC107510097	2.3986	1.86033	4.04159	0.0489771
KIAA0895	2.39853	1.7639	4.13645	0.04677
CCDC24	2.39795	1.53216	4.58774	0.03601
ZBTB8A	2.39637	1.86375	4.24153	0.0442627
HS3ST3B1	2.38871	2.45258	8.79071	0.00454402
LRP11	2.38632	3.63663	9.64385	0.00312101
B4GALNT4	2.386	2.60668	7.63121	0.00777689
CMTR1	2.35243	5.1675	45.6634	1.80411e-08
LRFN1	2.34329	4.96604	7.27855	0.00939822
GIMAP4	2.33827	5.31159	14.5802	0.000397117
TOR3A	2.3343	7.10139	119.608	1.37202e-14
SHFL	2.30587	3.46583	12.5224	0.00088778
TREX1	2.2526	3.77372	17.9545	0.000102493
PFKM	2.24579	3.03616	7.79285	0.00740763
MUC15	2.24207	6.4873	82.3417	9.47858e-12
LOC118601786	2.236	1.50324	5.05337	0.0285976
BIN3	2.19776	3.75575	22.52	1.9153e-05
LOC107504294	2.18915	4.66384	22.3635	2.00917e-05
PSMB10	2.1794	4.68564	38.8896	1.13401e-07
TDRD7	2.17878	4.8711	42.1113	4.64784e-08
LOC118613791	2.17745	7.76935	15.5201	0.000265385
SLC13A5	2.14547	3.03441	31.8139	1.60783e-06
AP3B2	2.12485	1.56166	5.11385	0.0274721
LPAR2	2.12341	2.70538	5.92447	0.018404
LOC118612400	2.12114	1.53258	4.20617	0.0443818
BTC	2.12043	3.91887	32.7756	6.80513e-07
TRIM21	2.10064	5.32044	53.5277	2.52798e-09
TAP2	2.08004	7.91153	127.604	4.46908e-15
RNASEL	2.05972	4.53797	27.6652	3.38318e-06
LOC107501533	2.004	1.53365	4.43986	0.0393404
TMEM265	2.0035	2.1467	5.73496	0.0199183
CCDC148	2.00339	1.48664	4.99828	0.0287353
CBLN3	2.00181	2.54582	6.10156	0.0168345
NLRC5	2.00119	2.40869	5.71412	0.0202287
LOC107513314	1.99887	2.00147	4.63266	0.0355205
LOC107497017	1.97499	5.0373	32.1951	8.08517e-07
INSRR	1.97405	3.66215	18.2888	8.94564e-05
LOC107504966	1.93689	5.27586	45.9694	1.66674e-08
TRPM6	1.9298	2.78437	11.6361	0.00134572
TLR3	1.91599	5.56891	66.6879	1.30585e-10
LOC118602817	1.91517	9.28659	107.732	8.04413e-14
PSMB8	1.91475	6.60298	75.5959	2.13209e-11
LOC107511262	1.90898	7.63621	120.929	1.13634e-14
LY6E	1.88047	7.48177	112.286	4.02055e-14
SLC25A28	1.87867	4.29314	27.5785	3.49804e-06
UNC93B1	1.86568	5.34178	41.4442	5.53159e-08
TCIRG1	1.86059	2.76208	6.16187	0.0164729
ARSA	1.85907	1.73019	6.01452	0.0169705
PML	1.82609	7.49637	123.049	8.41155e-15
TAPBPL	1.82365	4.89286	28.4531	2.61597e-06
LOC118607825	1.81424	2.147	4.04767	0.0494539
DMRTA1	1.81231	1.39198	4.24731	0.0442213
LOC107498708	1.81123	2.02701	5.68114	0.0205381
DUSP1	1.81028	3.14979	20.9213	3.28313e-05
CEP192	1.80156	3.68933	9.00099	0.00425753
LOC107498435	1.79248	5.87219	8.03411	0.00657016
ALAD	1.78456	4.20906	8.42548	0.00556813
STAT2	1.78276	8.19424	132.657	2.25957e-15
LDOC1	1.78209	4.71236	4.94906	0.0306907
LOC107516735	1.76582	2.55264	6.55498	0.013531
LOC107519012	1.76367	2.94902	7.63761	0.00803459
ARAP1	1.76353	2.16956	7.21297	0.0096216
FAM117B	1.75152	3.07915	8.62721	0.00504791
SAMHD1	1.72534	7.49104	117.02	1.99675e-14
ZDHHC23	1.70915	2.62446	4.25757	0.0442546
CENPU	1.70284	3.23799	4.63732	0.0361255
CBR4	1.69818	2.84562	6.89192	0.0115008
LOC107513810	1.69638	6.25356	50.1548	5.71887e-09
AMN1	1.69428	1.83556	6.99303	0.0103834
SPINDOC	1.65333	4.95311	21.1531	3.15413e-05
MFSD12	1.65121	5.70769	25.5738	6.75812e-06
SNX6	1.6391	2.75985	6.38295	0.0148482
CDKN1C	1.62927	2.89954	5.55271	0.0222238
PLPP6	1.61621	2.60999	5.09648	0.0284428
SP110	1.60474	6.2694	50.4745	5.28633e-09
CRYZL1	1.60151	3.49663	8.70629	0.00490083
IFI35	1.59414	5.77281	38.773	1.16017e-07
MAPK8IP1	1.57539	2.19548	5.75885	0.0200803
ZDHHC16	1.57463	3.14209	4.98384	0.030238
LOC107503252	1.56203	8.70961	125.398	6.05626e-15
LOC107515051	1.55626	2.32187	6.38114	0.0147902
PARP10	1.55482	3.42724	8.04924	0.00667113
STARD4	1.53648	5.8935	17.666	0.000115093
ALDH4A1	1.52961	5.06404	38.1414	1.3899e-07
ZCWPW2	1.52882	2.86909	8.20467	0.00611677
MOK	1.5287	2.43486	6.74762	0.0123729
LOC107520908	1.52659	2.03141	5.02628	0.0289923
LOC107502064	1.5222	3.18616	8.78255	0.00454745
CITED4	1.51934	5.33319	10.4843	0.00219367
PSMF1	1.5188	8.75179	129.225	3.58215e-15
SHISA5	1.51584	7.86897	29.1715	2.06877e-06
MTMR1	1.50452	3.21248	5.89179	0.0190221
CA8	1.49994	3.20418	9.13598	0.00388957
C1RL	1.47961	2.96313	8.61438	0.00541727
PROSER3	1.47765	3.52901	5.43437	0.0239208
MYCBP2	1.46306	4.00506	17.0383	0.000147113
TOR1B	1.45867	6.19181	52.5573	3.17362e-09
JAK2	1.44722	2.73717	4.47452	0.0396049
ADSL	1.43659	4.8255	12.5979	0.000881771
GCH1	1.43507	3.48632	9.3509	0.00365904
LOC107500506	1.42962	2.33565	4.07275	0.0485823
CD40	1.42871	4.80507	14.4792	0.000404533
LOC107506511	1.40285	4.48472	14.7444	0.000363043
PFAS	1.40244	5.36819	5.91672	0.0187834
RARS1	1.40014	7.67793	65.0672	1.83931e-10
LOC118603943	1.39662	1.83251	4.34863	0.0412741
ZC3HAV1	1.38891	6.12297	45.9963	1.64223e-08
TMEM87B	1.38834	3.20469	6.79274	0.0121786
PTGES	1.37756	4.37799	4.73467	0.0344837
TRIM26	1.36897	6.65341	56.5062	1.2437e-09
ARID1B	1.36605	3.7347	10.7829	0.00192801
NSDHL	1.36342	4.40489	5.27599	0.0260077
BUB1B	1.36206	5.15229	4.73933	0.0344076
CD68	1.3582	7.42438	62.0336	3.55813e-10
CUNH16orf46	1.3512	2.48258	5.51662	0.02275
PSMD4	1.34635	3.97413	10.5293	0.00215514
SLC39A13	1.34124	3.01237	7.5401	0.00839435
LOC118603832	1.34	4.8251	13.2214	0.000679466
PSME2	1.33801	7.04431	56.8913	1.13721e-09
ALDH5A1	1.33491	4.27955	6.85906	0.0117627
NMI	1.32387	6.76068	62.5167	3.19937e-10
LOC107511260	1.31911	4.46181	33.8089	4.85177e-07
LOC107501545	1.30491	3.90516	10.3828	0.00229985
ATOH8	1.30191	1.72055	4.28471	0.0432438
LAYN	1.29913	2.27259	4.35899	0.0418589
NINJ1	1.2979	3.09863	4.62454	0.0365296
LOC107509466	1.29694	3.11052	4.28745	0.0438261
ZFAT	1.29685	2.36991	4.75079	0.0340482
DGKZ	1.29571	5.58619	11.2659	0.00155881
ZNF518A	1.293	3.02669	6.03704	0.017715
DNMT3A	1.28999	3.8145	6.66532	0.0129544
MRPS17	1.28955	4.0715	6.58642	0.0134656
TSPAN15	1.27988	3.835	10.7973	0.00185957
TSHZ1	1.27776	3.92306	16.2544	0.000199569
FAM174B	1.2745	3.8642	16.2639	0.000198529
SECTM1	1.26842	6.19068	24.0001	1.15841e-05
TRAFD1	1.26489	7.73001	58.1129	8.58232e-10
LOC107500462	1.25489	5.40185	11.4657	0.00142927
LOC107499039	1.24652	3.75923	6.68399	0.0128501
OTUD4	1.24613	4.90417	18.1491	9.57015e-05
GSDMD	1.24611	4.36659	16.9054	0.000154576
CDC16	1.24354	3.77631	6.01009	0.0179323
PARP11	1.24056	3.2301	5.45922	0.0237357
GTF3C3	1.23324	2.87731	4.52519	0.0385571
DALRD3	1.23258	3.19259	4.82245	0.0329587
LOC107512543	1.23155	4.27991	4.35152	0.0423058
TRIP13	1.22802	4.34806	4.32679	0.0427843
HES4	1.2274	4.84735	17.5719	0.000119247
IL32	1.224	7.67113	14.7009	0.000368909
ATXN3	1.2196	6.26779	40.0229	8.16727e-08
PRRG4	1.21946	4.3315	11.5472	0.0013805
TRIM35	1.20955	4.30622	15.255	0.000295888
SPTY2D1	1.19871	3.35817	4.71368	0.0349576
RPAP1	1.19325	2.93095	5.98601	0.0181534
BCDIN3D	1.18782	3.17391	4.76852	0.0339368
ZNF516	1.17814	3.85568	11.2877	0.00154607
PRKCI	1.17621	7.32808	37.1856	1.8219e-07
URB2	1.17198	5.78962	18.0176	0.000100517
TAF1C	1.17008	3.59147	8.98966	0.00431324
LOC118605433	1.16338	2.91684	7.30307	0.0093248
RNASEH2B	1.16294	5.36694	6.3338	0.015274
BMPR1A	1.16136	3.7927	7.70884	0.00783942
ASS1	1.1568	6.22492	13.0027	0.000742803
AQP9	1.15649	4.16391	21.0323	4.30774e-05
LOC107513410	1.156	3.77341	7.18856	0.0100593
RBM43	1.15597	3.00724	5.1144	0.028356
TMEM192	1.13788	3.16269	5.16129	0.0276585
RCE1	1.13764	5.14972	12.6518	0.000861093
CNDP2	1.13615	6.0529	28.602	2.48441e-06
IQCB1	1.12959	3.93475	4.77893	0.033716
CD74	1.12248	7.58326	36.6342	2.14763e-07
CUNH7orf50	1.12175	3.73005	5.95789	0.0184305
SP100	1.12159	5.58514	23.7372	1.26203e-05
BMP4	1.11523	5.52251	10.82	0.00180389
AZI2	1.10221	4.87729	16.4542	0.000183823
RNF114	1.10013	7.32876	49.4242	6.85553e-09
LRP10	1.09948	7.24597	43.9662	2.79723e-08
GRIPAP1	1.09692	4.56586	12.5565	0.000896472
WDR59	1.09356	2.76776	4.54373	0.0382385
SCLT1	1.09295	4.72125	14.8067	0.000353981
SMO	1.09202	4.40539	4.36526	0.0419434
CASP8	1.08749	6.94516	42.3426	4.32231e-08
MYC	1.08694	5.32508	9.58378	0.00328622
LOC107516217	1.08611	5.34452	8.62673	0.00509304
TMEM268	1.08436	5.02952	19.0147	6.90243e-05
ZC3H12A	1.08283	4.37427	11.6249	0.00133511
DHRS7C	1.08147	4.31997	7.46672	0.00870518
CIP2A	1.07821	5.3089	5.85518	0.0194022
CUNH1orf115	1.07653	4.51841	20.8213	3.5698e-05
HMGXB4	1.07199	4.32431	6.93345	0.0113793
KLF2	1.07013	3.21476	9.75516	0.00289658
TXNDC11	1.06966	4.3393	9.45335	0.00348623
LOC107497645	1.06804	6.30912	31.4842	9.99298e-07
SNRPA	1.06593	5.13488	5.37186	0.0248164
CTSZ	1.0636	5.41607	17.7641	0.000108134
NABP1	1.06194	3.93099	5.45935	0.0237396
LGALS8	1.06073	5.00585	16.134	0.000208432
CASTOR1	1.06071	5.34667	7.40443	0.00906016
NAMPT	1.05931	6.58473	23.3107	1.46319e-05
DAXX	1.05904	5.67795	23.471	1.38399e-05
RAB19	1.05812	3.52298	7.15658	0.0102153
UBA2	1.05775	4.60172	6.48422	0.0141806
C2	1.05428	7.47597	25.8805	6.09301e-06
HIC2	1.05278	3.22668	4.48819	0.0394014
HYOU1	1.0491	5.69222	11.8249	0.0012237
LEMD3	1.04247	3.95418	6.13032	0.016906
SLC25A25	1.03879	5.01787	14.901	0.000340593
ZNF445	1.03829	4.16042	8.21001	0.00618573
NCALD	1.03811	3.23256	8.36446	0.00606745
RBM19	1.03195	4.11916	4.10068	0.0484945
SLITRK6	1.03176	1.99024	4.3014	0.0431079
RASAL2	1.03174	3.67879	4.53617	0.0383939
SPATS2L	1.02983	7.05414	36.8883	1.98483e-07
HTRA1	1.02882	3.85885	8.33732	0.00583314
LOC107506941	1.02696	9.64421	39.9133	8.417e-08
CPEB2	1.02369	3.36974	5.70376	0.0209691
PDCD7	1.02292	3.71853	5.00105	0.0300681
ST3GAL2	1.0126	3.62798	4.25451	0.0445562
NUFIP1	1.01162	3.91727	4.11071	0.0482319
CHCHD7	1.00904	5.83572	28.6818	2.42162e-06
LOC118614997	1.0059	3.47883	5.76083	0.0203614
RBMS2	1.00263	4.09522	10.5178	0.00214727
LONRF3	0.998898	3.13535	6.97909	0.0108393
MYNN	0.99349	4.03587	7.41294	0.00902657
ADAR	0.99252	8.76378	49.3559	6.97279e-09
IMP4	0.99135	4.5411	4.96958	0.030561
SPNS2	0.990303	2.55035	4.18395	0.0461303
NCK1	0.990183	4.49652	11.4665	0.00142907
LOC107517540	0.989846	6.51981	32.4145	7.50363e-07
LOC107502905	0.989552	2.76925	4.32198	0.0430309
CLK4	0.988958	3.12712	5.15519	0.0277772
METTL23	0.986843	3.28992	4.39024	0.0415113
ASNSD1	0.985797	4.23114	8.46173	0.00549924
ADCK1	0.985237	2.84231	4.48206	0.0391472
TGM2	0.983532	8.56927	31.214	8.65871e-07
OSER1	0.981869	4.10912	8.49112	0.00542465
NUB1	0.98144	6.36901	28.941	2.22753e-06
ZFP36L1	0.97796	7.09409	13.1444	0.000699843
MTERF1	0.971621	3.29769	5.47764	0.0235065
TMEM132A	0.970847	5.20536	8.25048	0.00606874
TENT5A	0.969898	4.55775	13.1422	0.000665065
FUT10	0.969518	3.1914	4.79991	0.0334251
OAF	0.96609	4.64478	4.71405	0.0349416
ANKRD16	0.964226	2.82972	4.75317	0.0342102
YARS1	0.963299	4.37707	4.99243	0.0301949
RBAK	0.956103	3.2266	4.99708	0.0301487
SETD9	0.955481	3.80881	5.75224	0.0204497
CUNH12orf29	0.95031	3.83637	4.09602	0.0486288
PNPO	0.940439	4.52423	4.81911	0.0330631
LOC107515333	0.93862	4.59263	12.2985	0.00100011
DMRT3	0.938343	2.81485	4.64275	0.03657
NPAS2	0.935458	3.82274	7.85959	0.00709384
EHD4	0.929487	6.38546	23.7587	1.25226e-05
NUP107	0.929311	4.45987	4.47045	0.0397579
C1R	0.928629	3.21932	6.07138	0.0173244
ERMARD	0.928605	4.11816	8.31199	0.00589649
LOC107511979	0.928265	7.50265	34.8182	3.63743e-07
ZNF142	0.927643	5.54393	7.52231	0.00856018
PALMD	0.927232	5.41771	25.0571	1.06968e-05
LOC118609331	0.925785	2.58981	4.26572	0.0441135
ACKR3	0.922179	7.55863	13.9992	0.00049137
SAP30	0.921092	3.52972	4.48522	0.0394204
PYROXD2	0.920799	2.25544	4.96247	0.0304239
F3	0.9199	6.69284	22.012	2.31262e-05
LOC107511807	0.917712	4.52515	6.747	0.0124605
PDIA5	0.915955	3.75004	6.36846	0.015022
ATAD1	0.915448	5.61043	15.3293	0.000286746
C7	0.91489	6.62419	7.82428	0.00754824
CFB	0.914086	8.0709	46.8763	1.31622e-08
STAT4	0.910093	3.30596	7.27745	0.00938
CLIC1	0.903546	5.11379	6.95925	0.0112311
TMEM126A	0.903333	4.84618	8.02205	0.00675516
LOC107521571	0.903288	4.2583	11.5061	0.00140655
TTPAL	0.902903	3.63375	4.36346	0.0420956
KATNBL1	0.898482	4.88265	8.02242	0.00675466
BOLA1	0.892092	4.57622	6.71606	0.0126485
CDKN2A	0.890818	5.3546	11.0006	0.00174553
CYSLTR1	0.887321	2.69355	4.89482	0.031865
SORD	0.885687	3.59235	5.10069	0.0285103
TIGAR	0.885176	3.23181	4.55577	0.0380235
OLFML3	0.882555	2.72836	5.56985	0.0216267
DDX20	0.880764	4.85033	4.84328	0.0326438
TMEM50A	0.879841	7.92577	38.056	1.41991e-07
C2CD5	0.877258	3.96284	4.85334	0.0324813
LOC107500398	0.876926	3.68186	4.51938	0.0387434
PLOD3	0.875488	8.02373	28.7361	2.37877e-06
B2M	0.874467	10.2556	52.5057	3.21159e-09
NEURL3	0.874287	4.55371	8.59511	0.00509635
TRIM25	0.868608	6.19335	16.9277	0.000152776
PRDM16	0.86743	3.64229	4.20361	0.0454271
NOD1	0.865108	3.55693	4.42302	0.040748
CUNH14orf119	0.864601	3.82292	4.16424	0.0468699
MCTP2	0.857832	3.83134	6.90416	0.0115452
NFIX	0.856556	4.593	10.6197	0.0020681
HAUS8	0.852655	4.85926	9.30518	0.00372733
ERICH1	0.850615	3.61092	6.02895	0.0177942
RRNAD1	0.850412	4.45207	8.34813	0.00579628
PHC2	0.849697	5.21729	11.3081	0.00152978
FAM13A	0.84844	4.65251	5.99071	0.0181256
PLSCR3	0.844657	7.9608	31.4738	1.00226e-06
ACIN1	0.844176	7.44272	14.9356	0.00033576
RFX5	0.84416	6.14077	16.0987	0.000211264
EHBP1	0.840935	3.51683	6.12219	0.0169857
JDP2	0.8404	2.97039	5.6216	0.0217321
VBP1	0.839358	4.14034	5.6816	0.0211892
GNA13	0.838737	4.50464	9.74254	0.00305795
RRBP1	0.838496	7.9442	25.7598	6.32785e-06
RMI1	0.838162	3.90252	4.77903	0.0337676
RFK	0.838135	5.04711	5.69968	0.0209914
PROSER2	0.835266	6.52235	17.8207	0.000108382
CUL9	0.83463	3.31969	5.44911	0.0238752
MAST3	0.831553	4.1602	8.46861	0.00548168
PCYT1A	0.83117	4.13788	4.62473	0.0366305
CMC1	0.830128	4.06286	4.11041	0.0482425
RALY	0.830053	4.48578	6.5754	0.0135542
FMR1	0.829415	5.75187	15.3308	0.000286556
UBE2J1	0.828684	4.69013	7.00405	0.01099
EVL	0.824566	4.70533	5.44323	0.0239201
SELENOM	0.822794	2.82814	4.48302	0.039157
CREB3	0.822492	4.45102	8.41408	0.0056205
ARRDC3	0.820528	4.34699	9.88936	0.00282928
TRUB1	0.819008	4.60021	4.14223	0.0474196
CUNH9orf40	0.816305	4.55438	5.37259	0.0248048
WDR4	0.810633	7.08503	8.0517	0.00665852
LIPA	0.808932	8.21817	27.1474	3.99104e-06
CPE	0.804664	4.94878	15.0056	0.000290249
ABHD16A	0.803926	3.78639	7.38863	0.00913612
POLR3GL	0.803653	4.06359	7.36616	0.00923268
FAM13B	0.80169	3.25085	5.30781	0.0256653
MFSD9	0.800461	4.11173	5.16668	0.0275836
CCNYL1	0.798017	4.7273	5.39649	0.0245114
LOC107520019	0.797835	4.40025	4.97889	0.0304046
EWSR1	0.795464	7.34677	19.211	6.41103e-05
ENDOG	0.791663	4.74349	7.83836	0.00736602
SPPL3	0.79039	5.62262	14.7092	0.000367942
WARS1	0.788929	5.04994	4.94274	0.0309816
SYNE4	0.787009	5.07684	11.0349	0.00172431
ANKRA2	0.784642	4.14756	6.53353	0.0138373
MADD	0.783722	4.09708	7.17482	0.0101208
REXO1	0.782861	3.69682	4.75489	0.0342044
LOC107509948	0.782589	5.21086	16.2061	0.00020344
ZUP1	0.782434	4.80518	10.1184	0.00258315
FHDC1	0.782245	6.64619	20.1111	4.59557e-05
PRR12	0.781218	6.51992	20.0081	4.77283e-05
CMTR2	0.778942	6.82696	17.9996	0.000101185
AGA	0.773164	4.39796	6.15913	0.0166583
GTPBP2	0.771929	5.65643	15.6362	0.000253729
NR3C1	0.771237	4.13723	6.87388	0.0117162
IRAK2	0.767942	3.29147	4.54093	0.0381841
PLAUR	0.767665	7.18314	13.4657	0.000612365
GDPD5	0.767478	4.20116	4.74249	0.0344222
WASHC4	0.765217	4.26581	4.85628	0.032426
ELP2	0.764902	4.58468	5.40465	0.0243975
ZBTB20	0.764806	5.37747	11.7984	0.00124049
MAP2K6	0.763734	4.00552	5.31942	0.0252769
LAMB1	0.763679	4.05869	7.32657	0.00941239
EBAG9	0.76144	4.2208	4.6881	0.0354194
ERAP2	0.760837	5.08026	7.89914	0.00715668
YAF2	0.757256	3.49624	4.27644	0.0441236
DDX11	0.756909	4.85237	4.69167	0.0353534
RNF113A	0.755079	4.15529	4.58361	0.0374333
CBFA2T2	0.752817	3.78501	5.23024	0.0266979
CUNH11orf24	0.750604	3.99784	4.13234	0.0476763
SPPL2A	0.747887	6.24187	9.45928	0.00347431
ME1	0.745596	5.22955	6.79334	0.0121764
HSPBP1	0.742908	5.32982	5.04865	0.0293162
CEBPD	0.741498	7.76028	19.7094	5.32847e-05
MAL2	0.740981	7.53104	19.0606	6.78122e-05
LOC118602940	0.739888	4.66413	7.92157	0.00708142
RAP2B	0.739794	8.3233	25.7949	6.25397e-06
ST6GALNAC4	0.733938	10.1751	24.3067	1.03651e-05
GTPBP1	0.732094	5.85598	12.6127	0.000874916
UBR7	0.731311	4.77458	5.21805	0.026859
FUBP1	0.731045	6.78399	9.96518	0.00276558
RFC1	0.729356	5.11995	8.81183	0.00467275
LOC107498756	0.726106	2.91436	4.76528	0.03355
NAF1	0.725866	4.42972	4.56486	0.0378035
CBX5	0.724929	5.21146	6.63925	0.0131317
ZNHIT6	0.724418	5.80979	8.43189	0.00557229
UCHL3	0.724341	5.15437	4.81966	0.0330493
PXK	0.723545	4.76691	8.44794	0.00553643
SLC10A7	0.723099	4.26448	5.39163	0.0245608
LOC107500732	0.72144	5.28245	4.806	0.0332901
MOV10	0.721082	5.78015	11.3771	0.00148453
RCHY1	0.714248	4.43779	5.04308	0.0294055
TRIM11	0.714067	4.38301	7.94428	0.00700691
LOC107510325	0.711255	6.00702	12.5339	0.000904541
GYG1	0.70976	4.86377	5.51078	0.0231067
CAPN15	0.709448	4.82727	5.12183	0.0282245
ITSN1	0.709405	5.27186	5.8705	0.0192489
SCGB3A1	0.709298	9.66629	18.1423	0.000106144
PATL1	0.703519	7.43255	14.288	0.000436563
PSMA3	0.702169	8.59719	29.7013	1.7473e-06
ZNF384	0.702047	4.18792	4.47209	0.0397218
HOMER1	0.700698	5.01969	4.59355	0.0372336
RB1	0.699492	5.00114	6.60233	0.0133717
LOC107521487	0.69947	3.98088	4.05347	0.0497616
PLCXD1	0.697352	4.74265	7.098	0.0104993
NUP214	0.696962	4.68071	4.53361	0.0384392
RIOK2	0.695878	4.54452	5.34101	0.0252082
P2RX4	0.695475	4.03532	5.81419	0.019823
KDR	0.69371	2.98597	5.79439	0.021387
KIAA0040	0.688575	5.75438	4.41947	0.0408428
KLHDC7A	0.688346	5.0941	8.89583	0.00449461
SCAF8	0.688091	6.24826	10.47	0.00220863
KARS1	0.687407	6.2037	8.36645	0.00574481
LOC107511514	0.686813	3.66928	4.1027	0.0484588
LTB	0.683637	4.00746	5.16914	0.0275713
TMBIM1	0.676708	9.51392	28.7879	2.33941e-06
PELP1	0.675038	4.73359	5.25641	0.0263277
HPSE	0.6739	4.11594	4.88226	0.031981
LAMP2	0.673028	6.43127	13.3589	0.000640019
PMPCA	0.670569	4.89441	4.17535	0.0465705
PEX1	0.668126	4.28283	5.86532	0.0193027
DDX24	0.666772	5.84223	11.8729	0.0011986
LOC107501662	0.664081	3.72742	5.24791	0.0256497
KTN1	0.663637	8.55072	12.3112	0.000993983
BABAM1	0.66077	5.65112	5.51604	0.0230406
RICTOR	0.660032	5.18229	8.11415	0.00646737
ANKFY1	0.659007	7.86574	24.7921	8.77917e-06
TLR2	0.658729	4.13739	6.13832	0.0168371
RNF168	0.658659	4.22056	5.15148	0.0277993
TMBIM4	0.656824	8.09051	25.7545	6.33902e-06
MPHOSPH8	0.656608	6.24635	9.3954	0.00357657
CNPY3	0.656279	4.1261	4.97587	0.0304626
PIGC	0.656177	4.75182	4.21282	0.0456397
AJUBA	0.655747	6.09621	5.36863	0.0248477
DNAJA1	0.655554	8.02268	21.2186	3.07143e-05
LIN9	0.655343	5.53516	5.91413	0.0188302
LOC107519335	0.65419	13.5639	20.2681	4.33809e-05
ACE	0.653816	4.51366	8.56006	0.00525452
ZNF410	0.65351	4.42782	4.2968	0.0436217
MINDY1	0.652701	6.14206	12.0158	0.00112741
ZBED8	0.651007	4.3279	6.11197	0.017054
TRIM23	0.649648	3.66904	4.30683	0.0434023
CCN1	0.648429	6.73486	12.6445	0.000865263
BICDL2	0.646947	4.98994	6.59038	0.0134505
HSPB8	0.645328	5.71334	6.36385	0.0150419
CD81	0.644678	10.4332	27.2392	3.87031e-06
IQGAP2	0.644583	3.9034	5.39235	0.0243385
GALM	0.642585	7.3522	14.1873	0.000454882
PLEKHF2	0.641403	4.89582	4.96823	0.0305709
KHNYN	0.640543	4.66716	4.96805	0.0305748
SAT1	0.640262	11.7968	15.134	0.000310007
CEPT1	0.638002	4.98962	7.10439	0.0104666
EDN1	0.634601	6.20211	8.24135	0.00609627
TMEM222	0.633896	4.80283	5.36891	0.024845
CCS	0.63357	5.60052	12.3726	0.000968683
WDR45	0.632042	4.36896	4.79401	0.0334969
PDE7B	0.631879	4.13392	6.94805	0.012344
C9	0.631814	5.16248	5.8131	0.0193157
MTMR10	0.631131	3.91685	4.5513	0.0380926
LOC107498833	0.630385	5.5843	5.09841	0.0285675
IDH3A	0.630195	6.63074	11.105	0.00167077
LOC107506895	0.628781	5.82349	4.26159	0.0444545
GOSR1	0.628528	4.56982	5.55062	0.0226406
KDM4B	0.627748	5.20559	4.4028	0.0412098
EFTUD2	0.62743	5.14433	4.46373	0.0398932
SEC24A	0.627289	5.5527	6.3616	0.0150585
VTA1	0.624804	4.36245	4.07133	0.0492776
RANBP2	0.622286	6.32707	9.22533	0.00386457
DDRGK1	0.620903	6.63423	14.4836	0.000403152
ABHD11	0.619585	5.39937	7.4073	0.00904467
TMED8	0.618325	4.41817	5.25701	0.02632
ENOPH1	0.618205	4.90591	4.48677	0.0394061
HOPX	0.617682	8.21419	10.6599	0.0020322
STX11	0.617103	6.49974	8.78034	0.00474152
ADGRE5	0.616726	4.36549	6.1859	0.016444
MAP4K3	0.615392	4.02082	4.48258	0.0395026
FDX1	0.614189	5.36024	6.16121	0.0166368
ZNF598	0.612201	4.41006	4.31849	0.0431152
MEAF6	0.609681	5.46939	6.9183	0.011456
ERAP1	0.609338	5.7781	7.53674	0.00850091
TMEM98	0.606816	7.6685	5.69985	0.0209973
LOC107502665	0.603668	5.39423	11.584	0.0013574
DDX39A	0.603084	6.33957	6.21651	0.0161847
JUNB	0.602471	6.76886	6.877	0.0116885
PELI1	0.602451	5.08538	6.52679	0.0138781
ETS2	0.601451	4.78983	4.69128	0.0353551
NECTIN2	0.598698	7.06002	14.9764	0.000330297
OTULIN	0.59546	5.66148	6.68375	0.0128468
REPIN1	0.594991	5.45581	8.26284	0.00603107
CCT3	0.594102	5.82706	5.24753	0.0264455
LOC107511542	0.590228	5.15815	4.38809	0.0415336
PDGFB	0.589208	5.6332	6.23057	0.0160714
LOC107509876	0.588885	11.8771	23.6455	1.30215e-05
NOP56	0.588539	5.79639	5.99454	0.0180845
AHRR	0.588363	4.08209	5.63594	0.0216941
XPA	0.588016	4.56795	4.33033	0.0428421
SCAF1	0.586984	5.56064	7.52057	0.00856695
TMEM176B	0.585048	6.75975	14.2341	0.000407797
TBC1D14	0.584941	6.55656	8.70548	0.00490733
FANCF	0.584082	7.15287	14.8074	0.000353574
POLR1B	0.580247	5.30845	5.44591	0.0238825
ANXA4	0.577442	5.45615	4.53438	0.0384162
SP1	0.576922	5.16426	6.57808	0.0135318
LOC107497028	0.57651	7.47435	12.812	0.000804393
SUB1	0.575305	7.76536	16.4475	0.000184204
SCFD2	0.574001	4.22548	5.61145	0.0219572
PNPT1	0.573852	4.97138	4.71844	0.0348499
KLF9	0.572398	4.08779	5.15185	0.0278033
TNFRSF6B	0.572283	5.91222	6.97265	0.0111614
FAM111A	0.571127	7.5149	6.48855	0.0141417
MAFF	0.570965	5.8523	6.37061	0.0149914
RNF19B	0.570297	5.87217	7.77895	0.00757515
VANGL1	0.570028	6.23168	7.56287	0.00839537
ENC1	0.568295	5.28993	6.84163	0.0118921
DDA1	0.567782	6.19328	8.55362	0.00526527
GNL3	0.566945	6.09363	4.15675	0.0470397
SRSF1	0.566387	6.97523	8.28872	0.00595734
TOB1	0.566313	5.71553	6.18445	0.0164453
FAM76A	0.564698	4.74101	4.99828	0.0300956
SLC35A1	0.563931	6.4416	11.5947	0.00135105
JUN	0.561641	6.96276	9.2646	0.0037959
SLC25A22	0.561093	6.52949	5.82281	0.0197164
BLVRB	0.560137	7.67275	8.04135	0.00669099
SLC38A10	0.558637	5.13043	6.36049	0.0150677
SOX9	0.556257	6.24881	4.93769	0.0310607
ZNF7	0.556249	5.45822	5.19734	0.02714
FLII	0.554842	5.65334	6.2485	0.0159284
EGR1	0.554574	5.82687	5.72757	0.0206911
TYW5	0.554228	4.47926	4.27786	0.0440683
GIMAP2	0.554036	6.21444	7.84456	0.00769666
VPS13C	0.553562	5.46059	4.878	0.0320458
EPHX1	0.553552	11.023	10.0642	0.0026456
SIDT2	0.553528	5.60539	7.78913	0.00753846
RIPK1	0.553216	4.81507	4.63205	0.0364774
RPE	0.551008	5.78833	4.79668	0.0334431
VASN	0.55057	3.49643	4.35469	0.041826
FUCA2	0.549861	5.096	6.30729	0.015472
KPNB1	0.548396	7.90778	9.31383	0.00371166
SSBP1	0.547497	6.03751	4.8928	0.0317985
NCOA7	0.546692	6.4637	9.37195	0.00361484
RBMS3	0.545588	4.24371	4.22412	0.0461624
MRPS18A	0.545229	6.03031	5.81727	0.019772
ORMDL2	0.543255	5.5661	7.39812	0.0090844
NUCB2	0.542736	4.99886	7.19032	0.0100449
PER2	0.542379	4.4041	6.35547	0.0151195
CLEC16A	0.541255	4.9252	5.2335	0.0266388
ABITRAM	0.54055	4.84798	5.56077	0.0225218
DCAKD	0.540346	7.60526	8.73271	0.00484586
UBE2Q1	0.53965	8.00615	14.0384	0.000483466
MYO1D	0.538896	5.65973	6.48223	0.0141861
SHKBP1	0.538575	6.3281	5.83897	0.0195562
LOC107516152	0.537133	5.23117	6.60135	0.0133778
RSRC2	0.536713	5.42216	4.68414	0.0354855
RAB5C	0.534945	5.59974	7.30738	0.00948928
CTSO	0.533395	5.24691	4.75699	0.0341484
CAVIN3	0.533335	7.90205	10.8256	0.00188807
CTR9	0.532825	6.47531	9.38483	0.00359373
LOC107503969	0.530322	5.28064	5.10223	0.0285106
PPP1R1B	0.529789	8.25709	12.6766	0.000852195
KRT18	0.529398	10.1193	14.835	0.000349654
PLAAT3	0.529196	5.1851	6.65602	0.0130281
CDC37L1	0.528266	5.02787	4.69049	0.0353675
BIK	0.527662	5.66955	7.11925	0.0103913
SLC39A1	0.527283	7.81408	8.5381	0.00530326
SYBU	0.525883	5.25387	5.08333	0.0288514
SELENOP	0.524095	4.83844	7.58704	0.00819103
PDZD8	0.51917	5.69847	5.32264	0.0254413
SOX15	0.519076	5.48657	4.3294	0.0428786
ELL2	0.518945	5.03953	5.89255	0.0190363
PHF3	0.518678	5.07411	4.29422	0.0436782
LOC107498631	0.514892	6.66364	9.78053	0.00300492
TUFT1	0.514157	5.90168	6.28177	0.0156668
ING4	0.513682	5.54785	5.60058	0.0220684
GART	0.509829	6.07676	4.88509	0.0319272
MTARC1	0.509724	3.90739	4.45841	0.0394518
PTBP1	0.505684	7.91414	9.55199	0.00333122
ARRDC1	0.502588	5.29143	4.11391	0.0481432
MPZL1	0.502587	4.90535	6.04378	0.0176516
CPSF7	0.502319	5.54674	5.1576	0.0277038
ARID1A	0.500108	7.71063	4.36884	0.0419622
SREBF1	0.500047	5.41287	4.06838	0.049347

## Sheet: Bat AlvORG IFNλ1 vs mock
	logFC	logCPM	F	PValue
IFIT2	10.5841	5.85296	332.632	8.77117e-24
USP18	10.2505	5.6089	258.612	4.25068e-21
LOC107513614	9.85741	3.91508	226.209	1.9521e-18
LOC107501624	8.71728	7.00135	674.436	3.7175e-33
SERPING1	8.58012	4.10931	88.8416	7.90714e-13
LOC107503719	8.19905	2.84423	85.36	1.20328e-11
TNFSF10	7.79211	5.14968	403.21	2.45868e-25
UBA7	7.69786	5.2329	238.904	5.95748e-21
TNFSF13B	7.47221	3.21517	49.3229	1.02405e-08
IFIT3	7.28772	6.78039	548.59	3.9165e-28
HERC5	6.91491	5.44518	317.085	2.15969e-23
MX2	6.82013	8.7879	838.961	6.7666e-32
LOC107521776	6.40981	1.70359	25.1886	8.67598e-06
CMPK2	6.33436	7.86778	682.44	7.24618e-30
IGFBP3	6.22934	2.53298	23.0519	1.64986e-05
SAMD9	6.1631	5.18588	294.058	3.24819e-23
LOC118600350	6.09924	1.55055	21.214	3.59224e-05
CNNM1	6.08433	3.54621	98.6765	2.96241e-13
LOC107512535	6.03295	5.22447	284.374	1.63099e-21
LOC107512537	6.01601	4.55845	124.797	1.64957e-15
TRIM34	6.00953	5.79972	371.23	2.91226e-24
BST2	5.97584	6.0216	319.444	2.16633e-23
LOC107511263	5.90981	6.52416	382.82	5.23532e-25
EPSTI1	5.90756	5.80987	342.342	5.0123e-24
LOC107505610	5.86107	6.11199	240.601	1.16573e-20
RTP4	5.83679	8.18512	789.008	2.70041e-31
TRANK1	5.62925	8.10022	462.703	3.57403e-26
LOC107513409	5.62702	4.76482	187.844	2.90077e-18
DHX58	5.60005	7.07677	445.652	8.07887e-26
FBXO39	5.58362	1.45602	12.7996	0.000863856
XAF1	5.54249	5.912	409	1.97463e-25
LGALS9	5.42776	11.4076	1105.94	1.2396e-34
IRF7	5.42643	7.86888	581.619	2.47006e-28
LOC107518337	5.37163	1.1372	12.6253	0.00103126
DDX58	5.3715	6.97516	348.165	1.59353e-23
SCML4	5.3644	2.04348	11.426	0.00148157
CXCL10	5.34234	7.36324	567.475	4.57251e-29
ISG15	5.26954	8.04587	617.614	6.44759e-29
MX1	5.22028	11.5856	816.003	1.23513e-31
HSH2D	5.18057	3.21113	49.1562	7.03361e-09
SLC8A2	5.115	1.4212	9.28891	0.00365837
EIF5A2	5.11302	2.97733	11.2405	0.00146053
LOC107506241	5.11192	1.93028	9.35839	0.00338893
IFI6	5.03819	7.88149	449.375	6.81101e-26
LOC107498784	5.03332	6.86804	379.671	2.53813e-24
SIGLEC1	4.96691	1.05523	8.16559	0.00630111
OAS3	4.82853	9.9111	591.381	1.63489e-28
CIITA	4.81558	1.82888	9.3022	0.00377168
LOC107506766	4.81446	4.17435	9.04952	0.00426905
NEDD4	4.80378	1.57328	7.38094	0.00911574
MLKL	4.76785	4.48149	115.396	1.54573e-14
EIF2AK2	4.71035	7.77744	277.952	1.62065e-21
CUEDC1	4.63276	1.80576	7.49782	0.00828674
ACHE	4.62202	2.00887	8.43569	0.00535003
PARP15	4.62202	1.38787	7.22133	0.00967104
LOC118612874	4.61977	1.03291	7.09522	0.0101501
BATF2	4.5624	3.9756	71.7412	4.84131e-11
TAP1	4.52315	5.77783	190.157	3.07262e-18
IFIH1	4.50414	6.60262	346.827	1.71196e-23
DTX3L	4.47595	9.21745	760.967	5.94518e-31
PARP14	4.47531	7.04603	416.346	3.44357e-25
SOCS1	4.42484	2.85323	22.0798	1.9107e-05
LOC107509250	4.41607	2.48893	7.45826	0.00917938
LOC107519848	4.41493	1.25047	5.7456	0.0194012
LOC107498141	4.4138	1.07593	6.80538	0.0115552
AMTN	4.40955	1.03502	5.77476	0.0208413
ITIH2	4.40532	1.47064	6.36176	0.0153628
SLC4A9	4.40532	1.03369	5.32956	0.0250404
LOC118611190	4.4042	1.09469	5.14823	0.0269554
ZNF449	4.40194	1.96508	6.196	0.0161721
MUC15	4.23158	6.4873	345.21	8.38361e-23
CGAS	4.22156	2.9343	25.2295	6.30283e-06
NFXL1	4.16448	1.32181	4.89573	0.0309625
SLC15A3	4.16448	2.03616	5.52768	0.0226373
TM4SF20	4.16448	5.77018	6.08513	0.017056
LOC107512122	4.16334	1.11512	4.93421	0.0309496
LOC118604064	4.16334	1.2329	4.88363	0.0309961
AZIN2	4.16137	1.09693	4.39861	0.0410978
FXYD4	4.16137	1.03313	5.4734	0.0235533
PIK3AP1	4.16023	1.35406	5.3463	0.0246901
LOC107497290	4.15826	1.19175	5.04813	0.0298569
FYB1	4.15712	2.78261	5.55263	0.0231251
SPAG5	4.15485	3.39202	5.31462	0.0254074
NLRP6	4.15372	4.85732	6.18891	0.0165122
NT5C3A	4.1314	7.03495	343.54	2.01738e-23
PSMB9	4.07533	6.2014	223.224	1.36145e-19
LOC118613624	4.06922	4.12802	48.7423	6.28166e-09
GIMAP4	4.04141	5.31159	69.6442	8.62963e-11
RNF213	4.01516	7.44026	485.768	1.22396e-26
OASL	3.99706	7.87494	386.172	1.69851e-24
LOC107518925	3.97506	2.16429	17.8776	9.62979e-05
INSRR	3.96626	3.66215	122.678	7.67673e-15
FOXS1	3.92555	2.02387	16.9799	0.000144275
ISG20	3.88426	5.90348	202.252	9.38643e-19
TOX	3.8651	4.43126	4.69694	0.0356037
ZNF775	3.8651	2.07192	4.08174	0.0486287
LOC107520471	3.86083	1.64462	4.66796	0.0354049
NYAP2	3.86083	1.7503	4.50252	0.0395705
DYNC2I1	3.85968	1.40582	5.29318	0.0248407
LOC107506765	3.85968	1.74256	4.13127	0.0478042
TPMT	3.85968	1.05416	4.37566	0.0422306
ZBP1	3.85968	1.9673	4.41168	0.041145
FOLH1B	3.85853	6.41831	5.57958	0.0227161
TNFSF9	3.85739	2.22609	4.29054	0.0429869
LOC107519218	3.85657	1.46777	4.20171	0.0453533
MYBL2	3.85542	3.86579	5.21326	0.0268284
ARSL	3.85428	2.97226	4.45692	0.0404065
ORC1	3.85428	3.95628	6.00703	0.0179316
PIDD1	3.85428	1.84933	4.71683	0.0345105
PUS7	3.85428	1.57337	4.40097	0.0401904
TBC1D12	3.85428	1.54542	4.01119	0.0495993
ERCC6L	3.85314	4.07552	4.42932	0.0404787
UBE2L6	3.85314	1.3853	4.43548	0.0408451
SAMD9L	3.70309	6.47609	287.557	6.38779e-22
LOC107510070	3.7002	8.43345	92.9257	8.64228e-13
PARP9	3.62834	4.79964	108.805	6.83371e-14
B3GNT7	3.58054	4.23697	21.7511	2.27817e-05
TRIM14	3.56473	5.94147	191.183	2.72078e-18
LOC107497017	3.5565	5.0373	142.554	6.52956e-16
ZNFX1	3.51364	6.06632	353.068	1.17443e-23
PAQR7	3.47764	3.49024	4.13885	0.0472626
TREX1	3.47761	3.77372	58.3759	7.90755e-10
LOC107513273	3.43506	6.47223	132.999	2.17855e-15
PARP12	3.37209	8.07953	449.649	6.50653e-26
LOC107521442	3.35664	6.77704	311.505	1.55309e-22
LOC107504294	3.24569	4.66384	64.3391	2.01983e-10
GATA3	3.24062	1.19677	8.54686	0.00537768
NLRC5	3.21887	2.40869	20.9079	2.72039e-05
LOC107502060	3.21103	1.92656	15.6849	0.000204471
GAS2	3.21101	1.63608	18.9248	6.53201e-05
IFIT5	3.21034	6.37677	160.923	6.90798e-17
CMTR1	3.17901	5.1675	97.6819	4.09218e-13
LOC107498435	3.16766	5.87219	36.0116	2.06702e-07
PLA2G7	3.14347	2.60633	22.4808	1.7524e-05
SHFL	3.13604	3.46583	28.9382	2.05056e-06
LOC118613791	3.0815	7.76935	38.6327	1.20068e-07
STAT2	3.05151	8.19424	383.417	1.97535e-24
LOC107502064	3.02586	3.18616	50.6396	2.9315e-09
TOR3A	3.02409	7.10139	207.166	5.68319e-19
TCAF2	3.01596	2.91591	13.2245	0.000637681
ETV7	3.01494	3.30648	23.8992	1.12023e-05
GABRB2	3.01198	1.17875	6.86369	0.0125883
CAMK2A	3.00168	1.27002	6.34927	0.0143317
AMPD3	2.99839	4.7506	9.17126	0.00389878
TRIM10	2.9962	1.25154	6.85351	0.0116165
STAT1	2.98754	6.5776	227.466	9.10215e-20
LOC107504966	2.98204	5.27586	131.865	2.57601e-15
LOC107498708	2.9685	2.02701	21.0108	2.57716e-05
RNASEL	2.95812	4.53797	68.9846	8.18896e-11
PSMB8	2.95581	6.60298	203.879	7.77208e-19
PFKM	2.95344	3.03616	16.2196	0.0001915
LOC107502067	2.94534	2.08857	12.7218	0.000742025
TDRD7	2.92598	4.8711	85.39	3.44923e-12
PML	2.90967	7.49637	329.708	4.74766e-23
LRP11	2.90766	3.63663	16.2331	0.000189816
CBLN3	2.90372	2.54582	16.3892	0.000172655
MAK	2.87752	1.07857	4.56582	0.0383369
BTC	2.87643	3.91887	70.2244	6.45038e-11
SP110	2.87208	6.2694	188.26	3.61269e-18
ARHGAP28	2.8649	1.94407	6.22019	0.0155743
TBX1	2.86176	2.11157	5.73571	0.0198735
SAMHD1	2.85588	7.49104	329.805	4.72771e-23
ZNF628	2.85324	2.49867	9.96372	0.00267619
TAP2	2.84086	7.91153	241.882	2.67286e-20
SLC25A28	2.82258	4.29314	75.7756	2.13143e-11
TCIRG1	2.814	2.76208	18.1845	8.93987e-05
IRF9	2.7793	6.76938	206.512	6.06902e-19
TRIM21	2.73754	5.32044	100.877	2.41286e-13
FAM89A	2.72818	1.61954	5.18687	0.0268106
DHX30	2.71753	2.2623	5.88132	0.0188206
TRPM6	2.71578	2.78437	27.8515	3.33934e-06
B4GALNT4	2.66381	2.60668	10.0223	0.00251763
UNC93B1	2.64457	5.34178	93.9863	7.51217e-13
IFI35	2.6263	5.77281	123.143	8.33522e-15
TACR1	2.61387	1.74754	13.4134	0.000689791
MFSD12	2.60677	5.70769	77.5706	1.47054e-11
LOC107515265	2.60395	1.6861	9.84622	0.00283498
LOC107513810	2.58742	6.25356	128.648	3.88273e-15
RARS1	2.56848	7.67793	222.85	1.35968e-19
CUNH11orf97	2.56453	1.35674	4.53313	0.0372533
LOC118610660	2.56341	2.19574	4.57922	0.0370724
LOC118610804	2.56324	1.13792	4.30928	0.0431416
LOC107509567	2.56013	1.89699	4.30363	0.0425122
CCDC24	2.56005	1.53216	5.28535	0.0247776
LOC107520938	2.55807	1.42319	4.38959	0.0411567
SLC29A2	2.55807	1.43748	4.1378	0.0462724
LOC107517942	2.55703	1.25065	4.34914	0.0412522
AFAP1	2.55154	3.71887	4.70709	0.0347911
LOC107502069	2.55154	1.83833	4.87362	0.0316519
PSMB10	2.53678	4.68564	55.9582	1.43819e-09
LMTK3	2.52275	2.63446	14.574	0.000377058
STARD4	2.50465	5.8935	57.3298	1.03501e-09
PPIF	2.50129	3.3129	8.92669	0.00424108
LRRC8E	2.49806	2.00088	8.93019	0.0041756
CD74	2.47871	7.58326	191.983	2.54905e-18
LOC118603015	2.46863	2.70042	16.0448	0.000201668
TRAFD1	2.45449	7.73001	228.256	8.46826e-20
TLR3	2.446	5.56891	115.549	2.48467e-14
C6	2.44005	7.14547	11.1857	0.00170637
IL4I1	2.41754	2.14591	9.84384	0.0030068
C2	2.41739	7.47597	138.736	1.03915e-15
CD68	2.41049	7.42438	196.447	1.59e-18
ACKR4	2.41013	2.88748	11.2519	0.00150149
STN1	2.40556	3.8694	47.8229	1.05342e-08
LOC107503252	2.39068	8.70961	289.688	6.91505e-22
IL32	2.37952	7.67113	64.314	2.15297e-10
CD40	2.3775	4.80507	49.2345	7.25811e-09
LOC107499425	2.37014	2.68016	13.2468	0.000660188
RPUSD4	2.36967	1.73947	4.10065	0.0476014
SLC13A5	2.36451	3.03441	39.4982	2.03736e-07
SHISA5	2.35973	7.86897	71.1022	5.21853e-11
LOC118602817	2.34448	9.28659	158.262	9.34822e-17
LOC107507034	2.3283	1.39321	7.50484	0.00843498
LY6E	2.32354	7.48177	174.384	1.5367e-17
TRIM26	2.32054	6.65341	176.565	1.21646e-17
ALDH4A1	2.3176	5.06404	97.6753	4.05645e-13
LOC107511262	2.31702	7.63621	176.839	1.18197e-17
PARP10	2.31473	3.42724	21.0455	3.28097e-05
EDN2	2.29515	4.9644	16.3084	0.000184854
LOC107506477	2.2844	1.17762	5.73939	0.0213597
SECTM1	2.2789	6.19068	89.9131	1.55227e-12
LOC118615055	2.27814	2.06573	4.79801	0.0329283
LOC107506511	2.27544	4.48472	46.0565	1.62411e-08
LOC118603897	2.27376	1.85294	5.23683	0.0255865
LOC118603832	2.26432	4.8251	46.6261	1.41716e-08
PSRC1	2.26417	3.81916	23.8186	1.2293e-05
PSMF1	2.22771	8.75179	273.149	2.29956e-21
TAPBPL	2.20045	4.89286	43.4496	3.23134e-08
NAMPT	2.19514	6.58473	114.812	2.76073e-14
TOR1B	2.18712	6.19181	124.571	6.80363e-15
LOC107500179	2.17765	2.06829	11.8501	0.0011096
MID1IP1	2.17039	4.08996	16.8685	0.000154996
RCOR2	2.16621	1.79088	4.87971	0.0309847
CRYZL1	2.1651	3.49663	18.0572	9.86968e-05
LOC107513314	2.16107	2.00147	5.46867	0.0228108
ZCWPW2	2.14075	2.86909	18.4635	8.09806e-05
ZNF142	2.10928	5.54393	47.2213	1.19867e-08
LOC107511737	2.07028	3.28217	46.8718	7.34781e-09
CA8	2.04584	3.20418	19.147	5.87653e-05
RNF114	2.03888	7.32876	175.208	1.40569e-17
SP100	2.02747	5.58514	87.2103	2.43572e-12
LPAR2	2.02334	2.70538	5.01844	0.0293796
ZWINT	2.02231	3.65297	4.3816	0.0411468
ZRANB3	2.02017	1.7528	4.55374	0.0371741
ZC3HAV1	2.00991	6.12297	102.173	1.93381e-13
EHD4	2.00954	6.38546	122.275	9.38837e-15
SPATS2L	2.00629	7.05414	148.338	3.05702e-16
C1RL	2.00478	2.96313	17.6735	0.000136472
NEURL3	1.9856	4.55371	54.166	1.76717e-09
RRP7A	1.97548	2.63888	5.75351	0.0201782
PLPP6	1.93812	2.60999	7.78032	0.00749029
CASP8	1.93783	6.94516	141.126	7.51268e-16
TRADD	1.92499	4.35961	37.2814	1.78357e-07
GMPR	1.90402	3.64385	9.05054	0.00410227
NMI	1.88974	6.76068	131.666	2.58005e-15
TMEM268	1.87652	5.02952	63.7829	2.43308e-10
SYN1	1.87633	2.65034	4.7988	0.0323221
SPHK2	1.87307	2.31578	4.67619	0.0352141
RAB19	1.87152	3.52298	26.9034	4.35901e-06
MACIR	1.86231	2.98485	9.27776	0.0037435
CENPA	1.86026	4.93297	6.82286	0.0118806
LGALS8	1.85567	5.00585	55.8497	1.45292e-09
LOC107516735	1.85205	2.55264	7.12318	0.0102368
ATXN3	1.83526	6.26779	94.2344	7.16287e-13
CEP192	1.80559	3.68933	8.66537	0.00497183
OTUD4	1.80159	4.90417	41.8185	5.0014e-08
LOC118602816	1.79033	2.00702	6.60729	0.0128535
PLEKHD1	1.78715	2.40868	6.87874	0.0115463
TENT5A	1.78669	4.55775	50.2991	3.84593e-09
NUB1	1.78233	6.36901	102.406	1.86214e-13
PMEL	1.77252	2.56843	4.27445	0.0439503
PCNX4	1.76579	2.47924	4.3708	0.0416295
BIN3	1.76514	3.75575	12.2762	0.00100574
ZDHHC23	1.76484	2.62446	4.42053	0.0405344
RASA2	1.76366	1.47241	4.16055	0.0455791
OCIAD2	1.76248	3.51984	4.22228	0.0450375
LOC107503233	1.7572	2.68765	5.01965	0.0294507
MPDZ	1.75429	1.95487	4.7019	0.0352992
LOC107507102	1.75094	2.21854	4.02423	0.0499834
RRBP1	1.74858	7.9442	114.163	3.03628e-14
PSME2	1.74485	7.04431	98.3463	3.60055e-13
RNASEH2B	1.72668	5.36694	15.6028	0.000257579
UNG	1.7146	5.15646	14.3509	0.000425983
LOC107512699	1.71133	2.63056	5.67234	0.0209128
LOC118613792	1.69422	6.28924	37.8103	1.5237e-07
FBLL1	1.69104	2.37318	9.53294	0.00319507
HELZ2	1.67869	4.62403	35.1851	3.28839e-07
TRIM25	1.67659	6.19335	68.6965	8.55775e-11
AQP9	1.67493	4.16391	47.042	2.80911e-08
GCH1	1.67443	3.48632	13.0474	0.000732012
LOC107521158	1.67288	4.47712	15.7118	0.000246754
ZNF275	1.67285	3.29984	6.42562	0.0144703
NABP1	1.65973	3.93099	15.2104	0.000302129
CYSLTR2	1.65944	1.55285	5.3587	0.0248803
CFB	1.65899	8.0709	152.246	1.94603e-16
RBM43	1.64128	3.00724	11.4015	0.00147352
CHCHD7	1.64106	5.83572	80.1219	8.93609e-12
ERAP2	1.63587	5.08026	42.2762	4.41085e-08
WDR19	1.63297	2.99402	6.80206	0.0121324
DAXX	1.63116	5.67795	59.8869	5.74411e-10
CREM	1.6279	2.96425	8.69193	0.00493942
GSDMD	1.6277	4.36659	30.0652	1.56864e-06
RANBP17	1.62754	2.06745	5.11692	0.0288097
ATAD1	1.61389	5.61043	51.9508	3.67864e-09
GRIPAP1	1.61003	4.56586	29.4577	1.89284e-06
LOC107497645	1.60882	6.30912	72.7435	3.7492e-11
CUNH7orf50	1.59958	3.73005	13.3191	0.000652146
ADAR	1.59582	8.76378	126.814	4.9794e-15
C7	1.58288	6.62419	26.5568	5.46394e-06
LOC107518210	1.58052	2.19604	8.43662	0.00571154
IL20RB	1.57145	3.41508	15.3619	0.000281352
ENDOD1	1.56528	3.21274	6.22219	0.0160034
GATA6	1.56503	3.95759	5.97877	0.0179848
LOC107515051	1.56098	2.32187	6.15945	0.0165213
TMEM50A	1.55039	7.92577	119.082	1.47902e-14
MYC	1.55029	5.32508	21.2583	3.03601e-05
SLC39A14	1.5489	7.07435	5.57064	0.0223429
LOC107511979	1.5403	7.50265	96.6633	4.75743e-13
PLSCR3	1.53521	7.9608	104.201	1.39822e-13
TSPAN15	1.52837	3.835	15.7314	0.00023229
MREG	1.5164	3.67925	19.681	5.34792e-05
LOC107499555	1.51468	1.92885	7.22597	0.00933906
RNF19B	1.50874	5.87217	61.0795	4.40121e-10
MYCBP2	1.50688	4.00506	17.472	0.000124474
LOC107506748	1.50599	4.41334	5.87593	0.0191762
LOC107516768	1.50288	2.37099	5.999	0.0178939
PFAS	1.50287	5.36819	6.72223	0.0125888
MORC3	1.50068	3.98984	21.1102	3.21397e-05
LOC107500462	1.49586	5.40185	16.6961	0.000167359
TEX10	1.48775	3.98122	8.50137	0.00539799
LOC107519231	1.48481	1.65248	4.08065	0.0478766
LOC107513821	1.48158	2.48536	4.7768	0.0336918
PROSER3	1.47941	3.52901	5.20978	0.0268583
NRM	1.47484	6.11431	17.7731	0.000110403
LOC118603943	1.46921	1.83251	4.7168	0.0338079
LOC107517540	1.46898	6.51981	72.525	3.9163e-11
RHBDL3	1.46663	3.41842	6.82553	0.011966
LAYN	1.45749	2.27259	5.51692	0.0227711
LOC107512543	1.45749	4.27991	6.25235	0.0158655
SIDT2	1.44595	5.60539	58.4565	7.9424e-10
STOML1	1.44399	3.99003	16.6041	0.000173779
RFX5	1.43612	6.14077	49.043	7.54505e-09
RNF39	1.43238	3.41956	20.4289	3.95151e-05
LOC107500732	1.43171	5.28245	21.2435	3.05538e-05
SYTL2	1.42892	3.82946	11.2153	0.00159264
ZDHHC14	1.42828	4.8488	20.3128	4.12865e-05
LOC107502173	1.4258	2.6623	6.74635	0.0122566
ZNF518A	1.41914	3.02669	7.19849	0.01001
PLOD3	1.41904	8.02373	75.7476	2.06699e-11
LOC107513410	1.41756	3.77341	11.1221	0.00166208
ASS1	1.41579	6.22492	19.9103	4.95085e-05
TESK2	1.41447	2.45645	5.11246	0.0282675
TEAD2	1.40487	4.49932	12.7233	0.000837901
SLC40A1	1.4023	3.61439	8.65026	0.00518239
SPTY2D1	1.40186	3.35817	6.47949	0.0142198
LOC107520663	1.39649	3.23974	4.90469	0.0314175
SOX2	1.39474	1.97058	4.33859	0.0429956
CEP44	1.39153	3.76943	4.64386	0.0361695
LOC107506941	1.39086	9.64421	72.1385	4.23016e-11
VCPIP1	1.38166	4.19183	19.8379	5.09168e-05
CTSO	1.37777	5.24691	35.7454	2.76984e-07
ICAM1	1.37079	4.62837	34.8237	2.37462e-07
USP25	1.3687	4.25903	18.3591	8.84573e-05
ZCCHC2	1.36857	3.0726	8.36559	0.00575193
LOC107514917	1.36271	4.14089	10.9649	0.00178167
FHDC1	1.35413	6.64619	61.3194	4.16719e-10
WASHC4	1.35268	4.26581	16.9498	0.000151954
TRAF5	1.35225	2.48208	4.10469	0.0483207
HES4	1.34969	4.84735	21.0339	3.28682e-05
C1R	1.34791	3.21932	13.7208	0.000542116
GTPBP2	1.34631	5.65643	50.3467	5.45478e-09
OLR1	1.34068	2.467	9.96019	0.00282903
LRRC56	1.33691	2.63152	7.43189	0.008819
ACKR3	1.33165	7.55863	30.3295	1.43337e-06
BICDL2	1.32766	4.98994	30.7766	1.2465e-06
LOC107519335	1.32763	13.5639	81.4188	6.99465e-12
TMEM163	1.32539	2.19401	4.44267	0.0402052
ATP10D	1.32524	2.89943	4.55973	0.0372922
CLIC1	1.31241	5.11379	15.7068	0.000246833
LOC118602856	1.31173	2.11806	4.06601	0.0489476
NFIX	1.30582	4.593	26.3072	5.27818e-06
PARP11	1.30528	3.2301	5.89388	0.0190373
FAM174B	1.30483	3.8642	16.3731	0.000190203
PPEF2	1.29467	2.88242	11.8741	0.00103551
BAK1	1.29218	5.26883	23.8822	1.20105e-05
CNOT9	1.2896	5.22238	15.4606	0.000272506
PSMD4	1.28738	3.97413	9.0509	0.00419116
CUNH12orf29	1.2841	3.83637	7.93141	0.00705441
ITSN1	1.28293	5.27186	21.0483	3.26819e-05
RICTOR	1.28162	5.18229	32.7534	6.78208e-07
KARS1	1.27839	6.2037	30.8549	1.21531e-06
CIP2A	1.27516	5.3089	8.32	0.00587365
KIAA1755	1.27469	2.22955	8.47938	0.00558663
ZER1	1.27146	4.77887	34.2388	4.35786e-07
CNDP2	1.27028	6.0529	35.2645	3.18878e-07
FMR1	1.26972	5.75187	37.1084	1.86344e-07
ENPP4	1.26953	3.86002	8.61983	0.00502899
RTN4IP1	1.26866	3.51147	4.82959	0.0328522
MXD1	1.26777	3.6543	12.8403	0.000798261
PAPSS2	1.26753	6.41781	20.8312	3.53438e-05
IL20RA	1.26279	4.20742	11.0187	0.00173989
RNF24	1.25956	3.06246	12.1354	0.00107343
DALRD3	1.25766	3.19259	4.83165	0.0327998
LOC118612021	1.25745	2.87357	5.36795	0.0248556
TMEM175	1.25678	2.56764	4.16791	0.0466866
AZI2	1.25334	4.87729	21.051	3.26559e-05
NUFIP1	1.25257	3.91727	6.50834	0.0140081
ZUP1	1.24653	4.80518	27.1915	3.93693e-06
KDM8	1.24337	3.01991	5.67898	0.0212282
B2M	1.23364	10.2556	103.145	1.65323e-13
FAM13A	1.23122	4.65251	13.4176	0.00062554
LOC107510325	1.23068	6.00702	39.1007	1.05699e-07
NOD1	1.23064	3.55693	9.44667	0.00348965
ANKFY1	1.22968	7.86574	86.4923	2.76305e-12
SLCO2B1	1.2266	2.43567	5.04295	0.0291849
PDE9A	1.22238	2.66288	8.53391	0.00517402
FAM111A	1.22086	7.5149	32.4967	7.31815e-07
NCOA7	1.21182	6.4637	48.4137	8.83993e-09
TSHZ1	1.21149	3.92306	13.7544	0.000545188
ZNF346	1.20986	4.13839	10.7183	0.00198227
PRRG4	1.2095	4.3315	10.8376	0.00188017
USP40	1.20693	3.038	5.77816	0.0201809
EXOSC10	1.2035	2.92341	4.84324	0.0326307
ADSL	1.20252	4.8255	7.91687	0.0071011
CMTR2	1.20139	6.82696	43.2073	3.42488e-08
UBD	1.19559	5.92575	22.1899	2.10537e-05
LRP10	1.1917	7.24597	51.0233	4.61171e-09
LOC107520019	1.18562	4.40025	11.5946	0.00135195
PNPT1	1.18217	4.97138	22.0117	2.31344e-05
STK10	1.18086	4.18754	5.95691	0.0184419
LOC107498448	1.18084	4.79675	14.9275	0.000337424
CENPN	1.16027	4.97576	4.09755	0.0485686
PSMA3	1.15701	8.59719	80.6101	8.13901e-12
DENND2D	1.15623	4.32075	10.2654	0.00242206
GTPBP1	1.15563	5.85598	32.5145	7.27858e-07
ERAP1	1.15097	5.7781	28.4827	2.58193e-06
SORD	1.1503	3.59235	8.85901	0.00456282
LOC107511260	1.14849	4.46181	23.872	1.19435e-05
MCM5	1.14277	5.98045	5.24569	0.0264814
LOC107516778	1.14185	7.4119	38.5325	1.24033e-07
MYNN	1.1401	4.03587	9.68974	0.00313386
MYD88	1.13415	6.24864	34.9854	3.4622e-07
PXK	1.13362	4.76691	21.6745	2.61986e-05
CDKN2A	1.13326	5.3546	17.8656	0.00010607
VSIG10L	1.13008	2.3615	7.11278	0.0100194
DDA1	1.12666	6.19328	35.2522	3.19998e-07
PATL1	1.12579	7.43255	36.8314	2.01763e-07
LOC107513255	1.11653	4.04752	13.5702	0.000587213
TJP3	1.11495	2.91365	5.77626	0.0202129
CCL5	1.1104	2.67532	7.92936	0.00676798
CYSLTR1	1.10579	2.69355	7.73851	0.00777279
LOC107509876	1.10285	11.8771	81.6128	6.74588e-12
CCNYL1	1.10139	4.7273	10.6867	0.00201137
ACSS1	1.09792	5.8125	26.2013	5.45974e-06
TOR1AIP1	1.0976	4.38915	11.3288	0.00151703
LIPA	1.09038	8.21817	48.8126	8.00016e-09
CSRNP1	1.0888	3.05709	4.22128	0.0454456
RTBDN	1.08426	2.93894	5.51217	0.0230456
MADCAM1	1.08307	2.24808	5.81581	0.0202462
KTN1	1.08276	8.55072	33.082	6.12192e-07
TRAF3IP2	1.08273	7.03559	44.2831	2.57182e-08
TTC31	1.08225	3.30357	4.93113	0.0311968
USP42	1.08033	3.28434	6.19261	0.0163996
GTF2B	1.07938	5.10037	20.9628	3.37022e-05
FANCF	1.07804	7.15287	50.6685	5.03286e-09
DUSP1	1.07655	3.14979	5.77529	0.0200889
BMP4	1.07546	5.52251	9.52684	0.00324003
RNFT1	1.07519	4.03947	7.20696	0.0099705
RNF31	1.07176	2.97275	5.47457	0.0235796
WDR4	1.06401	7.08503	14.1266	0.000466368
ST6GALNAC4	1.06302	10.1751	50.3705	5.41695e-09
P2RX4	1.0604	4.03532	14.1069	0.000472134
GSTZ1	1.059	2.94695	4.25548	0.0446241
C2CD5	1.05899	3.96284	7.13156	0.0103405
TAF1C	1.05658	3.59147	6.78298	0.0122522
EREG	1.0547	5.82816	4.55009	0.0381158
LOC107521844	1.04979	4.05519	6.50212	0.0140565
PDCD1LG2	1.04866	2.33847	6.97228	0.0109486
ALDH1A2	1.03986	2.4903	5.95631	0.0182569
POLA2	1.03897	5.49057	7.47351	0.00876704
CYREN	1.03766	3.54753	7.5468	0.00847404
AMHR2	1.03319	3.19618	5.92434	0.0187587
UBA2	1.03287	4.60172	5.87628	0.0192018
CHAMP1	1.03246	4.36624	9.63867	0.00320628
CUNHXorf38	1.02825	3.4446	5.43057	0.0240932
HMGXB4	1.02476	4.32431	5.98191	0.0182088
SPINDOC	1.02431	4.95311	6.56343	0.0136351
TMBIM4	1.01891	8.09051	61.6035	3.91134e-10
NEPRO	1.0157	3.23339	5.33994	0.0252473
DNAJA1	1.01307	8.02268	50.526	5.21253e-09
FUT10	1.01087	3.1914	5.04463	0.0294139
TEP1	1.00877	3.3415	5.45713	0.0237766
SYNE4	1.00661	5.07684	17.9528	0.000103213
RINT1	1.00592	3.10761	5.26678	0.0262221
OLFML3	1.00541	2.72836	7.16554	0.00962667
LOC107500562	1.00112	4.83962	9.74773	0.00299508
GIMAP2	1.00065	6.21444	26.0793	7.66528e-06
DMTF1	0.998717	3.04229	5.45417	0.0238245
ADCK1	0.998614	2.84231	4.41348	0.0406155
INTS8	0.997919	4.05608	6.18977	0.0164082
POLR3A	0.997894	3.92753	5.00756	0.0299647
ARID1B	0.997885	3.7347	4.95858	0.0307419
SNRK	0.997862	4.67069	12.4425	0.00094051
METTL23	0.996189	3.28992	4.28762	0.0438594
MAMLD1	0.989884	3.53628	5.15135	0.0278167
KCTD17	0.985494	3.47374	4.0785	0.0485913
ZNHIT6	0.971418	5.80979	15.3492	0.000284464
UBE2J1	0.964016	4.69013	9.39401	0.00358013
TMEM251	0.961063	3.80246	5.51103	0.0231142
MLYCD	0.956984	3.50755	4.36853	0.0420007
MOV10	0.954595	5.78015	19.8049	5.146e-05
TLR2	0.95296	4.13739	13.1185	0.000708856
PHC2	0.952836	5.21729	13.9379	0.000504018
REXO1	0.948297	3.69682	6.95981	0.0112379
WDR77	0.947227	4.19508	6.27111	0.0157594
NCALD	0.947219	3.23256	6.53115	0.0143568
LRP8	0.946834	5.82723	9.95456	0.00278028
GLI3	0.945712	2.83323	7.1728	0.0102904
AP5B1	0.94456	4.03134	11.2954	0.00154018
LOC107502665	0.943506	5.39423	28.7528	2.3677e-06
DTWD1	0.943109	3.52771	4.24366	0.0449079
LOC107521487	0.941748	3.98088	7.44437	0.0088914
EXT1	0.940866	4.26868	5.34213	0.025197
LIMS1	0.939205	5.78871	11.7257	0.00127724
TGM2	0.938602	8.56927	28.2759	2.26585e-06
LRG1	0.933366	3.30298	4.62335	0.0360169
CCNL1	0.928825	2.71885	4.05073	0.0498844
ICA1	0.928211	2.8256	4.49759	0.0385815
FAM76A	0.927811	4.74101	13.9975	0.000491845
HSPBP1	0.925785	5.32982	7.8767	0.00723268
TRIM56	0.921499	4.85897	13.9952	0.00049229
KRT4	0.918844	6.2839	7.39549	0.0088626
LOC107515743	0.917675	4.44573	9.15634	0.00399014
URB2	0.91157	5.78962	9.89081	0.00285963
SAT1	0.904595	11.7968	29.9658	1.60681e-06
SOCS3	0.903776	5.17267	15.2825	0.000293073
CARS1	0.90267	4.08571	5.17933	0.027404
NFU1	0.902402	2.86452	4.13999	0.0473589
CD81	0.902368	10.4332	52.8713	2.94002e-09
CNPY3	0.902205	4.1261	9.59281	0.00327515
TATDN1	0.898473	3.56308	6.3349	0.0152742
ZNF106	0.897886	4.20555	7.59859	0.00825777
PSME1	0.897471	7.10979	31.3112	1.05413e-06
NOL8	0.8948	4.03667	4.82312	0.0329956
SOX15	0.893891	5.48657	13.2404	0.000674239
PWP1	0.888964	4.14092	5.35194	0.0250705
CUNH12orf66	0.887536	3.91527	4.3992	0.0413032
ZBTB20	0.884022	5.37747	15.4082	0.000278827
ORC5	0.883656	4.06575	6.36501	0.0150394
ZC3H12A	0.878819	4.37427	6.99518	0.0110408
SERPINB10	0.87707	5.27418	8.49145	0.00506123
PMAIP1	0.876781	4.29801	4.14614	0.0473266
MRPL48	0.87661	4.79267	11.0607	0.00170392
TRAPPC13	0.876286	3.61873	5.16757	0.0275776
LOC107520897	0.87511	3.88673	4.65333	0.0360847
UPF1	0.874387	7.51108	29.0119	2.17716e-06
CUNH1orf115	0.871062	4.51841	12.6043	0.000880647
ITPRIPL2	0.868587	4.89012	15.3239	0.000277963
MCUB	0.866107	5.06165	5.41899	0.0242344
BID	0.864245	5.29869	9.91972	0.00282295
RIPK1	0.860843	4.81507	11.5347	0.00138671
NMT1	0.860584	6.99952	21.7778	2.51305e-05
MARCHF5	0.859816	5.53532	23.3843	1.42634e-05
TNFRSF6B	0.857748	5.91222	15.5737	0.000260506
SNX10	0.857725	6.08694	7.95817	0.00695928
PLAAT3	0.857572	5.1851	17.6219	0.000117133
NDUFA6	0.856028	7.39328	28.4219	2.63247e-06
SLC25A25	0.855631	5.01787	9.25118	0.00381984
CLDN6	0.855276	5.29361	8.73293	0.00484691
PDE7B	0.855137	4.13392	12.8053	0.00101919
ANXA4	0.854285	5.45615	10.1493	0.0025474
SLC6A9	0.852234	7.94565	25.5732	6.73824e-06
PCNX1	0.849989	4.79293	12.056	0.00110858
ATP8B1	0.849271	4.75947	7.12578	0.0103629
FBXO7	0.846172	5.73096	19.0372	6.84167e-05
ZNF516	0.846148	3.85568	5.11452	0.0283441
KDM3B	0.84396	4.31957	7.74074	0.00771656
AGFG2	0.842048	5.60814	14.3715	0.000422028
DDX20	0.838582	4.85033	4.09572	0.0486307
CBX5	0.835806	5.21146	8.66517	0.00500069
ALPK1	0.833459	4.7822	13.1116	0.000709859
KAT14	0.832442	4.2765	5.34597	0.0251482
EP400	0.831955	4.28491	5.21708	0.026874
LTB	0.831185	4.00746	7.57495	0.00836566
PCYT1A	0.829379	4.13788	4.39589	0.0413734
UTP15	0.829054	5.10235	4.23666	0.0450614
DDX24	0.82869	5.84223	18.1573	9.53063e-05
IQGAP2	0.827157	3.9034	8.81363	0.00458133
SLC29A3	0.826446	3.45336	4.89703	0.0317474
SLC35A1	0.82537	6.4416	24.7	9.06247e-06
ATG16L1	0.82296	4.87078	7.48591	0.00871137
SYNJ2	0.822763	3.93497	5.6235	0.0218268
VPS13C	0.821079	5.46059	10.8236	0.00188994
CEBPD	0.820192	7.76028	23.63	1.3093e-05
RNF113A	0.819451	4.15529	5.27089	0.0261366
KHNYN	0.819449	4.66716	8.12127	0.00644547
ZFP36L1	0.816277	7.09409	8.94102	0.00440213
FKBP4	0.812574	8.7199	29.3661	1.94402e-06
KLHL8	0.808288	4.32172	8.79608	0.00470784
LOC107508889	0.808141	4.22706	4.74035	0.0344579
NME3	0.802409	5.5774	10.1571	0.00253838
HTRA1	0.801175	3.85885	4.55599	0.0380001
F2RL2	0.798958	4.70498	4.33625	0.0435106
PMM2	0.796197	6.21902	7.17182	0.01013
BCAM	0.795051	7.51103	10.1241	0.00257079
PHETA1	0.792252	3.92308	5.30792	0.0255771
TAOK3	0.791895	8.21013	29.7921	1.6977e-06
ARRDC3	0.790589	4.34699	8.78585	0.0046847
ETNK1	0.789274	6.78258	22.1659	2.18872e-05
KLHDC7A	0.788167	5.0941	11.3559	0.00149799
DYNC1H1	0.787655	5.18695	9.84592	0.00291802
FRMD4B	0.786603	3.93479	6.63825	0.0131443
ZNF618	0.785353	4.47159	10.2186	0.00238562
CFI	0.784445	6.78544	18.0285	9.63486e-05
TRIM38	0.781	4.69104	5.60806	0.0219876
LRRK2	0.779882	5.9934	18.6918	6.90885e-05
LOC118614996	0.778204	4.34082	8.49235	0.00542172
NUDT16	0.777843	3.57202	4.23461	0.0451267
EED	0.777565	6.15205	10.6839	0.00200965
B3GNT4	0.777208	3.1626	5.72462	0.0212844
SCLT1	0.776144	4.72125	6.57312	0.0135671
LOC107498847	0.775862	4.73305	7.41073	0.00903169
LDLR	0.775829	7.18756	12.559	0.000894941
LRRC14	0.775272	4.23951	6.85364	0.0118259
CRYBG1	0.774609	7.51544	17.7801	0.000110021
LOC107506895	0.773302	5.82349	6.37948	0.0149281
UAP1	0.771523	5.53924	10.6108	0.0020755
RABGEF1	0.769874	4.09678	4.36402	0.0420835
TIFA	0.769555	4.19703	5.04273	0.0294174
PIGBOS1	0.769312	4.91765	13.2238	0.000677225
STX11	0.769305	6.49974	13.4733	0.000610623
GALM	0.767717	7.3522	19.9645	4.8497e-05
AIMP1	0.765118	6.24641	12.8951	0.00077686
LOC107521571	0.764304	4.2583	7.62444	0.00816083
IFFO2	0.762901	5.36606	5.04714	0.0293488
CPEB3	0.760819	3.73017	10.1551	0.00248382
ANO8	0.758676	4.14876	5.86554	0.0193026
FBXW11	0.755188	5.36476	11.591	0.00135321
STAT4	0.752783	3.30596	4.56636	0.0373081
CUNH9orf40	0.751616	4.55438	4.25868	0.0445304
WARS1	0.750755	5.04994	4.25912	0.0445131
TRIM35	0.749475	4.30622	4.98459	0.030318
IKBKE	0.749341	5.4794	11.6643	0.00131108
STK40	0.747129	6.15305	15.524	0.000265274
RB1	0.746886	5.00114	7.28979	0.00957067
AP1S3	0.745106	6.51857	18.9391	7.09683e-05
ZNF329	0.745048	4.14727	5.79974	0.019953
SOX9	0.745039	6.24881	8.80211	0.00469331
ABT1	0.743808	4.45919	4.28809	0.0438329
CASP7	0.742754	5.05115	4.06252	0.049512
MRPS18A	0.740639	6.03031	10.7546	0.00194808
BMPR2	0.740461	5.15351	9.00472	0.00427575
SUGP1	0.740229	4.27926	6.85157	0.011837
CCND3	0.739939	6.13409	12.9275	0.000766376
FAS	0.73952	5.31399	11.0687	0.0016978
PUS1	0.739416	6.28805	8.20331	0.00620052
MAL2	0.739262	7.53104	18.484	8.42107e-05
LOC107498562	0.739068	4.75534	8.63441	0.00507272
UTP3	0.738291	4.4134	6.19652	0.0163492
LOC107513866	0.735618	4.4834	8.25795	0.00604529
RIN2	0.734327	4.47965	8.42663	0.00550507
SERPINF1	0.732844	3.43084	7.18969	0.0110353
LOC107515333	0.729744	4.59263	6.80787	0.0120924
NUCB2	0.72964	4.99886	12.9194	0.00076996
TMEM106C	0.726459	3.85006	4.65319	0.0360835
GNA13	0.726015	4.50464	6.7501	0.0124385
SOD2	0.723542	8.77215	19.3631	6.05818e-05
TMBIM1	0.723297	9.51392	32.6367	7.00953e-07
TRIP6	0.722173	5.53046	14.0327	0.000480806
ZNF598	0.719559	4.41006	5.82966	0.0196516
THBS1	0.718361	7.08005	12.557	0.000874183
CAVIN3	0.717121	7.90205	19.3072	6.18539e-05
TUT7	0.715228	4.26027	6.64165	0.0131198
PMPCA	0.713798	4.89441	4.54626	0.0381764
HPS3	0.709943	4.0009	5.25982	0.0262858
MED14	0.708938	4.29045	4.27548	0.0441303
LIMA1	0.708531	6.6141	8.11919	0.00645025
ANKRA2	0.708423	4.14756	4.99823	0.0301027
TCEANC2	0.708023	5.11809	9.03171	0.00422298
LOC118612044	0.704926	6.74039	12.963	0.000755043
USP37	0.700873	5.38708	6.99263	0.011049
HSF1	0.695423	5.63473	9.62773	0.00321925
PLOD2	0.694498	5.34127	5.31621	0.0255372
AGA	0.692387	4.39796	4.61435	0.0368255
DRAM1	0.692242	7.61417	10.3004	0.0023826
TLK2	0.690159	5.14036	9.24575	0.00382906
FAM122B	0.688573	6.26493	12.2391	0.00102499
IDH3A	0.687117	6.63074	12.7592	0.000822497
GEMIN8	0.686988	4.90278	5.87386	0.0192174
SND1	0.684678	6.44811	13.9815	0.000494901
GAB1	0.684179	4.93582	9.99229	0.00273261
LOC107511992	0.683632	6.90513	18.6384	7.94554e-05
EFR3B	0.681594	4.60893	8.23307	0.00611855
EI24	0.681471	5.92673	10.9649	0.00177633
KATNBL1	0.680675	4.88265	4.14707	0.047294
PLCXD1	0.680218	4.74265	6.46979	0.0142746
CPOX	0.680139	4.99463	5.69395	0.0210472
STAT3	0.677641	5.81269	14.5943	0.000385467
PCGF1	0.677253	4.11881	5.2866	0.0259242
SLC41A3	0.676499	4.44774	10.2235	0.00246726
FDPS	0.673252	7.12476	8.66931	0.00499029
PTBP1	0.673038	7.91414	16.7278	0.000165107
URM1	0.672993	4.53193	4.29565	0.0436489
SUB1	0.672557	7.76536	22.1418	2.20738e-05
POLR3GL	0.672187	4.06359	4.78457	0.0336702
TMEM109	0.67092	6.41594	13.4052	0.000627851
ARF4	0.669139	8.35446	19.8513	5.05617e-05
FBXL14	0.668897	5.66223	10.6223	0.00206502
NECTIN2	0.668084	7.06002	18.2463	9.21337e-05
MTMR10	0.667491	3.91685	4.90715	0.0315801
DAPK3	0.666033	4.86904	5.3803	0.0247006
PRKCI	0.664858	7.32808	11.3254	0.00151796
TARS1	0.664673	5.75679	9.89092	0.00285937
NCOA5	0.664155	5.17202	4.0878	0.0488305
ATG7	0.662708	4.83482	8.62061	0.0051048
SMARCA4	0.66163	6.44502	11.1279	0.00165417
AK2	0.661086	6.04492	7.26689	0.00967617
KPNB1	0.65784	7.90778	13.2143	0.00067971
PLGRKT	0.655772	5.58894	4.2096	0.0457137
CUNH3orf38	0.65452	4.24362	5.82206	0.0197282
XRN2	0.652197	5.92213	9.30463	0.00372742
LIG3	0.645753	4.99145	4.53081	0.0384904
SPPL2A	0.645036	6.24187	6.69264	0.0127906
PROSER2	0.644841	6.52235	10.1381	0.00256031
DERA	0.641076	5.2837	4.13512	0.0475946
AP5M1	0.639179	4.73243	6.13154	0.0168862
SFTA2	0.638689	7.04262	8.55824	0.00539806
PLEKHA3	0.637999	5.09144	6.35685	0.0150956
CHMP5	0.637155	6.97574	12.934	0.000764241
KLF9	0.636846	4.08779	6.16497	0.016619
LOC107504982	0.634449	8.05061	12.7282	0.000833271
MAX	0.634033	7.28242	18.152	9.54862e-05
NRP1	0.632062	4.80272	8.34613	0.00580061
STX17	0.630009	4.87643	5.82982	0.0196483
TCIM	0.624122	6.02212	13.8268	0.000528707
PPP1R16A	0.622491	5.34536	5.88297	0.0191281
PLEKHA7	0.620687	4.65421	4.69199	0.0353412
LOC107520090	0.620496	5.01293	6.5693	0.0135928
CTDSPL2	0.620483	5.38327	5.41804	0.0242258
C1S	0.619155	4.27922	7.05458	0.0108803
POP7	0.619025	5.51603	8.95998	0.00436416
DLG3	0.618915	5.41428	7.99555	0.00683733
ACIN1	0.616501	7.44272	7.60131	0.00824256
CTSZ	0.616009	5.41607	5.33275	0.0252222
GMDS	0.615925	5.03444	5.89206	0.0190418
PDCD2	0.614566	5.33231	4.49937	0.0391384
KANSL2	0.613461	5.6749	8.27488	0.00599619
GRAMD2B	0.613139	4.66159	5.93268	0.0186561
PPP1R15A	0.612576	7.40438	7.58953	0.00828906
PLA2G3	0.611417	4.05756	4.49248	0.0392897
SEMA4B	0.610939	6.65679	5.54045	0.022755
SLC37A3	0.609439	6.27936	11.4555	0.00143476
CCDC71L	0.607183	4.92967	4.88176	0.0319843
ELF4	0.606656	5.69763	6.29714	0.0155478
AIDA	0.606136	6.77635	12.4165	0.000950551
OTULIN	0.60526	5.66148	6.62521	0.0132214
EIF2AK1	0.604676	6.76812	10.9993	0.00174969
NET1	0.602432	6.08674	4.21618	0.0455516
CDC23	0.600941	5.74558	5.89449	0.0190168
PRR12	0.600737	6.51992	11.2123	0.00159447
PIAS3	0.600525	4.41902	4.55185	0.0380648
ID4	0.600302	5.41724	4.68089	0.0355462
LOC107511542	0.599524	5.15815	4.35199	0.0423444
SRSF1	0.599239	6.97523	8.96864	0.00434665
E2F3	0.598978	4.83868	4.2981	0.0435884
PHLDA2	0.598772	7.73289	4.40007	0.0412667
LOC107511910	0.597634	4.3255	5.71465	0.0222324
DIPK1B	0.596645	3.89072	6.02777	0.0178116
RHBDF1	0.595169	6.11858	10.5558	0.0021265
TOX4	0.594991	4.85221	5.52165	0.0229759
CLDND1	0.593909	7.21346	11.2159	0.00159191
ADI1	0.592994	5.40403	6.03429	0.0177269
RNF144B	0.590918	4.67001	6.54016	0.013788
C1D	0.588958	5.28524	4.79893	0.0334037
DCTN4	0.587794	5.45944	6.05009	0.0175872
SESTD1	0.585268	5.11888	6.7488	0.0124445
LOC118602940	0.585092	4.66413	4.56188	0.0378609
DNAJC7	0.582157	5.48081	6.86432	0.011761
LOC107518358	0.579728	5.59113	11.95	0.00116014
IRF2	0.5783	5.49269	8.01616	0.00677104
NSD3	0.577854	7.38934	13.9919	0.000492779
NSUN2	0.577749	5.83535	6.00431	0.0179954
LRATD1	0.577709	5.42499	7.84017	0.00736454
CPE	0.576974	4.94878	7.18506	0.00971066
APPBP2	0.57112	5.36209	6.80025	0.0121347
LOC107516222	0.570882	8.0283	11.6565	0.00131537
TUBG1	0.569138	6.99118	7.00432	0.0109859
GLIPR2	0.568426	6.38793	8.76311	0.0047783
JUN	0.568081	6.96276	9.21343	0.00388557
LOC107504640	0.566623	6.35098	8.82563	0.00464242
NFATC3	0.566388	5.43721	6.50204	0.0140482
TMEM161B	0.565435	5.24575	5.28681	0.0259158
PHTF1	0.564594	4.87818	5.5044	0.0231788
SDC4	0.563328	9.45648	17.7809	0.000109983
GLIPR1	0.562148	8.88337	15.7234	0.000245075
C9	0.561368	5.16248	4.3306	0.0421576
TUFT1	0.560822	5.90168	7.2098	0.00994591
CCND2	0.56042	7.52657	9.6273	0.00321969
DDX23	0.55803	5.88215	4.20011	0.0459487
INPP1	0.554725	5.88745	7.34819	0.00930568
SSBP1	0.553421	6.03751	4.77722	0.0337866
BCL2L14	0.553351	6.22408	10.4355	0.00224296
TMEM176B	0.553265	6.75975	12.3828	0.000897065
RAP2B	0.553164	8.3233	14.1521	0.000461471
TRIM3	0.552689	4.54501	4.97709	0.0304314
FHL2	0.552326	7.51163	10.7426	0.00195824
RDX	0.552209	4.29539	4.12356	0.0479105
RAB3GAP2	0.552015	5.2202	5.48635	0.023393
PSMB3	0.550594	6.9465	7.26802	0.00967048
USP54	0.548542	5.44314	7.04263	0.010784
LRRC19	0.546689	7.7877	8.37987	0.00570879
MFN1	0.545987	6.2312	7.26211	0.0096981
LOC107517411	0.545954	6.45543	6.70566	0.0127093
SEPTIN6	0.544887	5.9721	7.84507	0.00734097
PTPN2	0.541307	5.1896	4.69421	0.0352975
SLC25A30	0.541172	7.60837	13.6335	0.000571153
POLR1C	0.541073	6.28328	6.91539	0.0114715
TOB1	0.541036	5.71553	5.45957	0.023716
PHACTR4	0.540953	5.98355	8.10295	0.00649975
ANKRD12	0.540911	7.05664	7.89324	0.00717533
FBXO38	0.540643	5.08161	4.12332	0.0478983
LAMP2	0.540562	6.43127	8.24432	0.0060824
BCL3	0.540341	7.02377	7.01051	0.0109529
LOC107498892	0.539527	7.68604	4.54735	0.0376471
SLC34A2	0.539188	8.03596	7.62744	0.00798979
NFKBIA	0.538818	6.85228	9.98775	0.00273785
SCARB2	0.53651	6.38621	9.5155	0.00338689
LOC107506816	0.535871	8.56393	15.151	0.000307905
TTC9	0.535861	6.48814	10.0718	0.00263684
POLR1B	0.534718	5.30845	4.3736	0.0418571
DUSP16	0.534663	4.66303	4.27437	0.0441481
VPS72	0.534134	6.54888	7.88443	0.00720534
BBX	0.532122	5.27648	4.57223	0.0376515
RSRC2	0.530301	5.42216	4.35529	0.0422691
TRIM44	0.52891	6.526	10.3365	0.00234339
CLEC16A	0.528508	4.9252	4.79744	0.0334305
CADPS2	0.526956	5.16567	6.72235	0.0126068
KLF6	0.526483	5.86715	4.47046	0.0397451
DDRGK1	0.525278	6.63423	10.0085	0.00271244
NOP56	0.524722	5.79639	4.47305	0.0396913
SHKBP1	0.523912	6.3281	5.2617	0.0262524
TUBGCP4	0.523827	5.33335	4.31623	0.0431638
PHLDB2	0.523346	5.79327	7.67689	0.00795134
LAMTOR1	0.523072	7.25745	4.83064	0.0328504
RPRD1B	0.522844	6.33905	7.99551	0.006837
RAB20	0.521672	6.39697	8.80995	0.00467621
HMGB2	0.521509	9.32884	8.00705	0.00679981
AKIRIN2	0.52021	5.12382	4.8206	0.0330254
HP1BP3	0.519231	6.82143	11.6137	0.0013399
PALMD	0.518892	5.41771	7.25831	0.0101365
DNAJC13	0.517042	4.94312	4.95921	0.0307145
CPNE1	0.516941	7.4115	11.6813	0.00130141
LOC107499213	0.514689	5.23303	4.8588	0.03237
ADCY9	0.514314	5.58489	6.1741	0.0165302
NCOA2	0.51376	4.17205	4.17494	0.046584
DIAPH1	0.513596	5.94035	6.13933	0.016819
VPS41	0.512716	4.35602	4.85528	0.0324328
LOC107497750	0.511658	5.50173	5.52364	0.0229513
F3	0.508176	6.69284	6.238	0.0160122
LAP3	0.506994	5.83942	6.0789	0.017335
CUNH11orf52	0.506675	5.15819	7.14681	0.0102562
APEX2	0.506658	6.79403	10.0194	0.00269917
SLC44A4	0.506152	7.44449	12.1497	0.00106643
RBCK1	0.505072	5.7661	6.57449	0.0135551
EIF4ENIF1	0.503479	5.84106	5.16378	0.0276148
SLC37A1	0.503096	6.61705	11.3981	0.00147086
CUNH6orf89	0.501579	6.02888	8.7709	0.00476119
ACTN4	0.500445	10.9085	13.3112	0.000652818

## Sheet: Bat NasalORG uIFNα2 vs mock
	logFC	logCPM	F	PValue
IFIT3	10.018	6.78039	279.165	8.75472e-22
LOC107513409	9.05972	4.76482	255.584	6.40255e-21
LOC107505610	8.42173	6.11199	272.847	8.46772e-22
USP18	7.66223	5.6089	225.705	6.74947e-20
LOC107501624	7.4663	7.00135	340.231	1.26741e-25
LOC107511263	7.41142	6.52416	278.113	5.25558e-22
TNFSF10	7.00592	5.14968	63.6607	2.01833e-10
PDCD1	6.93132	2.26442	55.0998	1.39908e-08
LOC107506766	6.81665	4.17435	49.5847	8.29678e-09
UBA7	6.52843	5.2329	134.637	5.79587e-16
SLC15A3	6.44273	2.03616	37.7074	1.25181e-07
DHX58	6.04923	7.07677	405.021	6.2845e-25
IFI6	5.9326	7.88149	365.594	5.57611e-24
SERPING1	5.74432	4.10931	156.797	2.65922e-17
LOC107512537	5.73693	4.55845	112.775	1.06228e-14
HSH2D	5.64665	3.21113	23.9648	1.14798e-05
IFIT2	5.64125	5.85296	216.946	7.52607e-20
ZBP1	5.39577	1.9673	18.4985	8.6457e-05
EPSTI1	5.39439	5.80987	184.535	2.05091e-18
IRF7	5.35409	7.86888	570.336	3.8023e-28
XAF1	5.09838	5.912	223.759	6.73177e-20
FAM189B	5.07429	1.5997	10.3574	0.00222963
BATF2	4.98823	3.9756	12.0742	0.00110467
ISG15	4.82348	8.04587	614.706	7.15765e-29
LOC107506478	4.71528	9.73884	36.7603	1.34326e-07
LOC107503719	4.56152	2.84423	10.4384	0.00241054
GBP5	4.5597	1.09322	9.9853	0.00308456
LOC107513614	4.55952	3.91508	10.6466	0.00220565
CXCL10	4.54806	7.36324	292.809	1.26625e-22
CTNNBL1	4.43079	1.36877	7.47046	0.00837654
SOGA1	4.4287	2.845	10.3164	0.00231561
TRANK1	4.41461	8.10022	255.411	9.09055e-21
TAS1R3	4.28479	1.95978	9.90934	0.00276194
AQP9	4.2847	4.16391	8.79608	0.00504888
CNNM1	4.2827	3.54621	9.90219	0.00282741
LOC107507332	4.28243	1.7006	7.23466	0.00948021
ADAMTS3	4.2806	1.19289	8.43523	0.00580295
MX2	4.22832	8.7879	386.079	1.73141e-24
CIITA	4.12635	1.82888	7.96713	0.00698731
SYT8	4.12451	1.42014	6.50057	0.0135573
LOC107519771	4.12267	1.87093	6.95218	0.01096
MX1	4.10971	11.5856	555.976	6.36638e-28
LOC107518925	3.94926	2.16429	19.9104	4.41788e-05
PALM	3.94397	1.21101	5.66098	0.0208379
SLC16A5	3.94203	1.78799	5.15968	0.0270644
LOC118613831	3.94194	1.53439	6.5411	0.0134262
IQSEC2	3.94001	1.52698	7.62605	0.00782393
P2RX7	3.94001	1.68619	6.3493	0.0146413
TRPM6	3.93992	2.78437	6.05658	0.0176155
SLC6A20	3.93983	1.09456	5.39149	0.0249961
LPL	3.93974	1.0311	5.4393	0.0256126
RNF43	3.93799	2.39819	6.64496	0.0129136
MUC15	3.81901	6.4873	189.575	8.66554e-18
IL4I1	3.77303	2.14591	13.9029	0.00053758
IQCG	3.73782	1.6675	5.62881	0.0210323
MYO1G	3.73782	2.32768	5.69546	0.0209057
CCL5	3.73579	2.67532	5.00973	0.0293316
KIF17	3.73579	1.0533	4.83952	0.0345673
LOC118601776	3.73376	1.01034	4.85965	0.0341544
ENOX1	3.73367	2.11828	7.042	0.0107159
LOC107517616	3.73367	1.68615	7.35611	0.00890799
LOC107502674	3.73358	2.2118	6.38754	0.0146429
TOP3B	3.73358	1.30167	5.03938	0.028346
GRIN1	3.73164	1.43405	4.31317	0.0427264
TENT5A	3.64684	4.55775	27.0516	3.52276e-06
LOC107509366	3.60044	1.54227	11.1123	0.00164654
LOC107498435	3.59989	5.87219	28.6323	2.10554e-06
LOC107502064	3.58488	3.18616	22.7328	1.49442e-05
NLGN2	3.53951	2.27755	14.373	0.000405168
LOC107502067	3.53767	2.08857	14.9676	0.000284226
NOS3	3.49699	1.26737	4.23039	0.0440452
LOC118608635	3.4969	1.26676	4.62299	0.0357191
MSS51	3.4969	1.05422	4.01364	0.0496805
FOXS1	3.49681	2.02387	4.73793	0.0343267
LOC118606864	3.49681	1.70538	4.73185	0.0341869
NLRP6	3.49485	4.85732	5.3302	0.0254691
VSIG10L	3.49485	2.3615	4.41719	0.0401484
LOC107497264	3.49467	7.8666	5.42275	0.0246758
LOC107505122	3.49272	1.41872	5.06591	0.0279702
LOC107498543	3.49263	1.01035	5.2558	0.0262997
RHOBTB2	3.49263	1.15431	4.43409	0.0396486
NATD1	3.49078	2.67652	5.96594	0.0178094
PPP4R4	3.49069	1.38919	5.77294	0.0197845
LOC118612864	3.4906	1.17356	4.7079	0.034081
TSSK3	3.4906	1.35367	5.27701	0.0250132
C4BPA	3.49042	6.60423	4.52275	0.0384403
SCNN1G	3.24261	5.43845	145.231	3.00726e-16
DDX58	3.20939	6.97516	180.082	8.63809e-18
LOC118613815	3.2051	1.11485	4.40443	0.0396442
ADGRV1	3.20501	1.48624	4.45732	0.0390676
LRIG3	3.20306	1.56217	4.30617	0.0425855
PROCA1	3.20306	1.1944	4.45368	0.0388996
RADIL	3.20306	2.00683	4.30631	0.0430146
LOC107511779	3.20297	1.79692	4.50204	0.0382151
SH3BGRL	3.20297	2.26183	4.65038	0.0358741
HERC5	3.20196	5.44518	97.5945	2.21338e-13
LOC107509596	3.20092	4.34225	4.62177	0.0365165
C2	3.16907	7.47597	78.1866	1.30345e-11
LGALS9	3.15948	11.4076	506.67	4.86721e-27
LOC107513273	3.07393	6.47223	106.154	1.03615e-13
RTP4	3.06391	8.18512	367.783	4.8491e-24
DKKL1	3.05658	2.5095	6.5158	0.0138296
ARSI	3.04784	1.52615	13.5578	0.000698124
LOC107506241	3.04405	1.93028	12.5247	0.000810806
ISG20	3.0216	5.90348	183.804	5.87307e-18
NYNRIN	2.96024	1.33337	6.31488	0.0152769
IGFBP3	2.93025	2.53298	22.2769	2.16458e-05
TRIM34	2.89985	5.79972	114.603	2.52073e-14
IFIH1	2.88931	6.60262	153.946	1.58942e-16
IL32	2.87906	7.67113	32.1164	8.20475e-07
TMEM229B	2.85844	4.35851	5.56049	0.0223443
CD74	2.81004	7.58326	77.0529	1.62526e-11
BST2	2.7984	6.0216	164.706	1.84042e-17
CFB	2.73877	8.0709	100.34	2.63706e-13
LOC107519280	2.71342	2.80587	52.4949	3.94035e-09
IRF9	2.68451	6.76938	146.28	3.95119e-16
PARP12	2.67271	8.07953	255.328	9.02737e-21
LOC107515265	2.66578	1.6861	11.8056	0.00118732
CMPK2	2.64497	7.86778	252.527	1.16728e-20
ELN	2.63944	1.19264	4.66597	0.0359367
DTX3L	2.63749	9.21745	321.38	8.0858e-23
HDAC5	2.63114	2.02344	5.37351	0.0244127
LOC107519218	2.6311	1.46777	5.5896	0.0217695
SAMD9	2.60767	5.18588	82.9802	2.0805e-12
LOC107512535	2.60696	5.22447	86.0344	3.57337e-12
SLC25A29	2.60126	1.93546	8.29832	0.00551548
KAT2A	2.59572	1.8839	8.56812	0.00483983
LOC107511262	2.56874	7.63621	141.228	7.42229e-16
COL11A2	2.52372	3.38372	13.3561	0.000615906
IGFBP2	2.50667	5.7517	9.65969	0.00317549
EPOP	2.5065	1.37089	4.74344	0.033952
CUNH4orf46	2.50645	1.35549	4.75768	0.0327299
TRIM14	2.49317	5.94147	86.3498	2.85715e-12
PHACTR1	2.47331	1.76137	11.0988	0.00161328
LOC118603015	2.47134	2.70042	9.83768	0.00283883
LOC107510070	2.47041	8.43345	80.4196	8.1909e-12
RNF213	2.43754	7.44026	217.248	2.24861e-19
PSMB10	2.42986	4.68564	63.6016	2.57658e-10
GMPR	2.40034	3.64385	12.8923	0.000750419
LOC107503252	2.39244	8.70961	292.006	5.87073e-22
PAPSS2	2.38318	6.41781	101.95	2.00675e-13
NEURL3	2.36078	4.55371	13.0505	0.000709117
PARP15	2.3584	1.38787	4.09163	0.0482899
ZCWPW2	2.3584	2.86909	4.56746	0.0375559
NT5E	2.35762	1.61729	6.58348	0.0125005
STAT2	2.35568	8.19424	198.802	1.26275e-18
ZNFX1	2.35399	6.06632	92.2946	1.01017e-12
PTX3	2.35126	1.5248	9.44547	0.00389093
SAMD9L	2.30919	6.47609	136.795	1.15058e-15
PARP9	2.27969	4.79964	57.8102	9.20865e-10
LOC118605356	2.26666	2.43976	7.16485	0.0099395
MICAL1	2.26598	2.08495	5.77166	0.0195031
LOC107497017	2.21904	5.0373	56.0999	1.38823e-09
LY6E	2.20178	7.48177	201.768	9.48498e-19
LOC107498784	2.19642	6.86804	116.463	2.20137e-14
LOC107521442	2.19301	6.77704	147.251	3.50073e-16
TLE6	2.17076	3.6232	6.41294	0.0145188
TMTC1	2.16999	1.35349	4.60249	0.0362289
PDZD2	2.16887	1.61984	5.83009	0.0196438
CROT	2.16776	2.28379	4.96072	0.0300846
OASL	2.16669	7.87494	151.717	2.03009e-16
LOC107501294	2.16507	1.41831	5.86973	0.0187019
SERPINB9	2.10925	2.21871	12.5927	0.000822125
PARP10	2.1019	3.42724	17.7679	0.000110835
DENND2D	2.094	4.32075	31.0875	1.13879e-06
STAT1	2.07595	6.5776	118.758	1.55303e-14
TP73	2.06795	1.87962	9.49842	0.00336167
SAMHD1	2.02764	7.49104	168.253	3.00895e-17
LOC107518511	2.01591	4.0154	4.19141	0.0457385
SOX2	2.00975	1.97058	5.79751	0.0202288
PARP14	1.99188	7.04603	115.796	2.39646e-14
LOC118613624	1.98663	4.12802	28.7247	2.1027e-06
CACNB1	1.96165	1.36961	4.36159	0.0412031
LOC107519736	1.95926	1.68211	8.18055	0.00694196
OAS3	1.95924	9.9111	135.019	1.65323e-15
F13A1	1.95502	1.1715	4.32955	0.0439528
LOC107497852	1.95343	2.00369	4.9628	0.0304891
AMIGO3	1.95308	2.54629	4.77826	0.0333791
HELZ2	1.94713	4.62403	44.8698	2.22653e-08
LOC107514133	1.93728	1.8373	5.59052	0.0212965
TDRD7	1.93567	4.8711	25.2183	7.6337e-06
EIF2AK2	1.93354	7.77744	80.1556	8.8829e-12
LOC107513314	1.93086	2.00147	6.33499	0.0146096
ANKRD45	1.92904	2.32039	6.30675	0.0152199
DUSP10	1.92765	2.54418	4.73404	0.0342006
IFIT5	1.92214	6.37677	72.5605	3.8956e-11
E2F2	1.90154	2.65052	9.68038	0.00333209
LIPA	1.86307	8.21817	78.8751	1.13241e-11
SHISA7	1.85683	3.67401	17.5423	0.000120054
CLDN7	1.84988	2.44963	5.32844	0.0249573
CBLN3	1.84924	2.54582	6.74586	0.012201
GLCCI1	1.84873	3.92549	7.35078	0.00915155
CMTR1	1.84822	5.1675	45.4413	1.91159e-08
ABCA2	1.84723	1.87537	4.66182	0.0349648
B3GNT7	1.83954	4.23697	44.5827	1.77072e-08
ADCK1	1.83681	2.84231	4.64188	0.035944
DRAM1	1.81205	7.61417	9.17974	0.00394769
LOC107521199	1.81118	2.21091	7.44391	0.00865798
KCTD1	1.79742	3.28583	21.3967	2.78629e-05
CD68	1.78875	7.42438	74.822	2.47976e-11
PLA2R1	1.78043	1.8227	4.37241	0.0411792
KCNK6	1.77977	3.22449	5.69295	0.0208569
LPAR2	1.77625	2.70538	11.4088	0.00139136
UBD	1.76316	5.92575	5.05454	0.0291399
BORA	1.761	2.04666	5.32014	0.0246751
IL20RB	1.76057	3.41508	27.7116	3.26967e-06
LOC107506019	1.75911	2.2596	4.5681	0.0373223
TNFRSF14	1.7586	3.37601	9.46416	0.00344316
SHISA5	1.74887	7.86897	42.8092	3.81097e-08
NEO1	1.74826	4.00116	7.0467	0.0106972
RNF39	1.73745	3.41956	8.53364	0.00526802
LOC107504966	1.71702	5.27586	64.9388	1.91438e-10
UNC5B	1.71359	3.24968	7.379	0.0091487
PML	1.71124	7.49637	142.472	6.33626e-16
LARGE1	1.70427	3.27201	6.08723	0.0171305
PSMB8	1.69613	6.60298	107.763	8.02213e-14
TESC	1.68359	4.90394	6.66081	0.0129115
ST6GALNAC4	1.68318	10.1751	86.2137	2.90481e-12
ARSK	1.67714	3.28893	5.49152	0.0232343
TAP1	1.66823	5.77783	47.5318	1.11513e-08
LOC118612890	1.6588	1.61296	4.40863	0.0408841
PSMB9	1.64684	6.2014	80.7874	7.98391e-12
MLKL	1.63625	4.48149	35.5914	2.55126e-07
ZNF567	1.63231	1.89898	4.2531	0.0437508
TCIRG1	1.63067	2.76208	11.9885	0.00110927
AQP11	1.62427	2.75119	7.03968	0.0105392
MTSS2	1.62248	3.00878	9.71166	0.00309928
CCDC97	1.62165	2.07183	4.15692	0.0465964
MEGF6	1.62035	2.52927	6.55093	0.0136162
ALDH1L2	1.61419	4.29219	41.2908	2.42319e-08
TMEM100	1.59888	2.54028	7.62328	0.0080929
NT5C3A	1.59709	7.03495	66.0327	1.49846e-10
FASTKD2	1.5931	3.26084	9.4107	0.00355258
LRRK1	1.58879	2.50406	9.40248	0.00348146
SLC2A3	1.57918	5.88156	68.4794	1.6135e-10
B2M	1.57831	10.2556	164.295	4.67851e-17
LOC107512699	1.57742	2.63056	12.9938	0.000697784
UBALD1	1.55967	2.50494	7.9544	0.00690378
GATA6	1.55927	3.95759	5.40949	0.0240555
CLDN3	1.55656	5.71292	4.60353	0.0366393
LOC107506326	1.55458	1.4007	6.19928	0.0168125
MAF1	1.55285	2.81102	8.99436	0.00428885
RIPK2	1.55033	2.62349	5.72354	0.0206064
STN1	1.54904	3.8694	12.5554	0.000899639
TRAPPC13	1.54247	3.61873	13.4101	0.000628385
ARHGEF19	1.52729	3.89714	13.7285	0.000550552
LOC107513810	1.51933	6.25356	56.4812	1.2516e-09
PDGFRA	1.50784	2.30617	9.65964	0.0031429
UBOX5	1.50435	3.03335	6.36603	0.0150139
KCNJ15	1.50356	2.84435	6.34189	0.0152127
WSCD2	1.49474	1.61254	5.31111	0.0258291
POLK	1.49415	2.25746	5.17706	0.0272232
LHFPL2	1.49276	4.64212	8.78184	0.00473664
LOC107507804	1.48765	3.72767	4.97623	0.0303283
ETV7	1.48231	3.30648	14.3258	0.000417712
LOC118611384	1.47435	3.11703	8.59081	0.00517797
GSDMD	1.46637	4.36659	19.0829	6.75026e-05
SPNS2	1.4546	2.55035	5.23996	0.0263679
PSMF1	1.45372	8.75179	121.353	1.06855e-14
THRB	1.43713	2.61434	4.72626	0.0343468
LOC107511260	1.42677	4.46181	16.1663	0.000204785
UPP1	1.41905	1.48143	4.3545	0.0418593
KLHDC7A	1.41642	5.0941	17.9944	0.000101385
ALDH4A1	1.39282	5.06404	28.4083	2.6492e-06
ZNF185	1.39068	2.00666	5.62244	0.0210484
MORC3	1.38033	3.98984	17.4203	0.000126884
LOC118613792	1.37403	6.28924	27.1204	4.02596e-06
CDC20	1.37304	4.32758	18.8438	6.77513e-05
TRMT9B	1.37185	2.1956	5.81172	0.0193877
IFI35	1.36575	5.77281	43.5516	3.12771e-08
LOC107511979	1.3622	7.50265	77.9801	1.34144e-11
GJB4	1.33929	2.31414	6.85534	0.0111628
CSF1	1.33923	2.15381	4.14047	0.0468466
PER2	1.33456	4.4041	13.7397	0.000548629
PLOD3	1.33287	8.02373	63.9913	2.31895e-10
LOX	1.32901	4.64367	42.955	6.20782e-08
INPP5K	1.31904	2.70882	5.88669	0.0186691
SP4	1.31449	2.93713	6.96812	0.0111886
SLC39A2	1.31347	2.41591	6.50842	0.0135947
SP110	1.31153	6.2694	54.4228	2.03125e-09
BTC	1.31111	3.91887	8.75537	0.00480349
LOC107498448	1.30917	4.79675	26.7758	4.52783e-06
JADE2	1.30786	3.5348	10.5804	0.00211089
PGS1	1.30742	3.94789	14.9927	0.000329381
CUNH7orf57	1.30546	4.29564	5.7145	0.0204077
LOC107503370	1.30485	2.35583	4.52595	0.0383745
LY6H	1.30359	2.86058	7.077	0.0105697
EFS	1.29447	4.61687	16.4652	0.000173952
GPATCH3	1.29167	3.06182	6.6062	0.0133605
TRIM21	1.28531	5.32044	41.4999	5.46113e-08
SPATA24	1.28395	2.99889	4.95268	0.0307436
TGM2	1.27605	8.56927	20.7139	3.25498e-05
TCF19	1.27305	2.7183	6.72672	0.0122003
HHAT	1.27223	3.5743	5.30921	0.0256096
RGMA	1.27068	2.93885	5.75262	0.0200578
LCA5	1.26716	3.37702	18.4981	8.39015e-05
CENPO	1.26691	2.64744	6.8957	0.0113199
ZNF879	1.26546	2.70634	4.58474	0.0373499
CTF1	1.26543	3.87174	8.71106	0.00490288
TBC1D2B	1.26409	2.84893	6.64885	0.0130364
PER1	1.25995	2.8798	4.43021	0.0400529
ANKRD37	1.25919	5.64724	32.3137	7.77136e-07
CCNG2	1.25817	3.83649	8.47188	0.00547717
TREX1	1.25533	3.77372	9.5143	0.00338322
AHSA1	1.2466	4.26458	21.9876	2.34307e-05
ACKR4	1.24581	2.88748	9.27033	0.00366918
TAP2	1.24451	7.91153	62.6088	3.13457e-10
LOC107504294	1.24307	4.66384	16.2719	0.000195458
SLC16A13	1.24282	4.18369	7.91235	0.00711638
ZC3H12A	1.2426	4.37427	16.9747	0.000150348
ASPM	1.24127	3.51849	11.0774	0.00158359
GPR39	1.2382	3.81211	8.27978	0.00598946
SENP8	1.23721	2.72465	5.34418	0.0251383
PLXDC1	1.23497	2.06021	6.03715	0.0169111
RFX3	1.23012	3.40875	7.03404	0.0108388
ASF1A	1.22863	3.21741	9.73964	0.00305364
FNTB	1.22787	3.32873	8.10845	0.00648994
WDR97	1.22765	2.85865	4.26859	0.0442173
GLYCTK	1.22591	3.81136	4.24272	0.0447051
AGER	1.22484	3.07471	4.89862	0.0316874
MST1R	1.21727	2.62923	4.46029	0.0398751
PEX14	1.20307	4.34562	14.7259	0.000365914
LIMCH1	1.20252	4.25415	9.83495	0.00284551
USP35	1.19421	2.8292	8.83431	0.00462586
LOC107509876	1.18802	11.8771	92.4928	9.63223e-13
LOC107519335	1.18796	13.5639	65.3823	1.71897e-10
LOC107510533	1.18564	4.32151	19.9454	4.9024e-05
MON1A	1.15698	2.90847	4.75806	0.0341162
SLC41A3	1.15678	4.44774	5.382	0.0246877
AHCYL2	1.15219	4.894	8.3711	0.00574218
GFPT1	1.14976	6.43323	25.9588	5.92122e-06
GRB7	1.14752	4.45592	6.03146	0.0177628
ZNF142	1.13904	5.54393	16.0991	0.000211278
NPR3	1.13668	2.72117	7.49016	0.00880665
TRAFD1	1.13125	7.73001	57.1608	1.06828e-09
UNC93B1	1.12192	5.34178	16.6623	0.000169492
AHDC1	1.12166	3.77347	6.45135	0.014418
TEX22	1.12112	4.26334	7.39186	0.00911872
DNAJC4	1.11921	3.07993	4.45582	0.0400869
LRP10	1.11462	7.24597	44.3433	2.5312e-08
JAM2	1.11388	1.9977	5.51015	0.0231034
ANKRD16	1.11376	2.82972	6.42745	0.0145709
TAPBPL	1.11373	4.89286	21.7911	2.50752e-05
SLC16A3	1.11353	3.71918	7.2665	0.00922372
ZCCHC2	1.11189	3.0726	4.5815	0.0374776
LOC107519306	1.10862	5.66983	27.4798	3.5782e-06
TNS1	1.10814	4.17767	13.108	0.000680025
NAPB	1.10722	3.05769	6.09595	0.0172141
RAB19	1.107	3.52298	5.97139	0.0183089
LOC107514887	1.10527	3.52881	5.02557	0.0296794
TIAM2	1.10326	3.11528	4.14967	0.0470136
TEAD2	1.10321	4.49932	9.78075	0.00301131
IMP4	1.10296	4.5411	12.1922	0.00104765
PARM1	1.10225	6.09949	21.6774	2.6062e-05
KIAA1671	1.10184	5.41015	18.1064	9.72115e-05
LOC107516222	1.09943	8.0283	34.673	3.79752e-07
EDN2	1.0974	4.9644	18.6195	7.51624e-05
OTUD4	1.09714	4.90417	22.1299	2.22025e-05
POLR3GL	1.09272	4.06359	10.6093	0.00208
PBX2	1.09007	4.59902	15.7885	0.000239024
LOC107511993	1.08983	5.70841	5.82372	0.0197159
LOC118605433	1.08745	2.91684	5.81405	0.0195382
ADGRE5	1.08744	4.36549	9.75179	0.00304833
HPS5	1.08588	3.43224	7.02007	0.0109207
RABEP2	1.08361	3.39807	5.64064	0.0216343
NFKB2	1.08136	2.46819	4.854	0.0322307
CACNB3	1.07866	4.17189	7.40097	0.00908218
ST3GAL2	1.07831	3.62798	5.52928	0.0228353
ZC3H6	1.06843	5.62161	16.185	0.000204309
DEPDC1B	1.06808	3.68696	9.96543	0.00259271
STC2	1.06803	6.4976	16.3727	0.000186987
LOC107506547	1.06295	5.62849	5.24375	0.0264999
ITPR2	1.06261	3.21729	5.83053	0.0191566
LOC107497028	1.06032	7.47435	41.2309	5.8499e-08
LRP1	1.05981	3.16694	6.03203	0.0175889
PALMD	1.05825	5.41771	6.13399	0.0174183
CA9	1.05682	7.10742	20.4301	3.98971e-05
PDLIM4	1.05191	3.43638	16.2424	0.000200993
ATP7B	1.05032	3.59797	7.94881	0.00690982
LOC118615045	1.04402	3.36209	5.8041	0.0199148
ADAR	1.04328	8.76378	57.4216	1.00579e-09
LOC107511514	1.04289	3.66928	4.67865	0.0356088
FRMD5	1.03543	2.90134	6.40872	0.0147028
PRSS8	1.0293	5.32271	8.53259	0.00532271
RARS1	1.02705	7.67793	35.4529	3.01575e-07
RSBN1L	1.02625	3.17451	7.14719	0.0102642
IL6	1.01961	2.87462	9.31558	0.00427677
XXYLT1	1.01886	4.13537	10.6834	0.00201289
SLC25A28	1.0072	4.29314	10.4396	0.00224369
TGFB1	1.00623	2.78148	7.07489	0.0101271
LOC107517540	1.00588	6.51981	27.7003	3.32833e-06
THAP2	1.00317	3.87011	5.80643	0.0198924
CARD6	0.999643	3.59247	4.98409	0.0303341
TRIM26	0.999176	6.65341	38.3241	1.31601e-07
CAD	0.990154	3.21748	5.62527	0.0216923
PSME2	0.987448	7.04431	40.0442	8.11769e-08
LOC118603832	0.987236	4.8251	7.81173	0.00746595
TSPAN9	0.985182	2.68764	4.54271	0.037945
AP5Z1	0.976793	5.06969	11.6246	0.00133402
ZER1	0.969654	4.77887	5.36615	0.0248899
DHRS9	0.968597	2.67398	7.36897	0.0101648
AXIN2	0.965623	5.28108	7.58764	0.00829545
CDH6	0.960297	3.00024	9.14136	0.00395094
PLEKHA4	0.960273	2.41306	4.8591	0.0316309
D2HGDH	0.960209	3.02359	4.46133	0.039926
ZFP36L2	0.959895	5.73625	15.7947	0.000238264
SETD1A	0.956423	2.67856	4.35571	0.0420064
TMEM213	0.956038	4.49166	18.2587	0.000107667
ENPP4	0.953172	3.86002	13.083	0.000697046
FAM234B	0.950184	3.9333	11.9316	0.00117186
TSHZ1	0.949477	3.92306	8.51179	0.00537695
LOC107514598	0.949415	2.97264	10.4817	0.00227163
GTF2H4	0.947747	3.26865	4.64157	0.0363051
CUNH4orf19	0.946328	5.41485	4.81548	0.0331249
TRIM38	0.94376	4.69104	6.48912	0.0141404
SECTM1	0.940997	6.19068	31.4679	1.01249e-06
TOR3A	0.935248	7.10139	22.8176	1.73875e-05
MBNL2	0.934663	3.67165	7.56391	0.0084044
SETBP1	0.934468	3.23405	4.38971	0.0415416
PARP6	0.933829	3.12494	4.23594	0.0451071
CUNH11orf52	0.932184	5.15819	12.0696	0.00110259
SLC16A2	0.93032	2.48305	4.14421	0.0466494
HSDL1	0.929573	3.38898	5.36867	0.0248789
NGFR	0.927402	2.34325	5.35485	0.0265572
NR1H2	0.927351	3.93599	8.68505	0.00496087
SNRPA	0.923324	5.13488	12.6124	0.000876516
RNASE1	0.921725	5.20733	5.40145	0.0243351
SERINC1	0.920279	3.83901	9.42807	0.00353027
CDKAL1	0.919795	4.19412	6.31692	0.0154051
DDX24	0.91705	5.84223	26.6683	4.67432e-06
EPC1	0.916859	5.18526	8.20937	0.00618394
LOC107499524	0.913543	5.57332	10.4034	0.00227577
ZUP1	0.910535	4.80518	10.9146	0.00181638
NCOA7	0.908948	6.4637	31.9745	8.588e-07
LRP11	0.906604	3.63663	6.02204	0.0176396
TLR2	0.906014	4.13739	5.48944	0.0233666
ABHD18	0.900994	2.90386	5.01909	0.0293344
SPATS2L	0.899089	7.05414	29.5297	1.8454e-06
LOC107510325	0.897151	6.00702	18.0467	9.93959e-05
SYNE4	0.896791	5.07684	4.5833	0.0374381
DUSP1	0.8966	3.14979	4.12985	0.0475795
TEF	0.896467	5.27511	6.70206	0.0127403
FGF11	0.895768	4.88249	14.1931	0.000454074
PLOD2	0.891383	5.34127	16.1157	0.000210428
GCH1	0.891175	3.48632	6.77263	0.012318
BST1	0.890128	3.15222	4.36271	0.0424541
ERAP2	0.889973	5.08026	10.0127	0.00270801
AUH	0.889665	4.81379	4.73698	0.0345185
RNASEL	0.889091	4.53797	11.0773	0.00169316
CD40	0.88861	4.80507	15.2791	0.000293047
AXIN1	0.887979	5.50861	14.7287	0.000365086
LOC107502948	0.887238	3.88794	4.9919	0.0302017
MEAK7	0.886879	3.74567	4.6096	0.0369356
NUDT9	0.885471	3.15399	4.49656	0.0392301
RICTOR	0.881727	5.18229	10.1234	0.00257767
HSD17B2	0.881625	2.64797	4.6605	0.0361189
TRIP6	0.878995	5.53046	19.5146	5.65237e-05
PBX1	0.877365	4.14386	8.22669	0.00614153
DMAP1	0.877302	2.94452	4.18493	0.0462928
GTSE1	0.875843	6.63465	14.5846	0.000387203
CDCA2	0.873196	3.84148	7.40935	0.00873779
RASSF1	0.873045	3.50625	4.77322	0.0338837
PXK	0.87283	4.76691	13.9672	0.000499004
PARP8	0.872214	3.6772	5.95303	0.0184789
OAZ2	0.871378	3.46948	4.76852	0.0339681
IFT74	0.870235	3.12155	4.22237	0.0452297
NPC1	0.870031	3.72761	4.07762	0.0491399
FAM13A	0.869245	4.65251	10.7637	0.00194223
FAM117B	0.86866	3.07915	4.67172	0.0356118
IKZF4	0.868212	3.51571	4.88304	0.0319904
LOC107498847	0.867662	4.73305	10.7576	0.00194632
ZFHX4	0.864091	3.84836	12.3455	0.000946342
LOC107515776	0.861209	3.62043	9.33211	0.00368466
EXOC6B	0.861048	4.20019	9.46567	0.00346795
DDX52	0.856928	4.4505	11.2084	0.00159828
CADPS2	0.855019	5.16567	13.9423	0.000503092
LOC118601788	0.85495	4.16874	6.94219	0.0113296
STOML1	0.854445	3.99003	5.73332	0.0206403
EXPH5	0.854284	5.16423	4.64304	0.0362751
LOC107520090	0.854235	5.01293	6.25642	0.0158688
ABCB1	0.853623	4.85065	6.11722	0.0170148
TRAP1	0.853581	3.4775	5.7258	0.0207272
HMMR	0.851942	4.52365	12.0223	0.00112501
TBC1D5	0.851732	6.58238	23.2407	1.49928e-05
FNDC3A	0.844402	3.9101	5.37309	0.0248047
C1R	0.841689	3.21932	4.29386	0.0435757
MED26	0.841549	3.48158	4.98108	0.030386
LOC107511325	0.84013	3.94209	6.74103	0.0124982
GOLGA2	0.83817	3.58276	4.27728	0.0441096
OAF	0.837428	4.64478	10.0841	0.00262558
LOC107511992	0.836557	6.90513	14.8753	0.000344039
SP2	0.833598	5.57362	13.1405	0.000701052
TUT7	0.833355	4.26027	7.61716	0.00818463
STK11	0.830305	4.33125	6.17262	0.016547
SPR	0.828729	5.88024	21.2276	3.06208e-05
GADD45B	0.828487	5.41937	10.7525	0.0019501
TCN2	0.826821	5.60406	4.26059	0.0444887
KDM3A	0.825302	4.8847	12.0931	0.00109132
FOXO1	0.824225	3.57585	5.43439	0.0240443
LOC107520166	0.8225	4.80048	6.08556	0.0170428
MRTFB	0.821876	4.14737	7.79182	0.00753433
HSPB8	0.821363	5.71334	16.5981	0.000173714
VASH1	0.81857	2.49788	4.84101	0.0326504
GAS6	0.817854	3.15302	5.10965	0.0282269
CNDP2	0.81768	6.0529	16.2547	0.000198697
PDCD4	0.816574	4.93323	5.08234	0.0288131
CLASP1	0.815217	4.59812	6.76693	0.0123356
CPT1C	0.814067	4.4745	6.88264	0.0116584
WASHC4	0.813451	4.26581	9.48959	0.0034312
USP47	0.812786	4.8369	9.58114	0.00328834
GIGYF1	0.810205	4.93799	8.08113	0.00656772
CORO2B	0.809818	5.75341	14.2341	0.000446368
TRPV4	0.80859	3.9145	5.92617	0.0182373
LOC107508183	0.8061	2.32857	4.35604	0.0441069
FAM83F	0.806074	4.58256	11.0819	0.00168626
ATXN3	0.804962	6.26779	15.9711	0.000222173
CSTF1	0.802968	5.88396	14.5913	0.000385944
B4GALT4	0.802345	3.26449	4.77842	0.0345076
PMM2	0.801493	6.21902	12.6515	0.00086068
SPDYA	0.80114	4.04117	7.81921	0.0074402
PIM3	0.800353	5.18158	6.67943	0.0128747
SYN1	0.800174	2.65034	4.63825	0.0352392
LOC118609330	0.799868	7.77596	22.2685	2.11038e-05
DLL3	0.799261	4.16378	6.03442	0.0177335
NEK1	0.798092	3.78832	8.94454	0.00440237
TSPAN12	0.797892	5.11346	7.8973	0.00716465
CMTR2	0.797484	6.82696	18.1273	9.63907e-05
ECPAS	0.796699	4.29936	7.18892	0.0100512
GRHL2	0.794626	4.24883	7.27687	0.00963334
ATP13A1	0.792479	6.37905	16.8194	0.000159334
FITM1	0.792147	4.77069	6.18396	0.0164535
TMEM50A	0.791157	7.92577	34.5029	3.99463e-07
PDE4D	0.787734	4.10041	7.10514	0.0104699
DAPK1	0.787625	6.00045	5.20596	0.0270325
SP100	0.787163	5.58514	15.2372	0.00029752
MARCHF8	0.786319	5.01274	6.65236	0.0130477
MNT	0.784038	4.19664	5.62714	0.0217777
WSB1	0.781244	4.15109	6.82531	0.0119975
LOC118613791	0.780644	7.76935	20.6888	3.71465e-05
TMEM186	0.778967	3.31081	4.16458	0.0468768
RNF19B	0.773882	5.87217	19.174	6.50216e-05
JMJD6	0.772318	4.58107	6.19294	0.0163799
GAS2L3	0.771976	3.82498	6.00494	0.0179141
GTPBP8	0.766533	3.21083	4.98312	0.0303608
TSHZ2	0.766497	5.9655	17.7486	0.000108273
SH3PXD2B	0.765365	2.70911	5.38082	0.0243417
PLSCR3	0.764519	7.9608	28.3038	2.7349e-06
LOC107498231	0.76379	5.0416	6.90303	0.0115424
PPARG	0.763254	6.24359	8.401	0.00565303
ID3	0.762901	5.52196	17.6528	0.000108454
SYMPK	0.762297	3.29775	4.45712	0.0400462
RASSF10	0.761003	4.25568	6.59123	0.0134589
OSBPL7	0.760201	5.12046	7.11716	0.0104029
KIFC1	0.758969	3.34033	5.35577	0.0244794
NMI	0.758265	6.76068	27.733	3.2929e-06
SETDB1	0.757926	5.73157	11.3484	0.00150294
NISCH	0.756392	5.86162	11.6704	0.00130761
MIGA2	0.755734	4.38763	4.2678	0.0443079
KLHL21	0.755495	3.30419	6.34208	0.0152063
RRBP1	0.755114	7.9442	20.6557	3.76598e-05
CCND3	0.753581	6.13409	18.8009	7.47501e-05
LOC107502580	0.753365	4.55975	4.5966	0.0371764
TAF1	0.753044	4.14516	5.14892	0.0278366
PCF11	0.752495	4.41006	5.62911	0.0217555
RNASEH2B	0.751044	5.36694	10.475	0.00220605
PTGS1	0.750734	4.73661	13.2288	0.000669995
BRIX1	0.750124	4.66413	9.56823	0.00331133
TXLNG	0.749011	3.96937	4.56684	0.0377785
CKS2	0.748394	8.53718	23.9694	1.16422e-05
LOC107515542	0.74839	3.39157	5.74856	0.0204265
JMJD8	0.746759	5.08839	6.85438	0.011819
CLDN6	0.742028	5.29361	10.6899	0.00200516
MOV10	0.741214	5.78015	17.5906	0.00011834
LOC107503175	0.73675	5.87356	5.26115	0.0257008
TPX2	0.736528	6.23095	18.4198	8.64361e-05
BICDL2	0.735549	4.98994	8.96247	0.00435958
HILPDA	0.735046	6.2876	16.6125	0.000172932
ZFP91	0.733517	4.58383	10.3513	0.00232926
CNTRL	0.733192	3.98228	7.35764	0.00927168
BAK1	0.732196	5.26883	14.6699	0.000373979
ALPK1	0.731737	4.7822	7.16614	0.0101596
BYSL	0.731624	4.14181	7.80981	0.0074697
WRN	0.729236	3.71558	4.73945	0.0344863
MRPS5	0.727564	3.86193	5.91466	0.0188329
CHCHD7	0.727337	5.83572	10.8155	0.00189666
ETV5	0.724639	6.47143	17.6249	0.000116757
KIAA1109	0.724389	4.29287	4.3608	0.0421515
DNAJC13	0.724264	4.94312	9.24322	0.00383366
MXI1	0.722649	5.74798	11.0794	0.00168987
PPP1R1B	0.720491	8.25709	4.40569	0.0411482
RAB28	0.720322	5.31147	6.59128	0.0134446
DAXX	0.719734	5.67795	14.582	0.000387398
BTG1	0.71563	8.63884	25.248	7.51985e-06
RBMS3	0.714015	4.24371	5.68955	0.0216968
WNT6	0.713219	3.46351	6.2461	0.0155881
MVB12A	0.713109	4.26326	4.40728	0.0411173
MKRN2	0.711215	3.6098	5.38058	0.0247125
SLC6A12	0.710816	6.20583	16.2276	0.000177629
NF2	0.708876	5.76744	16.0648	0.000214154
MIS18BP1	0.708595	3.44532	4.02669	0.0499801
TLR3	0.707656	5.56891	11.696	0.00129346
TCF7L1	0.707646	5.719	6.98487	0.011099
BTBD2	0.707642	4.55634	7.88781	0.00719561
LOC107498027	0.707049	5.80231	9.03687	0.00421272
RNF114	0.701833	7.32876	21.6414	2.63868e-05
TJAP1	0.700519	4.79446	6.15474	0.0166915
PTGES	0.700415	4.37799	10.5564	0.00211082
PLOD1	0.700362	5.44079	7.20284	0.00997965
CTTNBP2NL	0.699856	4.54248	7.79605	0.00751549
LOC107500266	0.696752	3.98569	4.51437	0.0388371
PLEKHA3	0.695358	5.09144	12.0256	0.00112314
CDS1	0.694392	3.88129	5.37596	0.0247706
CRYAB	0.693955	5.91166	16.5327	0.00017588
TRIM25	0.69248	6.19335	13.9899	0.000493204
SLC25A48	0.691586	4.15082	6.07354	0.0173879
DHRS3	0.691544	7.75851	13.1326	0.000703316
CLU	0.691148	9.14447	5.03179	0.0295727
PAK4	0.690624	5.66845	9.85412	0.00290706
TBC1D23	0.688776	3.99945	4.41124	0.0410323
MET	0.688154	4.88012	9.04519	0.00419732
TRPV2	0.687526	5.24681	10.3794	0.00229946
BCL2L1	0.684196	7.94886	24.3923	1.00651e-05
PCGF1	0.68346	4.11881	4.93427	0.0311227
PLK1	0.682888	5.37925	8.5101	0.00537367
MFSD12	0.680293	5.70769	16.8265	0.000159163
ADHFE1	0.680211	3.61836	4.09128	0.0487636
NOTCH3	0.679259	4.34438	6.19045	0.0164043
USP48	0.678499	4.99521	9.29109	0.00375087
CDC16	0.67818	3.77631	4.56953	0.0376901
QSOX1	0.677167	9.77888	11.9561	0.00115653
RFX5	0.675882	6.14077	12.9767	0.000750722
SMARCD1	0.675508	5.1611	6.09831	0.0171683
ARFIP2	0.674038	6.15834	10.0479	0.0026651
PRKRIP1	0.673524	4.35087	5.03812	0.0294802
CENPN	0.671084	4.97576	7.30005	0.00952147
UAP1L1	0.670336	6.64299	13.7531	0.000543667
ZNF703	0.668582	5.98353	10.5846	0.00209964
OLFML2A	0.666184	5.91263	9.67906	0.00314204
ZMYND8	0.666159	6.04549	8.83357	0.00462549
ARRDC3	0.665695	4.34699	4.06995	0.0491713
CIR1	0.665523	4.69973	8.28574	0.00596708
ICAM1	0.66469	4.62837	5.9615	0.0178908
TYRO3	0.664551	4.17192	6.36591	0.0148422
LOC107508889	0.662433	4.22706	5.70798	0.0209041
ATG13	0.661965	4.15476	5.64982	0.0215322
WDR45B	0.660519	6.60432	12.0302	0.00112049
LOC107511415	0.656517	3.92108	7.92984	0.00690615
ERAP1	0.656212	5.7781	9.1654	0.00397194
FUCA2	0.655213	5.096	4.65847	0.0359729
AZI2	0.654745	4.87729	6.85696	0.0118043
IP6K1	0.652727	4.75523	6.41675	0.0146541
PYCR2	0.65071	3.81787	5.70526	0.0209402
HPS3	0.650558	4.0009	4.31047	0.0433067
ADRB2	0.648495	3.90939	4.95215	0.0305998
NOP53	0.648256	4.14782	5.16698	0.0275776
KLF9	0.647877	4.08779	4.36932	0.0419721
SOX4	0.647826	7.43533	9.5368	0.00335426
PTK7	0.646379	4.04078	5.80772	0.01986
CD81	0.645622	10.4332	27.6121	3.42505e-06
SIX2	0.644239	5.35713	14.9424	0.000381911
NUMA1	0.641867	3.93091	4.57906	0.0375263
ANKRD13A	0.64024	4.22676	5.22865	0.0267092
LOC107511542	0.638968	5.15815	5.95823	0.0184172
POP4	0.638926	4.26122	6.4637	0.0143213
ID1	0.638092	7.88643	18.3514	8.8547e-05
FAM174A	0.636688	4.82588	4.4863	0.0394126
SYNE2	0.635989	5.82204	5.7629	0.020323
ABCC5	0.635457	5.25305	8.77576	0.00475144
ACKR3	0.634999	7.55863	17.6722	0.000114677
RPS6KA1	0.633822	5.62271	10.3942	0.00228427
NSRP1	0.631455	5.1582	7.28202	0.00960615
AGO4	0.630473	5.67536	6.59107	0.0134461
ZNF276	0.628634	4.43814	4.5277	0.0385567
TMF1	0.624214	4.27154	5.67801	0.0212287
FMR1	0.623394	5.75187	9.6018	0.00325718
PRR15L	0.623241	8.64812	7.58343	0.00831319
MSMO1	0.622822	5.93666	11.8293	0.00122172
CTSS	0.621502	6.68909	13.1738	0.00069131
SETD5	0.61969	5.89012	6.33701	0.0152429
MTIF3	0.61951	4.48797	6.30608	0.0154847
CSNK1G3	0.618436	3.89653	4.48847	0.0393754
NUSAP1	0.618196	5.28217	8.78645	0.00472993
TRIM35	0.618039	4.30622	5.85513	0.0194049
HNRNPDL	0.616675	8.31212	23.7065	1.27491e-05
CAPN15	0.61562	4.82727	6.03419	0.0177298
CALCOCO1	0.614861	6.38055	10.8555	0.00186358
ARHGEF10L	0.614335	6.39061	9.35855	0.00363697
DCTN4	0.613742	5.45944	8.87927	0.00452931
PWWP2A	0.61352	3.73709	4.2637	0.044418
SSBP2	0.611572	5.20438	7.0102	0.010958
NDRG2	0.609592	6.88486	11.7046	0.00128842
LOC107518456	0.60953	4.44485	5.80475	0.0199042
ADAMTS1	0.608849	6.29881	14.0758	0.000476606
BSCL2	0.608469	6.03384	7.55082	0.00844393
AURKA	0.606726	5.0804	6.50993	0.0139896
WNT7B	0.603554	4.78884	5.18029	0.0273964
LPCAT4	0.602964	5.98992	9.36928	0.00362008
ZC3H4	0.601429	5.63252	9.79953	0.00297934
SHKBP1	0.601243	6.3281	10.3803	0.00229829
SATB1	0.600625	4.53251	7.06107	0.010655
SH3GL1	0.597275	3.91138	4.63871	0.0363688
OGFR	0.595876	5.79922	5.50762	0.0231395
B4GALT1	0.595466	7.20061	12.1293	0.00107403
SMG7	0.595419	5.84295	8.38173	0.00570406
GRIPAP1	0.594467	4.56586	5.15664	0.0277212
CASZ1	0.591588	6.9312	6.07942	0.0173303
VTCN1	0.591384	5.38981	9.9408	0.00274381
HSP90AA1	0.590658	11.6909	20.028	4.73763e-05
SAT1	0.590391	11.7968	12.909	0.000772267
LOC107514245	0.590278	5.8261	8.81104	0.00467676
PNPT1	0.589006	4.97138	6.97156	0.0111633
DDA1	0.587741	6.19328	10.7542	0.00194832
PAK1	0.586259	4.90118	6.48428	0.014172
LIMK2	0.58612	7.65792	20.4779	4.01796e-05
RGS19	0.584434	4.44478	6.85095	0.011847
FBXO25	0.583122	6.76691	12.5126	0.000912645
POGLUT2	0.582712	3.96939	4.42966	0.0406377
HCFC1	0.582673	6.57616	9.20946	0.00389267
KIF2C	0.581966	5.25609	8.03329	0.00670365
ECT2	0.581787	4.43648	4.28362	0.0439231
AJUBA	0.581727	6.09621	6.90231	0.0115454
ZBTB20	0.581161	5.37747	4.6162	0.0368023
KMT5C	0.580739	4.85994	4.59387	0.0372243
PISD	0.580004	4.40458	5.43401	0.024031
EIPR1	0.579393	6.07301	6.5987	0.0133946
ALAS1	0.579345	6.0673	5.14455	0.0278947
ZNF654	0.578016	4.16679	4.22057	0.0454522
OSBPL11	0.577447	4.9837	10.2355	0.00245247
PEX16	0.577252	5.64856	6.80648	0.0120977
AHR	0.576854	6.12217	6.48862	0.0141412
CDKN1B	0.576074	4.85885	5.99031	0.0181236
EDN1	0.575957	6.20211	11.7786	0.00125004
UBALD2	0.575754	4.60393	5.61016	0.0219686
MED7	0.575748	4.0501	4.1789	0.0464872
LOC107500462	0.573559	5.40185	6.57354	0.0135648
CHAMP1	0.573138	4.36624	5.74524	0.0205136
GRHL3	0.572895	4.11839	4.56545	0.0371485
CCDC66	0.572299	3.559	4.46062	0.0399848
PKDCC	0.572114	6.22162	8.5189	0.00533243
PDE7A	0.570687	4.9362	4.80913	0.033227
EGLN3	0.570017	7.31204	6.8176	0.012032
NFIC	0.567629	6.36842	6.85474	0.0118157
NECTIN4	0.565336	4.95328	6.82962	0.0119233
TRIM56	0.565271	4.85897	4.8008	0.0333714
GLUL	0.565194	7.33729	6.84204	0.0118891
RNF111	0.565065	4.75523	4.39646	0.0413491
LOC118602952	0.564556	4.12767	4.20728	0.0454831
HOMER1	0.564244	5.01969	6.97186	0.0111645
XPR1	0.561817	5.81035	10.3562	0.00232312
LOC107512404	0.560317	5.13694	4.24784	0.044786
MTCL1	0.558685	3.43869	4.38644	0.041092
MINDY1	0.558535	6.14206	11.3208	0.00152106
LGALS8	0.557338	5.00585	4.20833	0.0457468
LOC107502665	0.557225	5.39423	5.82768	0.0196689
WNT4	0.556471	4.14049	5.41473	0.0237672
TOB2	0.555228	7.48056	9.85467	0.00290616
ZBTB7C	0.554508	5.1038	6.53785	0.0138033
MOCS1	0.553765	7.90931	7.02352	0.0108848
MTMR11	0.552506	6.44591	6.59919	0.0133921
KIF20A	0.551931	7.01952	8.23852	0.00609981
DCUN1D1	0.551819	4.62668	5.6174	0.0218842
SLC38A2	0.5506	9.83806	19.8729	5.0161e-05
SLCO3A1	0.550503	5.94977	9.80229	0.00297555
LMO4	0.550313	6.73074	8.92484	0.00443504
NFKBIB	0.549791	4.62439	4.65115	0.0361114
DLAT	0.549153	4.40583	5.54665	0.0226917
KMT5A	0.547415	4.64613	4.66282	0.0358893
TEX264	0.547025	7.13481	6.12033	0.0169791
DDIT4	0.546639	8.52828	7.32482	0.00940954
TAF8	0.5465	5.11573	4.64752	0.0361791
DELE1	0.544402	4.69313	4.41237	0.0410011
PTHLH	0.54415	8.16039	10.7607	0.00197724
MUC1	0.54287	9.61309	11.2494	0.00156891
ENO2	0.542025	5.23652	5.94472	0.0185404
HDAC7	0.541318	7.29352	14.182	0.000455883
LOC107517796	0.540913	5.69523	8.14223	0.00638099
DHX9	0.540681	7.07666	9.91825	0.00282438
KAT7	0.540153	5.94588	7.72155	0.00778408
STK19	0.538881	4.55242	4.39899	0.0412952
BNIP3	0.53709	8.51424	7.40943	0.00903487
PLEKHA5	0.536981	3.95949	4.39943	0.0413022
BCAS2	0.534449	4.43897	5.27791	0.0260418
CHKA	0.532512	6.10497	6.24637	0.0159452
SFXN3	0.532299	4.95911	6.60304	0.013368
CENPA	0.529054	4.93297	5.29413	0.0256449
PLK2	0.529039	4.8101	5.41945	0.0242188
GCC2	0.528141	5.42043	4.5189	0.038733
KHNYN	0.527013	4.66716	4.36848	0.0419741
KARS1	0.526906	6.2037	6.7238	0.0125967
RNF40	0.526306	6.08793	7.74745	0.00768883
LOC107503401	0.526115	5.40347	10.3638	0.00219861
SH3RF1	0.525552	4.62228	4.46987	0.0397601
KNSTRN	0.523857	4.93645	4.24799	0.0447011
ATP6V1G1	0.523358	6.59426	7.02141	0.0108951
SERPINH1	0.521182	6.92251	12.7629	0.000768388
ARMC10	0.520095	6.04317	7.42486	0.00896855
GLIPR2	0.519487	6.38793	6.78973	0.0121967
ZNF385A	0.51931	5.02788	5.29283	0.0258365
BBX	0.517469	5.27648	5.27781	0.0260362
TOPORS	0.516045	4.74746	4.75458	0.0341933
EHMT2	0.516024	6.52924	7.80035	0.00749813
RIMKLB	0.515313	4.04547	5.2302	0.0263914
CUNH1orf43	0.514531	5.38902	5.92893	0.0186902
NAMPT	0.512304	6.58473	9.33385	0.0036781
IRX5	0.511734	6.73859	8.78711	0.00475278
TEAD1	0.510871	5.52328	5.27127	0.0261237
EIF4G3	0.510781	5.06506	4.92527	0.0312637
CCT3	0.509782	5.82706	6.28512	0.0156411
NR2F2	0.508346	6.48597	9.71305	0.00309756
NUBP2	0.506853	4.19894	4.58791	0.0373484
MIER1	0.502835	4.79409	5.66626	0.0213454
ELF3	0.502797	9.37207	11.3426	0.00150664
TRIM47	0.502122	4.12404	4.65257	0.0360775
ARHGAP23	0.50183	5.87026	5.40669	0.0243701
ABLIM1	0.501405	6.49179	6.19565	0.0163528
SLC12A6	0.501383	4.80821	4.90831	0.0315429
SCLY	0.501313	6.39619	6.20467	0.0162795
KIF16B	0.500975	6.4079	8.25212	0.00606021
CENPF	0.500907	7.27275	7.56628	0.00838288
PPP1R15A	0.50055	7.40438	6.26932	0.0157639
LOC118602817	0.500475	9.28659	8.28243	0.00597472
WNT5A	0.500071	5.1531	4.69962	0.0354801

## Sheet: Bat NasalORG IFNλ1 vs mock
	logFC	logCPM	F	PValue
IFIT3	10.7728	6.78039	386.062	8.98624e-25
LOC107513409	8.99439	4.76482	240.434	2.21151e-20
LOC107505610	8.39423	6.11199	265.712	1.4776e-21
TNFSF10	7.87217	5.14968	106.04	7.28245e-14
USP18	7.82339	5.6089	240.502	1.87221e-20
LOC107501624	7.81754	7.00135	395.719	3.07906e-27
UBA7	7.3245	5.2329	208.61	1.02108e-19
LOC107511263	7.28322	6.52416	252.895	3.8728e-21
IFIT2	7.07241	5.85296	438.333	1.9077e-26
PDCD1	6.93112	2.26442	52.8684	2.16293e-08
EPSTI1	6.30912	5.80987	305.135	6.10731e-23
ZBP1	6.20773	1.9673	30.7669	1.33538e-06
SLC15A3	6.05316	2.03616	27.7838	2.7945e-06
LOC107512537	5.90477	4.55845	121.609	2.66889e-15
DHX58	5.89291	7.07677	373.179	3.58427e-24
HSH2D	5.88011	3.21113	26.8331	4.34447e-06
BATF2	5.87918	3.9756	21.3251	2.98883e-05
CXCL10	5.87666	7.36324	546.439	1.09508e-28
LOC107521776	5.68148	1.70359	20.3899	4.54048e-05
IFI6	5.64536	7.88149	315.773	1.19771e-22
LOC107520938	5.60821	1.42319	19.302	5.67527e-05
TRANK1	5.44098	8.10022	404.998	6.26445e-25
XAF1	5.31641	5.912	249.718	7.19175e-21
MX2	5.23021	8.7879	597.516	1.32723e-28
LOC107519771	5.17765	1.87093	14.0384	0.000443619
FAM189B	5.0798	1.5997	9.89862	0.00274413
SCML4	5.07771	2.04348	12.4488	0.000958693
LOC107513614	4.84355	3.91508	12.411	0.00105059
LOC107501165	4.84119	1.23008	11.8424	0.00103605
IRF7	4.79349	7.86888	440.504	1.0534e-25
LOC107503719	4.71068	2.84423	11.0648	0.00184301
ISG15	4.63257	8.04587	562.647	5.04232e-28
KIF17	4.56628	1.0533	8.42953	0.00637798
NOS3	4.56513	1.26737	8.81155	0.00429077
TRPM6	4.56376	2.78437	9.05666	0.00421382
LRIG3	4.40255	1.56217	9.98495	0.00254665
ORAI3	4.4023	1.53575	8.20062	0.00610814
ZCWPW2	4.23388	2.86909	24.8473	8.00906e-06
AQP9	4.22011	4.16391	7.99678	0.00725811
LOC118601776	4.21997	1.01034	6.60719	0.0145666
LOC107500562	4.21947	4.83962	7.58495	0.00820819
LOC118613715	4.21947	1.09626	7.88153	0.00702975
LOC118600350	4.21923	1.55055	7.57894	0.00859333
FOXS1	4.21884	2.02387	7.69571	0.00779806
FAM184A	4.21859	1.84686	8.62552	0.00485959
LPL	4.21834	1.0311	6.34548	0.0165262
PPP4R4	4.21834	1.38919	9.40502	0.00339397
WNT3A	4.21682	1.1149	6.69271	0.0124929
LOC118610660	4.21643	2.19574	7.5164	0.00836226
MX1	4.13097	11.5856	560.469	5.33355e-28
TENT5A	4.08559	4.55775	37.0284	1.49658e-07
LOC107518925	4.07223	2.16429	20.9411	3.00482e-05
LOC107519524	4.01157	2.30218	4.81577	0.0330499
SLC6A20	4.01043	1.09456	5.40364	0.0248424
CALB2	4.01031	2.76101	5.70165	0.0203857
CIITA	4.01018	1.82888	6.9751	0.0112184
P2RX7	4.01018	1.68619	6.3622	0.0145464
LOC107506766	4.00954	4.17435	6.7873	0.012359
SLC40A1	4.00915	3.61439	5.17384	0.0278219
LOC118606864	4.00904	1.70538	6.59704	0.0131316
CNNM1	4.00801	3.54621	7.72622	0.0077348
MUC15	3.98951	6.4873	207.86	1.5761e-18
SCNN1G	3.97101	5.43845	237.247	2.18162e-20
LOC107513273	3.93571	6.47223	189.493	3.21326e-18
IL4I1	3.89047	2.14591	14.533	0.000417082
HERC5	3.84255	5.44518	155.656	4.94802e-17
IFIH1	3.78123	6.60262	284.239	1.05808e-21
RHOBTB2	3.76544	1.15431	5.17528	0.0266941
PALM	3.76505	1.21101	4.72462	0.0340498
ADAMTS3	3.7648	1.19289	5.50487	0.0236695
GBP5	3.7648	1.09322	5.33799	0.0263649
LOC107502307	3.76455	1.37223	4.77882	0.0327821
SOGA1	3.76416	2.845	6.05462	0.0173929
SBF2	3.7639	1.11556	4.58244	0.0364169
TTC6	3.7639	1.56559	5.99797	0.017431
ACTC1	3.76365	1.0119	5.06019	0.0291431
LOC107500889	3.76351	1.19365	4.17208	0.0466003
LOC118610061	3.76326	1.30213	4.4851	0.0386753
DDX58	3.61497	6.97516	231.989	6.37798e-20
SERPING1	3.61455	4.10931	33.4061	4.31281e-07
SAMD9	3.51692	5.18588	175.149	2.17913e-18
LOC107502064	3.48798	3.18616	19.8106	4.43029e-05
PPP1R3F	3.46967	1.07595	4.11533	0.0470966
LOC118615051	3.46902	1.11722	4.14285	0.0470324
SAPCD1	3.46902	1.132	4.31736	0.0432335
AP3B2	3.46877	1.56166	4.55006	0.037128
LOC107497264	3.46877	7.8666	5.06293	0.0296469
LOC118612864	3.46877	1.17356	4.40506	0.0401403
RNF43	3.46877	2.39819	4.45614	0.039759
ST7L	3.46877	1.66736	4.61463	0.0359793
LOC107517616	3.46813	1.68615	5.73741	0.020047
LOC118612425	3.46813	1.48627	4.27607	0.0433259
MYO1G	3.46813	2.32768	4.43239	0.0404006
TAS1R3	3.46813	1.95978	5.16719	0.0273133
LOC107504399	3.46748	1.09647	4.35137	0.0420656
RTP4	3.46354	8.18512	466.298	3.01681e-26
LOC107512535	3.39704	5.22447	164.17	6.52691e-17
LOC107509366	3.24999	1.54227	7.67772	0.00789807
IGFBP3	3.15892	2.53298	26.2899	5.4941e-06
NLGN2	3.15088	2.27755	9.54231	0.00327702
DTX3L	3.12389	9.21745	442.263	9.2934e-26
RNF213	3.09819	7.44026	355.97	9.53827e-24
ZNFX1	3.09695	6.06632	177.599	1.11493e-17
SH3BGRL	3.09573	2.26183	4.07232	0.0489654
TRIM34	3.07454	5.79972	129.212	3.13554e-15
LOC107498435	3.07286	5.87219	16.8335	0.000147694
CMPK2	3.02717	7.86778	330.238	4.78545e-23
PARP12	3.02141	8.07953	327.085	5.60793e-23
LOC107521442	3.00661	6.77704	292.29	5.77953e-22
LGALS9	2.99049	11.4076	459.03	4.15943e-26
SAMD9L	2.95875	6.47609	232.859	4.66863e-20
IRF9	2.92891	6.76938	175.785	1.32695e-17
SMYD3	2.91687	1.78148	6.72609	0.012025
LOC107519218	2.91663	1.46777	7.03812	0.0105099
NYNRIN	2.91587	1.33337	5.6895	0.0209375
LOC107502067	2.91511	2.08857	7.92403	0.00669244
GLYATL3	2.91497	1.68175	8.08939	0.00671115
PHACTR1	2.87488	1.76137	15.9831	0.000206745
STAT2	2.86639	8.19424	295.32	4.65694e-22
C2	2.83125	7.47597	56.1056	1.37516e-09
PARP15	2.78496	1.38787	6.07864	0.017045
HDAC5	2.7846	2.02344	5.92364	0.0184108
ZNF229	2.7825	3.32284	7.24604	0.00963701
PAPSS2	2.69524	6.41781	130.689	2.94752e-15
LOC118605485	2.63906	1.32158	5.03263	0.0282104
DMKN	2.63818	1.0326	5.11295	0.028778
ZBTB2	2.63691	1.65919	5.62596	0.0210269
STN1	2.62584	3.8694	45.6353	1.84744e-08
SAMHD1	2.61003	7.49104	280.273	1.36385e-21
PARP14	2.60917	7.04603	204.243	7.53923e-19
TRIM14	2.60807	5.94147	93.6052	8.03299e-13
PIF1	2.6028	2.31602	14.9652	0.000283246
HELZ2	2.58255	4.62403	86.5187	2.81311e-12
LOC107497017	2.55754	5.0373	76.8312	1.71189e-11
LOC107506241	2.55287	1.93028	7.13955	0.00983137
SOCS1	2.5504	2.85323	22.4894	1.64492e-05
BST2	2.51602	6.0216	126.376	2.6182e-15
PARP9	2.50821	4.79964	70.5861	5.80436e-11
ANKRD35	2.47675	1.28519	4.57828	0.0369553
MAPK8IP3	2.47525	2.31847	4.92593	0.0309663
ARSI	2.45769	1.52615	6.93165	0.0120672
ZBTB48	2.45723	1.68537	6.55391	0.0129695
MAF	2.45277	2.23332	6.68017	0.0126154
ISG20	2.43442	5.90348	107.272	8.82479e-14
LOC107511262	2.43085	7.63621	121.917	9.87576e-15
LOC107503252	2.38838	8.70961	289.704	6.9072e-22
DENND2D	2.37827	4.32075	41.0802	6.16551e-08
RAB19	2.37137	3.52298	36.8778	2.0162e-07
ADCK1	2.35369	2.84231	8.33374	0.00569291
CFB	2.33529	8.0709	63.8621	2.40722e-10
NEURL3	2.32995	4.55371	11.8602	0.00117842
TDRD7	2.32953	4.8711	38.2173	1.3683e-07
EIF2AK2	2.32027	7.77744	115.084	2.65587e-14
COL11A2	2.30105	3.38372	9.73664	0.00299244
LOC107505005	2.29256	2.8654	4.74209	0.0340919
IFIT5	2.28073	6.37677	104.053	1.43618e-13
OASL	2.26572	7.87494	164.837	4.4063e-17
NT5C3A	2.25254	7.03495	136.178	1.424e-15
KAT2A	2.24203	1.8839	5.38676	0.0237361
LOC107508806	2.24187	1.35389	5.98705	0.0174894
LOC107510070	2.23562	8.43345	60.4508	4.94819e-10
LOC107504966	2.22776	5.27586	114.833	2.81266e-14
LOC107509595	2.22019	2.22058	7.60432	0.0080431
GMPR	2.20824	3.64385	9.6716	0.00308555
LOC118609381	2.20608	1.96975	11.541	0.00126632
ZDHHC14	2.14412	4.8488	8.63122	0.00503536
MYBL1	2.13551	1.62979	6.62715	0.0125201
SOX2	2.13551	1.97058	6.36628	0.0152496
LOC107510825	2.13539	2.43812	6.28266	0.0151515
GLCCI1	2.13464	3.92549	10.0086	0.00264467
LOC118612890	2.13394	1.61296	7.87434	0.00715315
PTX3	2.13357	1.5248	6.8238	0.0127846
FAM110D	2.12011	1.21077	4.51186	0.0399978
LOC107501294	2.1199	1.41831	5.19327	0.0265536
OAS3	2.11552	9.9111	155.933	1.22831e-16
CD68	2.11453	7.42438	105.586	1.1246e-13
PML	2.0777	7.49637	209.678	4.49225e-19
LARGE1	2.07176	3.27201	9.39524	0.00352174
PARP10	2.05284	3.42724	15.7994	0.000238315
LOC107500506	2.02538	2.33565	15.6953	0.000220712
STAT1	2.0137	6.5776	108.255	7.43681e-14
B3GNT7	2.00124	4.23697	52.3394	2.33289e-09
ASB13	1.99909	2.88492	8.999	0.00423021
ZCWPW1	1.98863	2.17332	4.25352	0.0438882
TGFB3	1.98752	2.52574	4.13807	0.0463752
LOC107515265	1.98618	1.6861	5.00163	0.0297545
NEO1	1.97019	4.00116	8.9787	0.0042879
PSMB10	1.9551	4.68564	34.9038	3.58108e-07
CMTR1	1.95075	5.1675	49.7478	6.37876e-09
LOC107513314	1.94747	2.00147	6.05737	0.0168291
FBLL1	1.94713	2.37318	4.97159	0.0299842
LOC118603292	1.94612	2.10244	5.81388	0.0190228
MTSS2	1.94174	3.00878	14.3528	0.000425149
LPAR2	1.93734	2.70538	13.3558	0.000600228
LOC118613624	1.93414	4.12802	25.3845	6.45653e-06
LOC118603832	1.93301	4.8251	36.3218	2.36597e-07
CBLN3	1.92353	2.54582	6.98221	0.0108594
BTC	1.92302	3.91887	20.9962	3.35065e-05
IL15RA	1.9203	1.91028	5.17952	0.0269132
MLKL	1.90165	4.48149	48.6646	6.85666e-09
DACT1	1.88516	2.38546	10.8236	0.00181675
SATB2	1.84527	3.79713	9.54973	0.00319583
LOC118604444	1.84511	2.85019	11.0211	0.00171645
LOC118612849	1.8449	2.08849	7.21643	0.00948534
TMEM198	1.84261	2.76014	5.17591	0.027208
IL2RA	1.84164	1.40132	4.57328	0.0390687
PARP16	1.84008	1.89947	4.22556	0.0445836
LY6E	1.83013	7.48177	135.802	1.49246e-15
IL32	1.77806	7.67113	8.57794	0.00520474
LOC107498784	1.77803	6.86804	72.6403	3.8662e-11
LOC107519736	1.77616	1.68211	5.95492	0.0196205
MORC3	1.76636	3.98984	29.8451	1.68684e-06
THOP1	1.75458	2.12831	4.72785	0.03455
LHFPL2	1.75086	4.64212	12.2142	0.00103572
CD74	1.75002	7.58326	21.927	2.38888e-05
RNF39	1.74376	3.41956	8.06871	0.00655258
TAP1	1.73455	5.77783	50.382	5.45148e-09
SLC25A28	1.73148	4.29314	34.7184	3.799e-07
MAPK12	1.73114	1.40367	4.42108	0.0400931
PUS7	1.7293	1.57337	4.07609	0.0480239
ZER1	1.72326	4.77887	19.5009	5.77721e-05
RASGEF1B	1.69603	3.56398	4.77464	0.0337151
PSMF1	1.69046	8.75179	162.781	5.5563e-17
SHISA5	1.68063	7.86897	39.0187	1.0813e-07
LOC107516932	1.66599	3.31712	5.02414	0.0295267
ZC3H12A	1.6495	4.37427	31.2123	1.09312e-06
ETV7	1.64321	3.30648	17.3353	0.000125543
TRIM38	1.63999	4.69104	21.9569	2.36088e-05
LOC118611365	1.63347	1.92155	8.07135	0.00655268
TRAFD1	1.60998	7.73001	115.776	2.39274e-14
UNC5B	1.6063	3.24968	5.88956	0.0190359
ST6GALNAC4	1.59842	10.1751	76.2124	1.88774e-11
CDC20	1.59682	4.32758	25.5987	5.86755e-06
SP110	1.59456	6.2694	80.5976	8.17733e-12
LOC118611384	1.59155	3.11703	9.70293	0.00311374
EDN2	1.5783	4.9644	39.6758	7.47277e-08
KBTBD11	1.57017	2.97147	4.92493	0.0310849
ENPP4	1.56426	3.86002	38.2173	1.17383e-07
TADA2A	1.56028	3.60735	8.49275	0.00540981
MFSD2A	1.56028	3.89254	7.39257	0.00898625
SAMD8	1.55846	2.42087	7.64014	0.00801634
UBOX5	1.55499	3.03335	6.45688	0.0143536
SLC2A3	1.54937	5.88156	64.6146	3.52194e-10
GFPT1	1.54806	6.43323	48.3067	9.08686e-09
LOC107513810	1.54582	6.25356	57.0731	1.09109e-09
RIPK2	1.54433	2.62349	5.28593	0.0257884
LIPG	1.53643	4.01241	9.57513	0.00326797
LOC107516222	1.53346	8.0283	68.216	9.45192e-11
OTUD4	1.52581	4.90417	44.5603	2.4e-08
LOC118615034	1.52421	1.51338	5.05446	0.0297086
ZCCHC2	1.51827	3.0726	8.98364	0.00432087
CENPO	1.50705	2.64744	9.77422	0.00289427
LOC107502069	1.50139	1.83833	6.94627	0.011011
PSMB9	1.49851	6.2014	63.9673	2.35631e-10
GPR39	1.49372	3.81211	12.1701	0.00105791
PSMB8	1.49117	6.60298	80.4628	8.38022e-12
TRAPPC13	1.47945	3.61873	11.3487	0.00150606
LOC107506547	1.4787	5.62849	10.6795	0.00201432
LOC107511514	1.47249	3.66928	9.86105	0.00290362
MAP3K14	1.47222	3.42765	10.0709	0.00264438
SHPK	1.46711	3.57431	4.67356	0.0354921
TRMT9B	1.45477	2.1956	6.246	0.0155512
PLEKHD1	1.45466	2.40868	4.94354	0.0307593
NR1D1	1.45435	2.65479	5.90096	0.0189172
ZNF142	1.45295	5.54393	26.6365	4.72561e-06
PARM1	1.45015	6.09949	38.5617	1.2315e-07
GPATCH3	1.44826	3.06182	8.13356	0.00641715
CIBAR1	1.44169	3.76573	12.9235	0.00076997
IFI35	1.43797	5.77281	47.1081	1.23415e-08
GJB4	1.43742	2.31414	7.63044	0.00759955
TRIM26	1.43353	6.65341	80.2808	8.66477e-12
B2M	1.42851	10.2556	134.807	1.69918e-15
GSDMD	1.40681	4.36659	16.3429	0.000192482
RAB34	1.40174	2.95526	9.88325	0.0028683
TOR3A	1.40106	7.10139	52.0688	3.57195e-09
KIAA1109	1.40081	4.29287	18.2625	9.17437e-05
DAPK1	1.40033	6.00045	18.1494	9.59485e-05
CWF19L1	1.39914	2.99321	7.28423	0.00952954
XYLT2	1.39806	2.91944	5.27449	0.0260032
LRRK1	1.39374	2.50406	6.39338	0.0146356
TRIM63	1.39049	3.56555	7.16403	0.0101609
CDKAL1	1.38577	4.19412	15.2163	0.000300732
CFAP20DC	1.38396	1.86228	5.25837	0.0254876
CCNG2	1.38334	3.83649	9.95454	0.00278406
ALDH4A1	1.38123	5.06404	26.4874	4.971e-06
EPC1	1.38107	5.18526	19.6517	5.44723e-05
GPRIN3	1.37958	1.78784	4.37308	0.041821
LOC107503370	1.37657	2.35583	4.79423	0.0332825
DPH6	1.37645	3.42719	9.48914	0.00343464
ACKR4	1.37511	2.88748	11.0028	0.00167634
ID2	1.37437	3.14235	9.12715	0.00381981
TEAD2	1.37314	4.49932	15.3097	0.000290309
KYAT3	1.37305	2.66295	7.67932	0.00808675
SLC16A3	1.37262	3.71918	11.0716	0.00154128
PDGFRA	1.36687	2.30617	7.17327	0.0100632
LIPA	1.36393	8.21817	38.6456	1.20215e-07
LOC107504294	1.35883	4.66384	18.8903	7.14115e-05
IL20RB	1.35737	3.41508	14.0097	0.000486764
SP4	1.35657	2.93713	7.03288	0.0108423
AXIN2	1.35433	5.28108	15.4655	0.000271418
DCAF15	1.35395	2.47259	6.50747	0.0139005
RGMA	1.35329	2.93885	6.25126	0.0155763
PLOD3	1.35077	8.02373	64.9067	1.90355e-10
LOX	1.3492	4.64367	42.9182	6.266e-08
MRAP2	1.32411	2.35449	9.46584	0.00353395
AMHR2	1.32388	3.19618	7.26702	0.00969377
DNTTIP1	1.31753	2.48504	5.04873	0.0292272
LOC107499425	1.31578	2.68016	6.49913	0.013998
BCL11A	1.3136	2.66135	8.0644	0.00641994
RFX3	1.31001	3.40875	7.62564	0.0081563
MON1A	1.30711	2.90847	5.91521	0.0188096
THAP2	1.30572	3.87011	10.0634	0.00265063
NLRC5	1.30233	2.40869	5.46143	0.0230547
PRPF39	1.29572	4.28004	14.6251	0.000381105
PARP11	1.29477	3.2301	9.30032	0.00374086
CADPS2	1.29386	5.16567	33.139	6.02441e-07
TREX1	1.28871	3.77372	9.50572	0.00339641
LOC107502948	1.28855	3.88794	10.9721	0.00177237
TRIM21	1.28382	5.32044	40.0055	8.24258e-08
CSTF1	1.28197	5.88396	38.895	1.12017e-07
ADAR	1.28108	8.76378	85.9786	3.03027e-12
LOC118613224	1.27957	3.655	11.3913	0.00147951
CGAS	1.2745	2.9343	10.411	0.00216466
LOC107500439	1.27302	3.10005	7.91039	0.0071394
HHAT	1.26998	3.5743	4.93036	0.0311707
FLT3LG	1.26973	2.63124	4.85802	0.0322001
TCF19	1.26337	2.7183	6.17527	0.0160864
PSRC1	1.25463	3.81916	6.96884	0.0111806
LOC107510325	1.2539	6.00702	35.9358	2.61843e-07
DEPDC1B	1.24491	3.68696	13.3722	0.000573979
FAM72A	1.24479	2.05973	4.24787	0.0445726
FBXL17	1.24104	3.45233	5.04707	0.0293529
EFS	1.23496	4.61687	13.9223	0.00048781
NELFA	1.22887	2.81493	4.09717	0.0485744
ATXN3	1.22746	6.26779	38.0266	1.43228e-07
ASF1A	1.22482	3.21741	9.09938	0.00408528
FRMD5	1.2209	2.90134	8.76716	0.00476515
TGM2	1.21883	8.56927	17.9543	9.31291e-05
LOC107502665	1.21706	5.39423	30.4363	1.38649e-06
SP100	1.21576	5.58514	37.3581	1.73508e-07
LOC107498448	1.21453	4.79675	21.3579	2.92962e-05
RNF114	1.2072	7.32876	65.0123	1.86113e-10
SPATS2L	1.20426	7.05414	53.1289	2.76373e-09
GSTZ1	1.19691	2.94695	4.92195	0.031341
RBMS3	1.19445	4.24371	16.8447	0.000184689
TBC1D5	1.19243	6.58238	45.9163	1.67628e-08
LOC107516735	1.19113	2.55264	5.28071	0.0257883
SNRPA	1.19079	5.13488	21.0952	3.22386e-05
RNASEL	1.19055	4.53797	20.1514	4.54221e-05
KCTD1	1.18893	3.28583	7.44793	0.00881384
HPS5	1.18873	3.43224	8.08264	0.006576
EXOC6B	1.18817	4.20019	18.3736	8.80704e-05
JMJD6	1.18303	4.58107	15.0406	0.000322292
AUH	1.18079	4.81379	8.4676	0.00548394
OTX2	1.17763	2.76856	11.1538	0.00197637
LOC107519280	1.16953	2.80587	6.04056	0.0178145
DCLK2	1.16915	2.81605	8.97635	0.00419094
LOC118613792	1.16849	6.28924	18.7293	7.67896e-05
DTNBP1	1.16578	2.73715	5.21228	0.0269453
CDCA2	1.16342	3.84148	13.336	0.000592625
SP2	1.15398	5.57362	25.6141	6.64777e-06
MXD1	1.15381	3.6543	5.47655	0.0235349
ASPM	1.15093	3.51849	8.73736	0.00462405
TGFB1	1.13679	2.78148	8.769	0.0044569
GXYLT2	1.13553	2.30348	6.85255	0.0118057
LOC107507440	1.12962	2.77835	5.97175	0.018314
ID3	1.12947	5.52196	39.03	8.83986e-08
UNC93B1	1.12753	5.34178	16.0601	0.000214623
LCORL	1.1271	4.45876	6.70915	0.0126971
POLR3GL	1.12608	4.06359	10.6982	0.00200011
EHD4	1.12456	6.38546	43.4774	3.18684e-08
NUDT12	1.1241	2.78556	6.50705	0.0140128
ZNF180	1.12059	3.12114	4.31916	0.0431277
FNTB	1.11371	3.32873	6.03979	0.0176895
RARS1	1.10977	7.67793	40.809	6.56882e-08
LOC118609330	1.10448	7.77596	42.4077	4.24643e-08
VTCN1	1.10346	5.38981	35.5405	2.58292e-07
GTSE1	1.10284	6.63465	23.1414	1.55421e-05
FGF11	1.09941	4.88249	21.221	3.07226e-05
LOC118607288	1.09345	3.24621	4.41178	0.0410391
IMP4	1.08578	4.5411	11.1348	0.00165193
WASHC4	1.08577	4.26581	17.0276	0.000147441
C5AR1	1.07806	4.16928	5.09673	0.029287
LGALS8	1.07789	5.00585	16.7178	0.000165839
RICTOR	1.07721	5.18229	15.0207	0.000324714
CCDC22	1.07657	3.03251	5.05778	0.0291447
ANKRD37	1.0759	5.64724	22.368	2.04257e-05
TRIP6	1.0692	5.53046	28.5805	2.44445e-06
STOML1	1.0676	3.99003	8.88316	0.00452579
MED30	1.06569	3.10821	6.94825	0.0112851
FMR1	1.06412	5.75187	28.8467	2.29639e-06
CASZ1	1.05545	6.9312	20.2139	4.42571e-05
ARRDC3	1.05207	4.34699	10.5522	0.00210343
CMTR2	1.05013	6.82696	31.3889	1.02906e-06
GCH1	1.04542	3.48632	9.10721	0.00408906
MIS18BP1	1.04326	3.44532	8.96236	0.00420516
LOC107513410	1.03946	3.77341	8.46135	0.00550394
CCND3	1.03919	6.13409	35.8066	2.7192e-07
NAMPT	1.03608	6.58473	39.0401	1.07506e-07
STC2	1.03607	6.4976	15.1377	0.000305657
IFNE	1.03591	4.23564	8.9511	0.00439036
LOC107514245	1.0333	5.8261	27.846	3.1858e-06
ITSN1	1.03299	5.27186	23.9842	1.15908e-05
INO80B	1.03206	3.56195	5.54558	0.0227147
CD40	1.03106	4.80507	20.2163	4.4338e-05
TLR2	1.03067	4.13739	6.86172	0.0117836
LRP10	1.03039	7.24597	37.0076	1.9176e-07
ANGPT1	1.02924	4.22087	11.352	0.00136831
ICAM1	1.02923	4.62837	14.6499	0.000335365
LOC107501613	1.02902	4.78094	18.1492	9.57757e-05
FAM13A	1.02732	4.65251	14.7362	0.000364539
LOC107500890	1.02579	3.91444	9.04853	0.00414382
RPAP3	1.02504	3.89414	9.99538	0.00273289
RBM43	1.02241	3.00724	4.61014	0.0369293
LOC107510533	1.02188	4.32151	13.6753	0.000562561
CDS1	1.01932	3.88129	11.8302	0.00122379
ATAD1	1.01679	5.61043	26.693	4.63689e-06
TENM3	1.01533	3.22842	14.1436	0.000608277
PLEKHA4	1.01031	2.41306	5.09737	0.0278834
SAT1	1.0085	11.7968	37.2226	1.80224e-07
MAMLD1	1.00252	3.53628	8.8435	0.00461374
LCA5	0.997874	3.37702	10.101	0.00260412
RAB20	0.993833	6.39697	28.0929	2.92923e-06
RHBDL3	0.990787	3.41842	6.38336	0.014875
TXLNG	0.989928	3.96937	7.95642	0.00697346
TUT7	0.987478	4.26027	10.4437	0.00223639
TEPSIN	0.985654	4.13747	4.58789	0.0373536
ZC3H6	0.98565	5.62161	12.7375	0.000830323
ALPK1	0.984423	4.7822	13.0071	0.000741553
NDRG1	0.984199	10.2534	8.33881	0.0058198
TAPBPL	0.978883	4.89286	15.6388	0.00025381
ARHGEF19	0.977233	3.89714	4.4952	0.0392402
TRIM56	0.976213	4.85897	14.9089	0.000339519
TRIM25	0.971996	6.19335	27.6213	3.41551e-06
RAB28	0.971558	5.31147	12.0458	0.0011133
HIC2	0.967067	3.22668	5.20377	0.0270759
PDSS2	0.958794	3.95398	7.51418	0.00860236
CKS2	0.957989	8.53718	39.093	1.05899e-07
TSHZ2	0.952357	5.9655	27.1745	3.75046e-06
CACNB3	0.950692	4.17189	5.20481	0.0270524
SYTL2	0.950359	3.82946	13.5673	0.000587157
CKAP2	0.94863	5.31749	26.9863	4.22408e-06
PSME2	0.946663	7.04431	35.7614	2.7549e-07
C1R	0.944577	3.21932	5.1884	0.0271729
VRK2	0.940623	2.68732	4.51253	0.0384093
EHBP1	0.93924	3.51683	8.36915	0.00575
SETBP1	0.938914	3.23405	4.14976	0.0472631
CNTRL	0.938563	3.98228	11.972	0.00115123
PPARG	0.938481	6.24359	12.5047	0.000915767
IFT74	0.937355	3.12155	4.66135	0.0357574
ADAMTS1	0.936848	6.29881	33.3594	5.64971e-07
LOC107517540	0.936581	6.51981	23.0522	1.60147e-05
TAP2	0.935813	7.91153	34.8733	3.57855e-07
BICDL2	0.933528	4.98994	14.3446	0.000426745
IKZF4	0.930851	3.51571	5.34658	0.0251568
RNF38	0.930485	2.95618	5.50651	0.0231599
TRPV2	0.929911	5.24681	18.9948	6.95241e-05
CRYZL1	0.928002	3.49663	7.26153	0.00969391
SYNE4	0.927577	5.07684	4.62289	0.036661
AMER1	0.927095	3.83226	4.92535	0.031279
LOC107511415	0.924244	3.92108	15.7853	0.000224516
ZC3HAV1	0.924118	6.12297	26.6567	4.69212e-06
EFR3B	0.921348	4.60893	5.98345	0.0181914
MED26	0.920138	3.48158	5.70084	0.0209903
SIDT1	0.919994	5.92477	4.27246	0.0442036
DENND10	0.919602	3.64242	6.38773	0.0148777
MNT	0.918605	4.19664	7.5042	0.00863783
CDC16	0.918216	3.77631	8.39323	0.00566775
HSDL1	0.917654	3.38898	4.86435	0.0323114
LOC107519306	0.917633	5.66983	17.7397	0.000111756
CBX2	0.912317	3.14112	4.62726	0.0363
ERAP2	0.912153	5.08026	9.9866	0.00273989
NARS2	0.91187	3.2597	4.57881	0.0374967
ZC3H4	0.906665	5.63252	22.513	1.93613e-05
LARP7	0.904236	3.77698	6.42922	0.014574
NPR3	0.9031	2.72117	4.16561	0.0470526
SECTM1	0.902769	6.19068	28.3633	2.70218e-06
DAXX	0.901952	5.67795	22.6435	1.84897e-05
LOC107520166	0.901616	4.80048	7.07021	0.0104568
CLCN5	0.899361	3.96378	7.00689	0.0109789
NIPAL3	0.899048	3.84433	6.68206	0.0128669
DDX24	0.898889	5.84223	24.6474	9.22587e-06
CORO2B	0.898314	5.75341	17.0161	0.000147666
TCF7L1	0.896198	5.719	11.0958	0.00168031
DNAJC13	0.894124	4.94312	13.8699	0.000518269
TCEANC2	0.892151	5.11809	13.7084	0.00055388
PPP1R10	0.887458	3.87914	4.31482	0.0432116
JADE1	0.885661	5.56289	12.2467	0.00102175
WNT7B	0.885565	4.78884	11.168	0.00162898
SLC6A12	0.885548	6.20583	24.984	6.49275e-06
BTG1	0.883269	8.63884	38.1958	1.36449e-07
PCF11	0.881129	4.41006	7.48887	0.00870112
AP5Z1	0.880781	5.06969	8.69741	0.00492658
VTI1A	0.878076	4.05179	7.83293	0.00738722
AZI2	0.877374	4.87729	12.2653	0.00101392
KLHDC7A	0.875029	5.0941	5.72039	0.0207649
ECPAS	0.873527	4.29936	8.34458	0.00580718
DHRS9	0.870244	2.67398	5.43513	0.0255154
VASH1	0.870183	2.49788	5.18804	0.0272496
ATP7B	0.869804	3.59797	4.86847	0.0320386
LOC107516295	0.866057	6.72531	24.902	8.45737e-06
IER5L	0.86454	3.29298	6.47537	0.0142337
PBX2	0.864273	4.59902	8.84311	0.00460676
ZFP36L2	0.857898	5.73625	11.7541	0.00126143
IL6	0.856194	2.87462	5.93286	0.0199969
HMMR	0.855738	4.52365	11.5411	0.00138343
ZUP1	0.85377	4.80518	8.93052	0.00442445
RNF19B	0.851703	5.87217	22.7021	1.8115e-05
EGLN3	0.851693	7.31204	15.2092	0.000300849
ZBTB20	0.848861	5.37747	9.87146	0.00288958
LOC107503569	0.846484	4.36266	7.62686	0.00814737
LOC107519335	0.844493	13.5639	33.4384	5.49573e-07
PLEKHA3	0.844345	5.09144	17.4669	0.000124143
PXK	0.841821	4.76691	12.316	0.000993957
CEP55	0.841302	4.32208	10.7206	0.00195424
NKRF	0.840809	3.27345	4.09585	0.0486177
SH3PXD2B	0.838225	2.70911	6.1664	0.0163006
TTI1	0.83542	3.11315	4.15051	0.0472376
MET	0.834434	4.88012	13.0098	0.000740619
SSBP2	0.834323	5.20438	13.0293	0.000734968
ID1	0.833604	7.88643	31.1519	1.10787e-06
CFLAR	0.832934	3.03009	4.3204	0.043079
ZNF827	0.832506	5.46877	6.4731	0.0142506
B4GALT4	0.832178	3.26449	4.84879	0.0332727
TEF	0.83198	5.27511	5.29393	0.0258318
RRBP1	0.83119	7.9442	24.6897	9.09127e-06
TLR3	0.82746	5.56891	15.6278	0.000254616
SLC2A1	0.827082	7.55969	17.2914	0.000132719
KDM3A	0.82598	4.8847	11.5437	0.00138169
CUNH9orf64	0.825774	5.61546	18.6417	7.93685e-05
MXI1	0.824312	5.74798	14.1158	0.000468533
LOC107511979	0.817959	7.50265	26.8164	4.44964e-06
ZFHX4	0.816823	3.84836	10.4148	0.00220449
CCDC91	0.81316	3.68705	6.24067	0.0160073
PTGDR	0.811575	2.79152	5.29406	0.0256151
ZBTB7C	0.811145	5.1038	14.01	0.000489349
MAST3	0.80702	4.1602	4.8688	0.0322098
MCOLN1	0.806199	3.57331	4.82092	0.0330433
AHR	0.805137	6.12217	12.5642	0.000893019
LOC107509876	0.80421	11.8771	42.7478	3.87387e-08
EDN1	0.803345	6.20211	22.8448	1.72971e-05
ALDH1L2	0.803194	4.29219	8.55653	0.00486384
IGF2BP3	0.80319	3.74755	8.7892	0.00447995
NCOA7	0.800428	6.4637	23.8978	1.19337e-05
TNS1	0.799373	4.17767	6.07429	0.0171551
PLK1	0.797228	5.37925	11.3496	0.00150246
ADRB2	0.795692	3.90939	7.28042	0.00948185
SH3GL2	0.795024	4.94071	5.91168	0.0188551
KLF9	0.793419	4.08779	6.37672	0.0149589
AHSA1	0.793399	4.26458	7.50256	0.00864835
TSPAN12	0.792168	5.11346	7.31608	0.00945288
LOC118602952	0.792072	4.12767	8.2312	0.00600746
CASP8	0.790815	6.94516	25.8882	6.0614e-06
NFKBID	0.789935	4.40216	5.51454	0.0230617
LRP11	0.786745	3.63663	4.10413	0.0481088
LOC107512404	0.786192	5.13694	8.33138	0.00584189
LOC107512083	0.785886	4.57592	6.46165	0.0143341
ACAP2	0.785545	4.81617	9.08406	0.00412319
CPT1C	0.785507	4.4745	5.99635	0.01807
BIN3	0.785022	3.75575	5.9261	0.0186976
TAF1	0.784989	4.14516	5.28281	0.0259765
HOMER1	0.784521	5.01969	13.3991	0.000630059
NUSAP1	0.779914	5.28217	13.7648	0.000541713
MMP7	0.777599	3.0509	6.20289	0.0159167
RASSF10	0.772204	4.25568	6.44404	0.0144716
USP25	0.769555	4.25903	7.69585	0.0078836
LOC118613791	0.769168	7.76935	19.9629	4.84482e-05
RPS6KA4	0.768803	3.75349	6.54424	0.013775
TOR1B	0.767893	6.19181	14.2697	0.000439864
PEX14	0.767272	4.34562	5.04244	0.0294164
ARHGAP26	0.764933	4.82184	7.5626	0.00839754
CHIC2	0.760723	4.98547	10.5913	0.00209405
LOC107513255	0.758807	4.04752	6.01476	0.017908
HSPA8	0.75672	9.87862	26.0438	5.75301e-06
LOC107511992	0.754721	6.90513	11.3682	0.00149004
PLEKHA7	0.754356	4.65421	10.4549	0.00222431
TJAP1	0.750751	4.79446	6.74126	0.0124908
DNAJA1	0.750352	8.02268	30.8236	1.22701e-06
TPX2	0.749866	6.23095	18.5455	8.24316e-05
GPHN	0.7495	4.11449	6.08935	0.0172503
RGMB	0.748933	6.55231	6.94018	0.0113352
TMEM213	0.748733	4.49166	10.4116	0.00242363
GMDS	0.747016	5.03444	6.12155	0.0169709
CA9	0.746082	7.10742	9.87756	0.00285392
CENPA	0.742751	4.93297	10.3891	0.00224425
ETV1	0.740569	3.44845	4.77712	0.0336813
HILPDA	0.740183	6.2876	16.469	0.000182902
CCNF	0.739815	5.81409	12.0436	0.00111526
LOC118602817	0.737679	9.28659	17.9087	0.000104747
GTF2B	0.737518	5.10037	9.70688	0.00310647
NEK1	0.737369	3.78832	7.09985	0.0105007
CENPF	0.737323	7.27275	16.3589	0.000190819
PPIC	0.736782	3.90271	5.3247	0.0253917
NISCH	0.735791	5.86162	10.5196	0.0021608
PTHLH	0.7329	8.16039	19.4224	6.19396e-05
DDX42	0.732141	5.82	13.1973	0.000684607
RNF115	0.730849	4.08611	7.96334	0.00694691
CDH6	0.730382	3.00024	4.69086	0.0351631
MFSD12	0.728387	5.70769	18.8646	7.31224e-05
GAS2L3	0.725828	3.82498	4.94777	0.0308022
CHCHD7	0.725762	5.83572	10.2411	0.00244503
ETV5	0.725316	6.47143	17.2655	0.000134059
SPR	0.724487	5.88024	15.5271	0.00026497
FSTL4	0.723512	3.36618	7.22823	0.00985037
ZKSCAN8	0.7225	4.64193	6.36864	0.0150078
CD81	0.720246	10.4332	34.2394	4.32091e-07
PIK3R1	0.720133	5.86219	11.7164	0.00128198
EIF4G3	0.718259	5.06506	9.64776	0.00319056
ISL1	0.718113	3.12588	5.00854	0.030367
CHKA	0.715831	6.10497	11.139	0.00164625
LMO2	0.715618	3.87483	6.60626	0.0133656
LOC107517830	0.715468	5.36334	9.46847	0.00346386
SETD5	0.714612	5.89012	8.23951	0.00609627
PNPT1	0.713432	4.97138	9.97221	0.00275738
LOC107499258	0.712848	4.62824	6.75332	0.0124177
PTGES	0.712257	4.37799	10.4755	0.00218795
SPDL1	0.712044	3.65139	5.34789	0.0247313
SIX2	0.710529	5.35713	17.8237	0.000128535
GADD45B	0.708307	5.41937	7.317	0.00944605
LOC107506748	0.708228	4.41334	5.10583	0.0284343
AKAP8	0.707776	5.21023	7.73103	0.00775005
UBALD2	0.706494	4.60393	8.22358	0.006146
MED13L	0.705837	3.91861	4.91532	0.0314387
KHNYN	0.705641	4.66716	7.69639	0.00787937
RNF111	0.705638	4.75523	6.6711	0.0129279
AMPD2	0.704523	3.87595	5.42531	0.0240512
NOP53	0.704136	4.14782	5.81046	0.0198473
LOC107515776	0.703854	3.62043	5.64849	0.0215462
IL20RA	0.702719	4.20742	7.28476	0.00960676
TMEM50A	0.701605	7.92577	26.7749	4.51106e-06
LOC107503175	0.700159	5.87356	4.41876	0.040197
LIMK2	0.699741	7.65792	28.9206	2.24189e-06
OSBPL11	0.699206	4.9837	14.7024	0.000369306
BLNK	0.698981	3.30827	4.64666	0.036122
IL33	0.698969	5.39146	11.2051	0.00158732
CNDP2	0.697787	6.0529	11.1449	0.00164205
DLL3	0.695854	4.16378	4.16648	0.0468026
GRIPAP1	0.695205	4.56586	6.82252	0.0120058
MTF2	0.694074	4.63857	7.07613	0.0106126
MRTFB	0.692352	4.14737	5.07263	0.0289625
ANKRD13A	0.690163	4.22676	5.77226	0.0202314
ABCC4	0.690146	4.92442	9.38579	0.00359269
ZMYND8	0.689035	6.04549	9.11055	0.00407279
RAPGEFL1	0.68801	4.70338	6.06005	0.0175109
CDC25C	0.688003	3.74205	4.78888	0.0332516
SLC38A2	0.687568	9.83806	30.8484	1.21748e-06
OAF	0.687119	4.64478	6.19167	0.0163946
PDLIM4	0.686559	3.43638	6.03799	0.0177179
TMEM135	0.682088	5.98214	7.34458	0.00932138
PLOD1	0.681292	5.44079	6.46018	0.0143415
ANKRD1	0.680686	3.98485	6.45202	0.0143133
MEIS1	0.680187	4.02	6.49344	0.0139514
LOC107498847	0.679587	4.73305	6.01762	0.0178784
LOC107515542	0.67885	3.39157	4.35736	0.0421628
MARCHF8	0.678504	5.01274	4.52716	0.0385655
PCGF1	0.677735	4.11881	4.54254	0.0382563
SMG7	0.677658	5.84295	10.5805	0.00210343
AOPEP	0.677325	6.57032	14.8847	0.000342744
WNT4	0.676936	4.14049	7.81176	0.00718244
TMEM168	0.676037	3.40053	4.21157	0.0456924
GRHL3	0.674736	4.11839	6.15265	0.0162542
MINPP1	0.673734	4.6171	6.69737	0.0127691
PDE4D	0.673341	4.10041	4.74289	0.0344157
PLSCR3	0.6732	7.9608	21.6581	2.62286e-05
FAM76A	0.672711	4.74101	6.8676	0.0117431
GRHL2	0.670934	4.24883	4.72673	0.0347031
FAM174A	0.669438	4.82588	4.69317	0.0353178
CENPN	0.668964	4.97576	6.91964	0.0114466
CUNH6orf132	0.667043	4.27265	5.17181	0.0275067
SRSF3	0.664196	7.41716	23.0859	1.58261e-05
MAD1L1	0.661897	5.06051	8.40677	0.00563846
CNKSR3	0.661534	3.79893	4.60845	0.0369491
CUNH11orf52	0.658917	5.15819	5.32082	0.0254697
STARD4	0.657343	5.8935	12.5574	0.000896288
NR2F2	0.655992	6.48597	15.9864	0.000220835
CARS1	0.655411	4.08571	4.65294	0.0360864
GIGYF1	0.652054	4.93799	4.7481	0.0343098
SOX4	0.649353	7.43533	9.23489	0.00384772
SLCO3A1	0.648421	5.94977	13.3496	0.000642542
ABCC5	0.64629	5.25305	8.74958	0.00480926
GCNT2	0.643062	3.95448	6.33001	0.0153117
SCD5	0.64222	5.348	9.40592	0.00356063
DLAT	0.64163	4.40583	7.31439	0.00946285
STK3	0.641465	4.57859	6.42079	0.0146255
NFKBIB	0.641406	4.62439	6.11693	0.0170102
THBS1	0.638998	7.08005	13.0359	0.000713662
KNL1	0.638673	4.78063	5.32305	0.0253655
ACKR3	0.638655	7.55863	17.7431	0.000111608
RFX5	0.638184	6.14077	11.1541	0.00163544
DDX52	0.637538	4.4505	5.59613	0.0221232
NFIA	0.635883	6.20622	5.01231	0.0298753
BRIX1	0.635835	4.66413	6.38355	0.0149055
MTIF3	0.633466	4.48797	6.24885	0.0159315
EIF4A2	0.633334	7.91238	19.5793	5.59103e-05
G2E3	0.63211	4.36405	5.48017	0.0234757
STK19	0.631715	4.55242	5.82473	0.0197006
KARS1	0.631639	6.2037	9.49196	0.00342317
AJUBA	0.628749	6.09621	7.92517	0.00706842
AGO4	0.6252	5.67536	6.12475	0.0169433
ALKBH4	0.624889	4.21027	5.29377	0.0258291
LRRC1	0.621914	5.26398	8.7271	0.00485887
PLA2G4E	0.621543	4.4117	8.54798	0.00529074
SRSF1	0.621457	6.97523	17.9154	0.000104486
RABGGTB	0.617549	5.85312	9.60815	0.00324781
IRF2BPL	0.617343	6.33146	10.3988	0.00227952
FUBP3	0.61523	4.85061	6.82292	0.012003
MCC	0.612233	4.73367	8.08421	0.00656171
EI24	0.612069	5.92673	10.6822	0.00201109
SMNDC1	0.608264	4.19289	4.26029	0.0444933
NMI	0.607878	6.76068	17.2307	0.000135868
EEFSEC	0.607774	5.07806	6.28505	0.0156474
AMD1	0.606627	7.01569	17.4564	0.000124552
HNRNPDL	0.605068	8.31212	22.5477	1.91191e-05
HSPH1	0.604833	7.68081	20.7666	3.61721e-05
SMARCD1	0.60472	5.1611	4.55707	0.0379561
SRRM1	0.604273	6.94797	14.8488	0.00034772
NRF1	0.602951	4.84706	7.11075	0.0104352
USP48	0.601926	4.99521	6.82072	0.0120144
SH3RF1	0.600474	4.62228	5.60317	0.0220414
ANK3	0.600408	4.9135	5.12761	0.0281385
XPR1	0.598879	5.81035	11.4044	0.0014669
VPS13C	0.598427	5.46059	5.15277	0.0277731
TTK	0.597814	4.12106	5.42592	0.0237577
HSF1	0.597199	5.63473	8.78479	0.00473087
ZFP91	0.596983	4.58383	6.34675	0.0151729
MOV10	0.596851	5.78015	10.84	0.00187655
NSRP1	0.596394	5.1582	6.1619	0.0166312
LOC107521320	0.596012	6.69693	12.9953	0.000744895
N4BP1	0.595883	5.62104	10.1771	0.00251582
PLEKHM2	0.594952	4.22954	4.59043	0.0372964
KRT24	0.593973	3.82307	5.60621	0.0229643
CTSS	0.593017	6.68909	11.6228	0.00133468
DIS3	0.592931	3.88776	4.72645	0.0346907
KIF20A	0.592766	7.01952	9.31999	0.00370197
RBM23	0.592677	5.99968	7.97504	0.00690348
SLC35A1	0.59099	6.4416	5.23975	0.0265517
NOTCH3	0.590264	4.34438	4.36353	0.0420954
COPS7B	0.589917	5.02789	5.64676	0.0215614
ECT2	0.586902	4.43648	4.11273	0.0481692
MKI67	0.586273	7.56256	11.6806	0.00130212
SYNE2	0.585853	5.82204	4.61895	0.0367295
PAK6	0.584971	4.40475	5.90008	0.0189776
GTF2A1	0.583722	5.64391	10.406	0.00227234
INO80	0.582371	5.21671	7.82679	0.00740568
CUNH21orf91	0.582125	4.15346	5.97937	0.0182377
BRD2	0.581884	8.12917	12.5448	0.000900301
IRX5	0.581801	6.73859	11.0949	0.00169216
BBX	0.58123	5.27648	6.42587	0.0145872
FKBP5	0.57897	4.87841	8.30146	0.00592869
SEC24A	0.57866	5.5527	7.75815	0.00765018
DIAPH3	0.57843	5.59465	9.15945	0.00398447
KIAA1671	0.575685	5.41015	4.1483	0.0472553
CDCA8	0.575168	7.7383	11.9284	0.00117053
SRPK1	0.573929	6.04847	11.8274	0.00122225
OTUD6B	0.573334	3.75741	5.17072	0.0275314
PATL1	0.572547	7.43255	10.7273	0.00197146
LOC107518456	0.572378	4.44485	4.80792	0.0332536
ARMC10	0.571943	6.04317	8.70139	0.00491675
CPOX	0.571739	4.99463	5.74333	0.0205269
EFNA5	0.571414	6.56454	12.626	0.000837788
TRIQK	0.57056	4.72384	4.25481	0.0446154
GAK	0.567517	5.4014	6.27267	0.0157383
PTK7	0.567191	4.04078	4.16062	0.0469292
PUM1	0.566163	7.56126	15.2609	0.000294642
LAMP2	0.56519	6.43127	9.71895	0.00308925
LOC107500462	0.565029	5.40185	6.1432	0.0167902
RNASEH2B	0.564907	5.36694	5.49537	0.023293
HSP90AA1	0.564619	11.6909	18.29	9.0616e-05
SMG1	0.564559	6.19791	10.6761	0.00201648
TMEM117	0.564311	5.27225	8.79427	0.00471114
CUNH1orf21	0.563408	4.55728	8.96594	0.00421092
USP9X	0.561752	5.90581	10.1691	0.00252469
ARL6IP1	0.56133	9.7029	20.4601	4.04411e-05
EHF	0.561125	7.33565	13.6013	0.000578813
SLK	0.560354	6.55406	15.5281	0.000264834
ATP13A1	0.560222	6.37905	7.86114	0.00728522
MARK1	0.558072	8.23364	10.5123	0.00216768
IP6K1	0.55792	4.75523	4.3465	0.0424705
PLOD2	0.557727	5.34127	5.84574	0.0195001
FRK	0.556108	4.84616	5.51898	0.023007
SLC12A6	0.555803	4.80821	5.79936	0.0199532
RBM26	0.553547	5.32838	7.20079	0.00998973
LMO4	0.552055	6.73074	8.74074	0.00482797
ARHGEF10L	0.5509	6.39061	7.2628	0.00969486
COL4A1	0.550594	3.3732	4.40015	0.0422718
CRAT	0.550288	6.2089	8.40875	0.00563256
LRRC19	0.549212	7.7877	8.29407	0.00594229
PPP4R3B	0.547811	5.35768	7.05086	0.0107411
BUB1	0.545928	5.90747	10.795	0.00191594
BCL7B	0.545803	4.7064	6.10345	0.0171248
IRF2	0.5453	5.49269	7.96682	0.00693048
STK38	0.542706	5.14955	6.11535	0.0170225
LOC107517796	0.541323	5.69523	7.8448	0.00734204
ZNF703	0.538444	5.98353	6.35389	0.0151159
MORF4L2	0.537516	7.44836	10.4782	0.00220064
GAB1	0.534328	4.93582	5.08115	0.028825
PSME1	0.532202	7.10979	12.0876	0.00109331
DDA1	0.531148	6.19328	8.41984	0.00560349
TOB2	0.530293	7.48056	8.71363	0.0048888
NR3C1	0.530229	4.13723	4.30447	0.043455
IRS2	0.527801	4.91568	6.05937	0.0175201
CDK1	0.527554	7.92977	13.6129	0.000576154
CCNB1	0.527537	5.88325	7.55248	0.00844443
NF2	0.526572	5.76744	8.3441	0.00580553
KPNB1	0.526339	7.90778	12.1115	0.00108221
MUC1	0.525603	9.61309	10.4283	0.00224984
SLC35A5	0.523486	4.6806	4.49373	0.0392572
YPEL5	0.521735	6.26289	5.32249	0.0254444
RNF169	0.521589	4.5748	5.84273	0.019522
MOCS1	0.520768	7.90931	5.94905	0.0185023
LOC107506231	0.52013	8.05918	13.0346	0.000732684
SLC37A3	0.517174	6.27936	10.0438	0.00267001
RNF40	0.516954	6.08793	7.1802	0.010089
HDAC7	0.515115	7.29352	12.6558	0.000859115
NSL1	0.514029	4.2421	4.16062	0.0469305
SEC13	0.512438	4.68386	4.49185	0.0392975
AXIN1	0.512146	5.50861	4.30537	0.0434168
VRK1	0.50951	4.93666	4.84438	0.0326234
TOPORS	0.509338	4.74746	4.3899	0.0414947
NEK7	0.508736	6.51015	8.64882	0.00503774
ALG2	0.508514	5.06363	5.92512	0.0187266
ZBTB18	0.507318	6.69672	8.97186	0.00434018
NECTIN2	0.506098	7.06002	10.2017	0.00248822
TOP2A	0.505453	6.56559	10.1487	0.00255001
GSE1	0.505205	5.77375	4.22159	0.0454192
LOC107503405	0.502113	6.68283	5.18653	0.0272915
ANKFY1	0.502103	7.86574	13.5279	0.000596671

## Sheet: Human SIORG uIFNα2 vs mock
	logFC	logCPM	F	PValue
GBP4	10.261	6.11522	365.52	4.28182e-22
RSAD2	8.52823	6.53603	494.607	1.81255e-26
CXCL10	8.071	5.64409	302.797	5.08465e-22
IFIT1	7.65246	7.49408	666.131	4.29378e-28
CXCL11	7.1405	7.23754	906.148	6.02682e-31
OAS2	7.09597	8.0768	1195.49	4.37349e-33
MAP2	7.08838	2.82121	56.3206	3.19081e-09
MX2	7.04906	7.74181	819.979	1.07411e-29
IFIT2	6.73149	5.6732	183.067	9.34113e-18
IFI44L	6.69095	7.99612	998.831	1.80502e-31
IFIT3	6.51995	8.90072	1287.22	8.77262e-34
ISG15	6.43593	9.60986	1275.47	1.05217e-33
AC005515.1	6.35748	2.33425	33.2345	1.28859e-06
FRMD3	6.24598	1.55528	25.7547	7.47786e-06
CMPK2	6.23113	6.29415	668.603	6.52116e-28
LAMP3	6.1187	5.10461	260.604	3.3831e-20
SERPING1	6.00072	2.6313	31.2386	1.90963e-06
RASGRP3	5.85706	1.70998	23.8935	1.33095e-05
MMP13	5.69886	3.93823	19.9173	5.59004e-05
DDX58	5.68484	5.30929	360.884	1.09114e-22
SELL	5.61582	1.16283	18.2611	0.000109394
THEMIS2	5.46784	4.03906	61.1642	6.52756e-10
SLC15A3	5.43167	4.64639	277.22	1.55041e-20
SAMD9L	5.38759	6.05861	451.357	1.80237e-24
PLA1A	5.36803	4.48452	88.361	1.91999e-12
ZBP1	5.32987	3.29531	103.589	2.10888e-13
HERC5	5.25212	4.85358	161.223	2.23184e-16
OASL	5.24548	6.85468	501.672	2.1861e-25
TNFSF13B	5.21977	5.28834	436.472	6.76438e-25
TRIM22	5.16168	7.44634	555.04	2.81824e-26
IFITM1	5.14892	5.06061	279.795	1.57652e-20
AC245060.5	5.09031	1.48317	12.1708	0.00111653
CX3CL1	5.08702	5.87192	127.819	9.75776e-15
CXCL9	5.08434	1.03661	13.6298	0.000697215
AC105749.1	5.08426	1.16206	11.786	0.00128714
TGM2	5.00969	6.92434	138.066	3.17759e-15
XAF1	4.96802	6.57121	475.626	6.20152e-25
HRASLS2	4.96674	4.52658	119.472	3.56513e-14
AC009948.1	4.95376	2.39815	12.6505	0.000938751
NKAIN1	4.95255	1.06865	13.2467	0.000723457
CD38	4.95138	2.92362	13.062	0.000845742
SECTM1	4.93392	6.87808	514.461	1.27857e-25
UBE2L6	4.89728	5.23797	331.874	7.09558e-22
IFI44	4.85454	6.86231	532.234	6.60086e-26
EXOC3L1	4.80605	1.06795	10.8635	0.0019092
IFFO1	4.8048	1.32714	11.1682	0.0017365
BST2	4.79059	4.90749	239.321	3.19231e-19
NRIR	4.72565	1.78988	35.4229	3.85898e-07
ISG20	4.68714	8.36701	839.558	6.16294e-30
IFI16	4.68654	4.76903	79.8553	1.56941e-11
GNB4	4.68206	4.35252	51.9472	3.78694e-09
AC022034.2	4.64405	1.24831	10.3193	0.00265472
RUFY4	4.64299	1.0037	9.48602	0.00354659
U62317.2	4.64291	1.80477	11.5459	0.00149725
CD34	4.64283	1.27667	9.38348	0.00385523
KRT13	4.64169	2.47124	11.5964	0.00145053
APOBEC3G	4.612	3.97898	67.3934	1.49676e-10
CD274	4.59173	3.66142	28.5785	2.89354e-06
AXL	4.56739	5.60821	77.5993	2.00003e-11
MX1	4.55228	10.5286	904.307	1.33267e-30
LINC00114	4.53079	1.68694	30.6286	1.86604e-06
EPSTI1	4.50854	7.04068	567.814	1.77027e-26
AL117336.3	4.45892	1.30343	6.75795	0.0125924
AL645608.8	4.4588	2.08648	9.18979	0.0041211
OBSL1	4.45762	4.57304	10.8552	0.00201574
AC025678.3	4.45762	1.16213	8.61547	0.00513523
AC010733.1	4.45643	1.18582	8.55829	0.00546235
AC116407.2	4.43762	3.67859	51.0913	5.42322e-09
HERC6	4.43657	4.25506	197.411	1.01055e-17
GMPR	4.36728	7.18362	717.284	1.55364e-28
GPR143	4.25007	1.24662	7.35885	0.00934649
PTH2R	4.24647	1.24789	7.10937	0.0106931
MIR3682	4.24643	1.03516	7.75292	0.00789294
CLEC7A	4.24639	2.08198	8.03297	0.00717063
AC083862.2	4.24639	1.69298	7.34969	0.00946679
SOX15	4.2452	4.5876	6.92647	0.0115561
AL357033.4	4.2452	1.19083	6.56805	0.0140281
IFIH1	4.07444	6.46426	423.597	6.00688e-24
DHX58	4.07244	3.99605	98.9032	7.9485e-13
IFITM2	4.06868	8.93722	612.766	3.79005e-27
ETV7	4.05577	4.18526	147.137	1.68535e-15
APOBEC3A	4.00128	3.75764	4.46308	0.0401061
CFI	4.00124	4.69548	7.19802	0.0101128
CFH	4.00013	5.26882	6.76832	0.0129093
LINC02122	4.00005	2.86391	7.7888	0.00763575
AC021242.3	3.9989	1.06687	5.81893	0.0200293
RANBP17	3.99886	1.81986	6.80205	0.0123718
HSD17B14	3.99882	2.83906	7.1938	0.0102978
CIITA	3.99882	2.00455	6.76349	0.0128904
IFNL1	3.99882	1.06922	5.5178	0.0234625
AL136985.3	3.99882	1.12954	7.35731	0.00923365
GAL3ST4	3.99759	1.03365	5.23662	0.0270579
ST13P15	3.99755	1.03649	5.15353	0.0278452
ODF3B	3.90001	6.07028	18.6374	8.65241e-05
IL18BP	3.8734	3.94445	155.977	6.6147e-16
OAS3	3.86997	7.7988	589.251	8.35727e-27
IRF7	3.83586	6.13301	347.189	2.88366e-22
TMEM140	3.82635	1.91808	11.5574	0.00141139
SLFN5	3.78283	6.20274	358.524	1.54971e-22
HELZ2	3.75694	5.78113	206.674	4.59996e-18
IFITM3	3.74974	9.76562	806.358	1.41063e-29
RTP4	3.7405	4.40235	79.0516	2.42365e-11
FGL2	3.73928	1.22219	14.8954	0.000364499
TNFSF10	3.71499	6.78533	319.388	1.42077e-21
AKAP12	3.70205	4.488	5.08222	0.0291257
DND1	3.70089	1.15734	4.08488	0.0492733
SPNS3	3.70085	1.03423	4.89023	0.0321378
ZNF546	3.70085	1.65466	5.62069	0.0220116
IPO5P1	3.70085	1.52513	5.42569	0.0244337
AC007032.1	3.70085	1.93463	5.58298	0.0227064
ITIH4	3.70081	1.2179	4.38418	0.0417012
KCNE4	3.69966	1.45213	4.78605	0.0342333
PRSS36	3.69966	1.00089	5.49555	0.0237123
RUSC1-AS1	3.69966	1.06603	4.51334	0.0387157
TBC1D3G	3.69966	1.09831	5.24169	0.0265057
B3GNT6	3.69962	1.00093	5.20957	0.026957
AP003716.1	3.69962	1.00122	4.99062	0.0304451
FBXO10	3.69958	1.15768	4.93408	0.0310969
SPRY3	3.69958	1.00161	4.92024	0.0315122
IFIT5	3.69909	4.79501	125.283	2.41415e-14
AC104035.1	3.69843	1.12979	4.62003	0.036805
AZIN2	3.69839	1.18966	4.43911	0.0405839
ATP6AP1L	3.69839	1.24403	4.79219	0.0334479
TMEM158	3.69839	1.57528	4.80271	0.0335574
IFI35	3.67855	6.99583	359.297	1.4794e-22
USP30-AS1	3.65253	1.53171	10.4726	0.00218979
SAMD9	3.64429	4.84987	176.316	7.77955e-17
NT5C3AP1	3.63306	2.14961	32.8944	6.96555e-07
PSMB9	3.58554	6.50775	440.447	2.77662e-24
GBP1	3.56825	5.78435	138.593	4.64341e-15
APOL1	3.56319	6.40538	186.324	2.89346e-17
SP110	3.55999	5.61988	196.447	1.1345e-17
WARS	3.55246	5.52512	261.836	6.03995e-20
BATF2	3.55145	2.07336	27.4559	3.7861e-06
SUSD3	3.54813	1.1917	12.1564	0.00105037
SOCS1	3.53031	1.70881	17.7159	0.000113923
TRANK1	3.50003	6.57982	221.705	1.28082e-18
DDX60	3.49347	4.43668	123.465	3.10244e-14
STAT1	3.47373	8.83142	636.708	1.74501e-27
DDX60L	3.46271	4.56972	107.342	2.83963e-13
LMO2	3.46062	5.43976	134.518	7.6389e-15
LAP3	3.43571	7.26705	463.456	1.0137e-24
PARP9	3.4189	7.92262	478.02	5.48755e-25
STARD5	3.38336	4.7589	156.76	5.84631e-16
APOL4	3.38094	4.18548	123.831	2.99266e-14
OAS1	3.37608	8.22003	449.634	1.844e-24
PDE4A	3.32268	2.48822	4.07746	0.0493572
ZMYND12	3.32148	3.61259	4.74585	0.0345805
RIPOR2	3.32148	7.23792	5.45659	0.0243571
CPA4	3.32148	5.38292	5.01045	0.0299289
ZFP82	3.32148	1.09652	4.10335	0.0483354
LINC01671	3.32148	1.16121	4.25154	0.0453325
LINC01431	3.32024	1.4558	4.39005	0.0415843
HLA-DRA	3.30902	8.9026	61.1158	7.36041e-10
STAT2	3.26953	7.81652	395.084	2.33697e-23
AC023157.1	3.26756	1.90129	16.2183	0.00019915
PARP14	3.2499	6.747	306.925	3.02987e-21
DEFB1	3.20908	5.1583	11.402	0.00148761
ZNFX1	3.20662	5.34193	117.337	6.90164e-14
FAM122C	3.19439	2.36091	16.8162	0.000164157
AC124319.1	3.19427	2.19596	14.8489	0.00035065
C2	3.19035	2.86145	17.937	0.000101823
VAMP5	3.18944	4.22285	108.69	2.33581e-13
C5orf56	3.17658	2.90029	37.8371	1.97876e-07
AL135999.1	3.17605	2.54562	37.7766	2.00228e-07
UBA7	3.17563	5.05898	170.373	1.38755e-16
TYMP	3.14508	5.20652	35.5462	3.93027e-07
NT5C3A	3.10551	6.2468	222.945	1.15718e-18
PPM1J	3.09337	3.5181	48.716	1.32611e-08
CCSER1	3.07902	1.24839	8.01773	0.00665114
FAM71F2	3.07674	1.48062	7.93164	0.00697385
HCG27	3.07668	1.24947	7.86168	0.00713834
ABCD1	3.07578	1.91882	21.9292	2.42721e-05
RARRES3	2.99514	5.63856	118.026	6.26861e-14
SLC25A28	2.98055	4.10762	71.1883	1.1248e-10
HLA-F	2.96843	7.39529	250.742	1.34169e-19
RNF213	2.96219	7.73701	415.054	8.90439e-24
DIAPH2-AS1	2.95205	1.48481	10.7259	0.00195207
TAP1	2.93569	8.48773	488.645	3.54462e-25
RNU1-106P	2.93359	1.59902	6.98431	0.011081
NOS2	2.93123	1.03536	6.40756	0.0147021
MKL1	2.93077	1.61863	7.67817	0.00786687
IFI6	2.92943	10.3755	283.311	1.37366e-20
BISPR	2.92511	4.26832	94.833	1.87102e-12
PNPT1	2.91252	5.77083	194.799	1.30962e-17
HSH2D	2.90866	4.0717	64.8849	3.90397e-10
LINC01914	2.85991	1.59652	10.6785	0.00196865
PLSCR1	2.82258	8.58175	432.147	4.02921e-24
AC005041.3	2.77293	1.16222	4.85645	0.032705
CARD11	2.76934	1.03584	5.49399	0.0234058
SEC16B	2.76817	1.13126	5.62772	0.0217334
CIART	2.76817	1.40942	6.55785	0.013605
AC084871.1	2.76519	1.27758	5.08607	0.0291786
AC008147.3	2.76447	1.09927	4.84533	0.0324752
VSTM5	2.76186	1.35865	8.7851	0.00467165
CCL25	2.75712	1.27715	8.47053	0.00562601
PSMB8-AS1	2.75609	2.4216	19.2824	6.92382e-05
MT2A	2.7546	8.66817	265.334	4.68813e-20
SAMHD1	2.71546	6.95818	280.587	1.64848e-20
MUC4	2.71449	5.80171	22.6914	2.00239e-05
KIF26B	2.70709	3.02035	18.3299	9.41515e-05
C19orf66	2.70618	8.12133	289.59	9.09257e-21
LRRC3	2.68609	1.51039	12.5014	0.000949682
HLA-J	2.68444	2.37604	10.8139	0.00192972
ART3	2.64266	1.53341	13.7066	0.000558066
AGBL2	2.61063	3.76448	13.5723	0.00059935
FAM160A1	2.58478	2.39464	5.17786	0.0276571
RBM43	2.58404	2.85556	18.2603	9.88648e-05
ZNF879	2.58394	1.32758	4.98901	0.0299961
IGFL2-AS1	2.58272	1.22044	4.69755	0.0353114
AL596325.2	2.58272	1.48138	5.02642	0.0297041
TRIM69	2.58203	6.11512	159.955	4.06732e-16
ARRDC1-AS1	2.58158	1.38526	4.53854	0.0381719
ANXA2R	2.58047	1.4045	4.95207	0.0305636
PLEKHG7	2.58031	4.57478	4.0867	0.0487164
PTOV1-AS1	2.58001	1.43228	4.37954	0.04171
PLEKHA4	2.57482	3.32951	28.1626	3.58132e-06
SP100	2.56034	6.51564	202.831	6.36182e-18
GRAMD1C	2.54525	2.5707	7.85883	0.00728667
IFI27	2.54012	7.60657	336.048	5.36197e-22
CCL28	2.53097	4.01669	58.9236	1.34492e-09
SAT1	2.51482	10.1911	247.832	1.6627e-19
NLRC5	2.47903	3.55954	40.4789	1.07501e-07
HLA-E	2.47107	8.14195	292.86	7.35615e-21
LY6E	2.46571	6.51103	220.446	1.4186e-18
HES4	2.44779	2.56486	9.00671	0.00442847
RNA5SP383	2.44577	1.84291	9.03427	0.0042044
PARP10	2.44121	3.01547	25.903	7.42793e-06
AC069528.2	2.42466	1.55646	5.61957	0.0216561
DUOXA2	2.42279	2.50381	7.16081	0.0102399
PPM1K	2.42196	5.49874	93.2367	2.36257e-12
PIK3AP1	2.41407	3.75218	68.7783	1.51926e-10
NMI	2.38936	4.64192	83.4025	1.21264e-11
POU2F3	2.38598	4.19941	28.0504	3.77872e-06
ACHE	2.38295	4.94808	99.0512	4.80586e-13
LGALS9	2.36746	9.72083	393.147	2.57073e-23
PARP8	2.36429	3.2122	13.9531	0.000537342
TMEM173	2.35323	6.24986	104.226	4.36632e-13
PATL2	2.3521	3.37822	9.67339	0.00320849
REXO1	2.34865	1.84216	9.87858	0.00290688
C17orf67	2.31155	1.74854	10.0278	0.00267517
FBXO6	2.31064	2.81162	27.0969	5.07778e-06
CXCL17	2.30931	10.5117	12.9329	0.000792424
UNC93B1	2.30264	6.90565	160.396	3.87716e-16
ENDOD1	2.30247	5.50663	100.015	8.19492e-13
SIDT1	2.29871	3.14369	19.1741	7.35052e-05
ADAMTS15	2.28951	2.11286	10.6557	0.0020913
AL365226.2	2.28945	1.27705	5.5211	0.022837
NTRK2	2.28881	1.826	5.82256	0.0197496
LINC02068	2.28766	1.2769	5.26868	0.0257805
AC008507.1	2.28714	1.09902	5.26998	0.0259031
SPTSSB	2.28672	2.37599	13.898	0.000535378
NID1	2.28531	1.57672	4.4671	0.0395851
LINC02323	2.26125	2.11587	14.7356	0.000387238
ZFHX2-AS1	2.25336	1.2759	7.97718	0.00687529
AP002807.1	2.25278	1.59792	8.66086	0.00497633
XRN1	2.22075	6.65732	141.319	3.29047e-15
TLR3	2.21942	3.4589	27.4113	4.63172e-06
PROCR	2.20704	3.87474	57.4521	1.31544e-09
TOR1B	2.20691	4.54249	64.342	4.29402e-10
MYD88	2.1995	6.0639	171.221	1.25921e-16
AC024592.2	2.15004	1.30488	7.06709	0.0109532
SPEF2	2.14451	4.6294	4.9634	0.0304626
POLR2J2	2.14292	1.16201	4.5218	0.0384018
HIST1H2BG	2.14235	1.72643	5.13225	0.0278221
PTMAP2	2.14177	1.27763	5.11322	0.0280047
ENTPD7	2.14106	1.30247	5.64164	0.0215364
CXCR3	2.14056	1.16132	4.50655	0.0393843
TNF	2.13992	1.4616	4.35848	0.0420874
EIF2AK2	2.13809	6.99962	203.026	6.249e-18
AL021707.6	2.09582	3.4217	31.7823	1.21019e-06
HHEX	2.08517	1.89636	10.632	0.00212565
ADAR	2.08474	8.68911	221.911	1.25707e-18
TICAM1	2.08286	2.5498	16.2426	0.000218752
IRF1	2.07132	6.97968	132.924	9.0559e-15
TRAFD1	2.07039	6.20308	112.124	1.39672e-13
AGAP1-IT1	2.06581	1.57715	9.55366	0.00330149
BTC	2.03812	2.98212	11.0184	0.00181302
CARD16	2.03626	6.10027	115.776	8.41963e-14
SVIL-AS1	2.03619	2.60701	5.58797	0.0223841
HIST2H2BE	2.03551	3.23905	5.80016	0.0201037
IRS1	2.03524	4.51186	61.144	8.32567e-10
CASP1	2.02637	5.148	95.0974	1.75642e-12
TAP2	2.02294	6.32779	137.678	5.07529e-15
TMEM268	2.0021	3.75053	18.0833	0.000111189
CD40	1.99536	3.98901	18.9713	8.03251e-05
PHF11	1.99041	6.78086	152.32	9.34285e-16
SAA1	1.9866	10.3069	12.6389	0.000932409
NUB1	1.98591	6.46928	144.394	2.29694e-15
SDSL	1.98145	1.33214	4.63476	0.0360922
UNC119	1.97905	1.53109	4.27214	0.0441498
ZCCHC2	1.97856	4.22602	51.4841	7.03452e-09
BRIP1	1.97821	3.07724	31.7388	9.8714e-07
ASAH2	1.97787	1.24724	4.11405	0.0476715
MOV10	1.95563	3.21535	20.7487	4.27307e-05
PLA2G16	1.94337	6.69151	162.412	3.12966e-16
TRIM5	1.93811	3.48644	23.0372	1.93818e-05
PRKD2	1.92609	3.84616	35.8391	3.78259e-07
DUOX2	1.92507	5.64107	50.0569	9.78368e-09
CYP2J2	1.92216	4.7445	68.2289	1.97069e-10
ATP2B4	1.92049	4.8811	12.1528	0.00113386
ZNF296	1.91928	1.57898	4.49851	0.0390817
RNF223	1.91744	1.8271	5.60558	0.0221106
B3GALT4	1.9149	2.02902	5.22483	0.0268734
AC099343.3	1.91065	2.97202	15.4415	0.000302004
APOL6	1.89101	7.67545	155.45	6.6138e-16
MASTL	1.88806	3.47126	28.6297	3.17674e-06
CNP	1.88733	6.45063	148.719	1.3995e-15
DTX3L	1.83605	5.72297	99.2218	9.24393e-13
GSDMB	1.83426	7.43275	130.663	1.19973e-14
ZFYVE26	1.83272	4.1363	28.5469	3.23962e-06
PXK	1.82281	2.33279	12.3459	0.00104705
SST	1.81765	3.07549	13.1531	0.000755805
TRIM38	1.81509	5.94722	105.115	3.81911e-13
APOL3	1.80847	2.73039	13.2643	0.000721154
CD74	1.79726	10.9263	185.795	3.0167e-17
ATF3	1.79368	5.04804	13.4713	0.000662536
ZDHHC17	1.78916	3.05242	21.6012	3.17972e-05
PSME2P6	1.78887	2.81711	18.2794	0.000102498
AL645929.1	1.78452	1.74604	5.02901	0.0296027
AC080129.2	1.78213	1.35976	4.08457	0.0492541
OSGIN1	1.77928	1.59744	5.2723	0.0260866
AGAP4	1.77691	1.59865	5.6254	0.0218371
XKR9	1.77533	3.34014	30.6505	1.6184e-06
MR1	1.77486	2.88681	5.95629	0.0186231
TRIM25	1.77124	4.63444	53.2178	4.70755e-09
LRRC37B	1.77081	2.35168	4.56987	0.0380108
PLEKHF1	1.77062	3.25927	6.53452	0.0139889
SP140L	1.76971	5.3529	66.2608	2.90821e-10
FAM241A	1.76492	2.36291	14.1664	0.00049813
AMOTL2	1.76388	4.91484	20.0424	5.47479e-05
NAMPT	1.75572	5.72896	91.1069	3.32334e-12
DCLRE1C	1.75154	3.01237	9.64784	0.00334547
PLAC8	1.74029	8.04814	136.196	6.06727e-15
SCAMP1-AS1	1.73338	3.5099	22.5547	2.28314e-05
BLZF1	1.72303	3.0969	18.4309	9.82984e-05
DGCR6L	1.71975	3.97644	33.9515	6.45683e-07
VSIG10L	1.71794	2.53616	12.3211	0.00104838
CEACAM1	1.71007	6.00991	86.3539	7.29788e-12
KRT6B	1.69926	3.90023	7.51253	0.00884492
ZNF107	1.69474	2.07032	8.277	0.00614986
PML	1.69392	7.21103	107.906	2.54312e-13
ARHGAP23	1.69369	6.20088	7.24379	0.0100491
TSPAN18	1.69203	4.24935	51.9075	9.48591e-09
HLA-B	1.68188	10.8392	173.463	1.00344e-16
TIGD5	1.68024	1.82086	4.88995	0.0319041
APOL2	1.67999	4.64725	25.1005	9.71576e-06
DYNLT1	1.67904	8.69241	160.847	3.69378e-16
OPTN	1.67644	5.87004	71.6201	1.02093e-10
BAK1	1.66431	4.43759	52.1462	6.04624e-09
FAM189B	1.66373	4.85629	48.3623	1.46569e-08
TAC3	1.66105	2.05639	8.48094	0.00558697
TMPRSS3	1.64551	5.69009	48.9099	1.28523e-08
BIRC3	1.64489	4.30353	23.2334	1.80652e-05
CALD1	1.63314	4.25241	4.08297	0.0487312
HK2	1.62083	6.81431	79.5533	2.36817e-11
RNF186	1.618	3.55558	21.2013	4.10485e-05
UHRF1BP1	1.61345	2.84102	13.3992	0.000683542
PITPNM2	1.6117	1.8077	6.38	0.0150189
CD47	1.59823	8.17985	146.95	1.71081e-15
LGALS9B	1.59335	6.68758	93.9365	2.10765e-12
SCLT1	1.59017	3.70022	19.8051	5.95792e-05
JADE2	1.58939	3.82941	19.3278	7.07095e-05
RPS10P16	1.58653	1.74806	4.9428	0.0312149
NOD1	1.58378	1.98738	4.97438	0.03075
ETAA1	1.57853	2.15707	5.11161	0.0287193
TRIM14	1.5758	6.63659	85.6521	8.21145e-12
SP6	1.57515	3.82463	34.5793	5.35971e-07
CMTR1	1.57157	3.06896	13.2417	0.000728597
TRIM21	1.57091	5.0047	54.376	3.61835e-09
CSRNP1	1.57082	5.11105	42.1191	6.9491e-08
LGMN	1.56879	5.73514	77.78	3.2582e-11
XDH	1.56693	3.87305	35.0558	4.71849e-07
KAT2B	1.5657	3.09426	14.8826	0.000377936
PARP12	1.55594	4.20872	30.392	1.84089e-06
AC022075.1	1.55158	3.02073	5.6331	0.0221015
PSMB8	1.55098	4.52622	37.193	2.58724e-07
NCOA7	1.54683	5.70288	46.636	2.22725e-08
CTSS	1.54381	6.32588	89.3003	4.46426e-12
VNN2	1.54209	4.10398	15.0786	0.000349076
JAK2	1.5418	3.47607	22.2683	2.51584e-05
CCL26	1.53981	1.22096	4.09292	0.0492771
BTN3A3	1.53761	2.20596	9.88835	0.00295418
MLKL	1.53263	4.14788	41.7678	7.59442e-08
ETS2	1.53256	6.08285	89.9981	3.98095e-12
LMTK3	1.53016	3.24528	11.1237	0.00176097
CASP10	1.52641	4.35614	30.0817	2.01972e-06
LINC01355	1.52458	2.03298	5.26578	0.0265194
AC022498.2	1.52284	1.97199	5.34684	0.0254144
AC011379.1	1.5224	2.7178	12.2122	0.00108801
TNS4	1.51893	3.1088	12.3452	0.00105331
RNF19B	1.51276	6.71792	72.6973	8.32021e-11
ZNF618	1.50649	4.50673	38.7315	1.70599e-07
HCP5	1.49385	5.39912	63.756	4.82781e-10
HLA-DMA	1.49288	4.33639	7.29401	0.00985029
PRDM1	1.49102	4.54952	22.3011	2.48258e-05
BTN3A1	1.48927	4.44596	23.7014	1.54335e-05
ACOT9	1.48657	3.60984	9.8985	0.00299747
HPS5	1.48472	3.22509	8.25532	0.00628047
ACOT7	1.48293	6.56234	84.384	1.02023e-11
TAAR3P	1.47785	1.76519	4.77659	0.033988
IL1RN	1.46876	6.60559	101.185	6.85494e-13
FAM46A	1.46697	4.21325	33.9308	6.48166e-07
LGALS9C	1.46472	5.45063	75.85	4.63861e-11
ACKR4	1.45657	2.83272	14.6717	0.000412423
SLC6A6	1.45486	7.15727	66.9751	2.52048e-10
B3GNT7	1.4495	6.54363	41.0747	9.11369e-08
PARP3	1.4491	5.37241	59.3223	1.22151e-09
MAML2	1.44756	5.78327	22.1308	2.63106e-05
GBP2	1.43586	3.47042	9.04322	0.00438645
DAPP1	1.43523	3.76942	10.8851	0.00195157
EXOC3L4	1.43353	2.00332	6.80299	0.0124861
NKX3-1	1.43334	2.47116	4.73114	0.0349613
AC103691.1	1.43141	2.58963	5.26562	0.0265827
FAM8A1	1.42875	3.41097	12.6442	0.000930229
CPNE5	1.4285	1.55375	4.91721	0.0312807
LYSMD2	1.42617	3.46606	16.1849	0.000227794
SEMA6D	1.42434	2.4382	10.117	0.00278132
USP25	1.42202	3.78373	16.5985	0.000194361
CITED2	1.42068	3.72858	6.69362	0.0131162
GBP3	1.41915	4.67712	30.2605	1.912e-06
RAB31	1.418	3.95147	5.58574	0.0226406
ABTB2	1.41659	1.86301	5.97694	0.0184389
TLE4	1.4164	3.92199	7.18343	0.0103777
HIST1H3H	1.41423	2.56595	9.29629	0.00391824
OGFR	1.41301	3.94582	16.884	0.000174311
ACSL1	1.40821	4.2288	31.3368	1.38671e-06
SPATS2L	1.40636	7.89929	118.125	6.11432e-14
CHMP5	1.40395	6.97215	71.033	1.14175e-10
S100A13	1.39766	3.15671	6.63553	0.0134995
PSME2	1.39616	4.82431	46.8608	2.11035e-08
PROX1	1.39456	3.97792	31.2696	1.39461e-06
ARHGAP44	1.38894	3.70433	24.1627	1.28755e-05
CXCL2	1.38454	2.87317	6.48338	0.0145439
IL18R1	1.38371	2.1024	7.34543	0.00944069
GPT2	1.38287	6.86916	100.475	7.63215e-13
TFPT	1.37764	2.85731	5.48317	0.0238543
SEMA3A	1.37371	3.48187	5.28848	0.0262964
ERVK3-1	1.37144	3.18839	16.0022	0.000242792
STX4	1.37073	3.76952	20.3622	4.88122e-05
UNC93B6	1.36393	2.97745	4.69943	0.0357416
IL15RA	1.35635	2.78558	9.85885	0.0030512
S100P	1.34829	7.02254	9.84014	0.00307593
HLA-C	1.34671	11.7569	148.058	1.5078e-15
MLN	1.34644	2.3506	8.65225	0.00540608
PCNX3	1.34349	3.05496	10.4986	0.00230655
ANGPTL4	1.34183	3.74542	5.36286	0.0252978
GRINA	1.34033	5.13479	23.9564	1.4164e-05
GTPBP1	1.33534	5.66089	35.7383	3.87307e-07
SPINK1	1.3339	3.87049	24.9877	9.30019e-06
PIWIL2	1.31568	1.74741	4.73473	0.0347058
ABCC6	1.31507	3.05652	6.13462	0.0172485
ERAP2	1.31389	3.09701	11.5628	0.0014617
SLC16A4	1.3127	3.94534	14.1919	0.000495728
GABRE	1.30952	5.03123	27.412	4.61433e-06
PMAIP1	1.30844	3.21281	8.08583	0.00679654
BCO1	1.30436	3.18975	17.9132	0.000110298
LINC01843	1.30259	2.32016	7.30375	0.00969831
AC009133.1	1.29617	4.88308	34.9253	4.87257e-07
ADPRHL2	1.29322	5.73071	41.6008	7.94452e-08
ZRSR2	1.28807	2.4217	4.66513	0.0363768
DBF4B	1.28674	2.9933	11.783	0.00132955
SHISA5	1.28559	7.67301	69.1389	1.64611e-10
CCDC18-AS1	1.28145	3.51405	4.90603	0.0320839
ARHGEF37	1.28138	4.29658	12.4045	0.0010267
CAMK1D	1.27927	4.77495	5.39608	0.0249502
BLOC1S3	1.27694	5.25182	35.5571	4.0755e-07
B2M	1.27446	11.9001	136.087	6.14688e-15
MMP1	1.26864	3.36663	16.9265	0.000168657
N4BP2L1	1.26642	3.83375	5.56289	0.0229483
NR1I2	1.26602	3.46692	18.9873	8.09185e-05
COL17A1	1.26552	5.61501	32.5446	9.67804e-07
SH3KBP1	1.26272	5.7359	53.8555	4.06791e-09
RBCK1	1.25912	7.85503	97.0136	1.29878e-12
SCARB2	1.25907	6.51812	54.567	3.46317e-09
RNF114	1.25907	6.26938	41.2543	8.69535e-08
B3GALNT1	1.25578	2.89209	6.72512	0.0129378
AC022613.1	1.25262	4.40751	36.0962	3.61424e-07
TPK1	1.25022	2.73902	9.98829	0.00285871
TMEM106A	1.24121	3.34272	9.96246	0.00291337
KDM6A	1.23934	2.95069	6.9529	0.0115955
PJA1	1.23722	3.76986	8.34171	0.00603973
ADH5	1.23722	6.85623	71.8436	9.78075e-11
INTS12	1.23091	2.88756	8.18104	0.00650506
SMCHD1	1.23055	5.62444	48.3205	1.47939e-08
DENND3	1.22792	3.74489	7.35549	0.00956974
IL2RG	1.2258	4.41906	29.3487	2.35841e-06
TRIM56	1.22418	6.97348	53.0974	4.83044e-09
ADAM28	1.21697	4.87778	11.3289	0.00161164
COL1A1	1.21463	7.14619	15.628	0.00028161
IMPA1	1.21242	4.1784	23.5992	1.59712e-05
RCE1	1.21233	2.18965	4.37195	0.0423658
MAP2K6	1.21204	3.59737	12.3859	0.00103422
ITLN1	1.21166	4.93027	41.4602	8.56147e-08
RICTOR	1.21008	5.84963	29.9707	2.08687e-06
C12orf76	1.21	3.86431	5.33781	0.0257081
OTUD6B	1.20941	2.43227	4.32813	0.043464
EFL1	1.20895	2.29038	4.3584	0.0427682
RNF24	1.20676	4.10252	14.8662	0.000379468
MMAA	1.20614	3.44374	9.95709	0.00292035
STOML1	1.20576	2.39668	4.33231	0.0433582
RUBCN	1.20421	4.39162	22.5389	2.28599e-05
PTAFR	1.20249	4.75106	4.77898	0.0342878
MT1E	1.19798	5.52826	22.4812	2.33071e-05
LARGE1	1.19783	2.16376	6.49033	0.0143052
DCP1A	1.19291	5.81599	46.2573	2.44385e-08
IRAK2	1.19269	2.97664	8.00019	0.00707571
ECE1	1.19033	5.30599	32.5962	9.53325e-07
ASS1	1.18565	4.94269	29.8253	2.18169e-06
RAPGEF5	1.17441	3.87301	17.1251	0.000159195
SSBP3	1.17298	7.89218	90.3121	3.78038e-12
ANKFY1	1.17284	6.51905	57.1115	1.96997e-09
ZG16	1.17151	2.99232	10.8061	0.00210751
LRG1	1.16475	5.78514	26.2978	6.57868e-06
CARD19	1.15572	3.45843	11.5394	0.0014749
AZI2	1.15371	5.73648	34.0437	6.26462e-07
ACP2	1.15215	3.22954	9.93796	0.00294492
FLRT3	1.14964	2.83766	6.87099	0.0119674
ACE2	1.14951	4.02531	23.443	1.68371e-05
PARD3B	1.14504	2.96219	7.2623	0.0100077
STK17A	1.14436	3.34514	5.53958	0.0232167
SNX6	1.14363	5.04494	29.9251	2.11622e-06
SLC25A30	1.1416	3.41699	4.70999	0.0355362
CLIC5	1.14135	2.35513	4.09196	0.049212
GLRX	1.13917	5.95481	26.7728	5.64997e-06
PPP1R18	1.13871	5.35304	27.7292	4.17363e-06
CXorf38	1.13083	3.90664	17.5076	0.000137885
RGS16	1.11834	3.6577	13.6118	0.000600674
MCUB	1.11332	3.69627	13.7614	0.000589451
SLC37A4	1.11203	4.27309	24.2295	1.29606e-05
PI4K2B	1.10658	3.93378	15.221	0.000330151
VSNL1	1.10366	3.21335	8.06746	0.00680416
GPR180	1.09869	3.64656	11.0338	0.00182868
PLEKHH3	1.09552	2.81848	5.23098	0.0271654
TXNIP	1.09484	7.96897	36.9708	2.74754e-07
TRMT12	1.08995	2.63304	4.0689	0.0499465
HIVEP1	1.08991	2.70718	5.3795	0.025186
DNAJA1	1.08918	7.34793	64.3901	4.23917e-10
USB1	1.0877	2.75042	4.67274	0.0362525
EPS8L1	1.08633	6.92843	40.8319	9.71268e-08
PDE4DIP	1.08495	3.34377	7.40564	0.00934386
ATP11C	1.08408	2.33273	4.2837	0.0444865
SERPINB9	1.08241	4.87261	16.0041	0.000243512
CTH	1.08052	2.9959	6.78478	0.0125729
AC004241.3	1.07994	2.68906	4.50196	0.0396362
KLK10	1.07983	9.02326	63.4409	5.14758e-10
MXD1	1.07499	6.6288	35.8791	3.72229e-07
AL355309.1	1.07443	2.02064	4.35501	0.0426705
CEBPD	1.07279	6.79317	45.1316	3.23015e-08
NCAPH2	1.07262	2.17929	4.16121	0.0471299
DRAP1	1.06902	5.25638	29.2353	2.61307e-06
C4orf3	1.06852	9.00492	65.9907	3.06725e-10
E2F8	1.06628	2.67718	6.45066	0.0145182
AP006284.1	1.06546	4.76615	6.28347	0.0160348
GSDMD	1.06462	4.54902	22.5297	2.29276e-05
EHD4	1.0594	6.57503	32.2625	1.05122e-06
N4BP1	1.05839	5.45286	25.9318	7.40182e-06
MUC13	1.05679	6.5074	37.1931	2.58442e-07
BRCA2	1.05347	3.81796	14.3062	0.000459741
ZBTB43	1.04811	5.39268	22.0781	2.67619e-05
PALLD	1.04542	7.69851	29.9612	2.09265e-06
FYTTD1	1.04523	4.63285	17.2483	0.000151784
RDH14	1.04273	3.20689	6.08322	0.0177039
GTPBP2	1.04247	7.0351	42.6199	6.10202e-08
PLAUR	1.03994	6.36247	22.5356	2.28739e-05
METRNL	1.03785	4.73242	22.5101	2.30816e-05
PIGL	1.03131	3.36374	4.95766	0.0312544
FAM221A	1.02326	3.64732	5.98811	0.0185576
UQCC2	1.02314	3.77703	9.25954	0.0039801
LAPTM4A	1.01984	7.55861	61.4999	7.69984e-10
LRRC31	1.01901	2.92897	7.93546	0.00703701
LGALS3BP	1.01839	9.29015	37.8793	2.14116e-07
TRIL	1.01643	3.52004	15.0355	0.000351476
AC118553.1	1.01452	3.13377	5.45677	0.0242217
C4orf19	1.01407	3.62439	7.59938	0.00852357
MDK	1.01167	6.25906	31.5975	1.27965e-06
CLUHP3	1.00655	2.9001	8.00784	0.0070409
ZNF213	1.0062	2.59391	4.41785	0.0412986
STX17	1.00359	3.66974	11.5794	0.00144945
C17orf80	1.00156	3.12566	6.19018	0.0167968
MAX	1.00082	7.17463	50.13	9.61259e-09
RHBDF2	0.999694	4.6361	12.8822	0.000841761
SH3BP1	0.995553	5.42786	21.4612	3.31286e-05
PHLPP2	0.994061	3.05045	4.64728	0.0367404
S100PBP	0.987728	3.83403	10.0893	0.00275344
STS	0.987218	3.56633	8.12944	0.00665719
HFE	0.985333	3.04975	6.43462	0.014895
C3orf38	0.984285	4.34973	14.5648	0.000427106
C4orf33	0.981324	3.88301	10.9323	0.00190952
TMX1	0.977045	5.86322	37.8098	2.18271e-07
DIP2C	0.975389	2.89696	5.80983	0.0202324
HLA-A	0.974239	11.6113	78.5833	2.81597e-11
ITM2B	0.973566	8.77105	66.6864	2.66895e-10
IGFBP4	0.973272	8.13078	48.2239	1.51368e-08
NECTIN2	0.970602	5.23608	21.9593	2.78785e-05
S100A2	0.970226	7.54815	4.71962	0.0353727
BUD13	0.970117	2.55014	4.28292	0.0443463
TIPIN	0.967612	2.67704	5.39189	0.024789
C1GALT1C1	0.965634	6.91693	41.7622	7.61633e-08
RNF43	0.964907	3.88934	14.328	0.000467927
RFX5	0.964906	4.46631	14.6751	0.000408846
ADM	0.963593	7.69437	14.8873	0.000375977
PSMA4	0.960404	7.9358	60.0792	1.03895e-09
TMEM209	0.960077	2.63055	4.21139	0.0462625
GGT6	0.958817	5.83824	31.7468	1.22427e-06
C4BPB	0.958021	3.10606	8.28207	0.00622373
MSRA	0.956942	5.07717	22.1242	2.63409e-05
CHAF1B	0.956688	3.95604	13.9438	0.000547925
MYSM1	0.956681	3.24039	4.63739	0.0369287
LTB	0.952934	2.41294	4.87213	0.0327202
ZDHHC14	0.946796	4.78309	23.2914	1.77391e-05
GSKIP	0.946693	5.02366	24.5221	1.17483e-05
TRIM26	0.945613	6.35541	34.6163	5.31778e-07
CASP7	0.945257	5.47219	20.0431	5.45867e-05
ZC3HAV1	0.941258	7.07476	39.1466	1.51958e-07
TAPBP	0.940345	6.2923	33.1854	8.02591e-07
ABCB8	0.939581	2.44683	4.88711	0.0321724
PHTF1	0.938926	4.83863	7.4995	0.00893214
PSME1	0.93789	6.31529	40.7338	9.96661e-08
USP42	0.935348	3.49967	6.26639	0.0161711
PCGF5	0.93157	6.8245	46.9999	2.03682e-08
ATP5MGL	0.931341	2.88142	4.20099	0.0464978
NR1D1	0.929926	4.89484	16.5581	0.000197013
MFSD11	0.926922	3.89456	9.88998	0.00300546
TOR1AIP1	0.926678	3.99511	7.59909	0.00852369
MAGOHB	0.923665	2.92774	6.65117	0.0132343
HLA-DRB1	0.923655	5.3794	12.3171	0.001063
MUC3A	0.923326	8.2494	46.9219	1.38909e-08
MOGAT3	0.921934	3.41735	8.39684	0.00605975
ZNF217	0.92071	4.06185	6.99659	0.0113447
APOBEC3C	0.919002	7.16578	41.316	8.55512e-08
KIAA0040	0.918208	3.81037	9.29333	0.00391812
NRP1	0.916592	3.78978	9.32965	0.00385525
BMPR2	0.913645	5.26262	19.3373	7.03247e-05
GRHL2	0.912928	3.51117	5.55258	0.0230703
ID3	0.910714	4.90584	8.29745	0.00615757
TACSTD2	0.910624	8.58154	30.6298	1.70918e-06
ARL5B	0.908825	6.17293	25.8613	7.57192e-06
USP37	0.90787	4.69355	10.8534	0.00197477
PDE10A	0.903899	3.51651	5.07115	0.029476
FAAH	0.902706	4.79063	13.5075	0.000652312
CCDC125	0.901703	6.30232	21.6984	3.05077e-05
NKIRAS2	0.900468	3.68695	7.20706	0.0102609
C16orf70	0.896011	5.51439	18.3645	0.000100239
RABGAP1L	0.89446	6.51784	28.5655	3.21333e-06
BARX2	0.893105	4.27379	10.6008	0.00220246
SPSB1	0.889726	6.89509	19.7156	6.13709e-05
SBF2	0.889005	3.91027	5.48551	0.0238594
RAD9A	0.888495	4.9361	14.4104	0.000454011
TMEM176A	0.886957	3.09881	6.57245	0.0135715
CENPH	0.88605	3.78739	12.458	0.000992474
HIRA	0.884526	4.22387	12.5766	0.000955037
EXOSC9	0.883471	4.60934	15.5347	0.000292087
POLM	0.883435	3.25301	4.99137	0.0307149
AKAP7	0.882423	2.81907	4.87715	0.0325761
IRF6	0.881182	7.5491	28.8433	2.94824e-06
IL22RA1	0.878817	3.69134	9.4673	0.00362795
WDFY1	0.878764	5.14304	18.4213	9.81716e-05
PLCXD1	0.878628	2.65669	5.49458	0.0234269
INPP4A	0.877628	3.04607	4.14618	0.0479134
C6orf62	0.877478	5.11738	17.7433	0.000126129
C5orf15	0.87491	5.99341	12.6661	0.000919891
FXYD3	0.874015	8.25162	45.421	3.00516e-08
PHLDB2	0.873418	3.92275	7.39483	0.00938522
FAM111A	0.870767	4.14311	9.02847	0.0044133
LRRC66	0.868718	2.62714	4.73481	0.035135
SNX2	0.867493	3.45524	5.30346	0.0261736
YARS2	0.865726	2.69637	4.46949	0.0403245
IFT172	0.861431	5.74859	13.809	0.000577397
TMEM199	0.859915	3.03228	4.0742	0.0497801
PYCARD	0.859628	2.90079	4.85136	0.0328155
PIP5K1B	0.859298	3.64335	9.0852	0.00430414
RAB8B	0.858931	4.06212	6.90669	0.0118456
STX18	0.858804	4.12584	8.8014	0.00489067
DIP2B	0.858618	4.77288	13.6903	0.000605735
DCDC2	0.858321	3.69134	7.84674	0.00759064
CA13	0.857838	4.05812	9.21312	0.00406352
TMEM109	0.857087	4.50416	11.2502	0.00166618
MGAT3	0.856877	5.28963	25.8278	7.66384e-06
CD70	0.853719	3.50435	7.26144	0.0100464
PLEK2	0.852902	6.6959	39.3385	1.44487e-07
FCHO2	0.850717	3.00581	4.21948	0.046069
STC2	0.849742	4.639	7.89005	0.00742537
ORMDL3	0.848417	6.74737	27.8618	4.0025e-06
CDC42BPG	0.844951	3.18842	4.30777	0.0439482
DECR1	0.843746	5.89166	24.7414	1.09147e-05
MYEOV	0.842727	5.24292	25.782	6.98778e-06
RNF121	0.842171	3.22139	5.7029	0.0213928
TINF2	0.841828	5.49305	18.1862	0.000107039
PDE4D	0.840657	4.32503	9.0117	0.00444633
EFR3A	0.840283	6.23491	23.1052	1.88465e-05
RGS5	0.836329	2.88153	5.35678	0.0254175
ANKRD10-IT1	0.834109	3.84798	6.84446	0.0122057
LIN52	0.829893	3.68175	6.48149	0.0145527
MYCBP2	0.828415	4.23215	9.90182	0.00298932
PATL1	0.828043	8.1273	43.6552	4.68355e-08
GALM	0.828024	4.57733	14.9879	0.000361767
NUCB2	0.827594	5.42766	6.14455	0.017167
USP15	0.825709	4.2681	11.3269	0.00161257
NBN	0.824556	5.94248	22.1779	2.58553e-05
TBX3	0.824037	3.03129	6.20819	0.0169438
RGS2	0.819951	4.08312	11.2858	0.0016207
TMEM50A	0.819427	7.84131	38.307	1.906e-07
NPY6R	0.818377	2.62365	4.38765	0.0425604
SOX13	0.816261	5.04426	10.101	0.00273827
LRRC75A	0.814178	3.08262	6.1888	0.0166184
TMCO4	0.812451	4.51049	11.0313	0.00182946
STARD4	0.812368	6.64329	30.6604	1.69353e-06
VAMP3	0.811439	4.22344	9.23196	0.00402726
MIPOL1	0.810627	4.04588	5.06359	0.0295877
BCL2L13	0.808674	5.58589	15.8922	0.000254197
UBA6	0.807959	5.32174	15.8055	0.00026285
TMSB10	0.807606	8.79208	47.4228	1.83728e-08
NT5C2	0.804235	4.94592	11.7486	0.0013487
PLEKHG5	0.802012	3.79852	5.68106	0.0216198
ATXN7	0.801964	4.92802	13.0222	0.000794673
EMP1	0.801578	5.63263	19.865	5.81735e-05
EML2	0.800638	5.31424	8.97898	0.00451202
RIPK1	0.80056	3.60692	6.58231	0.0138468
RMI2	0.796621	6.28107	28.4137	3.36935e-06
TCF20	0.79595	5.49196	18.2939	0.000102876
AMBRA1	0.793492	4.53448	9.98836	0.00287725
TMEM54	0.793409	6.89437	28.2199	3.57841e-06
TMSB4XP4	0.793105	8.9006	27.616	4.32394e-06
NFYA	0.791922	3.47916	5.69653	0.0214564
IL32	0.791449	3.79296	7.05548	0.0109834
MED25	0.787408	5.49185	11.1273	0.00175562
SH2B3	0.787101	4.07001	5.94527	0.0189448
NFKBIA	0.78624	5.81828	15.0831	0.00034813
INTS5	0.784313	3.83615	5.16232	0.0281225
STAT3	0.782267	4.44177	6.10265	0.0175237
TMEM238	0.781333	3.77636	4.89118	0.0323444
AC018629.1	0.780845	3.74174	6.04701	0.0180176
TRAPPC4	0.780675	6.61492	27.6191	4.31999e-06
EHF	0.780358	6.2718	12.4232	0.00101714
SLC38A5	0.779824	4.85074	18.6107	9.16627e-05
SPART	0.775152	5.12678	5.96916	0.0187225
CXCL1	0.774212	8.71894	12.5388	0.000969582
HSPH1	0.771655	6.15152	16.3775	0.000211008
TAPBPL	0.771343	5.1662	15.9557	0.000248077
ABCB10	0.770703	3.73921	6.72698	0.012919
NCOA2	0.770655	3.8395	5.63568	0.0221165
MICALL2	0.770568	3.49881	5.51101	0.0235555
CDKN1A	0.76849	8.07873	22.8599	2.04797e-05
FGFBP1	0.766944	5.71775	18.0035	0.000114511
CASP8	0.765849	6.62727	24.3022	1.26202e-05
MUC1	0.765628	6.3458	16.3748	0.000211224
TAPT1	0.765523	3.33778	4.12551	0.0484372
HSPA1A	0.763777	9.05582	15.765	0.000266981
MTF1	0.762614	4.24408	5.21594	0.0273619
NADK	0.761915	5.85355	23.0068	1.94851e-05
TRIM31	0.761293	6.87031	17.8358	0.000121858
SPINDOC	0.760633	3.75378	5.35142	0.0255354
WASHC4	0.760363	3.15654	4.62688	0.0371267
SQOR	0.760224	4.63361	11.5338	0.0014768
COQ10B	0.759432	4.59214	8.95853	0.00455422
AC010442.1	0.758231	5.78722	20.4455	4.73164e-05
ABRACL	0.757201	5.7331	22.7796	2.10486e-05
PGGHG	0.756637	3.49898	5.03778	0.0299884
ACOT11	0.754981	2.83785	4.37342	0.0421308
BAHCC1	0.754786	3.92621	7.66184	0.00827681
NEK7	0.751745	6.75454	24.603	1.14238e-05
RRAGC	0.750138	4.77119	12.3417	0.00105221
SMURF1	0.747917	3.92912	5.23851	0.0270478
GALNT5	0.747217	3.49619	5.63397	0.0221412
CD99P1	0.746479	3.94133	6.34336	0.0155691
NDUFA9	0.745165	4.95518	15.2451	0.000326859
MST1R	0.74414	3.42682	4.35255	0.0428403
LZIC	0.744114	3.94719	7.99378	0.00708818
TUG1	0.743564	4.35815	7.98628	0.00711113
RAD54L	0.739987	2.96682	4.60445	0.0370179
C1orf52	0.739202	4.22396	5.31074	0.0260673
PPM1D	0.737606	3.56564	6.05448	0.0179492
MIER1	0.736162	5.42196	13.6746	0.000609541
CHAF1A	0.735699	5.20165	14.4952	0.000439166
TVP23B	0.734349	4.26927	8.7681	0.00496484
PSMA2	0.734338	3.55892	4.84936	0.0330514
MYL12A	0.733679	7.09831	27.0339	5.19844e-06
RHOU	0.733418	3.77292	4.35825	0.042771
ARL6IP6	0.732656	4.10654	7.06807	0.0109634
FAM114A2	0.73206	3.91951	5.79027	0.0204681
FZD6	0.731129	5.28454	4.42978	0.0411755
MAP3K8	0.726209	4.87412	6.25427	0.0162615
HSD3B7	0.726167	4.53804	13.3822	0.00068415
MID1	0.72565	5.16056	8.8833	0.00471178
GRN	0.724388	7.07571	23.0865	1.89651e-05
MISP	0.724338	4.82581	10.8517	0.00197617
CDCP1	0.724294	6.01498	20.2232	5.11957e-05
SLC51A	0.72418	4.27646	4.36979	0.0425044
TNIP1	0.723443	4.36463	6.65495	0.0133732
RDH13	0.722533	3.64013	5.65849	0.0218656
PDZK1IP1	0.719845	4.70426	5.93765	0.0190159
AQP3	0.719596	10.7375	25.2011	9.38545e-06
RAB4B	0.712228	5.20164	9.65227	0.00333772
ZNF587	0.710983	3.39197	4.74069	0.0349769
TMEM179B	0.707799	4.84555	10.4997	0.00230097
TMEM219	0.707275	7.58108	20.6299	4.43246e-05
PSORS1C1	0.705754	4.30402	9.15336	0.00417242
UTRN	0.704932	4.73064	4.18388	0.0469452
RTKN2	0.703326	3.83167	8.82595	0.00483902
HS3ST1	0.702642	5.74558	13.0403	0.000788765
TNFAIP2	0.701947	7.66642	27.3021	4.77447e-06
INPP4B	0.698463	3.95474	4.53908	0.0388679
ZNF791	0.696218	5.11647	7.96958	0.00716607
MYO5B	0.695848	3.76758	4.14051	0.0480411
PIGG	0.694393	4.93167	9.31573	0.00387788
TNFSF9	0.692805	4.55332	11.0352	0.0018272
LGALS8	0.691578	4.7947	7.62454	0.00842029
COX5A	0.690804	7.67707	29.5835	2.34803e-06
C15orf48	0.689707	7.39193	20.5278	4.59523e-05
DNM1L	0.687949	4.7544	9.66979	0.00331189
PSMA3	0.686215	6.25009	20.4039	4.80137e-05
S100A6	0.685844	12.5162	32.9114	8.69163e-07
CCDC68	0.68481	3.75715	6.32857	0.0156851
MSMO1	0.683417	8.55619	14.9428	0.000367815
MRPL17	0.681991	5.52512	15.6047	0.000284095
RILP	0.681829	4.10103	6.13556	0.0172467
SMARCA5	0.680122	5.11423	10.8012	0.00201948
FNDC3B	0.678804	5.41503	8.5901	0.00538377
SMG1	0.674576	4.85182	9.21899	0.00404977
TCF19	0.673478	3.73491	7.45585	0.00901106
CREB3	0.672575	4.31961	5.30566	0.0261343
ID1	0.672247	6.86767	9.54236	0.00350467
FAM71D	0.671422	4.08306	5.88452	0.0195264
PDAP1	0.671094	4.71574	8.82985	0.00482739
ITPK1	0.667137	5.3338	11.9239	0.00125328
IRF2	0.666062	6.22554	12.0125	0.00120707
CEACAM5	0.665754	6.44759	14.0661	0.000520769
UBE2D1	0.664495	4.81202	7.53018	0.0088025
CLDN2	0.661579	6.75091	18.9935	7.88836e-05
LRP10	0.660295	6.16895	17.2242	0.000153123
CHD8	0.659872	4.16927	5.6992	0.0214207
CARD6	0.659622	3.33323	4.20624	0.0463203
CXCL16	0.659366	7.93215	27.0455	5.17923e-06
U62317.3	0.655046	3.48668	4.4752	0.040135
SCNM1	0.65225	4.00534	4.68613	0.0359797
CIB2	0.652037	4.26527	6.00561	0.0183857
TBCC	0.650703	3.83168	5.09918	0.0290492
CCDC71L	0.650583	3.97687	4.85257	0.0329936
E2F3	0.650191	4.15151	7.56961	0.00864351
SLC16A1	0.648607	5.30558	16.0246	0.000241522
CKB	0.647475	7.59958	5.20863	0.0274605
CISD2	0.64541	5.08097	10.3715	0.00243277
RMI1	0.643594	4.99556	10.0009	0.00286131
LSM8	0.64157	5.00581	11.4527	0.00152845
CD82	0.641103	5.61734	9.8368	0.00307577
RAD51AP1	0.64058	4.18385	6.56693	0.0138703
HM13	0.637789	7.21227	24.1703	1.31847e-05
KNL1	0.637464	4.80622	10.8096	0.00200424
CCND3	0.636353	6.01857	16.3262	0.000215181
CD2AP	0.635679	6.56032	18.7806	8.60655e-05
UTP14C	0.635278	4.56819	6.95384	0.0115778
DCK	0.634731	4.26293	8.24239	0.00631805
PPP2R2A	0.633995	7.14118	18.9199	8.18032e-05
UVRAG	0.633399	4.07932	4.67976	0.0361003
CHST14	0.629996	4.10331	4.30948	0.0438908
CEACAM6	0.629801	7.70887	26.6068	5.95665e-06
ADAM17	0.629618	5.36426	8.34605	0.00602092
CD55	0.62879	6.58576	8.42703	0.00580102
PALB2	0.628192	3.63848	4.89952	0.0321543
POGLUT1	0.626168	4.08225	5.54198	0.023187
C19orf48	0.625274	3.55704	5.16082	0.0280109
CFLAR	0.625057	6.52741	9.93948	0.00293957
ARHGAP17	0.62331	5.07822	10.5451	0.00225596
HLA-G	0.621658	3.58357	4.50357	0.0393959
PLGRKT	0.618097	4.13171	5.16018	0.0281519
MAD2L1BP	0.61631	4.34552	6.85094	0.0121661
MMP7	0.616289	4.1853	4.67367	0.0362146
SDF2L1	0.614445	5.6806	12.5862	0.00095081
PITPNB	0.61065	5.61942	10.3972	0.00240569
BARD1	0.609684	5.38733	9.87018	0.00303083
LEPROTL1	0.608719	6.5093	14.2705	0.000479935
MTCO1P12	0.608575	11.4827	15.9135	0.000252106
RBM14	0.607589	5.14278	7.38517	0.00942625
RMDN3	0.607291	5.51592	9.57385	0.00345592
KALRN	0.606252	6.32387	16.8839	0.000174072
TTC22	0.603606	4.38269	5.18079	0.0278542
CBR1	0.603245	6.744	15.7758	0.000265865
ARHGAP11B	0.602029	4.10313	5.94272	0.0186774
MAGED2	0.60156	6.53717	7.86885	0.00750998
SAR1A	0.600628	6.30405	16.7559	0.000182713
TDRD7	0.600488	4.62748	6.45034	0.0147723
RPS29	0.600371	10.2481	7.32022	0.00972048
CAPN2	0.599049	6.07398	10.3031	0.00250638
CCL20	0.598787	7.72755	4.66852	0.0363103
RFC5	0.596032	3.69334	4.66774	0.0362778
RPP14	0.595529	3.85704	5.20524	0.0275146
CLDND1	0.594103	6.14919	12.2046	0.00111393
TFF2	0.593102	5.67136	9.92636	0.00307295
MCL1	0.591879	8.12371	20.1518	5.25098e-05
RP2	0.591292	4.53467	4.8961	0.0322528
STX16	0.591236	7.6919	21.4856	3.28448e-05
CAST	0.590979	6.93513	14.4636	0.000444469
OTUD3	0.590918	4.1817	5.57284	0.0228261
MTMR11	0.590205	4.93414	7.75578	0.00791771
JAG1	0.589724	5.61304	10.2672	0.00254599
SH3BGRL	0.589039	4.79713	5.15072	0.0282865
ELOVL7	0.587597	3.68585	4.357	0.042742
CAAP1	0.58756	4.23396	5.88438	0.0195293
TMED7	0.586915	6.19905	14.2113	0.000491419
MRPS18C	0.583247	6.40494	13.514	0.00065041
MSRB1	0.582715	4.98143	7.07483	0.0109258
NR3C2	0.581718	3.88492	4.65299	0.0366149
AC007388.1	0.581547	4.4052	4.07688	0.0497089
TMSB4X	0.579808	9.90306	20.7621	4.23065e-05
GEMIN7	0.579279	4.06404	5.00387	0.0305129
POMP	0.578476	9.03154	22.8518	2.05359e-05
CYP2S1	0.577477	5.47977	9.08813	0.00429516
GPBP1	0.576187	5.87983	9.26451	0.00396774
IKBKE	0.57511	5.03601	5.44106	0.0243959
TRIM15	0.573371	3.81342	4.86357	0.0328672
KHNYN	0.569449	5.1652	6.11168	0.017444
CEBPB	0.569152	6.01094	4.41351	0.0415291
GNG5	0.568803	6.70485	17.0863	0.000161268
UNC5CL	0.568573	4.05636	5.20121	0.0273219
VPS13D	0.567673	5.6713	11.227	0.0016824
SUOX	0.567404	3.95112	4.26509	0.0449444
BUB1	0.565577	4.17409	7.08117	0.0108414
IFNGR1	0.565377	6.44126	11.4474	0.00153179
LIF	0.563954	4.55443	4.21246	0.0462196
UBC	0.56308	7.1283	12.4724	0.000996564
PHLDA2	0.563062	6.61953	9.72055	0.00323802
SEC24C	0.563053	4.31474	4.68548	0.0359906
PHACTR4	0.561176	5.56454	7.48867	0.00897612
LACTB	0.560435	4.26488	5.06689	0.0295311
DAPK1	0.558139	4.02782	4.36725	0.0423132
EFNB2	0.557813	4.87279	7.60015	0.00852045
EGLN3	0.557435	5.39071	4.17609	0.0471282
FADD	0.556577	4.30917	5.3611	0.0254091
ASCC2	0.556466	4.12287	4.7923	0.0340412
KCTD14	0.55628	4.73299	8.2167	0.00639158
LARP7	0.555604	5.35523	6.31059	0.0158171
RBBP8	0.555164	4.92425	6.46923	0.0146364
ZNF720	0.554957	5.4378	6.15129	0.0171061
RAB8A	0.552694	5.89417	10.677	0.00213072
KPNA3	0.55254	4.30827	4.54321	0.0387806
TMCC1	0.552265	5.3488	4.62175	0.0372111
BIRC2	0.552027	4.47234	4.10259	0.0490257
MTMR3	0.55149	6.40173	7.77952	0.00782983
MFSD9	0.550078	4.16295	5.55563	0.0230288
IER2	0.547212	5.77235	6.50734	0.0143667
CASP8AP2	0.545684	4.01735	5.01866	0.0302812
SERPINH1	0.544066	5.33864	7.71812	0.00805823
SAP130	0.544052	4.76929	7.18889	0.0103473
MELK	0.541375	5.78647	8.62122	0.0053105
DESI1	0.540929	4.0763	5.10877	0.02891
H1F0	0.540337	7.96785	15.5645	0.000288529
IRS2	0.535399	7.07345	10.8947	0.00193974
ITGA3	0.535037	5.56856	7.31801	0.00973087
SLC1A1	0.534951	5.06952	8.27969	0.00621021
SRP54	0.533101	6.03977	8.91793	0.00463814
ILK	0.532914	4.87267	5.638	0.0220879
SLC37A3	0.532065	5.51159	8.32645	0.00607538
MFSD14B	0.531333	5.25209	7.30605	0.00978631
ORC6	0.530688	3.93417	4.62479	0.0369424
LURAP1L	0.5303	4.86608	5.65226	0.0219301
HMOX2	0.529522	5.58077	5.39414	0.0249829
ST3GAL1	0.528434	5.09384	7.74046	0.00797452
RTCA	0.52828	4.66082	5.06164	0.0296103
SP1	0.528145	6.9455	9.34939	0.0038197
AK2	0.527739	7.72269	18.4667	9.65378e-05
RANGAP1	0.527163	5.57566	9.48525	0.00359497
SDC4	0.525033	9.04005	12.9176	0.000829423
DCAF5	0.524633	5.5594	6.09072	0.0176256
CASP4	0.523412	5.78709	6.45796	0.0147168
MKNK1	0.522347	4.4867	4.8576	0.0329034
NSL1	0.522113	4.32759	4.13628	0.0481475
TOP1	0.521731	5.90216	9.19732	0.00408918
GTF2E2	0.52168	6.82295	11.88	0.00127601
BRD2	0.521109	7.44657	15.7118	0.000272524
B3GALT5	0.51976	6.00376	11.0047	0.00193615
PRSS23	0.519453	9.06798	9.97688	0.00289152
LMF2	0.518972	4.87434	5.5124	0.0235318
ZHX1	0.518849	4.61264	4.89768	0.0322261
MANF	0.518389	7.37834	14.0375	0.000526757
RSRC2	0.517582	5.58582	6.95711	0.0115592
SEC11C	0.516435	6.07842	9.54018	0.00350801
AGR3	0.516268	5.80417	5.68385	0.0215847
CKAP4	0.512772	5.65296	7.35097	0.00957996
TSTA3	0.511983	5.12823	8.24593	0.00630634
PDZD11	0.508686	4.91592	4.65299	0.036607
SMAP2	0.508394	6.8153	10.3269	0.00248044
TMEM92	0.507808	4.89331	5.73547	0.0210348
UGT8	0.506973	4.9994	6.92478	0.0115039
COX17	0.506894	5.44873	7.00836	0.0112786
FAM135A	0.506085	5.11816	8.1134	0.00670372
MYH14	0.505867	9.51379	15.4033	0.000307188
PGAM1	0.504968	5.42503	8.18557	0.0064832
ST14	0.504251	6.38746	6.53655	0.0141637
OR7E14P	0.502429	5.10619	5.89428	0.0194297
BMP4	0.502188	5.87083	10.9332	0.00190804
RAB13	0.501848	4.91824	5.12894	0.0286035

## Sheet: Human SIORG IFNλ1 vs mock
	logFC	logCPM	F	PValue
ZSWIM8	1.21094	2.67966	6.34357	0.0155775
ZNFX1	2.01452	5.34193	35.8548	3.76216e-07
ZNF791	0.520625	5.11647	4.54185	0.0388072
ZNF766	0.670649	4.51738	4.39942	0.0418425
ZNF76	1.45228	2.09461	6.29347	0.0157407
ZNF675	1.79399	1.78465	4.44091	0.0405118
ZNF672	0.691246	4.27307	6.34098	0.0155844
ZNF654	1.03345	2.8893	4.55648	0.0385343
ZNF446	1.0166	3.54347	6.42127	0.0149963
ZNF292	0.665449	4.00626	4.93132	0.0316724
ZNF286B	1.33838	1.84248	4.80969	0.0334892
ZNF136	1.53202	1.97894	4.23579	0.0452964
ZNF107	1.23631	2.07032	4.0725	0.0496546
ZG16	0.751146	2.99232	4.18768	0.0473048
ZFYVE26	0.94824	4.1363	6.34405	0.0155632
ZCCHC2	1.55394	4.22602	29.9477	2.10589e-06
ZC3HAV1	0.556106	7.07476	13.4177	0.000676303
ZC3H12D	1.21497	2.03754	4.44701	0.0405407
ZBTB7B	0.610156	3.92639	5.13793	0.0284783
ZBTB45	0.525316	4.27946	4.33392	0.0433217
ZBTB43	0.668101	5.39268	8.68024	0.00516692
ZBP1	3.78881	3.29531	33.3124	6.20264e-07
Z93930.2	3.47107	1.8392	5.15765	0.0278334
YBX2	0.665778	4.06214	7.67315	0.0082207
XRN1	1.49607	6.65732	59.6625	1.13551e-09
XKR9	0.933216	3.34014	7.08834	0.0107986
XDH	0.844931	3.87305	8.91396	0.00464966
XAF1	4.23589	6.57121	318.862	1.4905e-21
WDR54	0.577404	7.05775	4.06671	0.0499825
WARS	0.597926	5.52512	4.09373	0.0492598
VSNL1	0.814549	3.21335	4.30531	0.0438817
VSIG10L	1.1091	2.53616	4.5472	0.0386013
VNN2	1.30094	4.10398	10.631	0.00217473
VMAC	3.47107	1.09659	4.87026	0.0330919
VEGFA	0.724084	8.62371	17.2946	0.000149125
USP31	1.15212	3.03638	4.50563	0.0394784
USP30-AS1	2.69215	1.53171	4.446	0.0401914
USB1	1.00045	2.75042	4.13459	0.048213
UROS	0.755156	3.34978	4.68728	0.0359704
UQCC2	0.726735	3.77703	4.58461	0.0379545
UNC93B1	1.13816	6.90565	34.5792	5.37421e-07
UNC5CL	0.669762	4.05636	7.87681	0.00735517
UBE2L6	3.53034	5.23797	130.353	1.27277e-14
UBE2D1	0.648097	4.81202	7.59596	0.0085341
UBA7	2.06229	5.05898	58.6247	1.4243e-09
U62317.2	4.22194	1.80477	8.94254	0.00464521
TYMP	2.05432	5.20652	11.3906	0.00155764
TXNIP	0.610237	7.96897	11.325	0.00161354
TTC39A-AS1	3.47013	1.03073	4.49097	0.0401127
TSC22D1	0.575529	6.00169	8.38467	0.00591492
TRIM69	2.25515	6.11512	119.863	4.84632e-14
TRIM56	0.940684	6.97348	31.1403	1.4664e-06
TRIM5	1.12817	3.48644	6.52667	0.0142421
TRIM38	0.929815	5.94722	24.4158	1.21543e-05
TRIM25	1.02873	4.63444	15.809	0.00026256
TRIM24	0.663387	3.93558	6.39029	0.0152161
TRIM22	3.51328	7.44634	212.702	2.72773e-18
TRIM21	0.798618	5.0047	12.4402	0.0010101
TRIM14	1.07318	6.63659	38.6788	1.72364e-07
TRIB3	0.83593	2.89922	5.771	0.0203655
TRANK1	2.22833	6.57982	77.0027	3.74945e-11
TRAFD1	0.672637	6.20308	9.43729	0.00367266
TP73	2.13775	5.07083	4.1803	0.0463714
TOR1B	1.06681	4.54249	11.9631	0.00123264
TNS4	0.938939	3.1088	4.23176	0.0457654
TNFSF13B	2.57474	5.28834	60.9579	6.27961e-10
TNFSF10	2.19559	6.78533	94.2926	1.99281e-12
TMPRSS3	0.788781	5.69009	9.58489	0.00343921
TMEM268	1.23803	3.75053	5.82921	0.0200703
TMEM219	0.619384	7.58108	16.1205	0.000232815
TMEM211	4.01287	1.19172	6.5761	0.0135984
TMEM140	2.83324	1.91808	4.88097	0.0322179
TMCC1	1.0048	5.3488	17.7639	0.00012516
TMC4	0.507578	6.55785	6.61944	0.0136047
TLK2P1	1.02018	3.22206	4.85018	0.0330478
TLE4	1.21431	3.92199	5.31478	0.0260176
TIPIN	0.9408	2.67704	5.43347	0.0242691
TIGAR	0.904738	2.93064	4.96997	0.0309901
THEMIS2	3.20118	4.03906	10.2261	0.00254308
TFF3	0.541832	7.46304	11.4036	0.00156053
TFF2	0.572745	5.67136	9.56037	0.00360541
TFF1	0.742656	6.52156	14.1769	0.000498295
TCF20	0.682269	5.49196	13.8029	0.000578807
TCEA2	1.76742	4.21389	8.28886	0.00610916
TBC1D3G	3.47045	1.09831	4.63053	0.0364833
TATDN3	0.804312	3.75946	5.09463	0.0291192
TAP2	0.690243	6.32779	13.9035	0.000555868
TAP1	1.98579	8.48773	225.383	9.48007e-19
SYNPR	0.97283	2.46121	6.61181	0.0139471
SYNE3	1.90787	1.69789	5.49803	0.0229264
SWT1	3.47107	1.35573	4.73966	0.0345318
SVIL-AS1	2.2826	2.60701	8.1047	0.0065872
SUSD4	2.52904	4.26098	5.60934	0.0220916
SULT1C2	1.64076	1.82402	7.37512	0.00929226
STXBP2	0.698793	3.94251	5.70731	0.021336
STX18-AS1	1.73193	1.72319	6.28137	0.0156469
STX17-AS1	2.52773	1.52889	5.49987	0.0231983
STS	0.712811	3.56633	4.18116	0.0470083
STC2	1.21886	4.639	18.4302	9.73155e-05
STAT2	2.10331	7.81652	152.929	8.73178e-16
STAT1	2.65983	8.83142	378.928	5.26804e-23
STARD5	2.09455	4.7589	45.8747	2.70057e-08
ST6GALNAC6	3.46919	1.89113	4.65905	0.0361789
SSBP3	0.549382	7.89218	19.4292	6.80239e-05
SPNS3	4.01163	1.03423	6.46205	0.0145375
SPATS2L	0.687037	7.89929	27.6108	4.33111e-06
SP6	0.883096	3.82463	9.5917	0.00342716
SP2	0.652427	4.76473	8.35301	0.00600186
SP140L	1.4099	5.3529	40.679	1.01153e-07
SP110	2.83138	5.61988	111.346	1.56584e-13
SP100	1.83758	6.51564	96.7619	1.35134e-12
SORL1	0.769005	4.13838	6.72768	0.0129134
SNORA74D	2.83808	1.03457	5.88593	0.0193709
SNAPC3	0.575996	4.01177	4.12128	0.0485374
SMCHD1	0.53224	5.62444	8.31627	0.00610394
SMAD3	0.715383	5.32402	5.92212	0.0191633
SLFN5	2.87358	6.20274	183.757	3.67735e-17
SLC7A5	0.661227	7.19459	13.2768	0.00071615
SLC6A8	0.594008	6.60357	8.5418	0.00550377
SLC6A6	0.560414	7.15727	8.83275	0.00482065
SLC51A	0.825273	4.27646	6.25579	0.01625
SLC2A1-AS1	1.25973	3.95542	4.41768	0.0414485
SLC2A1	0.684248	9.07756	14.8199	0.000386048
SLC25A30	1.33437	3.41699	7.34191	0.00962397
SLC25A28	2.17957	4.10762	31.9284	1.16655e-06
SLC16A4	0.813596	3.94534	5.03872	0.0299668
SLC16A3	0.815643	6.97342	15.1613	0.000337626
SLC15A3	3.62417	4.64639	77.6899	2.99544e-11
SLC11A2	0.560032	5.88245	8.75391	0.0049964
SIKE1	0.563422	5.05112	7.51091	0.0088827
SIDT1	1.80788	3.14369	10.8188	0.001992
SHISA5	1.22053	7.67301	63.3663	5.2272e-10
SH3KBP1	0.500406	5.7359	7.75779	0.00791003
SH2D3A	0.611687	3.78948	4.43409	0.041082
SERPINB9	0.781756	4.87261	8.21444	0.00639762
SEMA7A	3.46981	1.96784	4.11957	0.0482527
SELENON	0.554625	5.30534	7.11359	0.0107251
SECTM1	2.49186	6.87808	98.4488	1.04204e-12
SCLT1	1.31772	3.70022	13.3755	0.00068896
SCARF1	2.52926	1.35496	4.79686	0.033644
SCARB2	0.500907	6.51812	8.05137	0.00689863
SCAMP1-AS1	1.16782	3.5099	9.21401	0.00406348
SCAMP1	0.669511	4.67785	7.27071	0.00995231
SBF1	0.886362	3.42367	8.34942	0.00601385
SAT1	1.02061	10.1911	38.9374	1.60743e-07
SAMHD1	1.6899	6.95818	98.4665	1.0376e-12
SAMD9L	4.11501	6.05861	212.065	2.95353e-18
SAMD9	2.35636	4.84987	55.7973	2.65707e-09
S100A6	0.649009	12.5162	29.5188	2.39493e-06
RUNX3	0.983637	3.23059	7.23786	0.0101179
RUBCNL	0.752627	3.11349	4.54407	0.0392003
RTP4	3.0699	4.40235	45.7522	2.67137e-08
RSAD2	6.81642	6.53603	211.141	6.20426e-19
RPL13AP7	1.18106	2.65571	8.3163	0.00610912
RNF25	2.68998	1.40644	5.66713	0.021135
RNF215	1.90748	1.32938	5.31645	0.025686
RNF213	2.1409	7.73701	212.783	2.68873e-18
RNF19B	0.779132	6.71792	18.0574	0.00011225
RNF186	1.17466	3.55558	10.4837	0.00241717
RNF144A	2.3645	1.5077	8.95543	0.00445774
RNF114	0.649885	6.26938	10.2678	0.00254525
RNASEH1	1.66653	2.06746	6.78019	0.0124195
RNA5SP383	2.36835	1.84291	8.79423	0.00469601
RILP	0.713675	4.10103	7.21222	0.0102381
RICTOR	0.691254	5.84963	9.17615	0.00412834
RHBDF2	0.892358	4.6361	10.6104	0.00219331
RGS16	0.838959	3.6577	7.5553	0.00856295
REG1A	1.81865	2.87012	9.91388	0.00309394
RBM43	1.42049	2.85556	4.06067	0.0499001
RBCK1	0.799469	7.85503	38.961	1.59725e-07
RBBP8	0.506713	4.92425	5.65151	0.0219384
RASGRP3	3.47202	1.70998	4.52924	0.0388246
RARRES3	1.54083	5.63856	22.6022	2.23944e-05
RAPGEF5	0.909747	3.87301	10.1674	0.00266148
RANBP17	3.47045	1.81986	4.81392	0.0335286
RAF1	0.520674	5.70006	6.645	0.0134371
PTH2R	4.96548	1.24789	12.4764	0.000982868
PSME2P6	0.941349	2.81711	4.17495	0.0471147
PSME2	0.797749	4.82431	14.0821	0.000517582
PSMB9	2.01317	6.50775	115.644	8.57542e-14
PSMB8	0.994132	4.52622	14.0888	0.000516202
PROCR	0.770335	3.87474	5.07965	0.0290642
PRKD2	1.14076	3.84616	10.6617	0.00214656
PRKCE	0.755223	4.30614	6.65344	0.0133848
PPP1R18	0.783557	5.35304	12.7636	0.000883671
PPM1K	1.59258	5.49874	34.767	5.09862e-07
PPM1J	1.35092	3.5181	5.75189	0.0208482
PPM1F	0.946351	2.55225	4.22425	0.0459192
PPIE	0.609177	4.37487	4.6219	0.0372093
PPIAP22	0.788739	3.07649	5.82003	0.0201674
PPARD	0.693193	5.91951	10.6169	0.00218682
POU2F3	1.79007	4.19941	14.0123	0.000532396
POR	0.762496	4.80213	7.43396	0.0092119
POLR2J3	1.0625	2.21889	4.10056	0.0487985
POLG2	1.36599	2.09593	4.50435	0.0394265
PNPT1	1.89231	5.77083	71.4701	1.05124e-10
PNCK	1.32065	3.89287	13.3547	0.000694422
PML	1.10911	7.21103	44.5534	3.73313e-08
PLXNA3	0.661354	6.06726	12.8179	0.000864108
PLXDC2	3.47044	1.7589	4.14555	0.0482504
PLSCR1	2.17393	8.58175	258.381	7.68358e-20
PLOD2	0.593155	6.88098	10.7063	0.00210384
PLIN2	0.606587	6.59678	11.3598	0.00158987
PLEKHA4	2.11696	3.32951	17.511	0.000136352
PLAC8	0.695141	8.04814	20.3913	4.82268e-05
PLA2G16	0.620676	6.69151	14.5173	0.000435101
PITX1	0.753173	4.37827	7.74615	0.00795391
PITPNB	0.758869	5.61942	17.3026	0.000148686
PIK3AP1	1.04848	3.75218	9.47116	0.0035832
PI4K2B	0.648922	3.93378	4.92314	0.0318082
PHLDB2	0.734231	3.92275	5.38043	0.0251609
PHKA2	0.688523	4.05248	9.08263	0.00430871
PHF11	1.45072	6.78086	77.8086	3.23812e-11
PGGHG	0.747178	3.49898	5.24906	0.02691
PFKFB4	0.968439	2.5761	5.56618	0.0226894
PEX12	1.82428	2.05998	6.36642	0.0151237
PDK1	0.513185	4.59362	4.87758	0.032568
PDE4A	3.47013	2.48822	4.7925	0.0337394
PDE10A	1.14525	3.51651	9.37553	0.00377909
PDCD5	0.763541	4.22731	8.14774	0.00659832
PCNX3	0.945377	3.05496	4.92038	0.0318679
PBX4	1.51606	2.29634	7.14869	0.010424
PARP9	2.72529	7.92262	300.093	4.63817e-21
PARP8	1.66485	3.2122	5.89357	0.0193675
PARP3	0.692615	5.37241	12.1869	0.00112226
PARP14	2.62351	6.747	190.127	2.0105e-17
PARP12	0.829109	4.20872	7.55874	0.00868703
PARP10	1.87225	3.01547	13.5693	0.000634627
P4HA1	0.815378	6.57767	19.2005	7.38844e-05
OPTN	0.57606	5.87004	7.09554	0.0108179
OGFR	1.05384	3.94582	9.00916	0.00445313
ODF3B	3.87753	6.07028	19.2714	6.85424e-05
OBSL1	4.96607	4.57304	16.3564	0.0002215
OASL	3.84593	6.85468	230.064	6.68389e-19
OAS3	2.8352	7.7988	306.942	3.02493e-21
OAS2	6.08714	8.0768	822.68	9.96003e-30
OAS1	2.26038	8.22003	201.308	7.27349e-18
NUF2	1.12391	2.00003	4.83835	0.0332493
NUB1	0.995623	6.46928	32.9201	8.67036e-07
NT5C3AP1	2.44311	2.14961	10.6805	0.00203933
NT5C3A	2.005	6.2468	82.1587	1.49743e-11
NT5C2	0.642452	4.94592	7.64316	0.0083468
NSUN7	1.23767	4.45494	5.4415	0.0242435
NRP1	0.927927	3.78978	10.2287	0.00259046
NRIR	2.83838	1.78988	7.23421	0.0100409
NR2C2	0.780332	3.31486	5.49994	0.0236915
NR1I2	0.983034	3.46692	11.2599	0.00166912
NMI	1.39972	4.64192	23.4383	1.6861e-05
NLRC5	1.7982	3.55954	18.4223	9.8406e-05
NKIRAS2	0.755427	3.68695	5.1937	0.027675
NID1	2.51616	1.57672	6.20107	0.0161492
NFIL3	0.988392	3.2636	5.82532	0.0201078
NFATC2IP	0.514471	5.52881	6.9508	0.0115943
NEDD9	0.803141	4.86424	7.33651	0.00964877
NDRG1	0.579386	8.74788	9.14153	0.00419297
NCOA7	0.959499	5.70288	16.5559	0.00019715
NCAPH2	1.18247	2.17929	5.6266	0.0219324
NAMPT	0.87798	5.72896	20.0332	5.47813e-05
NAGLU	1.02882	3.43157	8.34032	0.00604299
N4BP1	0.52735	5.45286	6.03966	0.0180765
MYO5B	0.743764	3.76758	5.14153	0.028424
MYD88	1.69983	6.0639	98.3438	1.05773e-12
MXD1	0.519614	6.6288	7.98712	0.00710754
MX2	5.98978	7.74181	539.045	5.29819e-26
MX1	3.57305	10.5286	595.372	6.7768e-27
MUC3A	0.623702	8.2494	21.501	2.84371e-05
MUC1	0.649184	6.3458	12.0478	0.00118935
MTIF2	0.676598	3.38983	4.42636	0.0412484
MTCO1P12	0.923438	11.4827	36.4423	3.18072e-07
MT2A	0.827805	8.66817	22.2025	2.56363e-05
MT-CO1	0.573607	13.8593	21.2559	3.55808e-05
MST1R	0.930839	3.42682	7.66889	0.00822144
MOV10	1.05908	3.21535	4.95168	0.0313546
MOGAT3	1.0794	3.41735	12.7984	0.000922934
MMP7	0.700062	4.1853	6.58847	0.0138124
MMAA	1.07742	3.44374	8.15055	0.00659464
MLKL	0.621519	4.14788	5.77637	0.0206054
MIR210HG	0.746685	5.0697	7.60422	0.00850084
MINDY1	1.03878	3.40536	12.0575	0.00118667
MED1	0.570846	4.59151	5.35732	0.0254558
MDK	0.62961	6.25906	11.9497	0.00123923
MAX	0.535352	7.17463	14.0959	0.000514585
MASTL	1.08345	3.47126	7.95864	0.00721102
MAP2K6	0.854452	3.59737	5.92646	0.0191278
MAP2	5.74904	2.82121	23.8288	1.63523e-05
MAN1A1	0.633939	3.31127	4.41407	0.0414146
MAML2	0.839927	5.78327	6.68683	0.01317
LZIC	0.544015	3.94719	4.31797	0.0436945
LY6E	1.78378	6.51103	108.894	2.20687e-13
LSS	0.585967	5.89396	15.336	0.000315382
LRRC37B	1.82341	2.35168	5.26456	0.0264868
LRRC31	0.883168	2.92897	6.12827	0.0169174
LRRC23	3.47107	4.91549	5.21984	0.0271392
LRP5L	0.824122	2.49518	4.15594	0.0474516
LRP1	0.753968	5.14029	14.0594	0.000522206
LRG1	0.782231	5.78514	11.4597	0.00152391
LPIN3	0.728118	3.29093	4.75315	0.0347561
LMO2	1.1086	5.43976	7.56634	0.00865862
LINC02323	1.8509	2.11587	9.22341	0.0039836
LINC01569	2.34618	1.40783	4.10914	0.0482542
LINC01372	4.40532	1.13025	7.60167	0.00820207
LINC00339	1.61367	2.58081	5.76196	0.0205942
LINC00114	2.83716	1.68694	7.26842	0.0100617
LGALS9C	0.758834	5.45063	18.7756	8.62599e-05
LGALS9B	0.755983	6.68758	19.379	6.92682e-05
LGALS9	1.48013	9.72083	159.435	4.29535e-16
LGALS3BP	0.501198	9.29015	9.22581	0.00403714
LDHA	0.533985	9.12267	15.7289	0.000270728
LDB1	1.24119	2.9515	6.88552	0.0119762
LDAH	0.948388	2.43468	4.80762	0.0339074
LAP3	2.1328	7.26705	166.912	1.95565e-16
LAMP3	4.21163	5.10461	74.8442	4.4336e-11
KRT13	3.7653	2.47124	6.42832	0.0149816
KLK10	0.515833	9.02326	14.5489	0.000429666
KLHL3	1.46856	3.41141	10.468	0.00233599
KIAA0753	1.02013	2.97122	6.47437	0.0146057
KCNQ1OT1	0.507707	4.27534	4.18748	0.0468424
JOSD2	2.04816	1.65933	4.33381	0.0425202
JAK2	0.724553	3.47607	4.13578	0.0481704
ISG20	2.8817	8.36701	304.922	3.42773e-21
ISG15	4.85105	9.60986	749.041	6.39762e-29
IRS1	1.66317	4.51186	39.12	1.53356e-07
IRF7	2.93346	6.13301	180.119	5.22652e-17
IRF6	0.502651	7.5491	9.19925	0.0040856
IRF2	0.531536	6.22554	7.82871	0.00765194
IRF1	1.28054	6.97968	47.2865	1.89938e-08
IPO5P1	4.22007	1.52513	8.35008	0.00593556
INPP5F	1.11453	2.71493	5.88499	0.0195145
INPP4B	0.686927	3.95474	4.68396	0.0360225
INCENP	1.52718	1.59773	4.41628	0.0410525
IL2RG	0.845798	4.41906	13.4851	0.000644129
IL22RA1	0.655203	3.69134	5.26758	0.0266566
IL1RN	0.724407	6.60559	23.2734	1.78051e-05
IL18BP	0.946247	3.94445	4.2621	0.04503
IKBKE	0.544583	5.03601	5.1218	0.0287086
IFITM3	2.84322	9.76562	485.34	4.05626e-25
IFITM2	1.82686	8.93722	118.185	6.06494e-14
IFITM1	4.28596	5.06061	161.056	3.38495e-16
IFIT5	2.79093	4.79501	58.3685	1.50972e-09
IFIT3	5.27298	8.90072	811.514	1.24957e-29
IFIT2	4.37778	5.6732	37.5407	1.78069e-07
IFIT1	6.11526	7.49408	333.287	4.4891e-22
IFIH1	2.83948	6.46426	175.792	7.98466e-17
IFI6	2.26957	10.3755	176.894	7.13377e-17
IFI44L	6.21557	7.99612	839.859	6.44364e-30
IFI44	4.10197	6.86231	348.54	2.70666e-22
IFI35	2.33767	6.99583	132.975	9.00289e-15
IFI27L1	0.657754	3.80947	4.65492	0.0365735
IFI27	2.01133	7.60657	210.361	3.3054e-18
IFI16	2.45057	4.76903	11.247	0.00162661
IER5L	0.664357	5.37814	6.56607	0.0139627
HTR2B	3.76655	1.00306	5.94563	0.0186639
HSPA1A	0.528581	9.05582	7.60785	0.00848602
HSH2D	2.0017	4.0717	25.165	9.54884e-06
HSD17B14	3.76561	2.83906	6.35503	0.0154457
HRASLS2	2.92892	4.52658	23.2317	1.71465e-05
HNMT	0.510475	4.08808	4.49101	0.0398642
HLA-F-AS1	4.22132	1.385	7.76582	0.00772387
HLA-F	1.90968	7.39529	92.0591	2.84814e-12
HLA-E	1.30834	8.14195	78.8288	2.69484e-11
HLA-DRB1	0.595657	5.3794	5.01033	0.0304027
HLA-C	0.747296	11.7569	46.566	2.26479e-08
HLA-B	0.739573	10.8392	34.1747	6.03241e-07
HLA-A	0.507392	11.6113	21.5566	3.20436e-05
HK2	1.10239	6.81431	35.6086	4.01586e-07
HIST2H2BE	2.01024	3.23905	5.99072	0.0182717
HIST1H1D	0.75599	3.59479	4.47958	0.0398495
HIRA	0.734438	4.22387	8.8666	0.00474879
HILPDA	0.514258	7.79256	4.69383	0.0358329
HHEX	1.43483	1.89636	4.3727	0.0422127
HERC6	3.39159	4.25506	90.2844	3.75961e-12
HERC5	4.01039	4.85358	67.54	1.8381e-10
HELZ2	2.87202	5.78113	104.637	4.12567e-13
H3F3A	0.528774	5.00035	5.59867	0.0225293
H1FX	0.738393	3.88989	4.64733	0.036723
H1F0	0.667173	7.96785	24.3307	1.25006e-05
GTPBP2	0.614659	7.0351	14.5456	0.000430238
GTPBP1	0.875374	5.66089	14.5963	0.000421713
GSKIP	0.653119	5.02366	11.5392	0.00147391
GSDMB	1.07423	7.43275	44.0794	4.20707e-08
GSAP	0.994829	3.05525	4.23852	0.0456026
GRINA	0.928592	5.13479	10.9938	0.00185911
GPR143	3.76562	1.24662	5.41529	0.0244016
GMPR	2.76633	7.18362	260.84	6.45713e-20
GBP4	7.19935	6.11522	62.079	9.43454e-10
GBP3	0.815161	4.67712	9.09748	0.00427737
GBP1	2.00386	5.78435	29.6881	2.28287e-06
GBE1	0.54632	6.85632	13.6691	0.000610875
GADD45GIP1	0.68778	3.61659	4.99958	0.0305795
FZD6	0.845511	5.28454	6.5564	0.0140302
FUT6	1.01172	2.89568	5.59688	0.0225455
FRMD3	3.76561	1.55528	4.66311	0.0362927
FOXD2	2.61378	1.80632	7.4918	0.00869046
FOXA3	0.588901	3.65313	5.72735	0.0208809
FNDC3B	0.655055	5.41503	8.41731	0.005827
FMNL3	4.01163	1.32725	6.57482	0.0141324
FLNA	0.912143	3.85162	4.50277	0.0396277
FBXW4	0.945311	3.17486	5.69975	0.0214312
FBXO6	1.10798	2.81162	4.55865	0.0384563
FBXO10	3.47013	1.15768	4.35825	0.0421769
FAM46A	0.992031	4.21325	14.5315	0.000432883
FAM210B	0.500398	5.04915	4.89953	0.0321952
FAM160A1	3.09115	2.39464	9.20229	0.00399334
FAM13A	0.85832	5.24783	18.0206	0.000113797
FAM122C	2.61501	2.36091	9.91205	0.00286765
FAM117A	0.934748	3.72431	6.34671	0.0155477
FAM114A2	0.70411	3.91951	5.68675	0.021557
EXOC3L1	3.46981	1.06795	4.29116	0.0440228
ETV7	3.17158	4.18526	73.658	6.96761e-11
ETV6	0.612129	6.79309	13.627	0.000621349
ETS2	0.727302	6.08285	18.3997	9.89476e-05
ERRFI1	0.534603	7.29513	5.32745	0.0258447
ERCC6	0.822243	3.06866	5.00449	0.0305141
ERAP2	0.94413	3.09701	5.70349	0.0213873
EPSTI1	3.40398	7.04068	300.425	4.55922e-21
EPS8L1	0.505465	6.92843	8.347	0.00601811
ENTPD2	0.818433	5.19619	19.8509	5.8474e-05
ENPP4	0.796099	4.85725	8.05272	0.00689539
ENDOD1	0.604636	5.50663	4.98148	0.0308589
EML2	0.618509	5.31424	5.42026	0.0246543
EIF2AK2	1.9708	6.99962	173.59	9.91189e-17
EHF	0.666739	6.2718	9.30833	0.00389058
EHD4	0.650799	6.57503	11.8308	0.00130271
EGLN3	0.894992	5.39071	12.0794	0.00117388
DUOXA2	2.0493	2.50381	4.85579	0.0325156
DUOX2	0.754824	5.64107	6.30353	0.015872
DTX3L	1.30458	5.72297	47.5611	1.7772e-08
DTX3	1.67336	6.18024	4.81093	0.0331841
DOT1L	0.602364	5.18792	10.696	0.00211338
DND1	3.76374	1.15734	4.49737	0.0395214
DNAJB2	1.45786	3.38857	5.4038	0.0248163
DICER1	0.548039	4.10669	4.35854	0.0427591
DHX58	3.35991	3.99605	56.7744	1.89887e-09
DDX60L	2.48485	4.56972	44.9058	3.45601e-08
DDX60	2.81594	4.43668	70.153	1.376e-10
DDX58	4.19266	5.30929	138.958	3.89544e-15
DDX55	0.573699	3.81181	4.68825	0.035946
DDX11	0.549683	4.71583	6.46968	0.0146348
DDIT4	1.23908	8.80222	31.5338	1.30403e-06
DCPS	0.735924	2.94259	4.15099	0.0477886
DCLRE1C	1.55929	3.01237	7.65812	0.00829041
DBF4B	0.874753	2.9933	5.14468	0.0283752
DARS-AS1	4.22132	1.03463	7.3307	0.00931757
CYP2S1	0.620387	5.47977	11.0547	0.00181105
CYP2J2	0.799969	4.7445	9.48837	0.00359029
CYP2D7	1.20457	2.34762	4.47505	0.040173
CXorf38	0.758483	3.90664	7.58812	0.00856833
CXCL11	3.84868	7.23754	173.079	7.82046e-17
CXCL10	4.40388	5.64409	30.8916	1.2764e-06
CX3CL1	2.56298	5.87192	15.2871	0.000308535
CUL7	1.26995	2.90391	5.21115	0.0273958
CTSS	0.629085	6.32588	13.2505	0.000723896
CTH	0.944926	2.9959	5.34202	0.0256733
CSRNP1	1.00142	5.11105	15.6809	0.000275866
CRYGS	2.18077	1.47921	5.30953	0.0253757
CRACR2B	0.765612	3.9317	4.88454	0.0324518
COLCA2	1.03594	4.2447	5.13247	0.0285689
COL1A1	0.810929	7.14619	6.61978	0.0136035
CNP	1.01643	6.45063	39.8676	1.25337e-07
CNOT3	1.33474	2.75252	7.57362	0.00863105
CMTR1	1.25207	3.06896	8.15024	0.00659875
CMPK2	5.36601	6.29415	435.584	3.4679e-24
CLIC4	0.898624	3.05524	4.54363	0.0387944
CITED2	1.23474	3.72858	5.11699	0.0287678
CHMP5	0.999953	6.97215	35.2636	4.42566e-07
CHAC1	1.49641	4.20793	15.6266	0.000278824
CEBPB	0.632504	6.01094	5.92256	0.0191589
CEACAM1	0.804959	6.00991	17.3308	0.000147131
CD70	0.959911	3.50435	10.0504	0.0028235
CD47	0.658259	8.17985	24.254	1.28231e-05
CD274	2.69028	3.66142	5.57306	0.0226371
CCNO	1.05437	3.89372	4.41727	0.041461
CCNL1	0.659136	5.22673	10.428	0.00237367
CCL28	1.15563	4.01669	8.79585	0.00490573
CCDC96	4.01225	3.6685	7.43139	0.00907487
CCDC18-AS1	1.32096	3.51405	5.67189	0.0217126
CCDC125	0.571514	6.30232	8.57489	0.00542115
CCDC121	3.4717	1.52304	4.25128	0.0447083
CCDC106	1.73	3.17816	4.95217	0.0311155
CBX7	0.948124	3.65384	4.34791	0.0429395
CBFA2T3	1.23602	2.24405	4.45268	0.0404776
CASP10	0.671549	4.35614	4.9076	0.0320624
CASP1	0.786082	5.148	11.4986	0.00149899
CARD16	1.19923	6.10027	36.1408	3.46003e-07
CAPN12	0.67587	3.90239	6.91295	0.0117964
CA9	1.20449	6.59744	33.7564	6.82741e-07
CA13	0.641863	4.05812	5.19632	0.0276414
C6orf62	0.576347	5.11738	7.53823	0.00876898
C6orf223	0.735418	5.41376	11.8462	0.00129532
C5orf56	1.9125	2.90029	9.70758	0.00321732
C4orf3	0.88015	9.00492	45.0396	3.30485e-08
C4orf19	0.765727	3.62439	4.31061	0.0438674
C2CD4A	0.544531	3.68661	4.36163	0.0426499
C19orf66	2.12257	8.12133	178.269	6.23245e-17
C12orf76	1.09386	3.86431	4.5161	0.0393365
BTN3A1	0.950932	4.44596	8.83757	0.00481112
BST2	3.91359	4.90749	133.164	8.83928e-15
BNIP3P1	0.967262	6.61064	16.4821	0.000202751
BNIP3L	0.76423	4.37856	7.91087	0.00736576
BNIP3	1.0321	4.99213	15.5929	0.000285421
BMPR2	0.511371	5.26262	5.82349	0.0201278
BLZF1	1.0542	3.0969	6.01198	0.0183414
BLOC1S3	0.812835	5.25182	13.7034	0.000602504
BISPR	2.25985	4.26832	49.8846	1.0304e-08
BCOR	1.03335	2.73614	4.76048	0.0346355
BCCIP	0.61536	4.2351	5.09674	0.0290818
BATF2	2.2837	2.07336	7.96335	0.00699186
BAK1	0.965485	4.43759	15.6625	0.00027811
BAG4	0.790236	3.72174	6.27884	0.0160702
B3GNT7	0.720219	6.54363	9.24785	0.00399749
B2M	0.898479	11.9001	68.5682	1.8402e-10
AZIN2	3.7653	1.18966	4.89721	0.0318797
AZI2	0.882854	5.73648	19.8018	5.9504e-05
AXL	3.27002	5.60821	27.3261	4.10768e-06
AUTS2	0.697119	5.34321	4.14061	0.0480382
ATP7A	0.812937	3.43882	5.73593	0.0210387
ASCC1	0.62743	4.30062	4.38018	0.0422702
ARX	3.46981	2.25772	4.55577	0.0383423
ARHGEF5	0.630043	4.22761	6.22715	0.0164799
ARHGEF28	0.99673	3.68237	4.76368	0.0345676
ARHGAP27	0.644436	4.55299	9.18898	0.00410575
APOL6	1.58578	7.67545	109.551	2.00849e-13
APOL4	1.8624	4.18548	26.1843	6.87e-06
APOL2	0.980281	4.64725	7.4577	0.00911054
APOL1	2.29367	6.40538	61.4551	7.7954e-10
APOBEC3G	2.10583	3.97898	6.57127	0.0137112
AP006621.3	2.13926	1.59796	7.48758	0.00858607
AP006284.1	1.07856	4.76615	6.91563	0.0117967
AP003716.1	3.76624	1.00122	5.50494	0.0233786
AP000568.1	3.76562	1.00063	5.02607	0.0298197
ANKZF1	0.560128	6.33123	9.59227	0.00342768
ANKRD10-IT1	0.848145	3.84798	7.56076	0.00867901
ANKFY1	0.662105	6.51905	17.5797	0.000134038
ANGPTL4	1.7693	3.74542	11.42	0.00153241
AMZ2	0.939566	4.22969	5.54754	0.02313
AMOTL2	1.1126	4.91484	6.99748	0.0113435
AMBRA1	0.577036	4.53448	5.30438	0.0261504
ALDOC	0.835774	6.5155	16.1156	0.000233263
AL645608.8	3.76593	2.08648	5.81239	0.0202821
AL596325.2	2.69142	1.48138	5.99662	0.0181038
AL354707.1	0.725192	2.75349	4.30209	0.0442598
AL136295.5	2.30072	1.30333	5.97225	0.0183848
AL121832.2	4.22132	1.06697	7.32265	0.00973295
AL121761.2	0.560728	3.80586	5.37221	0.0252616
AL117382.1	0.99417	2.26339	4.90178	0.0323426
AL031009.1	3.4695	1.40617	4.35185	0.0431357
AL021707.6	1.33148	3.4217	10.9426	0.00189982
AJUBA	0.724301	5.16116	4.59222	0.0377945
AFF4	0.533776	5.20606	5.81163	0.0202473
ADPRHL2	0.854601	5.73071	17.4648	0.000139922
ADM	0.986586	7.69437	16.5842	0.000195041
ADH5	0.502521	6.85623	11.3174	0.00161879
ADAR	1.44573	8.68911	107.544	2.67885e-13
ADAM28	0.811751	4.87778	4.78499	0.034172
ACSL1	0.699994	4.2288	6.84471	0.0122042
ACHE	1.14222	4.94808	18.5942	8.47668e-05
AC245060.5	4.56626	1.48317	8.80571	0.00484594
AC124319.1	2.94605	2.19596	12.3526	0.000982872
AC122718.1	3.47075	1.03257	4.27764	0.0446007
AC116407.2	4.22041	3.67859	45.2389	2.33213e-08
AC112484.3	2.68927	1.03308	5.40773	0.024339
AC104695.4	1.90254	1.5091	4.36599	0.0417673
AC099343.3	1.29901	2.97202	6.29161	0.0159564
AC097534.2	1.00294	5.09151	9.82975	0.00308902
AC084871.1	2.68977	1.27758	4.99356	0.0306041
AC073332.1	3.47075	1.10019	5.04418	0.0299279
AC069528.2	2.41748	1.55646	5.93311	0.0184643
AC060780.1	0.774966	5.07316	10.4547	0.00234636
AC046143.1	1.82152	1.61838	6.86637	0.0116448
AC023886.2	1.60997	1.57562	5.9087	0.018722
AC023157.1	2.79015	1.90129	10.7366	0.00195129
AC021242.3	3.76561	1.06687	5.14026	0.0282708
AC016739.1	0.541186	4.38784	4.43348	0.0410931
AC009948.1	3.76623	2.39815	5.62176	0.0223539
AC009133.1	0.556922	4.88308	5.71136	0.0212893
AC008121.2	2.69152	1.06761	5.42643	0.0245763
AC007228.2	0.771397	3.41964	5.17365	0.0279659
AC007032.1	4.40564	1.93463	9.82119	0.00309663
AC005256.1	2.52803	1.03489	4.92149	0.0314539
AC004556.1	0.75457	2.82334	4.6852	0.0364281
AC004241.3	1.30645	2.68906	7.58491	0.00858072
ABHD14B	0.520147	3.97339	4.21958	0.0460477
AATBC	3.76499	1.06448	4.95192	0.0306955
AARS	0.562337	5.38877	8.45304	0.00573219

[truncated: 4 more sheets: Human BronchALI uIFNα2 vs mock, Human BronchALI IFNλ1 vs mock, Bat SIORG IFNλ3-76 vs mock, Bat SIORG IFNλ3-38 vs mock]
