# Supplementary material for: Bat organoids reveal antiviral responses at epithelial surfaces
Source: Nat Immunol. 2025 May 21;26(6):934–46. doi: 10.1038/s41590-025-02155-1 (PMC12133567; doi:10.1038/s41590-025-02155-1)
Supplement: Supplementary file 8 — Primer sequences used in this study. [file 41590_2025_2155_MOESM8_ESM.xlsx]

## Sheet: Sheet1
Name	Sequence	Target Gene	Species	Application
RoKRT5-R	CCACCTAGAAAGGCAGTCGC	KRT5	Rousettus aegyptiacus	RT-qPCR
RoKRT5-F	CAGCGTCAAATTTGTCTCCACC	KRT5	Rousettus aegyptiacus	RT-qPCR
RoSCGB1A1-R	GTGTTCTCGGGGATGTGGTC	SCGB1A1	Rousettus aegyptiacus	RT-qPCR
RoSCGB1A1-F	ACACCTGCGAGTTATCAGGC	SCGB1A1	Rousettus aegyptiacus	RT-qPCR
RoMUC5AC-R	GAACACACCACCTGAGGGTC	MUC5AC	Rousettus aegyptiacus	RT-qPCR
RoMUC5AC-F	GAGCGAGGTCTTCAAGCAGT	MUC5AC	Rousettus aegyptiacus	RT-qPCR
RoFOXJ1-R	ATTTCTTCGCCCTACCTGGC	FOXJ1	Rousettus aegyptiacus	RT-qPCR
RoFOXJ1-F	CCTCCCCAGGTCTCTATCCA	FOXJ1	Rousettus aegyptiacus	RT-qPCR
RoSFTPB-qPCR-R	CCCTAACAACCTCACCTCATC	SFTPB	Rousettus aegyptiacus	RT-qPCR
RoSFTPB-qPCR-F	CCATATTGCCTCTCCCTCTTAAA	SFTPB	Rousettus aegyptiacus	RT-qPCR
RoSFTPC-qPCR-R	ATGGGTCCTAGATGTGGTAGAG	SFTPC	Rousettus aegyptiacus	RT-qPCR
RoSFTPC-qPCR-F	CAGGAGGAGGGCAGTGATA	SFTPC	Rousettus aegyptiacus	RT-qPCR
LOC107521777-RoIFNL1-R	GGGCTGCAGCTCCATAAATA	LOC107521777-IFNL1-like	Rousettus aegyptiacus	RT-qPCR
LOC107521777-RoIFNL1-F	AAACCTAGACCCACCCTCA	LOC107521777-IFNL1-like	Rousettus aegyptiacus	RT-qPCR
RoIFNB1-F	CTCCAGCAGATCTTGGGTATTC	IFNB1	Rousettus aegyptiacus	RT-qPCR
RoIFNB1-R	CAGTTTCTCCAGGGCTGTATC	IFNB1	Rousettus aegyptiacus	RT-qPCR
LOC107521776-RoIFNL3-R	TCAGACACACAGGTCTCCA	LOC107521776-IFNL3-like	Rousettus aegyptiacus	RT-qPCR
LOC107521776-RoIFNL3-F	CTCTGTCACGTTCAACCTCTTC	LOC107521776-IFNL3-like	Rousettus aegyptiacus	RT-qPCR
RoIFIT1-R	ATCTGCCAGGTGTATGTAAGC	IFIT1	Rousettus aegyptiacus	RT-qPCR
RoIFIT1-F	GCCTAGAGGACAGGATAGAGAA	IFIT1	Rousettus aegyptiacus	RT-qPCR
RoMX1-IDT-R	CTGTCAGGTGTGGAAGGATTT	MX1	Rousettus aegyptiacus	RT-qPCR
RoMX1-IDT-F	AGGGAGAAGGAGAAGGAGAAG	MX1	Rousettus aegyptiacus	RT-qPCR
RoISG15-R	GGACTTTCCCTTGGAAGTTCAG	ISG15	Rousettus aegyptiacus	RT-qPCR
RoISG15-F	ATCCTGGTGAGGAACGAGAG	ISG15	Rousettus aegyptiacus	RT-qPCR
RoIFIT3-R	AAGCTCAGGACACGCAATAC	IFIT3	Rousettus aegyptiacus	RT-qPCR
RoIFIT3-F	GGGAAACTATGCTTGGGTCTAC	IFIT3	Rousettus aegyptiacus	RT-qPCR
RoCCL5-R	CTTCTCTGGGTTGGCACACA	CCL5	Rousettus aegyptiacus	RT-qPCR
RoCCL5-R	ATATGCCTCGGACACCACAC	CCL5	Rousettus aegyptiacus	RT-qPCR
RoIRF7-R	CTCTCGGAAGAAGGTGTCAAA	IRF7	Rousettus aegyptiacus	RT-qPCR
RoIRF7-F	GGCAAGTGCAAGGTCTACT	IRF7	Rousettus aegyptiacus	RT-qPCR
RoUSP18-R	AGAATCGCATGAGGTGGATTG	USP18	Rousettus aegyptiacus	RT-qPCR
RoUSP18-F	CTGTGAGAACTGTGGGAAGAAG	USP18	Rousettus aegyptiacus	RT-qPCR
RoRSAD2-R	CCACTGAACTTGATCGCTTCT	RSAD2	Rousettus aegyptiacus	RT-qPCR
RoRSAD2-F	TACATGCGCTTCCTGAACTG	RSAD2	Rousettus aegyptiacus	RT-qPCR
RoOAS1-F	CTGAGTTACCCGTGCTTCAA	OAS1	Rousettus aegyptiacus	RT-qPCR
RoOAS1-R	TGCTGTTCACACTCATCTATCC	OAS1	Rousettus aegyptiacus	RT-qPCR
RoEEF1A1-R	GCCTGTGATGTGCCTGTAA	EEF1A1	Rousettus aegyptiacus	RT-qPCR
RoEEF1A1-F	GTATGCCTGGGTCTTGGATAAA	EEF1A1	Rousettus aegyptiacus	RT-qPCR
hEEF1A1-R	GAGAACACCAGTCTCCACTCGG	EEF1A1	Human	RT-qPCR
hEEF1A1-F	GATGGCAATGCCAGTGGAACCA	EEF1A1	Human	RT-qPCR
hIFNL3-R	CCTCCAGAACCTTCAGCGTCAG	IFNL3	Human	RT-qPCR
hIFNL3-F	TCGCTTCTGCTGAAGGACTGCA	IFNL3	Human	RT-qPCR
hMX1-R	AGCTCGGCAACAGACTCTTC	MX1	Human	RT-qPCR
hMX1-F	GATGATCAAAGGGATGTGGC	MX1	Human	RT-qPCR
Vapalahti-MARV-qPCR-R	AATGCATCCAATCAAATAAATTC	L-gene	MARV	RT-qPCR
Vapalahti-MARV-qPCR-F	TACTGATCTTGAGAAATACAACCTCGC	L-gene	MARV	RT-qPCR
VSV-N	GCAGGTTTGTTGTACGCTTATG	N-gene	VSV	RT-qPCR
VSV-N	TCGTCAATCCTCCGGTACTAT	N-gene	VSV	RT-qPCR
SINV-F	GGTTCCTACCACAGCGACGAT	nsP1 gene	SINV	RT-qPCR
SINV-R	TGATACTGGTGCTCGGAAAACA	nsP1 gene	SINV	RT-qPCR
nsP2-P726G-F	CTTAACggcGGAGGCACCCTCGTGGTGAAGTCCTACGG	nsP2 P726G	SINV	Site-directed mutagenesis
nsP2-P726G-R	GCCTCCgccGTTAAGGCAGTTCAGGGCCGAACGC	nsP2 P726G	SINV	Site-directed mutagenesis
CRISPR-sgRNA-IRF9-top1	caccGGAGAGCGGGCAGTTCCCAG	Bat IRF9	Rousettus aegyptiacus	CRISPR
CRISPR-sgRNA-IRF9-bottom1	aaacCTGGGAACTGCCCGCTCTCC	Bat IRF9	Rousettus aegyptiacus	CRISPR
CRISPR-sgRNA-IFNAR2-top1	caccGGACGCTGGTCAATTGTGA	Bat IFNAR2	Rousettus aegyptiacus	CRISPR
CRISPR-sgRNA-IFNAR2-bottom1	aaacTCACAATTGACCAGCGTCC	Bat IFNAR2	Rousettus aegyptiacus	CRISPR
CRISPR-sgRNA-IFNLR1-top1	caccGTCGGGGTGAATACCAGGT	Bat IFNLR1	Rousettus aegyptiacus	CRISPR
CRISPR-sgRNA-IFNLR1-bottom1	aaacACCTGGTATTCACCCCGAC	Bat IFNLR1	Rousettus aegyptiacus	CRISPR
CRISPR-Scrambled-top1	caccGACATTCACCGCTAATAGAAT	NA	NA	CRISPR
CRISPR-Scrambled-bottom1	aaacATTCTATTAGCGGTGAATGTC	NA	NA	CRISPR
NEBNext Index 1	CAAGCAGAAGACGGCATACGAGATCGTGATGTGACTGGAGTTCAGACGTGTGCTCTTCCGATCT	NA	NA	PlateSeq NGS
NEBNext Universal PCR Primer	AATGATACGGCGACCACCGAGATCTACACTCTTTCCCTACACGACGCTCTTCCGATCT	NA	NA	PlateSeq NGS
PLATEseq second strand primer	CAGACGTGTGCTCTTCCGATCTNNNNNN	NA	NA	PlateSeq NGS
Oligo-dT-BC48	CTACACGACGCTCTTCCGATCTATTGTCCTNNNNNNNNNNNNTTTTTTTTTTTTTTTTTTTTTTTTTTTTTTVN	NA	NA	PlateSeq NGS
Oligo-dT-BC47	CTACACGACGCTCTTCCGATCTCCGGTGAANNNNNNNNNNNNTTTTTTTTTTTTTTTTTTTTTTTTTTTTTTVN	NA	NA	PlateSeq NGS
Oligo-dT-BC46	CTACACGACGCTCTTCCGATCTGTTAGCGTNNNNNNNNNNNNTTTTTTTTTTTTTTTTTTTTTTTTTTTTTTVN	NA	NA	PlateSeq NGS
Oligo-dT-BC45	CTACACGACGCTCTTCCGATCTCGCAAAATNNNNNNNNNNNNTTTTTTTTTTTTTTTTTTTTTTTTTTTTTTVN	NA	NA	PlateSeq NGS
Oligo-dT-BC44	CTACACGACGCTCTTCCGATCTCTCCCCTTNNNNNNNNNNNNTTTTTTTTTTTTTTTTTTTTTTTTTTTTTTVN	NA	NA	PlateSeq NGS
Oligo-dT-BC43	CTACACGACGCTCTTCCGATCTGTCAAGGTNNNNNNNNNNNNTTTTTTTTTTTTTTTTTTTTTTTTTTTTTTVN	NA	NA	PlateSeq NGS
Oligo-dT-BC42	CTACACGACGCTCTTCCGATCTACACGCCANNNNNNNNNNNNTTTTTTTTTTTTTTTTTTTTTTTTTTTTTTVN	NA	NA	PlateSeq NGS
Oligo-dT-BC41	CTACACGACGCTCTTCCGATCTACGACCTCNNNNNNNNNNNNTTTTTTTTTTTTTTTTTTTTTTTTTTTTTTVN	NA	NA	PlateSeq NGS
Oligo-dT-BC40	CTACACGACGCTCTTCCGATCTAGGAAGAANNNNNNNNNNNNTTTTTTTTTTTTTTTTTTTTTTTTTTTTTTVN	NA	NA	PlateSeq NGS
Oligo-dT-BC39	CTACACGACGCTCTTCCGATCTTCTCTAGTNNNNNNNNNNNNTTTTTTTTTTTTTTTTTTTTTTTTTTTTTTVN	NA	NA	PlateSeq NGS
Oligo-dT-BC38	CTACACGACGCTCTTCCGATCTATCATGTGNNNNNNNNNNNNTTTTTTTTTTTTTTTTTTTTTTTTTTTTTTVN	NA	NA	PlateSeq NGS
Oligo-dT-BC37	CTACACGACGCTCTTCCGATCTATCTAGGANNNNNNNNNNNNTTTTTTTTTTTTTTTTTTTTTTTTTTTTTTVN	NA	NA	PlateSeq NGS
Oligo-dT-BC36	CTACACGACGCTCTTCCGATCTTAGCATACNNNNNNNNNNNNTTTTTTTTTTTTTTTTTTTTTTTTTTTTTTVN	NA	NA	PlateSeq NGS
Oligo-dT-BC35	CTACACGACGCTCTTCCGATCTTCCAAGTCNNNNNNNNNNNNTTTTTTTTTTTTTTTTTTTTTTTTTTTTTTVN	NA	NA	PlateSeq NGS
Oligo-dT-BC34	CTACACGACGCTCTTCCGATCTGAGTTACTNNNNNNNNNNNNTTTTTTTTTTTTTTTTTTTTTTTTTTTTTTVN	NA	NA	PlateSeq NGS
Oligo-dT-BC33	CTACACGACGCTCTTCCGATCTGGTTTCGCNNNNNNNNNNNNTTTTTTTTTTTTTTTTTTTTTTTTTTTTTTVN	NA	NA	PlateSeq NGS
Oligo-dT-BC32	CTACACGACGCTCTTCCGATCTGCAACTAGNNNNNNNNNNNNTTTTTTTTTTTTTTTTTTTTTTTTTTTTTTVN	NA	NA	PlateSeq NGS
Oligo-dT-BC31	CTACACGACGCTCTTCCGATCTTAGCTAGCNNNNNNNNNNNNTTTTTTTTTTTTTTTTTTTTTTTTTTTTTTVN	NA	NA	PlateSeq NGS
Oligo-dT-BC30	CTACACGACGCTCTTCCGATCTAACAGTTGNNNNNNNNNNNNTTTTTTTTTTTTTTTTTTTTTTTTTTTTTTVN	NA	NA	PlateSeq NGS
Oligo-dT-BC29	CTACACGACGCTCTTCCGATCTTTCCCGCANNNNNNNNNNNNTTTTTTTTTTTTTTTTTTTTTTTTTTTTTTVN	NA	NA	PlateSeq NGS
Oligo-dT-BC28	CTACACGACGCTCTTCCGATCTCATAACCCNNNNNNNNNNNNTTTTTTTTTTTTTTTTTTTTTTTTTTTTTTVN	NA	NA	PlateSeq NGS
Oligo-dT-BC27	CTACACGACGCTCTTCCGATCTGCTAACGGNNNNNNNNNNNNTTTTTTTTTTTTTTTTTTTTTTTTTTTTTTVN	NA	NA	PlateSeq NGS
Oligo-dT-BC26	CTACACGACGCTCTTCCGATCTTTTTACCGNNNNNNNNNNNNTTTTTTTTTTTTTTTTTTTTTTTTTTTTTTVN	NA	NA	PlateSeq NGS
Oligo-dT-BC25	CTACACGACGCTCTTCCGATCTAGACTCGCNNNNNNNNNNNNTTTTTTTTTTTTTTTTTTTTTTTTTTTTTTVN	NA	NA	PlateSeq NGS
Oligo-dT-BC24	CTACACGACGCTCTTCCGATCTTTGGAAACNNNNNNNNNNNNTTTTTTTTTTTTTTTTTTTTTTTTTTTTTTVN	NA	NA	PlateSeq NGS
Oligo-dT-BC23	CTACACGACGCTCTTCCGATCTCCCAAACANNNNNNNNNNNNTTTTTTTTTTTTTTTTTTTTTTTTTTTTTTVN	NA	NA	PlateSeq NGS
Oligo-dT-BC22	CTACACGACGCTCTTCCGATCTTAGAGATCNNNNNNNNNNNNTTTTTTTTTTTTTTTTTTTTTTTTTTTTTTVN	NA	NA	PlateSeq NGS
Oligo-dT-BC21	CTACACGACGCTCTTCCGATCTCGCGAATCNNNNNNNNNNNNTTTTTTTTTTTTTTTTTTTTTTTTTTTTTTVN	NA	NA	PlateSeq NGS
Oligo-dT-BC20	CTACACGACGCTCTTCCGATCTAAAGCGAGNNNNNNNNNNNNTTTTTTTTTTTTTTTTTTTTTTTTTTTTTTVN	NA	NA	PlateSeq NGS
Oligo-dT-BC19	CTACACGACGCTCTTCCGATCTTTCACATGNNNNNNNNNNNNTTTTTTTTTTTTTTTTTTTTTTTTTTTTTTVN	NA	NA	PlateSeq NGS
Oligo-dT-BC18	CTACACGACGCTCTTCCGATCTCTTCGTCTNNNNNNNNNNNNTTTTTTTTTTTTTTTTTTTTTTTTTTTTTTVN	NA	NA	PlateSeq NGS
Oligo-dT-BC17	CTACACGACGCTCTTCCGATCTTCTCAGAANNNNNNNNNNNNTTTTTTTTTTTTTTTTTTTTTTTTTTTTTTVN	NA	NA	PlateSeq NGS
Oligo-dT-BC16	CTACACGACGCTCTTCCGATCTATGCCTCANNNNNNNNNNNNTTTTTTTTTTTTTTTTTTTTTTTTTTTTTTVN	NA	NA	PlateSeq NGS
Oligo-dT-BC15	CTACACGACGCTCTTCCGATCTCGACTTGTNNNNNNNNNNNNTTTTTTTTTTTTTTTTTTTTTTTTTTTTTTVN	NA	NA	PlateSeq NGS
Oligo-dT-BC14	CTACACGACGCTCTTCCGATCTCAGTACCTNNNNNNNNNNNNTTTTTTTTTTTTTTTTTTTTTTTTTTTTTTVN	NA	NA	PlateSeq NGS
Oligo-dT-BC13	CTACACGACGCTCTTCCGATCTCAAGGAAGNNNNNNNNNNNNTTTTTTTTTTTTTTTTTTTTTTTTTTTTTTVN	NA	NA	PlateSeq NGS
Oligo-dT-BC12	CTACACGACGCTCTTCCGATCTTGGCTCTANNNNNNNNNNNNTTTTTTTTTTTTTTTTTTTTTTTTTTTTTTVN	NA	NA	PlateSeq NGS
Oligo-dT-BC11	CTACACGACGCTCTTCCGATCTGCATAGTCNNNNNNNNNNNNTTTTTTTTTTTTTTTTTTTTTTTTTTTTTTVN	NA	NA	PlateSeq NGS
Oligo-dT-BC10	CTACACGACGCTCTTCCGATCTCGTTTCATNNNNNNNNNNNNTTTTTTTTTTTTTTTTTTTTTTTTTTTTTTVN	NA	NA	PlateSeq NGS
Oligo-dT-BC9	CTACACGACGCTCTTCCGATCTCGCGTTATNNNNNNNNNNNNTTTTTTTTTTTTTTTTTTTTTTTTTTTTTTVN	NA	NA	PlateSeq NGS
Oligo-dT-BC8	CTACACGACGCTCTTCCGATCTTGAGGACTNNNNNNNNNNNNTTTTTTTTTTTTTTTTTTTTTTTTTTTTTTVN	NA	NA	PlateSeq NGS
Oligo-dT-BC7	CTACACGACGCTCTTCCGATCTCCTCAAGCNNNNNNNNNNNNTTTTTTTTTTTTTTTTTTTTTTTTTTTTTTVN	NA	NA	PlateSeq NGS
Oligo-dT-BC6	CTACACGACGCTCTTCCGATCTCGTGCTGANNNNNNNNNNNNTTTTTTTTTTTTTTTTTTTTTTTTTTTTTTVN	NA	NA	PlateSeq NGS
Oligo-dT-BC5	CTACACGACGCTCTTCCGATCTCTTAGTTGNNNNNNNNNNNNTTTTTTTTTTTTTTTTTTTTTTTTTTTTTTVN	NA	NA	PlateSeq NGS
Oligo-dT-BC4	CTACACGACGCTCTTCCGATCTTTCGACTGNNNNNNNNNNNNTTTTTTTTTTTTTTTTTTTTTTTTTTTTTTVN	NA	NA	PlateSeq NGS
Oligo-dT-BC3	CTACACGACGCTCTTCCGATCTTGAATCAGNNNNNNNNNNNNTTTTTTTTTTTTTTTTTTTTTTTTTTTTTTVN	NA	NA	PlateSeq NGS
Oligo-dT-BC2	CTACACGACGCTCTTCCGATCTCGTTGTCANNNNNNNNNNNNTTTTTTTTTTTTTTTTTTTTTTTTTTTTTTVN	NA	NA	PlateSeq NGS
Oligo-dT-BC1	CTACACGACGCTCTTCCGATCTTGAACACGNNNNNNNNNNNNTTTTTTTTTTTTTTTTTTTTTTTTTTTTTTVN	NA	NA	PlateSeq NGS
